# Supplementary material for: Antibacterial mechanisms identified through structural systems pharmacology
Source: BMC Syst Biol. 2013 Oct 10;7:102. doi: 10.1186/1752-0509-7-102 (PMC3853765; doi:10.1186/1752-0509-7-102)
Supplement: Additional file 2: Table S2 — Excel file containing summary results from all SMAP screens. [file 1752-0509-7-102-S2.xlsx]

## Sheet: ControlSheet
	mCode	sep	yLow	yUp			Ribbon pointer
	2	1	0	9999			0

## Sheet: SMAP results
Template structure: 1sz2_A.pdb, Ligand binding pocket: BGC, Query database: E. coli GEM-PRO								Template structure: 1jsw_A.pdb, Ligand binding pocket: BGC, Query database: E. coli GEM-PRO								Template structure: 1mpm_A.pdb, Ligand binding pocket: BGC, Query database: E. coli GEM-PRO								Template structure: 2gbp_A.pdb, Ligand binding pocket: BGC, Query database: E. coli GEM-PRO								Template structure: 2azd_A.pdb, Ligand binding pocket: BGC, Query database: E. coli GEM-PRO								Template structure: 1j8r_A.pdb, Ligand binding pocket: BGC, Query database: E. coli GEM-PRO								Template structure: 2iww_B.pdb, Ligand binding pocket: BGC, Query database: E. coli GEM-PRO
Rank Number	Hit	P-value	Raw Score	Tanimoto Coeff	RMSD (Å)	Known Target		Rank Number	Hit	P-value	Raw Score	Tanimoto Coeff	RMSD (Å)	Known Target		Rank Number	Hit	P-value	Raw Score	Tanimoto Coeff	RMSD (Å)	Known Target		Rank Number	Hit	P-value	Raw Score	Tanimoto Coeff	RMSD (Å)	Known Target		Rank Number	Hit	P-value	Raw Score	Tanimoto Coeff	RMSD (Å)	Known Target		Rank Number	Hit	P-value	Raw Score	Tanimoto Coeff	RMSD (Å)	Known Target		Rank Number	Hit
1	b2388_1sz2_A_scwrl.pdb	0	119.18	0.44	0	1		1	1JSW_A.pdb	0.4161	32	0	0	0		1	1AF6_A.pdb	0	116.55	0.52	0.69	0		1	2FVY_A.pdb1	0	170.95	1	1.46	1		1	b3417_1l5v_A_jackal.pdb	0.0006049	56.71	0.36	1.38	0		1	b0578_2bkj_B_scwrl.pdb	0.6242	28.83	0.12	2.02	0		1	2IWV_B.pdb
2	b2388_2q2r_A_scwrl.pdb	0	129.92	0.2	1.02	1		2	1JSW_ABCD.pdb1	0.4161	32	0	0	0		2	1AF6_ABC.pdb1	5.485e-14	103.34	0.24	0.26	0		2	b2150_1glg_A_scwrl.pdb	0	148.01	0.94	1.05	1		2	b3417_1l5w_A_modeller.pdb	0.0007727	56.01	0.33	0.91	0		2	3CRA_AB.pdb1	0.7683	26.48	0	1.69	0		2	2X9K_A.pdb
3	b2388_1bg3_A_scwrl.pdb	3.267e-12	96.75	0.24	1.83	1		3	b3624_1ro8_A_scwrl.pdb	0.7913	26.06	0	1	0		3	b0241_1e54_A_scwrl.pdb	0.05735	41.68	0.07	2.26	0		3	b2150_3m9w_A_scwrl.pdb	5.067e-07	74.18	0.57	1.76	1		3	1L5W_AB.pdb1	0.00088	55.63	0.25	0.83	0		3	3L8F_A.pdb	0.7849	26.18	0.01	1.42	0		3	b0241_1e54_A_scwrl.pdb
4	2AA4_A.pdb	7.971e-08	78.1	0.4	1.52	0		4	b0068_2qry_A_scwrl.pdb	0.8299	25.29	0	1.06	0		4	2ZFG_A.pdb	0.1242	38.42	0.32	1.9	0		4	b3751_2x7x_A_modeller.pdb	6.158e-07	73.75	0.96	1.57	0		4	b3428_3gpb_A_modeller.pdb	0.009547	48.21	0.21	1.04	1		4	3L8G_A.pdb	0.7863	26.15	0.02	1.4	0		4	2GSK_A.pdb
5	2AA4_AB.pdb1	4.154e-06	69.45	0.49	1.7	0		5	b3875_2wjq_A_scwrl.pdb	0.8716	24.33	0	1.49	0		5	3HW9_A(3).pdb1	0.1589	37.28	0.17	1.96	0		5	b4227_2ioy_A_scwrl.pdb	1.114e-06	72.44	0.98	1.49	0		5	b3428_1p4h_A_jackal.pdb	0.07126	40.8	0.33	0.93	1		5	b0893_2zr2_A_scwrl.pdb	0.8076	25.74	0.04	1.18	0		5	2GSK_AB.pdb
6	3HTV_A(2).pdb1	3.072e-05	64.63	0.28	1.91	0		6	b0159_3lgs_A_scwrl.pdb	0.8836	24.02	0	0.91	0		6	3HW9_A.pdb	0.1589	37.28	0.17	1.96	0		6	b4088_2x7x_A_scwrl.pdb	9.168e-06	67.59	0.96	1.84	0		6	b4197_3cqh_A_scwrl.pdb	0.1771	36.77	0.5	1.98	0		6	b0585_2b20_A_modeller.pdb	0.9018	23.5	0.05	1.65	0		6	b0929_2x27_X_scwrl.pdb
7	3HTV_A.pdb	3.072e-05	64.63	0.28	1.91	0		7	2QRY_A.pdb1	0.9005	23.54	0	1.06	0		7	b0241_2fgq_X_scwrl.pdb	0.1743	36.84	0.38	2.09	0		7	2DRI_A.pdb	1.534e-05	66.34	1	1.71	0		7	b4094_1qhx_A_scwrl.pdb	0.2047	36.05	0.21	2.11	0		7	b3397_2yvo_A_scwrl.pdb	0.9025	23.48	0.02	1.95	0		7	2WJQ_A.pdb
8	b3222_3ohr_A_scwrl.pdb	4.296e-05	63.79	0.51	1.52	0		8	b1297_2whi_A_modeller.pdb	0.9162	23.04	0	1.37	0		8	1JZ7_ABCD.pdb1	0.1808	36.67	0.05	2.89	0		8	1RPJ_A.pdb	2.281e-05	65.37	1	1.92	0		8	b3428_2pyd_A_scwrl.pdb	0.211	35.9	0.23	0.93	1		8	b1119_2ap1_A_jackal.pdb	0.9043	23.42	0	0.96	0		8	b0241_2fgq_X_scwrl.pdb
9	b0394_3lm9_A_scwrl.pdb	8.47e-05	62.05	0.38	1.96	0		9	b3580_3gbt_A_scwrl.pdb	0.9303	22.53	0	1.73	0		9	b4474_3cqh_A_scwrl.pdb	0.1837	36.59	0.66	1.92	0		9	b4227_2rjo_A_jackal.pdb	0.0002251	59.45	0.83	1.74	0		9	b0383_1zed_A_scwrl.pdb	0.2611	34.78	0.37	2.14	0		9	b4382_1brw_B_scwrl.pdb	0.9211	22.87	0.01	1.31	0		9	b0241_3hw9_A_scwrl.pdb
10	b0394_2ap1_A_jackal.pdb	0.0001299	60.93	0.62	1.68	0		10	b3580_3ll3_A_scwrl.pdb	0.932	22.47	0	1.62	0		10	b0929_2xe5_A_scwrl.pdb	0.2147	35.81	0.12	2.02	0		10	2VK2_A.pdb1	0.001039	55.15	1	1.85	0		10	b3450_1vci_A_scwrl.pdb	0.2894	34.21	1	2.13	0		10	1PSW_A.pdb	0.9282	22.61	0	1.48	0		10	b2215_3a2s_X_jackal.pdb
11	b1119_2ap1_A_jackal.pdb	0.0001594	60.38	0.57	1.62	0		11	b3580_3ll3_B_scwrl.pdb	0.9336	22.4	0	1.6	0		11	b2290_1ams_A_scwrl.pdb	0.219	35.71	0.15	2.3	0		11	8ABP_A.pdb1	0.002027	53.15	1	2.03	0		11	b0894_1tmo_A_scwrl.pdb	0.311	33.8	0.03	2.43	0		11	b0935_3b9o_A_modeller.pdb	0.9326	22.44	0	1.42	0		11	b3648_1qhx_A_scwrl.pdb
12	1KQF_A(3)B(3)C(3).pdb1	0.0001667	60.26	0.08	2.54	0		12	b1900_3ozx_A_scwrl.pdb	0.9384	22.21	0	1.4	0		12	1KMO_A.pdb	0.2193	35.7	0.03	2.44	0		12	b4088_2ioy_A_jackal.pdb	0.002221	52.87	0.94	1.42	0		12	1FFT_ABC.pdb1	0.3147	33.74	0.05	1.91	0		12	1KMP_A.pdb	0.9391	22.18	0	1.39	0		12	b0929_1p4t_A_modeller.pdb
13	b2907_2x3n_A_scwrl.pdb	0.0006089	56.69	0.24	2.63	0		13	1EW4_A.pdb	0.9423	22.04	0	0.84	0		13	b4238_3r1r_A_scwrl.pdb	0.2352	35.34	0.25	2.43	0		13	1ABE_A.pdb	0.002349	52.7	1	2.21	0		13	b0386_2rcy_A_scwrl.pdb	0.3413	33.26	0.12	1.86	0		13	b0124_2ebs_A_scwrl.pdb	0.942	22.05	0	1.26	0		13	2GUF_A.pdb
14	b0070_1pv6_A_scwrl.pdb	0.0009293	55.47	0.14	2.34	0		14	2P1X_A.pdb	0.944	21.96	0	0.85	0		14	b0929_3a2s_X_modeller.pdb	0.2682	34.64	0.07	1.76	0		14	2JGD_AB.pdb	0.003831	51.18	0.77	2.35	0		14	b3571_3k8l_A_scwrl.pdb	0.3545	33.02	0.2	2.27	0		14	b2890_2xti_A_scwrl.pdb	0.9475	21.8	0.07	2.06	0		14	1TLZ_A.pdb
15	b0723_2bs2_A_scwrl.pdb	0.000987	55.3	0.12	2.29	0		15	1EF8_A(2)B(2)C(2).pdb2	0.9485	21.75	0	0.52	0		15	b1606_1w0c_A_scwrl.pdb	0.2742	34.51	0.34	2.34	0		15	b0726_2jgd_A_scwrl.pdb	0.01011	48.01	0.53	2.36	0		15	b4120_1pv6_A_scwrl.pdb	0.3688	32.78	0.05	1.79	0		15	b4129_2xti_A_scwrl.pdb	0.9475	21.8	0.07	2.06	0		15	b1377_2fgq_X_jackal.pdb
16	b4084_3ohr_A_scwrl.pdb	0.001179	54.77	0.37	1.85	0		16	b0241_2o4v_A_scwrl.pdb	0.9512	21.62	0	1.65	0		16	b0070_1pv6_A_scwrl.pdb	0.2966	34.08	0.05	2.33	0		16	1HO5_A.pdb	0.01197	47.44	0.29	2.58	0		16	b1606_1mxh_A_modeller.pdb	0.3873	32.47	0.06	2.06	0		16	b3475_1qr0_A_jackal.pdb	0.9486	21.74	0.01	1.83	0		16	b0241_2zfg_A_scwrl.pdb
17	b3792_3mkt_A_scwrl.pdb	0.001298	54.49	0.12	2.43	0		17	b0221_2uxw_A_scwrl.pdb	0.9654	20.8	0	1.73	0		17	b1927_3k8l_A_scwrl.pdb	0.3221	33.6	0.12	1.96	0		17	3MA0_A.pdb	0.01252	47.28	1	2.04	0		17	1TLY_A.pdb	0.3942	32.36	0.14	1.95	0		17	1G9Q_B.pdb	0.9488	21.74	0.01	1.74	0		17	b1377_1p4t_A_scwrl.pdb
18	1E0T_ABCD.pdb1	0.001367	54.34	0.92	2.42	0		18	b2557_1t3t_A_jackal.pdb	0.9657	20.78	0	2.44	0		18	b3790_1s3z_A_scwrl.pdb	0.3254	33.54	1	2.44	0		18	b4227_2x7x_A_scwrl.pdb	0.01281	47.21	0.93	2.05	0		18	b1588_1tmo_A_scwrl.pdb	0.4036	32.2	0.03	2.43	0		18	b2788_3n6h_A_scwrl.pdb	0.9547	21.44	0	1.74	0		18	b0929_3a2t_X_modeller.pdb
19	b3359_2cjh_A_modeller.pdb	0.001438	54.18	0.17	2.39	0		19	b1719_2q7h_A_scwrl.pdb	0.9661	20.75	0	1.28	0		19	2WJQ_A.pdb	0.3264	33.52	0.04	1.97	0		19	b2373_2ji8_A_jackal.pdb	0.01541	46.56	0.17	2.34	0		19	1FFT_C.pdb	0.4063	32.16	0.5	1.77	0		19	b1190_2rjg_A_jackal.pdb	0.9557	21.38	0.02	1.15	0		19	b0241_1p4t_A_scwrl.pdb
20	b3844_1qfz_A_modeller.pdb	0.001671	53.74	0.48	2.38	0		20	1GET_A.pdb	0.9662	20.74	0	1.17	0		20	b2947_2r87_A_scwrl.pdb	0.3287	33.48	0.14	2.44	0		20	1RC2_B.pdb	0.01591	46.45	0.51	2.45	0		20	b0929_2xe5_A_scwrl.pdb	0.4224	31.9	0.06	2.01	0		20	b0723_2bs2_A_scwrl.pdb	0.9562	21.35	0	1.83	0		20	1KMP_A.pdb
21	b0353_1pw4_A_scwrl.pdb	0.001746	53.6	0.26	2.54	0		21	b4094_1qhx_A_scwrl.pdb	0.9663	20.73	0	1.62	0		21	b3559_2zue_A_scwrl.pdb	0.3306	33.45	0.32	1.83	0		21	1XK6_AC.pdb1	0.01634	46.36	0.12	2.38	0		21	1CS1_D.pdb	0.4244	31.87	0.33	2.31	0		21	b1479_1o0s_A_modeller.pdb	0.9596	21.16	0.03	2.05	0		21	3PGU_A.pdb
22	b2890_3g1z_A_scwrl.pdb	0.001878	53.38	0.18	2.19	0		22	b3455_2onk_A_scwrl.pdb	0.9664	20.73	0	1.52	0		22	b0241_3a2s_X_modeller.pdb	0.3319	33.42	0.07	1.96	0		22	1LYL_AC.pdb1	0.01934	45.76	0.89	2.25	0		22	b0698_3pjz_A_scwrl.pdb	0.4248	31.86	0.19	2.64	0		22	b0628_3iix_A_scwrl.pdb	0.9628	20.97	0.01	2.47	0		22	b0929_2o4v_A_modeller.pdb
23	b4129_3g1z_A_scwrl.pdb	0.001878	53.38	0.18	2.19	0		23	b0077_2ez8_A_modeller.pdb	0.969	20.54	0	0.25	0		23	1S67_L.pdb	0.3406	33.27	0.24	1.86	0		23	1KQF_A(3)B(3)C(3).pdb1	0.02212	45.28	0.92	2.18	0		23	b1900_3ozx_A_scwrl.pdb	0.4291	31.79	0.93	1.7	0		23	b0766_3dnp_A_modeller.pdb	0.9633	20.93	0	1.52	0		23	b3416_3k8m_A_scwrl.pdb
24	b1907_3ncy_A_scwrl.pdb	0.00197	53.24	0.17	2.56	0		24	1MXR_A.pdb	0.9701	20.47	0	0.42	0		24	1DFO_AB.pdb1	0.3627	32.88	0.3	2.13	0		24	2IO8_AB.pdb1	0.02218	45.27	0.11	2.2	0		24	b0341_1pw4_A_scwrl.pdb	0.4306	31.77	0.09	2.3	0		24	1EBL_AB.pdb1	0.9654	20.79	0	0.6	0		24	1PHO_A.pdb
25	b3500_2grt_A_scwrl.pdb	0.002036	53.14	0.24	2.38	0		25	1TLY_A.pdb	0.9703	20.45	0	0.83	0		25	b2215_1t16_A_modeller.pdb	0.3644	32.86	0.08	2.17	0		25	2WXB_AB.pdb1	0.02261	45.2	0.56	2.1	0		25	2IDB_A.pdb	0.4373	31.66	0.06	1.97	0		25	b0628_3ciw_A_scwrl.pdb	0.9659	20.76	0.01	2.46	0		25	1TLY_A.pdb
26	b2557_2hs0_A_scwrl.pdb	0.002134	52.99	0.64	2.47	0		26	1E8C_A.pdb	0.9708	20.41	0	1.44	0		26	2X9K_A.pdb	0.3667	32.82	0.86	1.78	0		26	b0723_2bs2_A_scwrl.pdb	0.02759	44.48	0.69	2.39	0		26	2IDB_A(2)B(2)C(2).pdb1	0.4373	31.66	0.05	1.97	0		26	b3829_1u1h_A_modeller.pdb	0.9667	20.71	0.02	2.22	0		26	b0241_3a2t_X_scwrl.pdb
27	b0394_3ohr_A_scwrl.pdb	0.002185	52.92	0.44	1.4	0		27	b4287_1b0u_A_scwrl.pdb	0.9709	20.41	0	1.38	0		27	1TLZ_A.pdb	0.3697	32.76	0.11	2.3	0		27	b1588_4dmr_A_scwrl.pdb	0.02762	44.47	0.41	2.44	0		27	b0159_3lgs_A_scwrl.pdb	0.448	31.5	0.52	1.43	0		27	b0508_1k77_A_scwrl.pdb	0.9674	20.66	0.01	1.86	0		27	b0929_1t16_A_scwrl.pdb
28	1MC3_A(2)B(2).pdb1	0.002524	52.48	0.2	2.53	0		28	1TLZ_A.pdb	0.972	20.32	0	0.8	0		28	b2996_1l0v_B_jackal.pdb	0.3747	32.68	0.18	1.99	0		28	b0894_4dmr_A_scwrl.pdb	0.03005	44.16	0.26	2.44	0		28	b2917_4req_A_scwrl.pdb	0.4538	31.41	0.07	2.11	0		28	b2241_2r4j_A_scwrl.pdb	0.9701	20.46	0	1.33	0		28	1KMO_A.pdb
29	3CQD_AB.pisa2.pdb	0.002653	52.33	0.29	2.37	0		29	1CL0_A.pdb	0.9729	20.25	0	0.7	0		29	b0929_3a2t_X_modeller.pdb	0.3895	32.43	0.04	1.45	0		29	b1732_2iuf_A_scwrl.pdb	0.03018	44.15	0.63	2.35	0		29	b3875_2wjq_A_scwrl.pdb	0.4577	31.35	0.14	2.12	0		29	b0893_2dq3_A_modeller.pdb	0.9733	20.21	0.02	1.22	0		29	b0241_3a2s_X_modeller.pdb
30	b3770_2hdk_B_scwrl.pdb	0.002706	52.27	0.29	2.43	0		30	2BHT_AB.pdb1	0.9737	20.18	0	1.64	0		30	b3875_2wjq_A_scwrl.pdb	0.3917	32.4	0.16	2.11	0		30	b2234_2cvu_A_modeller.pdb	0.03025	44.14	0.14	2.3	0		30	b3774_1yve_I_modeller.pdb	0.4662	31.21	0.07	1.73	0		30	b3632_1psw_A_scwrl.pdb	0.9738	20.17	0.01	1.59	0		30	b0805_1qff_A_scwrl.pdb
31	2PAN_A.pdb	0.002902	52.05	0.18	2.35	0		31	b0732_3lvt_A_scwrl.pdb	0.9742	20.13	0	1.32	0		31	1TLY_A.pdb	0.392	32.39	0.12	2.27	0		31	2HWG_AB.pdb1	0.03057	44.1	1	2.59	0		31	b2206_2jir_A_scwrl.pdb	0.4739	31.09	0.18	1.79	0		31	1GES_AB.pdb1	0.9738	20.17	0	1.96	0		31	b0241_2x27_X_scwrl.pdb
32	b0312_2wox_A_modeller.pdb	0.003005	51.94	0.21	2.32	0		32	1KMP_A.pdb	0.9744	20.12	0	1.51	0		32	b2536_1pv6_A_scwrl.pdb	0.3922	32.39	0.05	2.22	0		32	3NBU_AB.pdb1	0.03061	44.09	0.72	2.51	0		32	2DDW_A.pdb	0.4768	31.05	0.23	2.16	0		32	b2258_2i68_A_jackal.pdb	0.9744	20.12	0.02	1.46	0		32	b3875_2wjq_A_scwrl.pdb
33	b4390_1f9a_A_scwrl.pdb	0.003111	51.83	0.43	2.51	0		33	b2215_1af6_A_scwrl.pdb	0.9749	20.07	0	1.01	0		33	b0522_3etj_A_modeller.pdb	0.3938	32.36	0.38	2.14	0		33	b1479_1llq_A_scwrl.pdb	0.03107	44.04	0.47	2.52	0		33	2AJT_A(2)B(2)C(2).pdb1	0.4804	31	0.05	2.04	0		33	b2697_1yfr_A_scwrl.pdb	0.9751	20.06	0	1.64	0		33	b0150_1qjq_A_modeller.pdb
34	b0937_3lcm_A_scwrl.pdb	0.003207	51.74	0.85	2.22	0		34	b0888_1h6v_A_modeller.pdb	0.9753	20.04	0	0.4	0		34	b1377_2zfg_A_scwrl.pdb	0.4025	32.22	0.16	1.89	0		34	b1800_3flk_A_jackal.pdb	0.03253	43.87	0.66	2.56	0		34	b0511_2jln_A_scwrl.pdb	0.4911	30.83	1	2.43	0		34	3O6Z_AB.pdb1	0.9762	19.96	1	2.09	0		34	b2036_3inr_A_jackal.pdb
35	b0930_1x54_A_scwrl.pdb	0.003208	51.74	0.31	2.67	0		35	b1805_1v26_A_scwrl.pdb	0.9756	20.01	0	1.51	0		35	b2215_2o4v_A_scwrl.pdb	0.4071	32.15	0.02	2.19	0		35	b1011_3kl2_A_scwrl.pdb	0.03367	43.74	0.94	2.29	0		35	b2867_3an1_A_scwrl.pdb	0.4943	30.78	0.93	2.08	0		35	b1015_3dh4_A_scwrl.pdb	0.9765	19.93	0	1.65	0		35	b1377_3a2t_X_scwrl.pdb
36	b0723_1knp_A_scwrl.pdb	0.003387	51.57	0.42	2.39	0		36	b0068_1mrp_A_scwrl.pdb	0.9764	19.94	0	1.4	0		36	b0475_3hcn_A_scwrl.pdb	0.4081	32.13	0.11	2.3	0		36	1Y6V_A.pdb	0.03386	43.72	1	2.39	0		36	b0855_3fvq_A_scwrl.pdb	0.4963	30.75	1	1.43	0		36	b4478_3rr1_A_scwrl.pdb	0.9769	19.9	0	1.54	0		36	b0241_3pgs_A_modeller.pdb
37	1URH_A.pdb	0.00344	51.52	0.46	2.71	0		37	1TRB_A(2).pdb1	0.9771	19.88	0	0.62	0		37	b2155_2hdi_A_scwrl.pdb	0.4086	32.12	0.04	1.9	0		37	1FEP_A.pdb	0.03417	43.68	0.12	2.28	0		37	1PHO_A(3).pdb1	0.5013	30.68	0.19	2.31	0		37	1HXQ_A.pdb	0.9778	19.81	0.01	1.77	0		37	b2215_1t16_A_modeller.pdb
38	3CQD_A.pdb	0.003511	51.45	0.42	2.36	0		38	b0662_2x3n_A_jackal.pdb	0.9774	19.85	0	1.31	0		38	1ESM_AB.pdb1	0.4162	32	0.1	1.91	0		38	b1805_3lnv_A_scwrl.pdb	0.03459	43.64	0.09	2.53	0		38	1PHO_A.pdb	0.5013	30.68	0.19	2.31	0		38	b4208_3l1l_A_scwrl.pdb	0.9778	19.81	0	1.78	0		38	b2215_2o4v_A_scwrl.pdb
39	1S1M_A(2)B(2).pdb1	0.003591	51.38	0.25	2.42	0		39	b0194_2j3m_A_scwrl.pdb	0.9775	19.84	0	1.81	0		39	3NOC_ABC.pdb1	0.4197	31.94	0.04	2.41	0		39	b2234_2cvx_A_jackal.pdb	0.03498	43.59	0.16	2.34	0		39	b3734_1fx0_A_modeller.pdb	0.5031	30.65	0.24	1.75	0		39	b4055_1z4m_A_jackal.pdb	0.978	19.79	0.01	1.35	0		39	b3224_1pw4_A_scwrl.pdb
40	b0066_2onk_A_modeller.pdb	0.003801	51.2	0.4	2.49	0		40	b4287_1g6h_A_modeller.pdb	0.9778	19.81	0	1.51	0		40	1EBL_AB.pdb1	0.4237	31.88	0.3	2.28	0		40	1XDP_A(2)B(2).pdb2	0.03574	43.51	0.25	2.24	0		40	1EQ2_ABCDE.pdb1	0.5085	30.57	0.28	1.97	0		40	b0451_1u7g_A_scwrl.pdb	0.9796	19.63	0	2.36	0		40	b2215_1p4t_A_modeller.pdb
41	b0124_2ebs_A_scwrl.pdb	0.003923	51.11	0.98	2.32	0		41	b0888_1tdf_A_modeller.pdb	0.9781	19.78	0	0.63	0		41	b4242_1l8o_A_scwrl.pdb	0.4243	31.87	0.51	2.12	0		41	1XDP_A.pdb	0.03574	43.51	0.12	2.34	0		41	b4474_3cqh_A_scwrl.pdb	0.5152	30.47	1	2.13	0		41	1TLZ_A.pdb	0.98	19.59	0	1.67	0		41	b0929_2iww_A_scwrl.pdb
42	b4154_3p4p_A_modeller.pdb	0.004201	50.89	0.43	2.89	0		42	b1238_1g5t_A_scwrl.pdb	0.9784	19.76	0	0.97	0		42	1FEP_A.pdb	0.4272	31.82	0.95	2.37	0		42	b0002_3ing_A_scwrl.pdb	0.03633	43.45	0.87	2.37	0		42	b0037_3e7w_A_scwrl.pdb	0.5153	30.47	0.68	1.71	0		42	b1468_1dmr_A_scwrl.pdb	0.9801	19.58	0.04	1.94	0		42	b4094_1lvg_A_scwrl.pdb
43	b2342_1u6s_A_scwrl.pdb	0.004216	50.88	0.43	2.48	0		43	1FEP_A.pdb	0.9784	19.75	0	1.75	0		43	b0403_1ua3_A_scwrl.pdb	0.4347	31.7	0.07	2.06	0		43	2HWG_A.pdb	0.03941	43.14	0.98	2.6	0		43	b3939_2rfv_A_scwrl.pdb	0.5162	30.45	0.19	1.95	0		43	b3829_1u22_A_scwrl.pdb	0.9801	19.58	0.01	2.54	0		43	b1377_2zfg_A_scwrl.pdb
44	1YBA_ABCD.pdb1	0.004298	50.81	0.14	2.18	0		44	b0997_1dmr_A_scwrl.pdb	0.9786	19.73	0	2.08	0		44	b3833_2gs9_A_scwrl.pdb	0.44	31.62	0.11	2.15	0		44	b1377_2x27_X_scwrl.pdb	0.03977	43.11	0.94	2.52	0		44	b0886_2hyd_A_scwrl.pdb	0.5195	30.4	0.33	1.73	0		44	b2028_1dli_A_scwrl.pdb	0.981	19.48	0	1.95	0		44	b0929_3a2s_X_modeller.pdb
45	b3772_1tzk_A_scwrl.pdb	0.004543	50.64	0.11	2.54	0		45	1IL2_AB.pdb	0.9788	19.71	0	1.21	0		45	1KMP_A.pdb	0.4416	31.6	0.05	2.58	0		45	b0241_1t16_A_modeller.pdb	0.04107	42.98	0.32	2.63	0		45	b2866_1rm6_A_scwrl.pdb	0.521	30.38	0.24	2.36	0		45	b2803_2uyt_A_modeller.pdb	0.9815	19.42	0	1.62	0		45	b1377_3a2s_X_jackal.pdb
46	b0896_2vpw_C_scwrl.pdb	0.004583	50.61	0.45	2.04	0		46	b0241_2x27_X_scwrl.pdb	0.9788	19.71	0	2.15	0		46	b0474_2jas_A_scwrl.pdb	0.4432	31.57	0.21	1.89	0		46	b0368_1vz5_A_modeller.pdb	0.04179	42.92	0.3	2.78	0		46	1T4B_AB.pdb1	0.522	30.36	0.93	2.11	0		46	b1732_2iuf_A_scwrl.pdb	0.9819	19.39	0.01	1.52	0		46	b2215_2x27_X_scwrl.pdb
47	b4084_3ll3_A_jackal.pdb	0.004646	50.57	0.17	2.34	0		47	b4382_1brw_A_modeller.pdb	0.98	19.59	0	0.66	0		47	b0929_2o4v_A_modeller.pdb	0.4447	31.55	0.46	2.21	0		47	b2523_3kzw_A_scwrl.pdb	0.04419	42.7	0.18	2.55	0		47	b2215_2iww_A_scwrl.pdb	0.5237	30.34	0.13	1.99	0		47	b1200_3pnq_D_modeller.pdb	0.9822	19.35	0.14	1.11	0		47	b4120_1pv6_A_scwrl.pdb
48	b0186_3n75_A_modeller.pdb	0.004652	50.56	0.4	2.61	0		48	b1238_2b8t_A_modeller.pdb	0.9806	19.53	0	1.97	0		48	b0241_2x27_X_scwrl.pdb	0.4476	31.5	0.04	1.97	0		48	b3579_3b50_A_scwrl.pdb	0.04674	42.48	0.98	2.55	0		48	b2519_3fwl_A_modeller.pdb	0.5245	30.33	1	2.46	0		48	1BBU_A.pdb	0.9822	19.35	0.02	1.45	0		48	b0929_1af6_A_scwrl.pdb
49	1BBW_A(2).pdb1	0.004821	50.45	0.25	1.91	0		49	2WJQ_A.pdb	0.9807	19.52	0	1.32	0		49	b4266_3o03_A_scwrl.pdb	0.4477	31.5	0.23	2.35	0		49	4ECA_ABCD.pdb1	0.04753	42.42	0.07	2.44	0		49	b2234_2cvx_A_jackal.pdb	0.5277	30.28	1	1.89	0		49	b3236_1i0z_A_scwrl.pdb	0.9824	19.32	0.01	1.5	0		49	b0929_2xe5_A_scwrl.pdb
50	b2241_2rgh_A_scwrl.pdb	0.004869	50.42	0.14	2.34	0		50	b1680_3a9z_A_scwrl.pdb	0.9808	19.5	0	1.28	0		50	b0241_3hw9_A_scwrl.pdb	0.4498	31.47	0.9	2.23	0		50	b3993_2tps_A_scwrl.pdb	0.0483	42.36	0.94	2.65	0		50	b3567_3ozx_A_scwrl.pdb	0.5313	30.22	0.07	1.95	0		50	b2241_2rgh_A_scwrl.pdb	0.9831	19.23	0	1.82	0		50	b1119_2ch5_A_scwrl.pdb
51	b1398_3lnv_A_scwrl.pdb	0.005051	50.3	0.85	2.52	0		51	b1276_2ipy_A_scwrl.pdb	0.9815	19.43	0	1.62	0		51	b0241_1p4t_A_scwrl.pdb	0.4515	31.44	0.11	2.31	0		51	b1224_2jiq_A_scwrl.pdb	0.04873	42.32	0.1	2.66	0		51	b1606_1w0c_A_scwrl.pdb	0.54	30.09	0.05	2.31	0		51	b2988_1pk8_A_scwrl.pdb	0.9833	19.22	0	0.95	0		51	b0929_1e54_A_scwrl.pdb
52	b2392_2jln_A_scwrl.pdb	0.005143	50.24	0.17	2.69	0		52	b0241_1e54_A_scwrl.pdb	0.9816	19.42	0	1.58	0		52	b4266_3cxr_A_scwrl.pdb	0.4529	31.42	0.26	2.35	0		52	1ECJ_ABCD.pdb3	0.04994	42.23	0.24	2.45	0		52	3CQD_AB.pisa2.pdb	0.5502	29.94	0.16	2.56	0		52	2HDI_A.pdb	0.9838	19.15	0	1.37	0		52	b4467_3kwl_A_scwrl.pdb
53	b0077_1ybh_A_scwrl.pdb	0.005153	50.23	0.29	2.44	0		53	b0221_3b96_A_scwrl.pdb	0.9821	19.36	0	0.34	0		53	b2215_2fgq_X_jackal.pdb	0.4572	31.35	0.16	1.82	0		53	b1761_3etd_A_scwrl.pdb	0.05017	42.21	0.51	2.53	0		53	b3416_3k8l_A_scwrl.pdb	0.5508	29.93	0.58	2.31	0		53	b4014_1p7t_A_scwrl.pdb	0.9842	19.09	0.01	1.17	0		53	b2215_3hw9_A_scwrl.pdb
54	b1764_2z1u_A_scwrl.pdb	0.00518	50.22	0.54	2.38	0		54	b1640_3cqy_A_modeller.pdb	0.9824	19.32	0	0.57	0		54	b0032_2ad5_A_scwrl.pdb	0.4605	31.3	0.09	1.96	0		54	b1015_3dh4_A_scwrl.pdb	0.05139	42.11	0.34	2.41	0		54	b2388_1bg3_A_scwrl.pdb	0.5664	29.7	0.05	1.61	1		54	b1276_1c97_A_scwrl.pdb	0.9842	19.11	0	1.65	0		54	b3005_2pfu_A_scwrl.pdb
55	b0401_3ncy_A_scwrl.pdb	0.005189	50.21	0.72	2.67	0		55	b0355_3ls2_A_jackal.pdb	0.9828	19.28	0	0.42	0		55	b2290_1aib_A_scwrl.pdb	0.4702	31.15	0.18	2.18	0		55	b4238_1h7a_A_scwrl.pdb	0.05253	42.03	0.66	2.63	0		55	b0854_2nvu_B_scwrl.pdb	0.567	29.69	0.08	2.28	0		55	3G8C_A.pdb	0.9842	19.11	0	1.93	0		55	b0522_3k5i_A_modeller.pdb
56	1GPM_AC.pisa2.pdb	0.005298	50.14	0.31	2.13	0		56	3BP3_AB.pdb	0.9832	19.23	0	0.43	0		56	2Y5Y_A.pdb	0.4705	31.15	0.02	1.93	0		56	b4238_1hk8_A_scwrl.pdb	0.0528	42.01	0.18	2.64	0		56	b1489_2zoi_A_scwrl.pdb	0.5706	29.63	0.93	2.29	0		56	b0758_1gup_A_scwrl.pdb	0.9844	19.07	0.01	1.79	0		56	b4197_3cqh_A_scwrl.pdb
57	b1539_1xg5_A_scwrl.pdb	0.005315	50.13	0.41	2.46	0		57	2GUF_A.pdb	0.9832	19.23	0	2.3	0		57	b4055_2i7d_A_scwrl.pdb	0.4735	31.1	0.25	2.36	0		57	b1276_1c96_A_scwrl.pdb	0.053	41.99	0.29	2.61	0		57	b0805_1qff_A_scwrl.pdb	0.5717	29.62	0.06	2.77	0		57	1OAC_AB.pdb1	0.9845	19.07	0	1.92	0		57	b3365_2npx_A_scwrl.pdb
58	b4087_3ozx_A_scwrl.pdb	0.005541	50	0.08	2.28	0		58	b1640_3qbw_A_modeller.pdb	0.9832	19.22	0	1.62	0		58	b0150_1by5_A_scwrl.pdb	0.4771	31.05	0.07	1.8	0		58	b0910_2a2z_A_scwrl.pdb	0.05314	41.98	0.87	2.22	0		58	b0774_1qj3_A_scwrl.pdb	0.5736	29.59	0.19	1.94	0		58	1P7T_A.pdb	0.9848	19.02	0.33	2.13	0		58	b2416_1vbh_A_scwrl.pdb
59	2PAN_A(2)B(2).pdb1	0.00568	49.92	0.1	2.31	0		59	b3779_3cj9_A_modeller.pdb	0.9833	19.22	0	1.85	0		59	b3403_1khf_A_scwrl.pdb	0.4841	30.94	0.03	1.86	0		59	b4238_1h78_A_scwrl.pdb	0.05326	41.97	0.24	2.7	0		59	b1588_1dmr_A_scwrl.pdb	0.5739	29.59	0.15	2.23	0		59	b2463_1gq2_A_modeller.pdb	0.9848	19.03	0	1.18	0		59	b2215_2iww_A_scwrl.pdb
60	b1851_2gp4_A_scwrl.pdb	0.005742	49.88	0.24	2.36	0		60	b2418_3keu_A_modeller.pdb	0.9835	19.19	0	1.14	0		60	b2201_2onk_A_scwrl.pdb	0.4844	30.93	1	2.17	0		60	b4213_3ivd_A_scwrl.pdb	0.05338	41.96	0.2	2.66	0		60	b2032_3c4v_A_modeller.pdb	0.5756	29.56	0.06	2.42	0		60	1ECP_ABCDEF.pdb1	0.985	19	0	1.47	0		60	b0150_1by5_A_scwrl.pdb
61	b0632_2xqz_A_scwrl.pdb	0.005791	49.86	0.92	2.41	0		61	b1713_3hfz_B_scwrl.pdb	0.9835	19.19	0	2	0		61	b2215_3a2s_X_jackal.pdb	0.4851	30.92	0.78	1.26	0		61	b2663_3l1l_A_scwrl.pdb	0.05395	41.92	0.39	2.52	0		61	b0474_2jaq_A_scwrl.pdb	0.5776	29.53	1	1.99	0		61	b0153_2qi9_A_scwrl.pdb	0.985	19	0	2.22	0		61	b0894_4dmr_A_scwrl.pdb
62	3NOC_ABC.pdb1	0.005887	49.8	0.08	2.21	0		62	b0077_1ybh_A_scwrl.pdb	0.9838	19.15	0	0.99	0		62	1ESM_A.pdb	0.4889	30.87	0.1	1.96	0		62	1U2E_A.pdb	0.05448	41.88	0.61	2.27	0		62	b1224_1dmr_A_scwrl.pdb	0.5783	29.52	0.08	2.22	0		62	b2536_1pv6_A_scwrl.pdb	0.9852	18.97	0	1.34	0		62	2GRX_AC.pdb
63	3EH0_ABC.pdb1	0.005992	49.75	0.91	2.39	0		63	b2416_1vbh_A_scwrl.pdb	0.9839	19.14	0	1.78	0		63	b3648_1qhx_A_scwrl.pdb	0.4897	30.85	0.19	2.35	0		63	b2312_3osc_A_scwrl.pdb	0.05521	41.83	0.5	2.36	0		63	b1109_3hyv_A_scwrl.pdb	0.5789	29.51	0.12	2.42	0		63	b4395_1h2e_A_scwrl.pdb	0.9852	18.96	0	1.52	0		63	b4031_1pw4_A_scwrl.pdb
64	1Y5I_ABC.pdb1	0.006088	49.69	0.12	2.15	0		64	b2297_1xco_A_jackal.pdb	0.9843	19.09	0	1.45	0		64	b0241_3a2t_X_scwrl.pdb	0.4901	30.85	0.06	1.26	0		64	b3627_1zct_A_scwrl.pdb	0.05571	41.79	0.51	2.15	0		64	b3779_3cj9_A_modeller.pdb	0.5799	29.5	0.22	2.2	0		64	b2751_2pmd_A_scwrl.pdb	0.9853	18.95	0	2.02	0		64	2ZFG_A.pdb
65	b0241_2o4v_A_scwrl.pdb	0.006172	49.65	0.12	2.45	0		65	b2297_1td9_A_modeller.pdb	0.9844	19.08	0	1.46	0		65	b3792_3mkt_A_scwrl.pdb	0.4911	30.83	0.03	1.99	0		65	b2215_3a2t_X_modeller.pdb	0.05691	41.71	0.25	2.62	0		65	b2536_1pv6_A_scwrl.pdb	0.5804	29.49	0.04	1.87	0		65	b1475_1yq3_B_scwrl.pdb	0.9855	18.93	0.03	1.32	0		65	3KSS_A.pdb
66	b3844_1ib0_A_scwrl.pdb	0.006244	49.61	0.22	2.08	0		66	1E6U_A(2).pdb1	0.9844	19.08	0	1.7	0		66	3B34_A.pdb	0.495	30.77	0.21	2.36	0		66	b1927_3k8l_A_scwrl.pdb	0.05722	41.69	0.21	2.41	0		66	b2836_3lnv_A_modeller.pdb	0.5872	29.39	0.05	1.67	0		66	b3893_1yq3_B_scwrl.pdb	0.9855	18.93	0.03	1.32	0		66	b1377_2iww_A_scwrl.pdb
67	b3959_3ll5_C_scwrl.pdb	0.006287	49.59	0.83	2.37	0		67	b0980_1c80_A_scwrl.pdb	0.9845	19.06	0	0.63	0		67	b3774_1qmg_A_scwrl.pdb	0.4962	30.76	0.22	2.41	0		67	b4383_3m8w_A_scwrl.pdb	0.05778	41.65	0.43	2.56	0		67	1TQQ_ABC.pdb1	0.5873	29.38	0.04	1.78	0		67	1L5W_AB.pdb1	0.9858	18.89	0	1.53	0		67	b0837_3byc_A_scwrl.pdb
68	b3526_3lki_B_modeller.pdb	0.00633	49.57	0.45	2.31	0		68	1Z7E_ABCDEF.pdb1	0.9851	18.98	0	1.76	0		68	b1263_1gxb_A_scwrl.pdb	0.4965	30.75	0.06	1.41	0		68	b1479_1o0s_A_modeller.pdb	0.05803	41.63	0.44	2.4	0		68	b4238_3r1r_A_scwrl.pdb	0.5904	29.34	0.09	1.85	0		68	b0894_1tmo_A_scwrl.pdb	0.986	18.86	0.02	1.15	0		68	b0241_1af6_A_scwrl.pdb
69	2HDI_A.pdb	0.006365	49.55	0.12	2.13	0		69	b2458_1xco_A_modeller.pdb	0.9852	18.97	0	1.44	0		69	b0929_1p4t_A_modeller.pdb	0.4971	30.74	0.09	2.23	0		69	b0907_3hl2_B_scwrl.pdb	0.05811	41.63	0.25	2.44	0		69	b0241_1af6_A_scwrl.pdb	0.5941	29.28	0.1	2.29	0		69	b0431_2gsm_A_scwrl.pdb	0.986	18.86	0	1.1	0		69	b1805_3g7s_A_scwrl.pdb
70	b2049_2cu2_A_scwrl.pdb	0.006376	49.54	0.39	2.77	0		70	1C0A_A.pdb	0.9853	18.95	0	1.45	0		70	b0072_1c96_A_scwrl.pdb	0.5013	30.68	0.86	2.67	0		70	1A9X_AB.pdb2	0.05906	41.56	0.16	2.48	0		70	b0348_1b4u_B_scwrl.pdb	0.5947	29.27	0.33	2.2	0		70	b0026_1obc_A_scwrl.pdb	0.9861	18.84	0.06	1.41	0		70	b1377_2o4v_A_scwrl.pdb
71	1KF6_A.pdb	0.006493	49.48	0.4	2.91	0		71	b2038_1dzr_A_jackal.pdb	0.986	18.86	0	1.55	0		71	b4386_2aru_A_modeller.pdb	0.5014	30.68	0.56	2.21	0		71	b4213_2z1a_A_scwrl.pdb	0.05927	41.55	0.35	2.4	0		71	b4238_1hk8_A_scwrl.pdb	0.5956	29.26	0.07	2.43	0		71	b2114_1j09_A_scwrl.pdb	0.9861	18.85	0	1.36	0		71	b2536_1pv6_A_scwrl.pdb
72	b0650_2v7y_A_modeller.pdb	0.006941	49.26	0.64	2.6	0		72	1UQU_A(2)B(2).pisa1.pdb	0.9863	18.82	0	1.01	0		72	1QD6_C.pdb	0.5083	30.57	0.19	2.25	0		72	1JZ7_ABCD.pdb1	0.05929	41.55	0.48	2.5	0		72	b2794_3bp1_A_scwrl.pdb	0.5963	29.25	1	2.29	0		72	b3625_3f61_A_scwrl.pdb	0.9862	18.82	0.01	1.92	0		72	b0241_2xe5_A_modeller.pdb
73	b3671_1ybh_A_scwrl.pdb	0.006947	49.26	0.58	2.3	0		73	b2574_1mxt_A_scwrl.pdb	0.9863	18.81	0	1.54	0		73	1UQU_A.pdb	0.5096	30.55	0.75	2.3	0		73	1JZ7_A.pdb	0.05929	41.55	0.43	2.5	0		73	b0974_1kqf_C_scwrl.pdb	0.5971	29.24	0.48	2.03	0		73	b3416_3k8l_A_scwrl.pdb	0.9862	18.83	0	1.53	0		73	b1377_2x27_X_scwrl.pdb
74	b1015_3dh4_A_scwrl.pdb	0.006982	49.25	0.94	2.34	0		74	b2215_2x27_X_scwrl.pdb	0.9866	18.78	0	2.12	0		74	b2215_1af6_A_scwrl.pdb	0.5099	30.55	0.06	2.22	0		74	1C30_A.pdb	0.06013	41.49	0.14	2.48	0		74	b3458_3m9w_A_scwrl.pdb	0.5977	29.23	1	1.96	0		74	b4120_1pv6_A_scwrl.pdb	0.9863	18.81	0	0.83	0		74	b2155_2hdi_A_scwrl.pdb
75	b2222_2g39_A_scwrl.pdb	0.006989	49.24	0.57	2.56	0		75	1FXS_A.pdb	0.9868	18.75	0	1.8	0		75	b1475_1kek_A_jackal.pdb	0.5109	30.53	0.26	2.56	0		75	b0522_3g8c_A_jackal.pdb	0.06199	41.37	0.92	2.44	0		75	b4014_1n8i_A_scwrl.pdb	0.5992	29.2	1	2.06	0		75	b1014_3haz_A_scwrl.pdb	0.9869	18.72	0.01	2.04	0		75	3HW9_A.pdb
76	b3052_2fv7_A_scwrl.pdb	0.007012	49.23	0.72	2.19	0		76	b2297_1yco_A_scwrl.pdb	0.9868	18.74	0	1.03	0		76	b2283_2fug_3_scwrl.pdb	0.5124	30.51	1	1.97	0		76	2Q28_A.pdb	0.06232	41.35	0.17	2.25	0		76	b1866_1asz_A_scwrl.pdb	0.602	29.16	1	1.86	0		76	b1525_2imp_A_jackal.pdb	0.987	18.72	0.01	1.68	0		76	b2215_2xe5_A_scwrl.pdb
77	b1109_3hyv_A_scwrl.pdb	0.00726	49.12	0.14	2.64	0		77	1X07_A.pdb	0.9868	18.74	0	2.07	0		77	b0037_3c5e_A_scwrl.pdb	0.5128	30.5	0.35	2.12	0		77	1OTJ_AD.pdb1	0.06325	41.29	0.34	2.44	0		77	b3385_3d6j_A_scwrl.pdb	0.6029	29.15	0.86	2.48	0		77	b0758_1guq_A_modeller.pdb	0.9871	18.69	0.02	1.75	0		77	b1377_1t16_A_modeller.pdb
78	b4120_1pv6_A_scwrl.pdb	0.007352	49.08	0.14	2.71	0		78	b2215_2o4v_A_scwrl.pdb	0.9868	18.73	0	1.16	0		78	1TQQ_ABC.pdb1	0.5135	30.49	0.03	2.07	0		78	2DRD_A.pdb	0.064	41.24	0.64	2.34	0		78	b1701_1mdb_A_modeller.pdb	0.6036	29.14	0.16	1.87	0		78	b2866_3nrz_C_modeller.pdb	0.9873	18.66	0	1.32	0		78	b0915_3kji_A_scwrl.pdb
79	b1109_2yvj_A_scwrl.pdb	0.007375	49.07	0.24	2.5	0		79	3N37_A(2).pdb1	0.9871	18.69	0	0.46	0		79	b1297_2gls_A_modeller.pdb	0.5149	30.47	0.31	1.96	0		79	b3384_1mau_A_modeller.pdb	0.06417	41.23	0.3	2.45	0		79	b0260_3l1l_A_scwrl.pdb	0.6054	29.11	0.31	2.29	0		79	b3450_2awn_A_scwrl.pdb	0.9874	18.64	0.05	2.45	0		79	b1377_3hw9_A_scwrl.pdb
80	b1119_3ohr_A_jackal.pdb	0.007424	49.04	0.32	1.66	0		80	3N37_A.pdb	0.9871	18.69	0	0.46	0		80	b2215_3pgs_A_scwrl.pdb	0.5152	30.47	0.13	2.43	0		80	b0822_1rlm_A_modeller.pdb	0.06449	41.21	0.73	2.23	0		80	b0929_2iww_A_scwrl.pdb	0.6063	29.1	0.13	2.28	0		80	b2947_2r87_A_scwrl.pdb	0.9875	18.63	0.01	1.29	0		80	b2514_2q7h_A_scwrl.pdb
81	b1872_1dmr_A_scwrl.pdb	0.007671	48.94	0.49	2.19	0		81	b0720_3csc_A_modeller.pdb	0.9871	18.69	0	1.65	0		81	b2241_2rgh_A_scwrl.pdb	0.5162	30.45	0.12	2.62	0		81	3NZQ_A(2).pdb1	0.06456	41.2	0.69	2.14	0		81	b1692_3jyp_A_scwrl.pdb	0.607	29.09	0.06	1.72	0		81	b0929_2x27_X_scwrl.pdb	0.9875	18.63	0	1.32	0		81	b2049_2cu2_A_scwrl.pdb
82	b2979_3pm9_A_modeller.pdb	0.007692	48.93	0.17	2.72	0		82	3N75_A(2)B(2)C(2)D(2)E(2).pdb1	0.9875	18.64	0	1.95	0		82	1CT9_AD.pdb1	0.5226	30.35	0.13	2.46	0		82	3NZQ_A.pdb	0.06456	41.2	0.69	2.14	0		82	b2676_1piu_A_modeller.pdb	0.6071	29.09	0.93	1.62	0		82	b2341_2wtb_A_scwrl.pdb	0.9878	18.59	0.06	1.45	0		82	1WXH_A.pdb
83	b2866_3amz_A_modeller.pdb	0.007722	48.91	0.15	2.38	0		83	1DKQ_A.pdb	0.9878	18.59	0	0.53	0		83	1OCX_ABC.pdb1	0.5314	30.22	0.05	2.28	1		83	1R30_A.pdb	0.06493	41.18	0.43	1.92	0		83	1F76_A.pdb	0.6086	29.06	0.2	1.72	0		83	2AWN_A.pdb	0.9878	18.58	0.06	2.45	0		83	b1102_3efm_A_scwrl.pdb
84	b1224_2jiq_A_scwrl.pdb	0.007831	48.87	0.13	2.1	0		84	b0980_1dkq_A_jackal.pdb	0.9878	18.59	0	0.53	0		84	b2341_1f12_A_scwrl.pdb	0.5317	30.22	1	2.31	0		84	1XEY_A(3)B(3).pdb1	0.06509	41.17	0.26	2.43	0		84	b1701_1md9_A_scwrl.pdb	0.6088	29.06	0.07	2.29	0		84	b2866_3eub_C_modeller.pdb	0.9879	18.58	0.01	1.17	0		84	3NB3_A.pdb
85	1QFJ_A.pdb	0.008096	48.76	0.24	2.33	0		85	b0116_1zmd_A_scwrl.pdb	0.9878	18.58	0	0.38	0		85	b3821_1fw2_A_jackal.pdb	0.5321	30.21	0.22	2.27	0		85	1F0X_A.pdb	0.06527	41.16	0.7	2.12	0		85	b4015_1f8i_A_scwrl.pdb	0.6111	29.03	0.29	2.16	0		85	b0526_3kfl_A_scwrl.pdb	0.9879	18.56	0	1.69	0		85	1WXI_A.pdb
86	b0935_1luc_B_scwrl.pdb	0.008279	48.68	0.24	2.32	0		86	b2406_1pv6_A_jackal.pdb	0.9879	18.56	0	1.71	0		86	b1377_3a2t_X_scwrl.pdb	0.5327	30.2	0.89	1.26	0		86	1RLM_A.pdb	0.06617	41.1	0.75	2.21	0		86	b1119_2ch5_A_scwrl.pdb	0.612	29.01	0.31	1.87	0		86	b0085_2xja_A_scwrl.pdb	0.9881	18.53	0	1.55	0		86	b1539_1xg5_A_scwrl.pdb
87	b0484_3fpb_A_modeller.pdb	0.00828	48.68	0.82	2.41	0		87	b1805_3lnv_A_scwrl.pdb	0.988	18.55	0	1.68	0		87	b0036_3r0o_A_scwrl.pdb	0.5331	30.2	0.07	1.79	0		87	b3632_2h1f_A_modeller.pdb	0.06641	41.09	1	2.6	0		87	b2051_1ktg_A_scwrl.pdb	0.6137	28.99	0.25	1.57	0		87	1ESM_AB.pdb1	0.9881	18.53	0	1.72	0		87	b0241_2iww_A_scwrl.pdb
88	b0594_1mdb_A_scwrl.pdb	0.008296	48.68	0.18	2.87	0		88	b0118_1c96_A_scwrl.pdb	0.9881	18.54	0	1.46	0		88	2GSK_A.pdb	0.5331	30.2	0.03	1.99	0		88	b0655_3r39_A_scwrl.pdb	0.06686	41.06	0.88	2.2	0		88	b4014_1p7t_A_scwrl.pdb	0.6154	28.96	0.27	2.18	0		88	1BU6_OXYZ.pdb1	0.9883	18.5	0	1.33	0		88	b0775_3iix_A_scwrl.pdb
89	2BRU_ABC.pdb	0.008447	48.62	0.09	2.12	0		89	b2721_2fug_4_scwrl.pdb	0.9881	18.53	0	1.72	0		89	1LYL_AC.pdb1	0.5354	30.16	1	2.45	0		89	2HIM_ABCD.pdb1	0.0671	41.05	0.1	2.49	0		89	b0477_1lii_A_scwrl.pdb	0.6158	28.95	1	2.12	0		89	b3416_3k8m_A_scwrl.pdb	0.9887	18.43	0	1.48	0		89	b3882_3adp_A_scwrl.pdb
90	b2542_2yvj_A_scwrl.pdb	0.008563	48.57	0.2	2.3	0		90	b3359_2cjh_A_modeller.pdb	0.9882	18.52	0	0.66	0		90	b0241_2zfg_A_scwrl.pdb	0.5355	30.16	0.06	2.33	0		90	b4382_1tpt_A_modeller.pdb	0.06744	41.03	0.85	2.61	0		90	b0474_1zny_A_scwrl.pdb	0.6175	28.93	1	2.39	0		90	b1814_2iqq_A_jackal.pdb	0.9888	18.42	0.04	1.55	0		90	b0723_2bs2_A_scwrl.pdb
91	b0630_1w66_A_jackal.pdb	0.008634	48.54	0.74	2.95	0		91	b1002_1nt4_A_scwrl.pdb	0.9882	18.52	0	1.65	0		91	b1483_2onk_A_jackal.pdb	0.5374	30.13	0.27	2.09	0		91	b0341_1pw4_A_scwrl.pdb	0.06757	41.02	0.91	2.4	0		91	2W70_A.pdb	0.6218	28.86	0.09	2.36	0		91	b0918_1vh3_A_scwrl.pdb	0.9888	18.41	0.01	2.16	0		91	b1866_2xti_A_scwrl.pdb
92	b2262_3h02_A_scwrl.pdb	0.008698	48.52	0.25	2.29	0		92	b0469_1zn8_A_scwrl.pdb	0.9884	18.49	0	0.68	0		92	b3454_2qi9_C_scwrl.pdb	0.5385	30.12	0.35	2.61	0		92	b4034_1mrp_A_scwrl.pdb	0.06836	40.97	0.96	2.63	0		92	b0241_3a2t_X_scwrl.pdb	0.6228	28.85	0.08	2.49	0		92	b0894_1dmr_A_scwrl.pdb	0.9889	18.4	0	1.33	0		92	b2260_3ipl_A_jackal.pdb
93	b1094_2fva_A_modeller.pdb	0.008903	48.44	0.43	2.27	0		93	b0777_2yqz_A_modeller.pdb	0.9885	18.47	0	0.67	0		93	b1377_1p4t_A_scwrl.pdb	0.5395	30.1	0.08	2.29	0		93	b2241_2rgh_A_scwrl.pdb	0.06917	40.92	0.32	2.21	0		93	b3008_2rfv_A_scwrl.pdb	0.6231	28.84	0.93	1.88	0		93	1I8T_A.pdb	0.9889	18.4	0	1.62	0		93	b0929_3pgs_A_scwrl.pdb
94	b1748_2cjh_A_jackal.pdb	0.009013	48.4	0.25	2.46	0		94	1DUV_GHI.pdb1	0.9885	18.46	0	0.86	0		94	2R6G_ABEFG.pdb1	0.542	30.06	0.03	2.49	0		94	b2312_1sto_A_scwrl.pdb	0.06949	40.9	0.89	2.16	0		94	b3770_1kta_B_modeller.pdb	0.6246	28.82	1	1.88	0		94	b3894_1kqf_A_scwrl.pdb	0.9889	18.4	0	1.73	0		94	1WXG_A.pdb
95	b0386_2rcy_A_scwrl.pdb	0.009121	48.36	0.49	2.39	0		95	1NT4_A(2).pisa1.pdb	0.9887	18.43	0	2.19	0		95	3N75_A(2)B(2)C(2)D(2)E(2).pdb1	0.5438	30.04	0.03	2.28	0		95	b2710_1ko3_A_scwrl.pdb	0.06997	40.88	0.7	2.74	0		95	b3565_1s5m_A_scwrl.pdb	0.6279	28.77	0.86	2.33	1		95	b3747_3gi8_C_scwrl.pdb	0.9889	18.39	0	1.53	0		95	b2954_2j4e_D_modeller.pdb
96	b0403_1qho_A_scwrl.pdb	0.009264	48.31	0.17	2.51	0		96	1TQQ_ABC.pdb1	0.9887	18.42	0	2.12	0		96	b0929_1e54_A_scwrl.pdb	0.5449	30.02	0.11	2.22	0		96	b1224_1dmr_A_scwrl.pdb	0.07011	40.87	0.44	2.75	0		96	b2406_1pv6_A_jackal.pdb	0.6297	28.74	0.4	2.13	0		96	1B93_B.pdb	0.989	18.38	0.04	0.9	0		96	b0241_2o4v_A_scwrl.pdb
97	2F1M_AB.pdb1	0.009285	48.3	0.66	2.4	0		97	3N75_A.pdb	0.9888	18.42	0	0.98	0		97	1CT9_A.pdb	0.5497	29.95	0.13	2.43	0		97	b4025_3nbu_A_jackal.pdb	0.07021	40.86	0.62	2.43	0		97	b2114_1j09_A_scwrl.pdb	0.6304	28.73	0.27	1.8	0		97	1EGH_ABCDEF.pdb1	0.989	18.38	0	1.27	0		97	2J1N_B.pdb
98	b0341_1pw4_A_scwrl.pdb	0.009397	48.26	0.18	2.29	0		98	b0134_1o68_A_jackal.pdb	0.9888	18.41	0	1.34	0		98	b2215_2iww_A_scwrl.pdb	0.5498	29.95	0.2	1.87	0		98	b0037_3c5e_A_scwrl.pdb	0.07084	40.82	0.15	2.61	0		98	b3774_1qmg_A_scwrl.pdb	0.6307	28.73	0.29	1.81	0		98	b2836_3c5e_A_scwrl.pdb	0.989	18.38	0	1.7	0		98	1RLM_A.pdb
99	b0185_1od2_A_scwrl.pdb	0.009421	48.25	0.28	2.13	0		99	b0116_1yqz_A_scwrl.pdb	0.9889	18.4	0	0.5	0		99	b1377_3a2s_X_jackal.pdb	0.5513	29.92	0.89	1.25	0		99	1PII_A.pdb	0.07122	40.8	0.67	2.43	0		99	b2253_1xey_A_jackal.pdb	0.6344	28.67	1	1.89	0		99	b2937_1gq6_A_jackal.pdb	0.9891	18.37	0.05	1.96	0		99	b0446_3pgv_A_scwrl.pdb
100	3KSO_A.pdb	0.009433	48.25	0.87	2.17	0		100	b2418_1rft_A_modeller.pdb	0.9889	18.39	0	0.81	0		100	b1102_3efm_A_scwrl.pdb	0.5519	29.92	0.08	2.31	0		100	b0732_3lvt_A_scwrl.pdb	0.07141	40.79	0.8	2.61	0		100	b3187_3oyr_A_jackal.pdb	0.6348	28.66	0.13	2.16	0		100	b0092_2r87_A_scwrl.pdb	0.9891	18.36	0	2.21	0		100	b4014_1p7t_A_scwrl.pdb
101	b0650_1kax_A_scwrl.pdb	0.009706	48.15	0.35	2.27	0		101	b2930_3big_A_modeller.pdb	0.9889	18.39	0	1.5	0		101	b0261_1q8a_A_scwrl.pdb	0.5524	29.91	0.1	1.94	0		101	b1702_2ols_A_scwrl.pdb	0.0719	40.76	0.68	2.43	0		101	2OI7_A.pdb	0.6348	28.66	0.06	2.44	0		101	b2866_3an1_A_modeller.pdb	0.9892	18.35	0	1.15	0		101	b1744_1cpx_A_scwrl.pdb
102	b2874_3ll5_C_scwrl.pdb	0.0101	48.02	0.59	2.53	0		102	b0720_1owc_A_scwrl.pdb	0.9891	18.37	0	0.44	0		102	b0068_1mrp_A_scwrl.pdb	0.5604	29.79	0.26	2.64	0		102	b0894_1tmo_A_scwrl.pdb	0.07279	40.71	0.08	2.23	0		102	b1588_4dmr_A_scwrl.pdb	0.6375	28.62	0.1	2.27	0		102	b2036_3inr_A_jackal.pdb	0.9892	18.35	0	1.71	0		102	b0929_2fgq_X_scwrl.pdb
103	b2789_1pw4_A_scwrl.pdb	0.01018	47.99	0.16	2.36	0		103	b2418_1rfu_A_modeller.pdb	0.9891	18.36	0	0.8	0		103	b1377_2iww_A_scwrl.pdb	0.5606	29.78	0.06	1.89	0		103	b1744_1cpx_A_scwrl.pdb	0.07291	40.71	0.22	2.47	0		103	b2841_1pw4_A_jackal.pdb	0.6382	28.61	0.78	2.4	0		103	1M41_A(2)B(2).pdb1	0.9892	18.35	0	1.89	0		103	b2943_1pw4_A_scwrl.pdb
104	b0521_3kzf_A_scwrl.pdb	0.01039	47.92	0.6	2.41	0		104	b0578_2wzw_A_jackal.pdb	0.9892	18.34	0	0.55	0		104	b1377_3hw9_A_scwrl.pdb	0.5614	29.77	0.17	1.96	0		104	b2752_3g6k_A_jackal.pdb	0.07338	40.68	0.67	2.46	0		104	b1377_3a2t_X_scwrl.pdb	0.6382	28.61	0.13	2.19	0		104	b2866_3amz_A_modeller.pdb	0.9892	18.34	0	1.16	0		104	b2498_1i5e_A_scwrl.pdb
105	b2134_2xqz_A_scwrl.pdb	0.01051	47.88	0.46	2.45	0		105	b3526_3lhx_A_jackal.pdb	0.9892	18.34	0	1.46	0		105	b0522_3k5i_A_modeller.pdb	0.5626	29.76	0.35	1.8	0		105	1ZCD_AB.pdb	0.07405	40.64	0.12	2.55	0		105	b2882_3qe7_A_scwrl.pdb	0.6404	28.58	0.11	1.79	0		105	1BSV_A.pdb	0.9893	18.33	0	1.87	0		105	b1377_2xe5_A_modeller.pdb
106	b1398_3qov_A_scwrl.pdb	0.01051	47.88	0.19	2.32	0		106	b3962_1h6v_A_modeller.pdb	0.9895	18.29	0	1	0		106	3GP6_A.pdb	0.5627	29.75	0.31	2.28	0		106	2Q28_A(2)B(2).pdb1	0.07431	40.63	0.17	2.12	0		106	b1009_3om8_A_scwrl.pdb	0.6409	28.57	1	1.81	0		106	b2150_3m9w_A_scwrl.pdb	0.9895	18.29	0.01	1.46	1		106	b1805_1v26_A_scwrl.pdb
107	b4031_1pw4_A_scwrl.pdb	0.01053	47.87	0.22	2.4	0		107	1ADE_AB.pdb1	0.9896	18.28	0	1.05	0		107	b1008_3bem_A_modeller.pdb	0.5629	29.75	0.36	1.85	0		107	b4213_3ive_A_scwrl.pdb	0.07433	40.63	0.23	2.71	0		107	b2205_1yq3_B_modeller.pdb	0.6409	28.57	0.93	2.56	0		107	b1588_1tmo_A_scwrl.pdb	0.9896	18.28	0.01	1.15	0		107	b0347_2dkh_A_jackal.pdb
108	b4069_3lnv_A_scwrl.pdb	0.01062	47.85	0.21	2.6	0		108	1BSV_A.pdb	0.9896	18.28	0	1.85	0		108	b1008_2wzw_A_modeller.pdb	0.5647	29.72	0.53	2.05	0		108	b1478_1llu_A_jackal.pdb	0.07451	40.62	0.65	2.56	0		108	b0241_3hw9_A_scwrl.pdb	0.6415	28.56	0.05	2.42	0		108	b0243_1o20_A_jackal.pdb	0.9898	18.24	0.01	1.87	0		108	1C30_A.pdb
109	b0521_1e19_A_scwrl.pdb	0.01083	47.78	0.25	2.42	0		109	b0805_1qff_A_scwrl.pdb	0.9896	18.27	0	1.9	0		109	b1719_1nyr_A_jackal.pdb	0.5649	29.72	0.14	2.36	0		109	b0074_3fig_A_scwrl.pdb	0.07511	40.58	0.98	2.4	0		109	b2341_1f12_A_scwrl.pdb	0.6428	28.54	0.13	1.98	0		109	b2866_1rm6_A_scwrl.pdb	0.9898	18.24	0	1.33	0		109	b1377_1e54_A_jackal.pdb
110	b1469_1pw4_A_scwrl.pdb	0.01091	47.75	0.75	2.6	0		110	b2574_2bs2_A_scwrl.pdb	0.9897	18.25	0	1.73	0		110	b4041_1k30_A_scwrl.pdb	0.565	29.72	0.86	2.15	0		110	b1587_4dmr_A_scwrl.pdb	0.07564	40.55	0.74	2.53	0		110	b2392_2jln_A_scwrl.pdb	0.643	28.54	0.07	2.2	0		110	b1014_2j6l_A_modeller.pdb	0.9901	18.18	0.01	1.41	0		110	b2215_1af6_A_scwrl.pdb
111	b2890_2xti_A_scwrl.pdb	0.01093	47.75	0.25	2.4	0		111	b1587_1dmr_A_scwrl.pdb	0.9901	18.17	0	1.8	0		111	b1606_1p33_A_scwrl.pdb	0.5661	29.7	0.17	2.31	0		111	b1525_2ilu_A_jackal.pdb	0.07592	40.54	0.87	2.35	0		111	b1377_2o4v_A_scwrl.pdb	0.6436	28.53	1	2.04	0		111	b3371_3fkj_A_scwrl.pdb	0.9903	18.13	0	0.76	0		111	b3455_2onk_A_scwrl.pdb
112	b4129_2xti_A_scwrl.pdb	0.01093	47.75	0.21	2.4	0		112	b0929_2fgq_X_scwrl.pdb	0.9902	18.15	0	0.82	0		112	b1398_3lnv_A_scwrl.pdb	0.5701	29.64	0.05	1.46	0		112	b0241_2zfg_A_scwrl.pdb	0.07668	40.5	0.26	2.61	0		112	b2788_3n6h_A_scwrl.pdb	0.6436	28.53	0.13	2.14	0		112	2JGD_AB.pdb	0.9904	18.11	0	1.29	0		112	b1740_1nsy_A_scwrl.pdb
113	b4384_3iom_A_scwrl.pdb	0.01113	47.68	0.09	2.23	0		113	b1732_2iuf_A_scwrl.pdb	0.9902	18.15	0	1.76	0		113	b3826_3pgv_A_modeller.pdb	0.5712	29.63	0.23	2.16	0		113	b1012_1nqk_A_modeller.pdb	0.07694	40.48	0.12	2.51	0		113	b2283_2fug_3_scwrl.pdb	0.6438	28.53	0.86	2.33	0		113	1E6U_A(2).pdb1	0.9907	18.06	0	1.93	0		113	b2215_3a2t_X_modeller.pdb
114	b0036_3r0o_A_scwrl.pdb	0.01119	47.67	0.55	2.23	0		114	b0118_1c97_A_scwrl.pdb	0.9904	18.12	0	1.55	0		114	b1119_2ch5_A_scwrl.pdb	0.5727	29.6	0.44	2.48	0		114	b4139_2vd6_A_scwrl.pdb	0.07701	40.48	0.33	2.39	0		114	2GSK_AB.pdb	0.6439	28.52	0.36	2.47	0		114	b2103_1jxi_A_jackal.pdb	0.9909	18.02	0	1.82	0		114	b4006_1p4r_A_scwrl.pdb
115	b0929_3a2t_X_modeller.pdb	0.01119	47.67	0.2	2.35	0		115	b4139_2vd6_A_scwrl.pdb	0.9905	18.09	0	1.75	0		115	b1377_3pgs_A_modeller.pdb	0.5731	29.6	0.06	1.2	0		115	b2366_1ve5_A_scwrl.pdb	0.07738	40.46	0.67	2.63	0		115	b4129_3a74_A_scwrl.pdb	0.6443	28.52	1	2.25	0		115	b1246_1l2t_A_scwrl.pdb	0.9911	17.97	0.03	1.71	0		115	1FUI_A.pdb
116	1XK7_A.pdb	0.01136	47.62	0.14	2.41	0		116	b0444_2pg3_A_jackal.pdb	0.9906	18.09	0	1.34	0		116	b0241_1af6_A_scwrl.pdb	0.5739	29.59	0.14	1.1	0		116	1D8W_ABCD.pdb1	0.07743	40.46	0.85	2.7	0		116	1F0K_A.pdb	0.6481	28.46	0.24	2.21	0		116	b2215_3a2s_X_jackal.pdb	0.9911	17.98	0	1.02	0		116	b1106_3hav_A_modeller.pdb
117	b4289_2nq2_A_scwrl.pdb	0.01138	47.61	0.61	2.23	0		117	3L9W_AB.pdb1	0.9907	18.06	0	1.31	0		117	b3951_1h16_A_scwrl.pdb	0.5759	29.55	0.35	1.99	0		117	b1588_1dmr_A_scwrl.pdb	0.07761	40.45	0.23	2.44	0		117	b0068_1mrp_A_scwrl.pdb	0.6483	28.46	0.4	1.74	0		117	1KQF_A(3)B(3)C(3).pdb1	0.9911	17.97	0	1.73	0		117	2HDI_A.pdb
118	b3469_3fpb_A_modeller.pdb	0.01155	47.56	0.56	2.43	0		118	1S96_AB.pdb1	0.9907	18.05	0	0.94	0		118	b4384_1yqq_A_modeller.pdb	0.5772	29.54	1	2.38	0		118	b0381_2r87_A_scwrl.pdb	0.07835	40.41	0.79	2.41	0		118	2QI9_ABCDF.pdb1	0.6483	28.46	0.07	2.39	0		118	1KQF_A.pdb	0.9911	17.97	0	1.73	0		118	1AF6_A.pdb
119	b1587_1dmr_A_scwrl.pdb	0.01158	47.55	0.68	2.62	0		119	b2818_2r8v_A_scwrl.pdb	0.9907	18.05	0	1.48	0		119	1TDJ_A(4).pisa1.pdb	0.5789	29.51	0.02	2.8	0		119	b2388_2q2r_A_scwrl.pdb	0.07894	40.38	0.94	2.75	1		119	b0604_2imf_A_scwrl.pdb	0.6508	28.42	1	2.12	0		119	b0061_1jdi_A_modeller.pdb	0.9912	17.96	0.04	1.54	0		119	1GPM_AC.pisa2.pdb
120	b1993_1ltq_A_scwrl.pdb	0.01163	47.54	0.21	2.26	0		120	b1301_2iw5_A_scwrl.pdb	0.9908	18.04	0	1.32	0		120	b3925_3big_A_modeller.pdb	0.5807	29.48	0.95	2.05	0		120	1Y6V_AB.pdb1	0.07901	40.37	1	2.31	0		120	b0474_2jas_A_scwrl.pdb	0.6523	28.39	1	1.77	0		120	b2954_2pyu_A_jackal.pdb	0.9913	17.94	0.2	1.22	0		120	b1468_1fdi_A_scwrl.pdb
121	3N75_A(2)B(2)C(2)D(2)E(2).pdb1	0.01166	47.53	0.79	2.52	0		121	b1732_1ggf_A_modeller.pdb	0.991	18	0	1.07	0		121	b0591_1pv6_A_scwrl.pdb	0.5807	29.48	0.1	2.48	0		121	2QCU_AB.pdb	0.08061	40.29	0.75	2.53	0		121	b0417_3c9u_A_scwrl.pdb	0.6531	28.38	0.11	1.47	0		121	1K0W_A(4).pdb1	0.9914	17.92	0.05	1.63	0		121	b0037_3g7s_A_modeller.pdb
122	b1377_2fgq_X_jackal.pdb	0.01179	47.49	0.08	2.41	0		122	b2710_1ycf_A_modeller.pdb	0.991	18	0	1.1	0		122	b2128_3dhw_A_scwrl.pdb	0.581	29.48	0.12	1.66	0		122	b2976_2gq3_A_scwrl.pdb	0.08205	40.22	0.28	2.52	0		122	b0241_1e54_A_scwrl.pdb	0.6531	28.38	0.04	1.89	0		122	b3517_2okj_A_jackal.pdb	0.9914	17.91	0.05	0.95	0		122	b2215_2fgq_X_jackal.pdb
123	b1474_3o5a_A_scwrl.pdb	0.01182	47.48	0.72	2.5	0		123	1V7U_A.pdb	0.991	18	0	2.06	0		123	b0854_2nvu_B_scwrl.pdb	0.5826	29.45	0.09	2.45	0		123	b0632_2xqz_A_scwrl.pdb	0.08207	40.21	0.89	2.76	0		123	b0860_3r39_A_scwrl.pdb	0.6538	28.37	0.93	1.97	0		123	b0099_3ef5_A_modeller.pdb	0.9914	17.9	0.01	1.07	0		123	b0032_2ad5_A_scwrl.pdb
124	b0509_3ggo_A_scwrl.pdb	0.01183	47.48	0.31	2.06	0		124	b1238_1xx6_A_scwrl.pdb	0.9911	17.98	0	2.09	0		124	2HDI_A.pdb	0.5828	29.45	0.1	2.54	0		124	b0720_2p2w_A_scwrl.pdb	0.08219	40.21	0.34	2.37	0		124	b4122_2isb_A_jackal.pdb	0.656	28.34	0.65	2.4	0		124	2IDB_A(2)B(2)C(2).pdb1	0.9914	17.91	0	1.61	0		124	1JPD_X.pdb
125	2R6G_ABEFG.pdb1	0.01206	47.41	0.43	2.23	0		125	b0933_2onk_A_scwrl.pdb	0.9911	17.96	0	1.52	0		125	b1489_2zoi_A_scwrl.pdb	0.585	29.42	0.91	2.5	0		125	b3553_2dbq_A_scwrl.pdb	0.08234	40.2	0.93	2.65	0		125	b0521_3ll5_C_scwrl.pdb	0.6561	28.34	1	1.97	0		125	1TLY_A.pdb	0.9915	17.9	0	1.09	0		125	b2538_2ckf_A_scwrl.pdb
126	1JQN_A.pdb	0.01215	47.39	0.36	2.44	0		126	b3359_2pb0_A_jackal.pdb	0.9912	17.95	0	1.4	0		126	1Z7E_ABCDEF.pdb1	0.5851	29.42	0.04	2.47	0		126	b3588_1nzw_A_scwrl.pdb	0.08272	40.18	0.42	2.34	0		126	b0522_3etj_A_modeller.pdb	0.6562	28.33	0.26	2.26	0		126	b2215_2o4v_A_scwrl.pdb	0.9915	17.88	0	1.89	0		126	b0160_3irh_A_scwrl.pdb
127	1L7V_A.pdb	0.01218	47.38	0.4	2.3	0		127	b4013_2ghr_A_jackal.pdb	0.9913	17.92	0	0.98	0		127	b0333_2h12_A_scwrl.pdb	0.5852	29.42	0.33	1.52	0		127	b2750_2ofw_A_jackal.pdb	0.083	40.17	0.6	2.4	0		127	b3266_2gif_A_modeller.pdb	0.6563	28.33	0.15	2.01	0		127	b1623_2pgf_A_scwrl.pdb	0.9916	17.87	0	2.16	0		127	b0241_1t16_A_modeller.pdb
128	b1475_1kek_A_jackal.pdb	0.01219	47.38	0.49	2.35	0		128	b0929_1e54_A_scwrl.pdb	0.9914	17.91	0	1.41	0		128	b1377_2xe5_A_modeller.pdb	0.5852	29.42	0.22	2	0		128	b4055_3ocv_A_scwrl.pdb	0.08309	40.16	0.17	2.28	0		128	1KQF_A(3)B(3)C(3).pdb1	0.6563	28.33	0.04	2.08	0		128	b2751_3agj_A_scwrl.pdb	0.9916	17.86	0	1.85	0		128	b0697_2zxe_A_scwrl.pdb
129	b2312_1sto_A_scwrl.pdb	0.01248	47.3	0.7	2.32	0		129	1VMI_A(2).pdb1	0.9914	17.9	0	2.27	0		129	b0929_2x27_X_scwrl.pdb	0.5853	29.41	0.03	1.47	0		129	b0025_1t6y_A_scwrl.pdb	0.0833	40.15	0.66	2.09	0		129	b4289_2nq2_A_scwrl.pdb	0.6566	28.33	0.2	1.36	0		129	b0446_3pgv_A_scwrl.pdb	0.9917	17.85	0.05	1.6	0		129	1QD6_C.pdb
130	b0221_2uxw_A_scwrl.pdb	0.01258	47.27	0.25	2.12	0		130	1VMI_A.pdb	0.9914	17.9	0	2.27	0		130	b2038_1dzr_A_jackal.pdb	0.5864	29.4	0.95	1.89	0		130	b2066_3aez_A_modeller.pdb	0.08383	40.13	0.93	2.51	0		130	1GG0_A.pdb	0.6607	28.26	0.93	2.22	0		130	b2751_1b23_P_scwrl.pdb	0.9917	17.83	0	1.05	0		130	b2215_3pgs_A_scwrl.pdb
131	1XRH_AB.pdb1	0.01268	47.24	1	2.53	0		131	b3870_2whi_A_modeller.pdb	0.9915	17.88	0	0.59	0		131	1WXG_A.pdb	0.587	29.39	0.57	2.31	0		131	b2533_1ima_A_jackal.pdb	0.08441	40.1	0.82	2.64	0		131	b1185_2k74_A_modeller.pdb	0.6621	28.24	0.17	1.9	0		131	1E58_A(2).pdb1	0.9918	17.83	0	2.18	0		131	b3833_2gs9_A_scwrl.pdb
132	b2867_3amz_A_scwrl.pdb	0.01269	47.24	0.4	2.41	0		132	b0929_2xe5_A_scwrl.pdb	0.9915	17.88	0	0.95	0		132	b0311_2jbv_A_scwrl.pdb	0.5884	29.37	0.45	2.29	0		132	b2329_1sq1_A_scwrl.pdb	0.08524	40.05	0.61	2.26	0		132	b0241_2o4v_A_scwrl.pdb	0.6626	28.23	0.02	1.91	0		132	1E58_A.pdb	0.9918	17.83	0	2.18	0		132	b1587_1ti2_A_scwrl.pdb
133	b2574_1mxt_A_scwrl.pdb	0.01269	47.24	0.14	2.67	0		133	3TAT_A.pdb	0.9915	17.88	0	2.08	0		133	3PW8_ABCD.pdb1	0.5885	29.37	0.57	1.95	0		133	b1276_1c97_A_scwrl.pdb	0.08534	40.05	0.77	2.52	0		133	b0697_2zxe_A_scwrl.pdb	0.6637	28.22	0.33	1.58	0		133	b3994_3epo_A_scwrl.pdb	0.9919	17.8	0.02	2.14	0		133	b1719_1nyr_A_jackal.pdb
134	b0421_2e90_A_scwrl.pdb	0.01269	47.24	0.13	2.43	0		134	b3224_1pw4_A_scwrl.pdb	0.9916	17.87	0	1.93	0		134	b0855_2onk_A_modeller.pdb	0.5888	29.36	0.11	1.99	0		134	2OFP_A.pdb	0.08706	39.97	0.24	2.53	0		134	b1208_1kvk_A_modeller.pdb	0.6641	28.21	0.24	2.01	0		134	b3994_3epm_A_scwrl.pdb	0.9919	17.79	0.01	1.14	0		134	b2312_1sto_A_scwrl.pdb
135	b2587_1pw4_A_scwrl.pdb	0.01272	47.23	0.1	2.54	0		135	b2458_2af4_C_scwrl.pdb	0.9916	17.86	0	1.45	0		135	b1377_2fgq_X_jackal.pdb	0.5902	29.34	0.95	2.13	0		135	3NOC_ABC.pdb1	0.08744	39.95	0.13	2.47	0		135	b1637_3fhj_A_scwrl.pdb	0.6666	28.17	0.04	2.27	0		135	b0650_2kho_A_scwrl.pdb	0.992	17.77	0.03	0.3	0		135	b0037_3e7w_A_scwrl.pdb
136	b2874_1e19_A_scwrl.pdb	0.01282	47.2	0.34	2.45	0		136	b1805_1mdb_A_scwrl.pdb	0.9916	17.85	0	1.13	0		136	b0446_3pgv_A_scwrl.pdb	0.5911	29.33	1	2.34	0		136	b2215_3pgs_A_scwrl.pdb	0.08753	39.94	0.44	2.18	0		136	b0474_2v54_A_scwrl.pdb	0.667	28.17	0.04	1.99	0		136	b1588_1dmr_A_scwrl.pdb	0.992	17.77	0	1.33	0		136	1SQ5_A.pdb
137	b1640_3cqy_A_modeller.pdb	0.01299	47.16	0.33	2.44	0		137	b3962_1bhy_A_modeller.pdb	0.9917	17.83	0	0.87	0		137	b2114_1rqg_A_scwrl.pdb	0.5913	29.32	0.18	2.37	0		137	2DGM_ABCDEF.pdb1	0.08761	39.94	0.11	2.69	0		137	2UDP_AB.pdb1	0.6672	28.16	0.09	1.86	0		137	b1852_1dpg_A_scwrl.pdb	0.992	17.77	0	1.68	0		137	1FG3_A.pdb
138	2NPK_A(3).pdb1	0.01303	47.15	0.4	2.35	0		138	b1493_2okj_A_modeller.pdb	0.9917	17.83	0	1.48	0		138	b1587_4dmr_A_scwrl.pdb	0.5935	29.29	0.66	2.18	0		138	b2796_3ncy_A_scwrl.pdb	0.0877	39.94	0.76	2.59	0		138	b3749_3ozx_A_scwrl.pdb	0.6687	28.14	0.93	1.93	0		138	b2155_2hdi_A_scwrl.pdb	0.9921	17.76	0.01	0.67	0		138	b2470_2dr6_A_modeller.pdb
139	b2215_1af6_A_scwrl.pdb	0.01319	47.1	0.1	2.27	0		139	1UQU_A.pdb	0.9919	17.8	0	1.23	0		139	b1805_3c5e_A_scwrl.pdb	0.5935	29.29	0.18	2.34	0		139	b1682_2onk_A_scwrl.pdb	0.0882	39.91	0.92	2.31	0		139	b2215_3pgs_A_scwrl.pdb	0.6687	28.14	0.08	2.14	0		139	1BBW_A(2).pdb1	0.9921	17.74	0.01	2.33	0		139	1PW4_A.pdb
140	b3469_3a1d_A_scwrl.pdb	0.01321	47.1	0.12	2.34	0		140	1XDP_A(2)B(2).pdb2	0.9919	17.8	0	1.71	0		140	b4094_1lvg_A_scwrl.pdb	0.5938	29.29	0	1.75	0		140	1U2J_CE.pisa1.pdb	0.08825	39.91	0.46	2.15	0		140	b0997_1dmr_A_scwrl.pdb	0.6716	28.09	1	2.35	0		140	b2976_1d8c_A_scwrl.pdb	0.9922	17.72	0.04	1.92	0		140	3CV2_A.pdb
141	b1109_2yvf_A_scwrl.pdb	0.01324	47.09	0.18	2.51	0		141	1XDP_A.pdb	0.9919	17.8	0	1.71	0		141	2PAQ_AB.pdb1	0.5947	29.27	1	1.99	0		141	b1907_3ncy_A_scwrl.pdb	0.08855	39.89	0.27	2.36	0		141	1KF6_C.pdb	0.6721	28.09	0.33	1.4	0		141	b0261_1q8a_A_scwrl.pdb	0.9922	17.72	0.01	1.47	0		141	b2143_2fr6_B_scwrl.pdb
142	b0886_2hyd_A_scwrl.pdb	0.01332	47.07	0.64	2.41	0		142	b3867_1olt_A_scwrl.pdb	0.9919	17.79	0	1.16	0		142	1D8C_A.pdb	0.5961	29.25	1	1.76	0		142	2V8N_A.pdb	0.08862	39.89	0.12	2.59	0		142	b3630_1zp9_A_scwrl.pdb	0.6725	28.08	0.61	2.05	0		142	1D8C_A.pdb	0.9922	17.72	0	1.92	0		142	b2551_2xbn_A_scwrl.pdb
143	b2296_1tuy_B_scwrl.pdb	0.01332	47.07	0.1	2.38	0		143	1GES_AB.pdb1	0.9919	17.79	0	1.24	0		143	b0241_2xe5_A_modeller.pdb	0.5962	29.25	0.07	2.13	0		143	b1474_3o5a_A_scwrl.pdb	0.08929	39.86	0.22	2.08	0		143	b0594_1mdb_A_scwrl.pdb	0.6727	28.08	0.07	1.91	0		143	1U5W_AB.pdb1	0.9924	17.69	0.01	2.05	0		143	b0386_2rcy_A_scwrl.pdb
144	b2429_1iba_A_jackal.pdb	0.01334	47.07	0.86	2.43	0		144	b0241_1p4t_A_scwrl.pdb	0.992	17.78	0	1.71	0		144	b0444_3bl5_A_scwrl.pdb	0.5969	29.24	0.09	2.32	0		144	b3236_1b8u_A_scwrl.pdb	0.08932	39.86	0.56	2.52	0		144	b1106_3fi8_A_modeller.pdb	0.6733	28.07	0.08	2.42	0		144	b0930_1x54_A_scwrl.pdb	0.9925	17.65	0.03	1.28	0		144	b4213_1ho5_A_scwrl.pdb
145	b1444_2imp_A_jackal.pdb	0.01336	47.06	0.34	2.25	0		145	b4382_1brw_B_scwrl.pdb	0.992	17.78	0	1.75	0		145	b0508_1k77_A_scwrl.pdb	0.5982	29.22	0.28	2.12	0		145	b2615_1y3i_A_scwrl.pdb	0.0899	39.83	0.9	2.38	0		145	b3925_3big_A_modeller.pdb	0.6738	28.06	0.86	2.29	0		145	b0033_2pbz_A_modeller.pdb	0.9926	17.62	0	1.35	0		145	b1805_3gpc_A_scwrl.pdb
146	b3365_2yvj_A_scwrl.pdb	0.0135	47.02	0.2	2.54	0		146	b4254_1vlv_A_scwrl.pdb	0.9921	17.76	0	0.83	0		146	1XSQ_AB.pdb1	0.5986	29.21	0.66	2.55	0		146	b0123_2x87_A_scwrl.pdb	0.09043	39.8	0.94	2.74	0		146	b2215_2o4v_A_scwrl.pdb	0.6751	28.04	0.65	1.91	0		146	1Y5I_ABC.pdb1	0.9927	17.61	0	1.79	0		146	2HWG_A.pdb
147	b2508_2cu0_A_modeller.pdb	0.01357	47.01	0.18	2.61	0		147	b2234_4r1r_A_modeller.pdb	0.9921	17.75	0	1.55	0		147	2C44_ABCD.pdb1	0.5987	29.21	0.44	1.77	0		147	b0910_1y63_A_scwrl.pdb	0.09052	39.8	0.36	2.45	0		147	b2836_3c5e_A_scwrl.pdb	0.6758	28.03	0.19	2.38	0		147	b1587_1dmr_A_scwrl.pdb	0.9927	17.6	0	1.33	0		147	b1606_1p33_A_scwrl.pdb
148	1FEP_A.pdb	0.01364	46.99	0.2	2.37	0		148	b1377_1p4t_A_scwrl.pdb	0.9921	17.75	0	1.66	0		148	3DET_AB.pdb1	0.5989	29.21	0.57	1.34	0		148	1NPD_A.pdb	0.09063	39.8	0.14	2.55	0		148	3EH0_ABC.pdb1	0.6766	28.01	0.1	2.23	0		148	b4014_1n8i_A_scwrl.pdb	0.9927	17.6	0	1.54	0		148	b0635_1mwr_A_scwrl.pdb
149	b3224_1pw4_A_scwrl.pdb	0.01397	46.91	0.48	2.43	0		149	b1377_3hw9_A_scwrl.pdb	0.9921	17.74	0	1.02	0		149	1THQ_A(2).pisa1.pdb	0.5992	29.2	0.13	1.94	0		149	b1768_3o94_A_scwrl.pdb	0.09064	39.8	0.55	2.65	0		149	1YW6_AB.pdb1	0.6768	28.01	0.1	2.54	0		149	b2901_3pn8_A_scwrl.pdb	0.9927	17.6	0	1.61	0		149	1RQI_A.pdb
150	b0241_1af6_A_scwrl.pdb	0.01398	46.9	0.17	2.43	0		150	b4382_3h5q_A_scwrl.pdb	0.9921	17.74	0	1.74	0		150	b2507_2ywc_A_scwrl.pdb	0.6004	29.19	0.07	2.46	0		150	2ROQ_A.pdb	0.09066	39.79	0.47	2.3	0		150	b0929_2x27_X_scwrl.pdb	0.6772	28.01	0.06	1.91	0		150	b2752_1zun_A_scwrl.pdb	0.9928	17.56	0.05	1.72	0		150	b2552_1ib0_A_modeller.pdb
151	1KMP_A.pdb	0.01412	46.87	0.12	2.46	0		151	b1090_1yco_A_scwrl.pdb	0.9922	17.72	0	1.05	0		151	b0870_1v72_A_modeller.pdb	0.6027	29.15	0.76	2.1	0		151	1NPD_AB.pdb1	0.09117	39.77	0.15	2.55	0		151	b1390_1j30_A_scwrl.pdb	0.6774	28	1	2.07	0		151	b1226_2o9x_A_scwrl.pdb	0.9928	17.58	0.02	2.34	0		151	b2028_2q3e_A_scwrl.pdb
152	b0383_1zed_A_scwrl.pdb	0.01422	46.84	0.72	2.58	0		152	b4238_1hk8_A_scwrl.pdb	0.9924	17.68	0	0.27	0		152	b3626_1zct_A_scwrl.pdb	0.6045	29.13	0.33	2.08	0		152	1P3W_AB.pdb1	0.09153	39.75	0.84	2.64	0		152	b2215_2x27_X_scwrl.pdb	0.679	27.98	0.07	2.15	0		152	1CS1_ABCD.pdb1	0.9928	17.57	0	2.15	0		152	b2091_2ejv_A_modeller.pdb
153	2XHZ_ABCD.pdb1	0.01429	46.83	0.14	2.31	0		153	b3625_1zao_A_scwrl.pdb	0.9924	17.68	0	1.23	0		153	b0870_2xbn_A_scwrl.pdb	0.606	29.1	0.76	2.56	0		153	b0068_1mrp_A_scwrl.pdb	0.09312	39.68	0.39	2.27	0		153	b2146_2yvj_A_scwrl.pdb	0.6798	27.96	0.09	2.18	0		153	b1865_1ktg_A_scwrl.pdb	0.9929	17.55	0.2	2.74	0		153	1FEP_A.pdb
154	b2224_1m3z_A_jackal.pdb	0.01433	46.82	0.52	2.6	0		154	b4120_1pv6_A_scwrl.pdb	0.9924	17.68	0	1.5	0		154	b0521_3ll5_C_scwrl.pdb	0.6067	29.09	0.05	2.22	0		154	1B57_A.pdb	0.09367	39.65	0.75	2.65	0		154	b4094_1lvg_A_scwrl.pdb	0.6801	27.96	0.48	1.85	0		154	1YRL_ABCD.pdb1	0.9929	17.56	0	1.33	0		154	b2882_3qe7_A_scwrl.pdb
155	b2215_2iww_A_scwrl.pdb	0.01436	46.81	0.33	2.44	0		155	b0124_2ebs_A_scwrl.pdb	0.9924	17.67	0	0.99	0		155	b2049_2x5z_A_scwrl.pdb	0.6075	29.08	0.23	2.48	0		155	1I8D_ABC.pdb1	0.09386	39.65	0.2	2.45	0		155	b4090_2vvp_A_scwrl.pdb	0.6802	27.96	0.5	1.83	0		155	b0616_3cv1_A_modeller.pdb	0.993	17.52	0.01	1.58	0		155	b0591_1pv6_A_scwrl.pdb
156	b1634_2xut_A_jackal.pdb	0.0145	46.78	0.18	2.4	0		156	b3187_3oyr_B_scwrl.pdb	0.9925	17.65	0	2.15	0		156	b0092_2r87_A_scwrl.pdb	0.609	29.06	0.05	2.23	0		156	3B34_A.pdb	0.09458	39.61	0.59	2.53	0		156	1S0A_AB.pdb1	0.6804	27.96	0.17	2.41	0		156	b3564_3ll3_B_scwrl.pdb	0.9931	17.49	0.05	2.06	0		156	b1588_1dmr_A_scwrl.pdb
157	b1901_3m9w_A_scwrl.pdb	0.01455	46.77	1	2.39	0		157	1D2F_AB.pdb1	0.9926	17.63	0	1.36	0		157	b2866_1rm6_A_scwrl.pdb	0.6111	29.02	0.2	2.38	0		157	1KMO_A.pdb	0.09504	39.59	0.1	2.4	0		157	b3189_2o0e_A_scwrl.pdb	0.6811	27.94	0.23	2.11	0		157	b0423_2c5s_A_scwrl.pdb	0.9931	17.48	0.01	2.06	0		157	b0477_3lki_B_scwrl.pdb
158	b3844_2pia_A_scwrl.pdb	0.01464	46.74	0.35	2.41	0		158	b2867_3an1_A_scwrl.pdb	0.9926	17.62	0	0.46	0		158	b4384_1pk7_A_modeller.pdb	0.6127	29	0.23	2.42	0		158	b0417_3c9u_A_scwrl.pdb	0.09561	39.57	0.22	2.17	0		158	b1441_3fvq_A_modeller.pdb	0.6815	27.94	0.23	2.31	0		158	1UQU_A(2)B(2).pisa1.pdb	0.9931	17.48	0.01	2.39	0		158	b2241_2rgh_A_scwrl.pdb
159	1G8L_AB.pdb1	0.0147	46.73	0.24	2.42	0		159	b2458_1yco_A_scwrl.pdb	0.9929	17.54	0	1.07	0		159	b3616_3meq_A_scwrl.pdb	0.6165	28.94	0.19	2.63	0		159	b3893_1l0v_B_modeller.pdb	0.09567	39.56	0.49	2.73	0		159	b2784_1vj7_A_scwrl.pdb	0.6818	27.93	0.42	2.19	0		159	b0480_3ib8_A_scwrl.pdb	0.9931	17.5	0	0.06	0		159	1QD5_A.pdb
160	b0591_1pv6_A_scwrl.pdb	0.01487	46.69	0.19	2.76	0		160	b1468_1q16_A_modeller.pdb	0.9929	17.54	0	1.66	0		160	2BZ0_AB.pdb1	0.6194	28.9	0.14	2.44	0		160	3KSO_A.pdb	0.09638	39.53	0.08	2.31	0		160	b4019_1q8a_A_scwrl.pdb	0.6818	27.93	0.13	2.53	0		160	2IO8_AB.pdb1	0.9931	17.5	0	1.46	0		160	1F76_A.pdb
161	2ITM_AB.pdb1	0.01497	46.67	0.25	2.62	0		161	1U6Z_AB.pdb1	0.993	17.52	0	0.91	0		161	b1377_2o4v_A_scwrl.pdb	0.6194	28.9	0.04	1.94	0		161	b0775_3iix_A_scwrl.pdb	0.09729	39.49	0.21	2.62	0		161	b1246_2olj_A_scwrl.pdb	0.6822	27.93	0.79	2.28	0		161	b2234_4r1r_A_modeller.pdb	0.9931	17.48	0	1.41	0		161	b2021_1ams_A_scwrl.pdb
162	b2241_2r4j_A_scwrl.pdb	0.01514	46.63	0.45	2.22	0		162	b1852_1dpg_A_scwrl.pdb	0.9931	17.5	0	1.02	0		162	b1714_2q7h_A_scwrl.pdb	0.6197	28.89	0.16	2.18	0		162	3PCO_ABCD.pdb1	0.0973	39.49	0.22	2.37	0		162	b1210_2cy0_A_scwrl.pdb	0.6822	27.93	0.19	2.03	0		162	1S5U_A.pdb	0.9932	17.48	0.2	1.43	0		162	1P7T_A.pdb
163	b0116_1v59_A_modeller.pdb	0.01543	46.56	0.18	2.2	0		163	b4238_1h7a_A_scwrl.pdb	0.9931	17.49	0	0.33	0		163	3PCO_ABCD.pdb1	0.6209	28.88	0.09	2.32	0		163	2PTR_A(2)B(2).pdb1	0.09797	39.46	0.27	2.55	0		163	1AF6_A.pdb	0.6828	27.92	0.76	2.29	0		163	1NXU_AB.pdb1	0.9932	17.47	0.02	1.83	0		163	b0421_2e90_A_scwrl.pdb
164	3BP3_AB.pdb	0.01557	46.53	0.42	2.42	0		164	b2995_2vpw_C_scwrl.pdb	0.9932	17.48	0	1.21	0		164	b0344_1jyn_A_scwrl.pdb	0.622	28.86	0.13	2.14	0		164	b0312_2wox_A_modeller.pdb	0.09996	39.38	0.48	2.35	0		164	b4139_2vd6_A_scwrl.pdb	0.6832	27.91	0.65	1.25	0		164	b0789_3hsi_A_modeller.pdb	0.9932	17.48	0	0.78	0		164	b0474_2v54_A_scwrl.pdb
165	b2882_3qe7_A_scwrl.pdb	0.01575	46.49	0.47	2.28	0		165	1D2F_A.pdb	0.9932	17.48	0	1.37	0		165	3DKU_A.pdb	0.6224	28.85	0.09	1.77	0		165	b2407_3lba_A_modeller.pdb	0.1004	39.35	0.54	2.76	0		165	b0635_1mwr_A_scwrl.pdb	0.6846	27.89	0.39	2.19	0		165	b3365_2npx_A_scwrl.pdb	0.9932	17.47	0	1.69	0		165	b0474_2jas_A_scwrl.pdb
166	b0697_2zxe_A_scwrl.pdb	0.01599	46.43	0.51	2.36	0		166	b0765_2onk_A_jackal.pdb	0.9932	17.47	0	0.5	0		166	b3941_1zp4_A_modeller.pdb	0.6231	28.84	0.14	2.52	0		166	b0074_1sr9_A_scwrl.pdb	0.1006	39.35	0.98	2.63	0		166	1AF6_ABC.pdb1	0.6856	27.87	0.05	2.29	0		166	1C30_A.pdb	0.9932	17.46	0	2.03	0		166	b1852_1h9a_A_scwrl.pdb
167	b0698_3pjz_A_scwrl.pdb	0.01612	46.41	0.26	2.2	0		167	b0893_2zr2_A_scwrl.pdb	0.9933	17.44	0	0.66	0		167	b1054_1k30_A_scwrl.pdb	0.6235	28.84	0.19	2.03	0		167	1Z7E_A.pdb	0.101	39.33	0.92	2.5	0		167	3PGU_A.pdb	0.6859	27.87	1	2.23	0		167	b2883_2uz9_A_modeller.pdb	0.9933	17.44	0.05	1.42	0		167	b2764_1qfz_A_scwrl.pdb
168	b4358_3meq_A_scwrl.pdb	0.01613	46.41	0.77	2.46	0		168	1SQ5_A.pdb	0.9934	17.4	0	0.61	0		168	b2341_2wtb_A_scwrl.pdb	0.625	28.81	0.41	2.33	0		168	b1539_1xg5_A_scwrl.pdb	0.1011	39.33	0.42	2.34	0		168	b1767_4pga_A_jackal.pdb	0.686	27.87	0.93	1.82	0		168	b1468_1q16_A_modeller.pdb	0.9933	17.44	0	1.7	0		168	b1778_2l1u_A_jackal.pdb
169	b3559_2zue_A_scwrl.pdb	0.01616	46.4	0.24	2.25	0		169	b1377_2zfg_A_scwrl.pdb	0.9935	17.39	0	1.04	0		169	b2215_1e54_A_jackal.pdb	0.6254	28.81	1	1.85	0		169	b2215_2o4v_A_scwrl.pdb	0.1023	39.28	0.09	2.7	0		169	b0789_3hsi_A_modeller.pdb	0.6872	27.85	0.4	2.04	0		169	b2599_2qmx_A_scwrl.pdb	0.9933	17.43	0	2.59	0		169	b3821_1fw2_A_jackal.pdb
170	b2803_2cgj_A_scwrl.pdb	0.01623	46.38	0.35	2.55	0		170	3NOC_ABC.pdb1	0.9935	17.39	0	1.68	0		170	b1377_1t16_A_modeller.pdb	0.6258	28.8	0.07	1.35	0		170	b4069_2p2f_A_scwrl.pdb	0.1025	39.27	0.79	2.43	0		170	b3892_1kqf_C_modeller.pdb	0.6873	27.85	1	2.03	0		170	b0615_2hj0_A_modeller.pdb	0.9934	17.41	0	1.24	0		170	b1109_3hyv_A_scwrl.pdb
171	b0511_2jln_A_scwrl.pdb	0.01623	46.38	0.26	2.48	0		171	b1606_1p33_A_scwrl.pdb	0.9935	17.38	0	1.65	0		171	b3565_1a0d_A_scwrl.pdb	0.626	28.8	0.1	2.16	1		171	1R9L_A.pdb1	0.1035	39.22	0.8	2.46	0		171	1HV9_A(3).pdb1	0.6875	27.84	0.07	2.4	0		171	1A9X_AB.pdb2	0.9935	17.38	0	2.03	0		171	3CRA_A.pdb
172	2QI9_ABCDF.pdb1	0.01627	46.37	0.14	2.75	0		172	1D8C_A.pdb	0.9935	17.37	0	0.59	0		172	1JZ7_A.pdb	0.6282	28.76	0.17	1.85	0		172	b0353_1pw4_A_scwrl.pdb	0.1037	39.21	0.6	2.29	0		172	b2599_3luy_A_scwrl.pdb	0.6876	27.84	0.16	2.3	0		172	2Z26_AB.pdb1	0.9936	17.36	0.1	1.16	0		172	b2435_3ne8_A_scwrl.pdb
173	b1588_4dmr_A_scwrl.pdb	0.01643	46.34	0.08	2.44	0		173	3QAS_AB.pdb1	0.9936	17.36	0	2.05	0		173	1QD5_A.pdb	0.6288	28.76	0.2	2.33	0		173	1Q8F_ABCD.pdb1	0.1038	39.21	0.96	2.51	0		173	b2206_1g8k_A_scwrl.pdb	0.6889	27.82	1	2.3	0		173	b2051_1ktg_A_scwrl.pdb	0.9936	17.37	0.01	2.04	0		173	b2241_2r4j_A_scwrl.pdb
174	b2711_2yvj_A_scwrl.pdb	0.01669	46.28	0.25	2.31	0		174	b2341_1wdk_A_scwrl.pdb	0.9936	17.35	0	1.07	0		174	b2938_3n2o_A_scwrl.pdb	0.629	28.75	0.38	1.58	0		174	b3437_2ax4_A_modeller.pdb	0.1038	39.21	0.46	2.38	0		174	b0339_2esf_A_scwrl.pdb	0.6889	27.82	0.65	2.1	0		174	2QI9_ABCDF.pdb1	0.9936	17.35	0.01	1.73	0		174	b1377_3pgs_A_modeller.pdb
175	b1415_3n80_A_scwrl.pdb	0.0167	46.28	0.65	2.56	0		175	b2551_2vmx_A_jackal.pdb	0.9937	17.32	0	1.2	0		175	b2781_3crc_B_scwrl.pdb	0.6291	28.75	0.95	1.67	0		175	b2162_1q8f_A_modeller.pdb	0.1041	39.2	0.91	2.73	0		175	1FEP_A.pdb	0.6891	27.82	0.03	1.88	0		175	b2232_3ofk_A_scwrl.pdb	0.9936	17.36	0	2.26	0		175	b3752_3ikh_A_scwrl.pdb
176	b0242_2j5v_A_scwrl.pdb	0.01679	46.26	0.39	2.21	0		176	b3127_1pw4_A_scwrl.pdb	0.9938	17.3	0	1.67	0		176	1G8L_A.pdb	0.6301	28.74	0.3	2.36	0		176	b4079_3o5a_A_scwrl.pdb	0.1042	39.19	0.54	2.68	0		176	b3630_1zth_A_scwrl.pdb	0.6892	27.82	1	2.03	0		176	b2794_3bp1_A_scwrl.pdb	0.9937	17.34	0.09	1.94	0		176	b2091_2dq4_A_modeller.pdb
177	2DR6_A.pdb	0.01685	46.25	0.05	2.4	0		177	b4013_2vdj_A_modeller.pdb	0.9938	17.29	0	0.52	0		177	1G8L_AB.pdb1	0.6301	28.74	0.07	2.36	0		177	b1623_2pgf_A_scwrl.pdb	0.1045	39.18	0.72	2.61	0		177	b2600_3ggo_B_scwrl.pdb	0.6909	27.79	0.06	1.99	0		177	b2675_2cvu_A_modeller.pdb	0.9937	17.31	0.01	2.01	0		177	1T16_A.pdb
178	b2538_2ckf_A_scwrl.pdb	0.01687	46.25	0.95	2.46	0		178	b3633_2xci_A_scwrl.pdb	0.9938	17.29	0	0.87	0		178	1A9X_AB.pdb2	0.6332	28.69	0.09	2.39	0		178	b3571_3k8l_A_scwrl.pdb	0.1045	39.18	0.24	2.23	0		178	b1732_1qwl_A_scwrl.pdb	0.6925	27.76	0.08	2.45	0		178	2XAP_A.pdb	0.9937	17.33	0	1.54	0		178	b0822_1rlm_A_modeller.pdb
179	1NXU_AB.pdb1	0.01725	46.17	0.14	2.35	0		179	b2162_1yoe_A_scwrl.pdb	0.9939	17.28	0	2.39	0		179	b1805_1v26_A_scwrl.pdb	0.6335	28.68	0.11	2.25	0		179	b3962_1bhy_A_modeller.pdb	0.1046	39.18	0.98	2.25	0		179	b4069_3lnv_A_scwrl.pdb	0.6927	27.76	0.05	2.65	0		179	2XAP_AD.pdb	0.9937	17.33	0	1.54	0		179	b1012_1nqk_A_modeller.pdb
180	b2542_2yvf_A_scwrl.pdb	0.01727	46.16	0.26	2.25	0		180	2WNN_B.pdb	0.9939	17.26	0	1	0		180	b2552_1ib0_A_modeller.pdb	0.634	28.68	0.1	2.51	0		180	3HWX_AB.pdb1	0.1052	39.15	0.48	2.51	0		180	b1377_1t16_A_modeller.pdb	0.6931	27.75	0.05	2.1	0		180	b0112_3l1l_A_scwrl.pdb	0.9937	17.33	0	1.78	0		180	1INO_A.pdb
181	1AMS_A.pdb	0.01727	46.16	0.2	2.56	0		181	1DFO_AB.pdb1	0.9939	17.26	0	1.76	0		181	b1701_3gpc_A_scwrl.pdb	0.6344	28.67	0.03	2.3	0		181	b1584_3owc_A_modeller.pdb	0.1054	39.14	0.68	2.64	0		181	b3952_3c8f_A_scwrl.pdb	0.6934	27.75	0.82	2.23	0		181	b0241_1af6_A_scwrl.pdb	0.9937	17.32	0	1.81	0		181	b2867_3an1_A_scwrl.pdb
182	b1377_2iww_A_scwrl.pdb	0.01737	46.15	0.28	2.52	0		182	1DFO_A.pdb	0.9939	17.26	0	1.77	0		182	b1866_1asz_A_scwrl.pdb	0.6352	28.66	0.26	2.81	0		182	b3629_3oy2_A_scwrl.pdb	0.1063	39.11	0.85	2.24	0		182	b0929_1t16_A_scwrl.pdb	0.6969	27.69	0.16	2	0		182	b0929_1af6_A_scwrl.pdb	0.9937	17.32	0	1.81	0		182	b0698_3pjz_A_scwrl.pdb
183	b2954_2j4e_D_modeller.pdb	0.01741	46.14	0.28	2.7	0		183	1URH_B.pdb	0.9939	17.26	0	1.81	0		183	b2215_3a2t_X_modeller.pdb	0.6358	28.65	0.03	1.26	0		183	b1781_1m9h_A_scwrl.pdb	0.1063	39.11	0.65	2.38	0		183	b0484_3fpb_A_modeller.pdb	0.697	27.69	0.09	2.32	0		183	b2215_1af6_A_scwrl.pdb	0.9937	17.31	0	1.81	0		183	3EY9_A.pdb
184	b1091_3il4_A_scwrl.pdb	0.01754	46.11	0.26	2.41	0		184	b0037_3qov_A_scwrl.pdb	0.994	17.24	0	0.46	0		184	b0033_2pbz_A_modeller.pdb	0.6375	28.62	0.08	2.18	0		184	b2028_1dli_A_scwrl.pdb	0.1063	39.11	0.38	2.12	0		184	b2901_3pn8_A_scwrl.pdb	0.6971	27.69	0.13	2.15	0		184	b1866_2xti_A_scwrl.pdb	0.9938	17.29	0.01	1.48	0		184	b4055_2i7d_A_scwrl.pdb
185	b2988_3h41_A_scwrl.pdb	0.01756	46.11	0.92	2.62	0		185	1GZ5_A.pdb	0.994	17.24	0	1.22	0		185	b3996_2qjt_B_modeller.pdb	0.639	28.6	1	1.92	0		185	b0241_2fgq_X_scwrl.pdb	0.1084	39.02	0.71	2.28	0		185	1E1O_A.pdb	0.6973	27.68	0.57	1.88	0		185	1S20_A.pdb	0.9938	17.3	0	1.8	0		185	b1907_3ncy_A_scwrl.pdb
186	1S20_A.pdb	0.01763	46.09	0.22	2.3	0		186	1MZG_AB.pdb	0.994	17.22	0	0.84	0		186	b3542_3dhw_A_modeller.pdb	0.639	28.6	0.08	1.79	0		186	1TDJ_A(4).pisa1.pdb	0.1084	39.02	0.05	2.52	0		186	2JFG_A.pdb	0.6978	27.68	0.05	2.87	0		186	b3642_1bzy_A_jackal.pdb	0.9939	17.27	0.04	1.81	0		186	b0381_2r87_A_scwrl.pdb
187	b1713_3hfz_B_scwrl.pdb	0.01769	46.08	0.27	2.03	0		187	b3460_3m9w_A_scwrl.pdb	0.994	17.22	0	1.33	0		187	b1588_4dmr_A_scwrl.pdb	0.64	28.58	0.14	2.16	0		187	b3374_1v19_A_modeller.pdb	0.1085	39.02	0.21	2.43	0		187	b3565_1xii_A_scwrl.pdb	0.6979	27.68	0.86	2.18	1		187	b2818_2r98_A_scwrl.pdb	0.9939	17.27	0.02	2.31	0		187	2F1M_A.pdb
188	b0242_3ll5_C_scwrl.pdb	0.01772	46.07	0.92	2.29	0		188	b2149_3bk7_A_scwrl.pdb	0.9941	17.22	0	2.41	0		188	1KQF_A(3)B(3)C(3).pdb1	0.6421	28.55	0.03	2.43	0		188	b3942_1mwv_A_modeller.pdb	0.1086	39.01	0.16	2.44	0		188	b1398_3qov_A_scwrl.pdb	0.6982	27.67	0.59	2.23	0		188	b2818_2r8v_A_scwrl.pdb	0.9939	17.25	0.02	2.27	0		188	b2574_1mxt_A_scwrl.pdb
189	b3368_2npn_A_scwrl.pdb	0.01775	46.07	0.61	2.27	0		189	b0871_2ez8_A_jackal.pdb	0.9942	17.17	0	0.49	0		189	b1773_1gvf_A_scwrl.pdb	0.6424	28.55	0.9	1.97	0		189	3CTL_ABCDEF.pdb1	0.1086	39.01	0.16	2.67	0		189	1MSK_A.pdb	0.6983	27.67	1	1.96	0		189	b4025_1u0f_A_modeller.pdb	0.9939	17.27	0.01	2.18	0		189	1E1O_A.pdb
190	b3588_1nzw_A_scwrl.pdb	0.0179	46.04	0.13	2.46	0		190	b2964_1pv6_A_jackal.pdb	0.9942	17.17	0	2.12	0		190	b3453_1mrp_A_scwrl.pdb	0.6439	28.52	0.07	1.7	0		190	b0928_1aib_A_modeller.pdb	0.1108	38.93	0.51	2.29	0		190	b2721_2fug_4_scwrl.pdb	0.699	27.66	1	2.43	0		190	b0025_1f9a_A_scwrl.pdb	0.9939	17.26	0.01	1.89	0		190	b0854_1mrp_A_scwrl.pdb
191	b2206_1g8k_A_scwrl.pdb	0.01801	46.02	0.46	2.49	0		191	1ESM_AB.pdb1	0.9942	17.16	0	1.54	0		191	b0914_3b5z_A_modeller.pdb	0.6439	28.52	0.04	1.86	0		191	b0241_3hw9_A_scwrl.pdb	0.1108	38.93	0.25	2.57	0		191	b2752_3g6k_A_jackal.pdb	0.6994	27.65	0.11	2.1	0		191	b1901_3m9w_A_scwrl.pdb	0.9939	17.28	0	1.36	0		191	1EZ1_A.pdb
192	b0182_3beo_A_scwrl.pdb	0.01818	45.98	0.15	2.57	0		192	b2463_1pj3_A_scwrl.pdb	0.9942	17.16	0	1.75	0		192	b1661_1kp9_A_scwrl.pdb	0.6447	28.51	0.15	2.37	0		192	1D6Z_A.pdb	0.1109	38.92	0.63	2.65	0		192	b0752_2qfi_A_scwrl.pdb	0.7002	27.64	0.34	2.45	0		192	b4094_2j41_A_scwrl.pdb	0.9939	17.26	0	1.56	0		192	b1250_1orq_C_scwrl.pdb
193	b1377_2xe5_A_modeller.pdb	0.01824	45.97	0.36	2.36	0		193	b2551_1kl2_A_jackal.pdb	0.9943	17.15	0	1.22	0		193	3PGU_A.pdb	0.6451	28.51	1	1.09	0		193	b2114_1j09_A_scwrl.pdb	0.1111	38.91	0.45	2.67	0		193	b4233_2jfg_A_scwrl.pdb	0.7004	27.64	1	2.31	0		193	2IWV_B.pdb	0.9939	17.26	0	2.25	0		193	1XRH_A.pdb
194	b1189_3rha_A_scwrl.pdb	0.01828	45.96	0.2	2.38	0		194	b2284_3iam_1_modeller.pdb	0.9943	17.14	0	1.39	0		194	b1761_1aup_A_scwrl.pdb	0.6462	28.49	0.21	2.06	0		194	2G6V_AB.pdb1	0.1124	38.86	0.13	2.25	0		194	b0182_1f0k_A_scwrl.pdb	0.7004	27.64	0.06	2.09	0		194	b1232_3n0v_A_jackal.pdb	0.994	17.23	0.07	1.78	0		194	b1090_1vi1_A_jackal.pdb
195	b1398_3nyq_A_scwrl.pdb	0.01829	45.96	0.18	2.52	0		195	1ESM_A.pdb	0.9943	17.13	0	1.56	0		195	b3385_1te2_A_scwrl.pdb	0.6469	28.48	1	1.85	0		195	1CT9_AD.pdb1	0.1126	38.86	0.35	2.58	0		195	b0910_2a2z_A_scwrl.pdb	0.7006	27.63	0.93	1.92	0		195	b1276_2ipy_A_scwrl.pdb	0.994	17.25	0	1.31	0		195	b2779_2pty_A_jackal.pdb
196	b0123_1of0_A_modeller.pdb	0.01832	45.96	0.41	2.64	0		196	b3430_1yp4_B_modeller.pdb	0.9945	17.09	0	1.7	0		196	b0805_1qff_A_scwrl.pdb	0.6473	28.47	0.05	2.21	0		196	b2458_2af4_C_scwrl.pdb	0.1162	38.72	0.72	2.61	0		196	2OI5_A.pdb	0.7008	27.63	0.06	2.52	0		196	b2253_1xey_A_jackal.pdb	0.994	17.24	0	1.59	0		196	b0810_3dhw_A_jackal.pdb
197	b3734_3fks_A_scwrl.pdb	0.01841	45.94	0.68	2.32	0		197	3DP8_A.pdb	0.9945	17.08	0	1.05	0		197	b2306_2onk_A_scwrl.pdb	0.6485	28.45	0.86	1.99	0		197	1P3W_A.pdb	0.1163	38.71	0.98	2.73	0		197	b0417_3c9t_A_jackal.pdb	0.7015	27.62	0.1	1.56	0		197	b1442_2onk_C_scwrl.pdb	0.9941	17.21	0.02	0.91	0		197	b0307_2c42_A_modeller.pdb
198	b4129_3bju_A_scwrl.pdb	0.01844	45.93	0.23	2.61	0		198	b1606_1mxh_A_modeller.pdb	0.9945	17.08	0	1.95	0		198	b1849_3etj_A_scwrl.pdb	0.6492	28.44	0.33	2.35	0		198	b2021_1ams_A_scwrl.pdb	0.1165	38.7	0.64	2.61	0		198	b4238_1h78_A_scwrl.pdb	0.7015	27.62	0.07	2.34	0		198	1YDY_AB.pdb1	0.9941	17.21	0.02	2.37	0		198	b3844_1qfz_A_modeller.pdb
199	b4069_2p2f_A_scwrl.pdb	0.01854	45.91	0.25	2.34	0		199	b1478_3meq_A_scwrl.pdb	0.9945	17.07	0	0.16	0		199	b4019_1q8a_A_scwrl.pdb	0.6492	28.44	0.04	1.76	0		199	b0032_2ad5_A_scwrl.pdb	0.1172	38.68	0.15	2.28	0		199	b1377_2iww_A_scwrl.pdb	0.7015	27.62	0.07	2.37	0		199	1XDP_A(2)B(2).pdb2	0.9941	17.2	0	1.68	0		199	b4474_3cqh_A_scwrl.pdb
200	2F00_A.pdb	0.01874	45.87	0.18	2.33	0		200	b2551_3g8m_A_modeller.pdb	0.9945	17.07	0	1.06	0		200	b1015_3dh4_A_scwrl.pdb	0.6497	28.44	0.07	2.28	0		200	b1805_3g7s_A_scwrl.pdb	0.1175	38.67	0.17	2.32	0		200	b0070_1pv6_A_scwrl.pdb	0.7026	27.6	0.06	2.13	0		200	1XDP_A.pdb	0.9941	17.2	0	1.69	0		200	b3396_3fwl_A_scwrl.pdb
201	b0477_1lii_A_scwrl.pdb	0.01886	45.85	0.32	2.41	0		201	b0241_2iww_A_scwrl.pdb	0.9945	17.07	0	1.68	0		201	b4087_3ozx_A_scwrl.pdb	0.6506	28.42	1	2.03	0		201	b0356_1adb_A_jackal.pdb	0.1176	38.66	0.39	2.78	0		201	2DDM_AB.pdb1	0.7034	27.59	0.13	1.99	0		201	b2574_1chu_A_scwrl.pdb	0.9942	17.16	0.01	1.91	0		201	b3430_3brk_X_jackal.pdb
202	b2764_1qfz_A_scwrl.pdb	0.01926	45.78	0.36	2.37	0		202	3CQD_A.pdb	0.9945	17.06	0	1.01	0		202	b0752_2qfi_A_scwrl.pdb	0.6515	28.41	0.05	2.23	0		202	1YNF_AF.pdb1	0.118	38.65	0.14	2.64	0		202	b1634_2xut_A_jackal.pdb	0.7039	27.58	1	1.69	0		202	b1587_4dmr_A_scwrl.pdb	0.9942	17.18	0	1.3	0		202	b0074_3fig_A_scwrl.pdb
203	b2502_3cj9_A_modeller.pdb	0.01932	45.77	0.24	2.23	0		203	b4374_2gfh_A_jackal.pdb	0.9946	17.05	0	1.22	0		203	b0403_3k8l_A_scwrl.pdb	0.6519	28.4	0.76	1.87	0		203	2OQX_A.pdb	0.1181	38.64	0.91	2.69	0		203	b1714_2q7h_A_scwrl.pdb	0.7047	27.57	0.15	2.61	0		203	1E1O_A.pdb	0.9943	17.15	0.02	2.31	0		203	b2281_1l0v_B_modeller.pdb
204	b2310_3r39_A_scwrl.pdb	0.01937	45.76	0.82	2.3	0		204	b2750_2ofx_A_modeller.pdb	0.9946	17.05	0	1.31	0		204	1Y5I_ABC.pdb1	0.6532	28.38	0.06	2.2	0		204	2GQR_AB.pdb1	0.1183	38.64	0.08	2.42	0		204	b4090_2vvo_A_jackal.pdb	0.705	27.56	0.55	1.65	0		204	b1854_1a49_A_modeller.pdb	0.9943	17.13	0.01	1.81	0		204	b1054_1k30_A_scwrl.pdb
205	2E3D_ABCD.pdb1	0.01939	45.75	0.18	2.18	0		205	b2234_2cvu_A_modeller.pdb	0.9946	17.03	0	1.15	0		205	b0726_2jgd_A_scwrl.pdb	0.6545	28.36	0.62	1.99	0		205	b2215_3a2s_X_jackal.pdb	0.1184	38.63	0.21	2.4	0		205	b2215_3a2t_X_modeller.pdb	0.706	27.54	0.79	2.01	0		205	b1377_2xe5_A_modeller.pdb	0.9943	17.15	0	1.29	0		205	b4005_2r87_A_scwrl.pdb
206	b2705_1geg_A_modeller.pdb	0.01941	45.75	0.12	2.22	0		206	b0511_2jln_A_scwrl.pdb	0.9946	17.03	0	1.51	0		206	2GSK_AB.pdb	0.6549	28.35	0.05	2.06	0		206	3FWM_A.pdb1	0.1202	38.57	0.54	2.57	0		206	3L96_A(3)B(3).pdb1	0.7067	27.53	0.05	1.84	0		206	1X14_B.pdb	0.9943	17.15	0	1.4	0		206	b4384_3iom_A_scwrl.pdb
207	b0650_2kho_A_scwrl.pdb	0.01951	45.73	0.57	2.29	0		207	b3904_2cgl_A_jackal.pdb	0.9947	17.02	0	0.27	0		207	b2810_3nra_A_scwrl.pdb	0.6555	28.35	0.02	2.11	0		207	b3236_1emd_A_jackal.pdb	0.1205	38.56	0.7	2.6	0		207	b1468_1dmr_A_scwrl.pdb	0.7078	27.52	0.08	1.72	0		207	b0698_3pjz_A_scwrl.pdb	0.9943	17.14	0	1.27	0		207	1UQU_A(2)B(2).pisa1.pdb
208	b3564_3ll3_B_scwrl.pdb	0.01951	45.73	0.26	2.4	0		208	b1732_1qwl_A_scwrl.pdb	0.9947	17.02	0	0.72	0		208	b0221_2uxw_A_scwrl.pdb	0.6556	28.34	0.04	2.27	0		208	b3176_3i3w_A_jackal.pdb	0.1208	38.54	0.62	2.45	0		208	b1702_2ols_A_scwrl.pdb	0.7087	27.5	0.09	1.89	0		208	b3942_1mwv_A_modeller.pdb	0.9944	17.13	0.05	1.55	0		208	b3041_1tku_A_modeller.pdb
209	2J5T_ABCD.pdb1	0.01961	45.71	0.36	2.27	0		209	b2803_3ll3_A_modeller.pdb	0.9947	17.01	0	0.75	0		209	b0723_2bs2_A_scwrl.pdb	0.6558	28.34	0.17	2.44	0		209	2QTC_AB.pdb	0.122	38.5	0.42	2.22	0		209	b1302_3q8n_A_scwrl.pdb	0.709	27.5	0.05	1.71	0		209	1I8D_ABC.pdb1	0.9944	17.1	0.04	1.86	0		209	b0353_1pw4_A_scwrl.pdb
210	b3127_1pw4_A_scwrl.pdb	0.01964	45.71	0.23	2.55	0		210	b1468_1fdi_A_scwrl.pdb	0.9947	17.01	0	0.78	0		210	b3770_2hdk_B_scwrl.pdb	0.6559	28.34	0.1	2.56	0		210	2BRU_ABC.pdb	0.1221	38.49	0.5	2.39	0		210	b2890_2xti_A_scwrl.pdb	0.7096	27.49	0.1	2.16	0		210	b3365_2yvj_A_scwrl.pdb	0.9944	17.11	0	1.77	0		210	b4266_3o03_A_scwrl.pdb
211	b2890_3bju_A_scwrl.pdb	0.01968	45.7	0.23	2.61	0		211	b3451_2r6g_G_modeller.pdb	0.9947	17.01	0	1.43	0		211	b2976_1d8c_A_scwrl.pdb	0.6561	28.34	0.95	2.37	0		211	b2996_1kqf_B_modeller.pdb	0.1225	38.48	0.48	2.59	0		211	b0929_1af6_A_scwrl.pdb	0.7112	27.46	0.15	2.44	0		211	b0837_2g8s_A_scwrl.pdb	0.9945	17.08	0	1.62	0		211	1CKE_A.pdb
212	b3469_1k1e_A_scwrl.pdb	0.01969	45.7	0.65	2.48	0		212	b3588_2wme_A_scwrl.pdb	0.9947	17	0	0.78	0		212	3L8G_A.pdb	0.6597	28.28	0.89	2.08	0		212	b4485_3ozx_A_scwrl.pdb	0.1225	38.48	0.19	2.46	0		212	b0526_3kfl_A_scwrl.pdb	0.7122	27.44	0.25	2.09	0		212	2GQ1_A(4).pdb1	0.9946	17.04	0.04	1.36	0		212	b0221_1egc_A_scwrl.pdb
213	b2866_3an1_A_modeller.pdb	0.01976	45.69	0.14	2.37	0		213	2GRX_AC.pdb	0.9948	16.99	0	1.07	0		213	b2215_2x27_X_scwrl.pdb	0.6609	28.26	0.08	2.3	0		213	b2143_2fr6_B_scwrl.pdb	0.1226	38.48	0.74	1.98	0		213	b3849_3pjz_A_scwrl.pdb	0.7123	27.44	0.41	1.88	0		213	b1587_1ti2_A_scwrl.pdb	0.9946	17.03	0.04	1.67	0		213	b3714_3qe7_A_scwrl.pdb
214	b0642_1h3n_A_scwrl.pdb	0.01978	45.68	0.29	2.45	0		214	b0150_1qjq_A_modeller.pdb	0.9948	16.99	0	1.25	0		214	1ZPT_A.pdb	0.661	28.26	0.1	2.6	0		214	b0417_3c9r_A_modeller.pdb	0.1226	38.48	0.55	2.45	0		214	1A3G_A(2)B(2)C(2).pdb1	0.7124	27.44	0.32	2.27	0		214	b2541_1bdb_A_scwrl.pdb	0.9947	17	0.01	1.47	0		214	b4323_1lj8_A_modeller.pdb
215	b1107_2oxn_A_scwrl.pdb	0.02014	45.62	0.35	1.94	0		215	b1587_1ti2_A_scwrl.pdb	0.9948	16.99	0	1.82	0		215	b3844_1qfz_A_modeller.pdb	0.6618	28.25	0.84	2.39	0		215	b1719_1nyr_A_jackal.pdb	0.123	38.46	0.29	2.34	0		215	b1398_3lnv_A_scwrl.pdb	0.7136	27.42	0.13	2.42	0		215	b2215_2fgq_X_jackal.pdb	0.9947	17	0.01	1.62	0		215	b1606_1mxh_A_modeller.pdb
216	b0474_1qhx_A_modeller.pdb	0.02015	45.62	0.54	2.34	0		216	b1033_1wwk_A_scwrl.pdb	0.9948	16.98	0	0.6	0		216	b0829_3ozx_A_scwrl.pdb	0.6623	28.24	0.25	2.48	0		216	2AJT_A(2)B(2)C(2).pdb1	0.123	38.46	0.17	2.5	0		216	b0333_2h12_A_scwrl.pdb	0.714	27.41	1	2.52	0		216	b2947_1i7l_A_scwrl.pdb	0.9947	17.02	0	0.89	0		216	b0709_2xut_A_scwrl.pdb
217	b1587_1ti2_A_scwrl.pdb	0.02035	45.58	0.38	2.54	0		217	b2032_1uqu_A_modeller.pdb	0.9948	16.98	0	1.32	0		217	2DDW_A.pdb	0.6624	28.24	0.11	2.34	0		217	3G5I_ABCD.pdb1	0.1243	38.41	1	2.78	0		217	b1008_2wzw_A_modeller.pdb	0.7149	27.4	0.07	2.32	0		217	1H5R_ABCD.pdb1	0.9947	17.02	0	1.54	0		217	b2215_1e54_A_jackal.pdb
218	b2708_3fxa_A_scwrl.pdb	0.02038	45.58	0.42	2.38	0		218	b0914_3b5z_A_modeller.pdb	0.9948	16.97	0	1.7	0		218	b2379_1aib_A_scwrl.pdb	0.6629	28.23	0.1	2.53	0		218	b0480_3ivd_A_scwrl.pdb	0.1245	38.41	0.45	2.44	0		218	b0781_2fb3_B_scwrl.pdb	0.715	27.4	0.07	2.08	0		218	b2996_1yq3_B_modeller.pdb	0.9947	17.02	0	2.04	0		218	b1764_2z1u_A_scwrl.pdb
219	b1246_2olj_A_scwrl.pdb	0.02069	45.52	0.73	2.52	0		219	2JFG_A.pdb	0.9948	16.97	0	2.05	0		219	b0915_3kji_A_scwrl.pdb	0.6638	28.22	0.08	2.56	0		219	1KMP_A.pdb	0.1248	38.4	1	2.37	0		219	b2996_1yq3_B_modeller.pdb	0.7155	27.39	0.07	2.15	0		219	b3553_2gcg_A_modeller.pdb	0.9947	17.01	0	1.14	0		219	b1224_1dmr_A_scwrl.pdb
220	b3213_1e1m_A_scwrl.pdb	0.02069	45.52	0.35	2.78	0		220	1WQ5_AB.pdb	0.9948	16.96	0	1.41	0		220	2GUF_A.pdb	0.6645	28.2	0	2.4	0		220	2B3D_AB.pdb1	0.1256	38.37	0.46	2.36	0		220	b1377_2x27_X_scwrl.pdb	0.7159	27.38	0.29	2.29	0		220	b3092_3iac_A_scwrl.pdb	0.9947	17.01	0	1.68	0		220	b2751_1zun_B_scwrl.pdb
221	2HIM_ABCD.pdb1	0.02069	45.52	0.11	2.39	0		221	b1852_1e7y_A_modeller.pdb	0.9948	16.96	0	1.44	0		221	2IV7_A.pdb	0.6649	28.2	0.09	2.49	0		221	1DUV_G.pdb	0.1256	38.37	0.26	2.55	0		221	b2752_3bl5_A_scwrl.pdb	0.7165	27.37	0.4	2.44	0		221	b1519_2p35_A_jackal.pdb	0.9947	17.01	0	1.83	0		221	b2254_3e25_A_scwrl.pdb
222	b2705_1zjy_A_modeller.pdb	0.02098	45.47	0.08	2.29	0		222	1T3D_A(2)B(2)C(2).pdb1	0.9949	16.95	0	1.84	0		222	b0221_3b96_A_scwrl.pdb	0.6654	28.19	0.04	2.28	0		222	b3380_3m8w_A_scwrl.pdb	0.1257	38.36	0.42	2.49	0		222	b0837_1cq1_A_scwrl.pdb	0.717	27.36	0.03	2.25	0		222	b3374_1v1a_A_modeller.pdb	0.9948	16.96	0.1	2.38	0		222	b3610_1i9d_A_scwrl.pdb
223	b1387_3jz4_A_scwrl.pdb	0.02107	45.46	0.72	2.32	0		223	1T3D_A.pdb	0.9949	16.95	0	1.84	0		223	2JGD_AB.pdb	0.6656	28.19	1	2.22	0		223	b1109_2yvf_A_scwrl.pdb	0.1257	38.37	0.34	2.48	0		223	b1587_4dmr_A_scwrl.pdb	0.7184	27.34	0.03	2.45	0		223	3MOG_ABC.pdb1	0.9948	16.96	0.03	0.71	0		223	b3691_1pw4_A_scwrl.pdb
224	b1390_1j30_A_scwrl.pdb	0.02107	45.46	0.58	2.57	0		224	b3816_2hn1_A_modeller.pdb	0.9949	16.94	0	1.85	0		224	b2049_2x65_A_modeller.pdb	0.6657	28.19	0.13	2.31	0		224	3P9Q_ABCD.pdb1	0.1267	38.33	0.23	2.6	0		224	b0241_2zfg_A_scwrl.pdb	0.7195	27.32	0.18	2.42	0		224	1GVH_A.pdb	0.9948	16.99	0	0.97	0		224	b0033_3g8c_A_scwrl.pdb
225	b3904_3ll3_A_scwrl.pdb	0.02107	45.46	0.08	2.24	0		225	b0241_3a2t_X_scwrl.pdb	0.9949	16.94	0	1.93	0		225	b0241_2iww_A_scwrl.pdb	0.6657	28.19	0.02	1.14	0		225	b3374_1v1b_A_modeller.pdb	0.1269	38.32	0.13	2.42	0		225	b0074_3fig_A_scwrl.pdb	0.7196	27.32	1	1.75	0		225	3O4F_AB.pdb1	0.9948	16.99	0	1.61	0		225	b2905_3gsi_A_scwrl.pdb
226	b0789_3hsi_A_modeller.pdb	0.02111	45.45	0.62	2.17	0		226	b1719_1nyr_A_jackal.pdb	0.995	16.91	0	0.98	0		226	b2752_3g59_A_modeller.pdb	0.6664	28.18	0.13	2.5	0		226	3E74_ABCD.pdb1	0.1271	38.32	0.7	2.71	0		226	b0242_3ll5_C_scwrl.pdb	0.7196	27.32	0.16	2.18	0		226	b2675_4r1r_A_scwrl.pdb	0.9949	16.93	0.03	1.2	0		226	b2507_2ywc_A_scwrl.pdb
227	b4382_3h5q_A_scwrl.pdb	0.02119	45.44	0.74	2.49	0		227	b0381_2zdh_A_scwrl.pdb	0.995	16.9	0	0.27	0		227	b0650_2kho_A_scwrl.pdb	0.6667	28.17	0.95	2.03	0		227	1AF6_ABC.pdb1	0.1273	38.31	0.19	2.09	0		227	b4069_2p2f_A_scwrl.pdb	0.7197	27.32	0.52	2.28	0		227	b1484_3dhw_C_scwrl.pdb	0.9949	16.93	0.01	1.52	0		227	b2038_1dzr_A_jackal.pdb
228	2ITM_A.pdb	0.02121	45.43	0.15	2.31	0		228	b2784_1vj7_A_scwrl.pdb	0.995	16.89	0	1.55	0		228	b0596_2dte_A_modeller.pdb	0.6668	28.17	0.19	2.13	0		228	2C44_ABCD.pdb1	0.1279	38.29	0.84	2.46	0		228	b3648_1qhx_A_scwrl.pdb	0.7212	27.29	0.06	1.43	0		228	b2291_3ccg_A_scwrl.pdb	0.9949	16.94	0	1.25	0		228	b2877_2xwl_A_scwrl.pdb
229	b2091_1p1r_A_scwrl.pdb	0.02128	45.42	0.22	2.4	0		229	b2040_1kc1_A_jackal.pdb	0.9951	16.87	0	1.6	0		229	1XRH_AB.pdb1	0.667	28.17	0.17	2.32	0		229	b2206_1g8k_A_scwrl.pdb	0.128	38.28	0.15	2.52	0		229	1NXU_AB.pdb1	0.7214	27.29	0.03	2.12	0		229	3L9W_AB.pdb1	0.9949	16.93	0	1.38	0		229	b0511_2jln_A_scwrl.pdb
230	1U7Z_AB.pdb1	0.0213	45.42	0.11	2.54	0		230	b0650_1kax_A_scwrl.pdb	0.9951	16.87	0	1.64	0		230	b2890_3bju_A_scwrl.pdb	0.6674	28.16	0.32	2.12	0		230	b3187_3oyr_B_scwrl.pdb	0.1282	38.28	0.49	2.59	0		230	1FFT_A.pdb	0.7221	27.28	0.93	1.85	0		230	b3365_3nt6_A_scwrl.pdb	0.9949	16.93	0	1.77	0		230	b1444_2imp_A_jackal.pdb
231	b2498_1bd4_D_jackal.pdb	0.02138	45.41	0.54	2.67	0		231	b3266_2gif_A_modeller.pdb	0.9951	16.86	0	0.86	0		231	b0635_1mwr_A_scwrl.pdb	0.6675	28.16	0.1	2.07	0		231	b0241_1e54_A_scwrl.pdb	0.1283	38.27	0.29	2.27	0		231	1GG1_ABCD.pdb1	0.723	27.27	0.21	2.11	0		231	b2890_3bju_A_scwrl.pdb	0.995	16.91	0.04	1.02	0		231	b0526_1j09_A_scwrl.pdb
232	3KSS_A.pdb	0.02145	45.39	0.2	2.32	0		232	b1613_3h1y_A_scwrl.pdb	0.9951	16.86	0	1.2	0		232	1USH_A.pdb	0.6676	28.16	0.12	2.61	0		232	b1468_1dmr_A_scwrl.pdb	0.1285	38.26	0.45	2.59	0		232	1VA6_A.pdb	0.7231	27.26	0.12	2.03	0		232	b2022_3l8h_A_modeller.pdb	0.995	16.91	0.04	1.45	0		232	b2156_3l1l_A_scwrl.pdb
233	b0854_1mrp_A_scwrl.pdb	0.02153	45.38	0.2	2.54	0		233	2JJB_A.pdb	0.9951	16.85	0	0.87	0		233	b3374_1v1b_A_modeller.pdb	0.6686	28.14	0.04	1.35	0		233	2DR6_A.pdb	0.1286	38.26	0.71	2.42	0		233	b2095_2fiq_A_modeller.pdb	0.7232	27.26	0.08	2.32	0		233	b4129_3bju_A_scwrl.pdb	0.995	16.91	0.03	1.02	0		233	b0477_3in1_A_scwrl.pdb
234	b0809_2onk_A_scwrl.pdb	0.02156	45.37	0.34	2.61	0		234	b2751_3agj_A_scwrl.pdb	0.9952	16.85	0	1.24	0		234	b4067_3dh4_A_scwrl.pdb	0.6688	28.14	0.06	2.05	0		234	b0333_2h12_A_scwrl.pdb	0.1287	38.26	0.89	2.52	0		234	1KQF_B.pdb	0.7233	27.26	0.27	2.08	0		234	b2976_2gq3_A_scwrl.pdb	0.995	16.92	0.01	1.58	0		234	b4094_1qhx_A_scwrl.pdb
235	b0589_2nq2_A_scwrl.pdb	0.02167	45.36	0.77	2.45	0		235	b3974_2zsf_A_modeller.pdb	0.9952	16.83	0	1.54	0		235	2PAQ_A.pdb	0.6694	28.13	1	2.04	0		235	b1377_3pgs_A_modeller.pdb	0.1289	38.25	0.28	2.49	0		235	1BSV_A.pdb	0.7233	27.26	0.15	2.43	0		235	b2146_2vdc_G_scwrl.pdb	0.995	16.89	0	2	0		235	2DR6_A.pdb
236	b2114_1j09_A_scwrl.pdb	0.02175	45.34	0.36	2.44	0		236	b3430_1yp3_A_modeller.pdb	0.9952	16.83	0	2.01	0		236	b2463_1pj3_A_scwrl.pdb	0.6699	28.12	0.09	1.97	0		236	b2866_3eub_C_modeller.pdb	0.129	38.25	0.74	2.37	0		236	b3957_3pfo_A_scwrl.pdb	0.7246	27.24	0.81	2.06	0		236	b3665_2ics_A_scwrl.pdb	0.9951	16.86	0.01	2.15	0		236	b4070_2e80_A_scwrl.pdb
237	b4485_3ozx_A_scwrl.pdb	0.02175	45.34	0.13	2.43	0		237	b3957_3pfo_A_scwrl.pdb	0.9952	16.82	0	0.73	0		237	b2418_1rfu_A_modeller.pdb	0.6719	28.09	0.03	2.55	0		237	b3403_1khf_A_scwrl.pdb	0.1291	38.24	0.21	2.58	0		237	b2091_2dq4_A_modeller.pdb	0.7246	27.24	0.22	2.23	0		237	b1224_1dmr_A_scwrl.pdb	0.9951	16.85	0	1.72	0		237	b2947_2r87_A_scwrl.pdb
238	b0221_3b96_A_scwrl.pdb	0.02176	45.34	0.22	2.12	0		238	4UAG_A.pdb	0.9953	16.81	0	1.28	0		238	b1377_1e54_A_jackal.pdb	0.6734	28.07	0.03	2.2	0		238	b0674_1mb9_A_scwrl.pdb	0.1299	38.22	0.38	2.35	0		238	b2215_2fgq_X_jackal.pdb	0.7247	27.24	0.13	2.19	0		238	b0893_3lss_A_scwrl.pdb	0.9953	16.79	0.02	1.52	0		238	b0344_1jyn_A_scwrl.pdb
239	b4070_2e80_A_scwrl.pdb	0.02208	45.29	0.42	2.27	0		239	1TQQ_A.pdb	0.9953	16.81	0	1.41	0		239	1GPM_AC.pisa2.pdb	0.6744	28.05	0.08	1.41	0		239	b4233_2jfg_A_scwrl.pdb	0.13	38.21	0.26	2.41	0		239	b0221_3b96_A_scwrl.pdb	0.7262	27.21	1	2.27	0		239	b2803_2cgj_A_scwrl.pdb	0.9953	16.78	0.01	1.77	0		239	b0509_3ggo_A_scwrl.pdb
240	b3957_3gux_A_scwrl.pdb	0.02215	45.28	0.15	2.41	0		240	b3035_1tqq_A_jackal.pdb	0.9953	16.81	0	1.41	0		240	2ZU0_ACD.pdb1	0.6746	28.05	0.16	2	0		240	b0241_2x27_X_scwrl.pdb	0.13	38.21	0.21	2.46	0		240	b1603_1l7e_A_scwrl.pdb	0.7263	27.21	0.14	1.95	0		240	b2458_2af4_C_scwrl.pdb	0.9953	16.81	0	0.92	0		240	1S67_L.pdb
241	b2320_2p9c_A_jackal.pdb	0.0223	45.25	0.09	2.24	0		241	2DDM_AB.pdb1	0.9953	16.8	0	0.28	0		241	2J0X_AB.pdb1	0.6758	28.03	1	2.03	0		241	b3365_3nt6_A_scwrl.pdb	0.1306	38.19	0.14	2.56	0		241	b0241_1t16_A_modeller.pdb	0.727	27.2	0.15	2.07	0		241	b4384_3iom_A_scwrl.pdb	0.9954	16.76	0.12	0.1	0		241	b3951_1h16_A_scwrl.pdb
242	b3124_3cwc_A_jackal.pdb	0.02232	45.25	0.14	2.41	0		242	b2751_3i1f_A_scwrl.pdb	0.9953	16.79	0	0.9	0		242	b3991_1xm3_A_scwrl.pdb	0.676	28.03	0.62	1.79	0		242	b1676_3gr4_A_modeller.pdb	0.1313	38.17	0.57	1.89	0		242	b3882_3cky_A_jackal.pdb	0.7276	27.19	0.12	1.98	0		242	b4395_3pgm_A_modeller.pdb	0.9954	16.75	0.01	1.08	0		242	b0166_2tdt_A_modeller.pdb
243	b1702_2ols_A_scwrl.pdb	0.02239	45.24	0.11	2.59	0		243	b1297_2gls_A_modeller.pdb	0.9953	16.79	0	2.26	0		243	1XS1_ABC.pdb1	0.6761	28.02	0.55	2.4	0		243	b1805_1mdb_A_scwrl.pdb	0.1317	38.15	0.19	2.42	0		243	b2762_2oq2_A_jackal.pdb	0.7278	27.18	0.08	2.05	0		243	b0469_1qk5_A_scwrl.pdb	0.9955	16.73	0.02	1.64	0		243	b3630_1zth_A_scwrl.pdb
244	b1241_3owo_A_scwrl.pdb	0.02242	45.23	0.13	2.4	0		244	b1226_2o9x_A_scwrl.pdb	0.9954	16.77	0	1.13	0		244	b1224_1dmr_A_scwrl.pdb	0.6776	28	0.02	1.95	0		244	b0522_3k5i_A_modeller.pdb	0.1319	38.15	0.37	2.43	0		244	2GSK_A.pdb	0.7283	27.18	1	2.56	0		244	b2114_1rqg_A_scwrl.pdb	0.9955	16.7	0.02	1.82	0		244	b1849_3ouz_A_scwrl.pdb
245	b3993_1g67_A_scwrl.pdb	0.02246	45.23	0.52	2.54	0		245	b1241_2j6l_A_scwrl.pdb	0.9955	16.73	0	0.26	0		245	b3691_1pw4_A_scwrl.pdb	0.6777	28	0.07	2.04	0		245	b3172_1j20_A_modeller.pdb	0.1321	38.14	0.4	2.24	0		245	b3771_2gp4_A_scwrl.pdb	0.7292	27.16	1	2.62	0		245	1KQF_B.pdb	0.9955	16.72	0.01	0.94	0		245	b2867_3amz_A_scwrl.pdb
246	b1394_1rjn_B_scwrl.pdb	0.02259	45.21	0.56	2.48	0		246	1EQ2_ABCDE.pdb1	0.9956	16.69	0	1.65	0		246	2IWV_B.pdb	0.6788	27.98	1	1.37	0		246	3N75_A(2)B(2)C(2)D(2)E(2).pdb1	0.1322	38.14	0.05	2.29	0		246	2X26_A.pdb	0.7294	27.16	0.08	2.01	0		246	b3893_1kqf_B_jackal.pdb	0.9955	16.72	0.01	0.94	0		246	b4087_3ozx_A_scwrl.pdb
247	b3365_2npx_A_scwrl.pdb	0.02261	45.2	0.15	2.6	0		247	b0241_2fgq_X_scwrl.pdb	0.9956	16.69	0	1.81	0		247	b4242_3fpb_A_modeller.pdb	0.6792	27.97	0.12	2.24	0		247	1E8C_A.pdb	0.1324	38.13	0.92	2.45	0		247	b3115_1x3m_A_modeller.pdb	0.7321	27.11	0.21	1.97	0		247	2J5T_ABCD.pdb1	0.9955	16.72	0	2.12	0		247	b1683_1vh4_A_scwrl.pdb
248	b4024_2jjx_A_scwrl.pdb	0.02273	45.18	0.33	2.56	0		248	b1805_3c5e_A_scwrl.pdb	0.9956	16.68	0	1.9	0		248	b4129_3bju_A_scwrl.pdb	0.6793	27.97	1	2.12	0		248	b3747_3gi8_C_scwrl.pdb	0.1325	38.13	0.77	2.5	0		248	b4226_2au6_A_modeller.pdb	0.7322	27.11	0.76	2.22	0		248	3L96_A(3)B(3).pdb1	0.9955	16.71	0	1.65	0		248	1Q16_A.pdb
249	b4213_3ivd_A_scwrl.pdb	0.02293	45.15	0.91	2.43	0		249	1F0X_A.pdb	0.9956	16.66	0	1.34	0		249	b3588_2wox_A_scwrl.pdb	0.68	27.96	0.31	2.62	0		249	b0677_3dc8_A_jackal.pdb	0.1329	38.11	0.83	2.32	0		249	b3553_2dbq_A_scwrl.pdb	0.7328	27.1	0.18	2.51	0		249	b3849_3pjz_A_scwrl.pdb	0.9955	16.71	0	1.78	0		249	b1701_1md9_A_scwrl.pdb
250	b3770_1kta_B_modeller.pdb	0.02332	45.09	0.68	2.53	0		250	2XF8_EFGH.pdb1	0.9957	16.66	0	1.36	0		250	1GTR_A.pdb	0.6807	27.95	0.23	2.54	0		250	b0311_2jbv_A_scwrl.pdb	0.1331	38.11	0.94	2.52	0		250	1TLZ_A.pdb	0.7351	27.06	0.12	1.98	0		250	1C17_A.pdb	0.9956	16.69	0.5	0.94	0		250	b2697_1yfr_A_scwrl.pdb
251	b2146_2yvj_A_scwrl.pdb	0.02348	45.07	0.17	2.46	0		251	b4055_1z4m_A_jackal.pdb	0.9957	16.65	0	1.47	0		251	1DB3_A(2).pdb1	0.6808	27.95	0.33	1.91	0		251	1V7U_A.pdb	0.1331	38.11	0.32	2.23	0		251	1M3U_ABCDEFGHIJ.pdb1	0.7356	27.05	0.01	2.32	0		251	b0048_1dyj_A_modeller.pdb	0.9956	16.66	0.07	1.39	0		251	b1858_1oxu_A_scwrl.pdb
252	2NMR_A.pdb	0.02363	45.04	0.24	2.3	0		252	b1276_1c96_A_scwrl.pdb	0.9957	16.65	0	1.48	0		252	1DB3_A.pdb	0.6808	27.95	0.33	1.91	0		252	1T3D_A(2)B(2)C(2).pdb1	0.1334	38.09	0.09	2.44	0		252	b1377_3hw9_A_scwrl.pdb	0.7358	27.05	0.21	1.86	0		252	b3926_3ll3_A_modeller.pdb	0.9956	16.69	0.04	1.6	0		252	b2913_2p9c_A_modeller.pdb
253	b2552_1ib0_A_modeller.pdb	0.02363	45.04	0.15	2.48	0		253	b0186_3n75_A_modeller.pdb	0.9957	16.63	0	0.59	0		253	b0929_2fgq_X_scwrl.pdb	0.6811	27.94	0.03	0.88	0		253	1D2F_AB.pdb1	0.1335	38.09	0.79	2.45	0		253	b3453_1mrp_A_scwrl.pdb	0.7359	27.05	0.07	2.54	0		253	b2615_2an1_A_scwrl.pdb	0.9956	16.67	0.02	0.92	0		253	3KSO_A.pdb
254	1XG4_ABCD.pdb1	0.02381	45.02	0.06	2.93	0		254	b1059_1mxt_A_modeller.pdb	0.9957	16.63	0	1.02	0		254	b0929_1af6_A_scwrl.pdb	0.6812	27.94	0.23	0.21	0		254	b2903_1lw5_B_scwrl.pdb	0.134	38.07	0.13	2.44	0		254	b2215_1af6_A_scwrl.pdb	0.7365	27.04	0.06	2.43	0		254	b2146_3f8p_A_scwrl.pdb	0.9956	16.67	0.02	2.13	0		254	b0368_1e5h_A_modeller.pdb
255	3P9Q_ABCD.pdb1	0.02384	45.01	0.12	2.51	0		255	b1329_2z23_A_scwrl.pdb	0.9957	16.62	0	1.83	0		255	b2234_2cvu_A_modeller.pdb	0.6812	27.94	0.04	1.82	0		255	b0997_1dmr_A_scwrl.pdb	0.1347	38.05	0.19	2.27	0		255	b3691_1pw4_A_scwrl.pdb	0.7368	27.03	0.82	1.69	0		255	b0032_2ad5_A_scwrl.pdb	0.9956	16.7	0	1.08	0		255	b3770_1kta_B_modeller.pdb
256	b1849_3etj_A_scwrl.pdb	0.02386	45.01	0.95	2.08	0		256	1BBW_A(2).pdb1	0.9958	16.61	0	0.75	0		256	2DR6_A.pdb	0.6826	27.92	0.02	2.04	0		256	b4005_3lp8_A_jackal.pdb	0.135	38.04	0.24	2.93	0		256	b1719_2q7h_A_scwrl.pdb	0.737	27.03	1	1.72	0		256	b2429_1iba_A_jackal.pdb	0.9957	16.64	0.06	2.28	0		256	b3073_2cjh_A_modeller.pdb
257	b0594_3lnv_A_modeller.pdb	0.02397	44.99	0.22	2.43	0		257	b0594_3c5e_A_scwrl.pdb	0.9958	16.61	0	1.25	0		257	b3565_1xii_A_scwrl.pdb	0.6832	27.91	0.7	2.42	1		257	b2943_1pw4_A_scwrl.pdb	0.1352	38.03	0.89	2.28	1		257	b3990_2fb3_B_modeller.pdb	0.737	27.03	1	2.46	0		257	b1805_3lnv_A_scwrl.pdb	0.9957	16.64	0	1.19	0		257	2W70_A.pdb
258	b4208_3l1l_A_scwrl.pdb	0.02399	44.99	0.39	2.31	0		258	1HL2_ABCD.pdb1	0.9958	16.61	0	1.67	0		258	3NB3_A.pdb	0.6833	27.91	1	1.97	0		258	2XF8_EFGH.pdb1	0.1359	38.01	0.76	2.49	0		258	b0929_3pgs_A_scwrl.pdb	0.737	27.03	0.06	2.33	0		258	b4382_1brw_A_modeller.pdb	0.9957	16.63	0	1.05	0		258	b2867_3eub_C_scwrl.pdb
259	b3458_3m9w_A_scwrl.pdb	0.02404	44.98	0.94	2.47	0		259	b1260_2rh9_A_modeller.pdb	0.9958	16.6	0	0.93	0		259	b4322_3dbn_A_scwrl.pdb	0.685	27.88	0.38	2.63	0		259	b1377_1e54_A_jackal.pdb	0.136	38.01	0.56	2.03	0		259	b3846_2hw5_B_modeller.pdb	0.7382	27.01	0.23	2.44	0		259	2JJB_A.pdb	0.9958	16.58	0.05	1.8	0		259	b2255_2q1s_A_scwrl.pdb
260	b0732_3lvt_A_scwrl.pdb	0.02409	44.97	0.42	2.4	0		260	b0936_3hn0_A_scwrl.pdb	0.9958	16.6	0	1.56	0		260	b2262_3h02_A_scwrl.pdb	0.6851	27.88	0.14	1.72	0		260	b4214_1ka1_A_scwrl.pdb	0.1371	37.97	0.61	2.76	0		260	b0186_3n75_A_modeller.pdb	0.7385	27	0.75	2.16	0		260	1EYZ_AB.pdb1	0.9958	16.61	0.02	1.4	0		260	b4258_1gax_A_scwrl.pdb
261	b0417_3mcq_A_modeller.pdb	0.02411	44.97	0.57	2.42	0		261	3P9Q_ABCD.pdb1	0.9958	16.59	0	1.59	0		261	3BIG_A.pdb1	0.6855	27.87	0.9	1.84	0		261	b1773_2fjk_A_scwrl.pdb	0.1375	37.96	0.53	2.38	0		261	b2890_3g1z_A_scwrl.pdb	0.7393	26.99	0.93	2.32	0		261	3NB3_A.pdb	0.9958	16.61	0.02	2.06	0		261	b0697_3fpb_A_jackal.pdb
262	b2762_2oq2_A_jackal.pdb	0.02412	44.97	1	2.48	0		262	b2411_1tae_A_scwrl.pdb	0.9958	16.58	0	2.05	0		262	1X8X_A.pdb	0.6869	27.85	1	1.95	0		262	2GUF_A.pdb	0.1377	37.95	0.18	2.57	0		262	b4129_3g1z_A_scwrl.pdb	0.7393	26.99	0.93	2.32	0		262	b4070_2e80_A_scwrl.pdb	0.9958	16.6	0	1.01	0		262	b1637_3fhj_A_scwrl.pdb
263	1EQ2_ABCDE.pdb1	0.02423	44.95	0.18	2.72	0		263	1X8X_A.pdb	0.9959	16.57	0	1.54	0		263	b0930_1x54_A_scwrl.pdb	0.6869	27.85	0.34	2.65	0		263	b0444_2pg3_A_jackal.pdb	0.1388	37.91	0.39	2.45	0		263	b2283_1l0v_B_scwrl.pdb	0.7393	26.99	0.74	2.36	0		263	b4094_1lvg_A_scwrl.pdb	0.9958	16.59	0	1.56	0		263	b2988_1pk8_A_scwrl.pdb
264	b2796_3ncy_A_scwrl.pdb	0.02451	44.91	0.52	2.2	0		264	b2751_2pmd_A_scwrl.pdb	0.9959	16.56	0	0.83	0		264	b2935_1ngs_A_scwrl.pdb	0.687	27.85	0.49	2.28	0		264	b3371_3fkj_A_scwrl.pdb	0.1402	37.87	0.57	2.56	0		264	b4129_2xti_A_scwrl.pdb	0.7397	26.98	0.07	2.16	0		264	1OTJ_AD.pdb1	0.9958	16.58	0	1.74	0		264	b1692_3jyp_A_scwrl.pdb
265	b0116_1bhy_A_jackal.pdb	0.02467	44.89	0.2	2.44	0		265	2YXN_A(2).pdb1	0.9959	16.56	0	1.55	0		265	b3894_3o5a_A_scwrl.pdb	0.6871	27.85	0.9	2.42	0		265	b0929_2o4v_A_modeller.pdb	0.1405	37.86	0.1	2.54	0		265	b0886_3nha_A_modeller.pdb	0.7398	26.98	0.93	1.43	0		265	3HY0_AB.pdb	0.9959	16.53	0.25	0.98	0		265	1JQN_A.pdb
266	b3991_1xm3_A_scwrl.pdb	0.02469	44.88	0.68	2.54	0		266	b1637_2yxn_A_jackal.pdb	0.9959	16.56	0	1.55	0		266	b1189_3rha_A_scwrl.pdb	0.6898	27.81	0.06	2.46	0		266	3MZF_A.pdb	0.142	37.81	0.77	2.2	0		266	1X2G_A.pdb	0.7402	26.98	1	2.34	0		266	b0732_3lvt_A_scwrl.pdb	0.9959	16.57	0.01	1.39	0		266	b2499_2z1u_A_scwrl.pdb
267	b3771_2gp4_A_scwrl.pdb	0.02469	44.88	0.16	2.52	0		267	b3940_2j0w_A_scwrl.pdb	0.9959	16.56	0	1.72	0		267	1HP1_A.pdb	0.6899	27.8	0.11	2.62	0		267	b0123_3kw8_A_scwrl.pdb	0.1429	37.78	0.98	2.36	0		267	b3940_2j0w_A_scwrl.pdb	0.7409	26.96	0.1	2.14	0		267	2HWG_A.pdb	0.9959	16.55	0.01	1.83	0		267	b0854_2nvu_B_scwrl.pdb
268	3N75_A.pdb	0.02473	44.88	0.79	2.49	0		268	b1613_2wfp_A_scwrl.pdb	0.9959	16.55	0	1.12	0		268	b0588_2qi9_C_scwrl.pdb	0.6922	27.77	0.46	1.52	0		268	b3565_1xii_A_scwrl.pdb	0.1432	37.77	0.24	2.73	1		268	b3709_3ncy_A_modeller.pdb	0.7413	26.96	0.11	1.74	0		268	2HWG_AB.pdb1	0.9959	16.55	0.01	1.83	0		268	3A8I_C.pdb
269	b4054_1aib_A_modeller.pdb	0.02483	44.86	0.25	2.34	0		269	b0935_1luc_B_scwrl.pdb	0.9959	16.55	0	1.75	0		269	b2954_2j4e_D_modeller.pdb	0.6922	27.77	0.35	2.31	0		269	b0822_1u2s_A_scwrl.pdb	0.1434	37.77	0.49	2.12	0		269	b1106_3dxq_A_modeller.pdb	0.7438	26.91	0.37	1.95	0		269	b2215_2x27_X_scwrl.pdb	0.9959	16.57	0	1.11	0		269	b3571_3k8l_A_scwrl.pdb
270	b0116_1yqz_A_scwrl.pdb	0.02491	44.85	0.14	2.24	0		270	b2996_1kqf_B_modeller.pdb	0.996	16.53	0	1.85	0		270	3EH0_ABC.pdb1	0.6925	27.76	0.12	2.51	0		270	b4014_1p7t_A_scwrl.pdb	0.1435	37.76	0.63	2.27	0		270	b1288_2yw9_D_scwrl.pdb	0.7441	26.91	0.08	2.27	0		270	b0158_2etv_A_scwrl.pdb	0.9959	16.57	0	1.7	0		270	b1014_3e2q_A_scwrl.pdb
271	1TDJ_A(4).pisa1.pdb	0.02504	44.83	0.05	2.23	0		271	b2095_2fiq_A_modeller.pdb	0.996	16.52	0	1.09	0		271	b3092_3iac_A_scwrl.pdb	0.6931	27.75	0.11	1.86	0		271	b1927_1bli_A_scwrl.pdb	0.144	37.74	0.93	2.52	0		271	2WDQ_ABCD.pdb1	0.7442	26.91	0.07	1.82	0		271	3B34_A.pdb	0.9959	16.56	0	1.75	0		271	b0475_3hcn_A_scwrl.pdb
272	b2290_1ams_A_scwrl.pdb	0.02505	44.83	0.96	2.62	0		272	b0420_3dv0_B_scwrl.pdb	0.996	16.52	0	1.27	0		272	b2724_1kek_A_modeller.pdb	0.6945	27.73	0.16	2.52	0		272	b0484_3a1d_A_scwrl.pdb	0.1442	37.74	0.88	2.4	0		272	b3222_3ohr_A_scwrl.pdb	0.7449	26.9	0.23	1.97	0		272	b1719_1nyr_A_jackal.pdb	0.9959	16.55	0	1.54	0		272	b3500_3djj_A_modeller.pdb
273	b0077_2ez8_A_modeller.pdb	0.02553	44.76	0.09	2.44	0		273	2DR6_A.pdb	0.996	16.51	0	0.82	0		273	b4069_3c5e_A_scwrl.pdb	0.6949	27.72	0.9	2.67	0		273	b0766_2cft_A_scwrl.pdb	0.1447	37.72	0.93	2.34	0		273	b3365_3nt6_A_scwrl.pdb	0.7459	26.88	0.03	1.93	0		273	b2890_3g1z_A_scwrl.pdb	0.9959	16.54	0	1.25	0		273	b0037_3qov_A_scwrl.pdb
274	b2541_2dte_A_scwrl.pdb	0.02577	44.73	0.23	2.27	0		274	1JYS_A.pdb	0.996	16.51	0	1.06	0		274	b1745_1yni_A_modeller.pdb	0.6969	27.69	0.95	2.54	0		274	b4390_1f9a_A_scwrl.pdb	0.145	37.71	0.64	2.5	0		274	b2499_3fd6_A_scwrl.pdb	0.7477	26.85	1	2.14	0		274	b4129_3g1z_A_scwrl.pdb	0.9959	16.54	0	1.25	0		274	2ANB_A.pdb
275	2GRX_AC.pdb	0.02579	44.73	0.09	2.42	0		275	b3416_3k8l_A_scwrl.pdb	0.996	16.51	0	1.39	0		275	b0929_2iww_A_scwrl.pdb	0.6972	27.69	1	1.88	0		275	b0037_3qov_A_scwrl.pdb	0.1451	37.71	0.16	2.53	0		275	b2215_1e54_A_jackal.pdb	0.7481	26.84	0.58	2.43	0		275	b0048_1rf7_A_modeller.pdb	0.996	16.51	0.07	1.24	0		275	b0104_2ble_A_modeller.pdb
276	b1801_2wsw_A_scwrl.pdb	0.02581	44.72	1	2.29	0		276	b2029_1pgo_A_modeller.pdb	0.9961	16.48	0	2.1	0		276	b0353_1pw4_A_scwrl.pdb	0.6975	27.68	0.42	2.96	0		276	b3127_1pw4_A_scwrl.pdb	0.1458	37.69	0.94	2.62	0		276	2D2A_AB.pdb1	0.7485	26.83	0.1	2.64	0		276	b3453_2nvu_B_scwrl.pdb	0.996	16.49	0.04	1.53	0		276	b0578_2wzw_A_jackal.pdb
277	b0763_3fjm_A_scwrl.pdb	0.02581	44.72	0.64	2.68	0		277	1CS1_D.pdb	0.9961	16.46	0	0.31	0		277	3L8F_A.pdb	0.6982	27.67	0.95	1.91	0		277	b1713_3hfz_B_scwrl.pdb	0.1458	37.69	0.2	2.3	0		277	b2751_3agj_A_scwrl.pdb	0.7497	26.81	0.06	2	0		277	b3785_3b8o_A_scwrl.pdb	0.996	16.51	0.03	1.52	0		277	b1134_2pqv_B_modeller.pdb
278	1TRE_AB.pdb1	0.02585	44.72	0.84	2.46	0		278	b0123_2x87_A_scwrl.pdb	0.9961	16.46	0	0.68	0		278	b2784_1vj7_A_scwrl.pdb	0.6987	27.66	0.48	2.21	0		278	1EC7_ABCD.pdb1	0.1461	37.68	0.47	2.43	0		278	b1873_2j7a_C_modeller.pdb	0.7502	26.8	0.09	2.1	0		278	b2764_1fnc_A_modeller.pdb	0.996	16.52	0.02	1.56	0		278	b1866_1asz_A_scwrl.pdb
279	b2428_1nri_A_jackal.pdb	0.02587	44.71	0.65	2.01	0		279	b1377_2o4v_A_scwrl.pdb	0.9961	16.46	0	1.65	0		279	3NZQ_A(2).pdb1	0.6988	27.66	0.09	2.24	0		279	2X5J_O.pdb	0.1472	37.64	0.68	2.41	0		279	b1907_3ncy_A_scwrl.pdb	0.7507	26.79	0.8	2.06	0		279	b2040_1kc1_A_jackal.pdb	0.996	16.5	0.01	0.68	0		279	b1492_3l1l_A_scwrl.pdb
280	b0752_3h90_A_scwrl.pdb	0.02598	44.7	0.12	2.53	0		280	b0870_1lw5_B_jackal.pdb	0.9961	16.44	0	0.57	0		280	3NZQ_A.pdb	0.6988	27.66	0.09	2.24	0		280	b2436_1vju_A_scwrl.pdb	0.1477	37.63	0.48	2.38	0		280	b1064_3ir4_A_jackal.pdb	0.7515	26.78	1	1.85	0		280	b2040_1kc3_A_jackal.pdb	0.996	16.5	0.01	0.8	0		280	b1210_1gpj_A_scwrl.pdb
281	1CL0_A.pdb	0.02603	44.69	0.3	2.62	0		281	b1123_2nvu_B_scwrl.pdb	0.9962	16.44	0	1.6	0		281	b0037_3e7w_A_scwrl.pdb	0.699	27.66	0.05	2.37	0		281	b3565_1s5m_A_scwrl.pdb	0.1478	37.62	0.31	2.45	1		281	3MOG_ABC.pdb1	0.7516	26.78	0.09	1.88	0		281	b2290_1ams_A_scwrl.pdb	0.996	16.5	0	1.73	0		281	b1768_3o94_A_scwrl.pdb
282	b0837_1cq1_A_scwrl.pdb	0.02608	44.68	0.11	2.85	0		282	1VI9_AB.pdb1	0.9962	16.42	0	0.96	0		282	b0477_3in1_A_scwrl.pdb	0.6996	27.65	1	2.35	0		282	1L5J_AB.pdb	0.148	37.62	0.22	2.27	0		282	1X2H_A.pdb	0.7518	26.77	1	2.28	0		282	b3625_1zao_A_scwrl.pdb	0.996	16.5	0	1.79	0		282	b2600_3ggo_A_scwrl.pdb
283	b0339_2esf_A_scwrl.pdb	0.0261	44.68	0.85	2.31	0		283	b2764_1fnc_A_modeller.pdb	0.9962	16.42	0	1.65	0		283	1RRM_AB.pdb1	0.7007	27.63	0.02	2.52	0		283	1M41_A(2)B(2).pdb1	0.1482	37.61	0.32	2.78	0		283	2IO8_AB.pdb1	0.7528	26.76	0.02	2.7	0		283	b2587_1pw4_A_scwrl.pdb	0.9961	16.47	0.1	2.01	0		283	b3559_2zue_A_scwrl.pdb
284	1GES_AB.pdb1	0.02617	44.67	0.13	2.45	0		284	b0085_2xja_A_scwrl.pdb	0.9962	16.42	0	1.71	0		284	b0394_3lm9_A_scwrl.pdb	0.7012	27.62	0.86	2.56	0		284	3EY9_A(2)B(2).pdb1	0.1485	37.6	0.16	2.49	0		284	1A8R_A(2)B(2)C(2)D(2)E(2).pdb1	0.7529	26.76	0.05	1.47	0		284	b2677_3fvq_A_scwrl.pdb	0.9961	16.48	0.05	1.2	0		284	b1479_1o0s_A_modeller.pdb
285	b0914_3b5z_A_modeller.pdb	0.0262	44.67	0.18	2.72	0		285	1HV9_A(3).pdb1	0.9962	16.41	0	1.43	0		285	2NOO_A.pdb1	0.7018	27.61	0.09	2.46	0		285	b0480_3ive_A_scwrl.pdb	0.149	37.59	0.64	2.41	0		285	b0433_1pv6_A_modeller.pdb	0.7538	26.74	0.08	1.94	0		285	b0383_1zed_A_scwrl.pdb	0.9961	16.45	0.02	1.94	0		285	b4213_3ivd_A_scwrl.pdb
286	b3117_2gn0_A_modeller.pdb	0.02631	44.65	0.46	2.25	0		286	b2541_2dte_A_scwrl.pdb	0.9962	16.4	0	1.09	0		286	b1441_3fvq_A_modeller.pdb	0.7019	27.61	0.67	1.97	0		286	b3892_1kqf_C_modeller.pdb	0.1497	37.57	0.34	2.47	0		286	b2021_1ams_A_scwrl.pdb	0.7539	26.74	1	2.38	0		286	b3396_3fwl_A_scwrl.pdb	0.9961	16.48	0.01	1.52	0		286	b4069_3c5e_A_scwrl.pdb
287	b2810_3nra_A_scwrl.pdb	0.02641	44.64	0.2	2.47	0		287	1WQ5_A.pdb	0.9963	16.39	0	0.95	0		287	b0417_3c9u_A_scwrl.pdb	0.7019	27.61	0.17	2.23	0		287	b0063_3l0q_A_scwrl.pdb	0.1498	37.56	0.15	2.54	0		287	b0777_2yqz_A_modeller.pdb	0.7543	26.73	0.07	2.35	0		287	b0474_2jas_A_scwrl.pdb	0.9961	16.47	0.01	1.77	0		287	b0394_3ohr_A_scwrl.pdb
288	b1119_2ch5_A_scwrl.pdb	0.02643	44.64	0.96	2.34	0		288	b1584_3owc_A_modeller.pdb	0.9963	16.38	0	0.53	0		288	b0421_2e90_A_scwrl.pdb	0.702	27.61	0.06	1.92	0		288	b2871_1ve5_A_scwrl.pdb	0.1505	37.54	0.12	2.17	0		288	1CTT_A(2).pdb1	0.7546	26.73	1	1.92	0		288	b2585_3hsi_A_modeller.pdb	0.9961	16.46	0.01	1.65	0		288	b3628_1uqu_A_scwrl.pdb
289	b3679_2xq2_A_modeller.pdb	0.02666	44.6	0.16	2.14	0		289	b4233_2jfg_A_scwrl.pdb	0.9963	16.38	0	0.85	0		289	b0118_1ami_A_scwrl.pdb	0.7029	27.6	1	2.21	0		289	b1466_2o9x_A_scwrl.pdb	0.1509	37.53	0.98	2.21	0		289	1CTT_A.pdb	0.7546	26.73	1	1.92	0		289	b3620_2h1f_A_scwrl.pdb	0.9961	16.46	0.01	1.96	0		289	b2711_2yvj_A_scwrl.pdb
290	b2215_2o4v_A_scwrl.pdb	0.02666	44.6	0.06	2.51	0		290	b2585_3hsi_A_modeller.pdb	0.9963	16.38	0	0.87	0		290	b1241_2j6l_A_scwrl.pdb	0.7033	27.59	0.45	2.14	0		290	b2028_2q3e_A_scwrl.pdb	0.1522	37.49	0.38	2.39	0		290	b2600_2pv7_A_scwrl.pdb	0.755	26.72	0.1	1.69	0		290	b3792_3mkt_A_scwrl.pdb	0.9961	16.48	0	1.88	0		290	b2661_2ilu_A_scwrl.pdb
291	b3588_3k2w_B_scwrl.pdb	0.02672	44.59	0.4	2.38	0		291	b3551_1eu1_A_scwrl.pdb	0.9963	16.38	0	1.37	0		291	b0522_3eth_A_modeller.pdb	0.7036	27.58	0.88	2.17	0		291	b4266_3o03_A_scwrl.pdb	0.1524	37.48	0.42	2.41	0		291	b4015_1igw_A_scwrl.pdb	0.7553	26.71	0.27	2.07	0		291	b1732_1qwl_A_scwrl.pdb	0.9961	16.47	0	1.57	0		291	2O1S_A.pdb
292	b4067_3dh4_A_scwrl.pdb	0.02683	44.58	0.09	2.42	0		292	b3477_3dhw_A_modeller.pdb	0.9963	16.37	0	1.28	0		292	2XAP_A.pdb	0.7037	27.58	0.05	2.42	0		292	b1603_1l7e_A_scwrl.pdb	0.1525	37.48	0.62	2.5	0		292	b3747_3gi8_C_scwrl.pdb	0.7564	26.69	0.27	2.01	0		292	b0341_1pw4_A_scwrl.pdb	0.9961	16.44	0	1.64	0		292	b0522_3g8c_A_jackal.pdb
293	b2129_2onk_A_scwrl.pdb	0.02685	44.58	0.45	2.55	0		293	b4290_3gfv_A_modeller.pdb	0.9963	16.36	0	0.74	0		293	2XAP_AD.pdb	0.7037	27.58	0.04	2.42	0		293	b2131_2reg_A_scwrl.pdb	0.1525	37.48	0.56	2.57	0		293	b2215_1t16_A_modeller.pdb	0.7572	26.68	0.5	1.03	0		293	b3526_3lhx_A_jackal.pdb	0.9962	16.42	0.11	1.56	0		293	b4055_1z4i_A_jackal.pdb
294	b1223_1pw4_A_modeller.pdb	0.02697	44.56	0.06	2.54	0		294	b1106_3fi8_A_modeller.pdb	0.9963	16.35	0	2	0		294	b3825_3jw8_A_scwrl.pdb	0.7042	27.57	0.26	1.77	0		294	b0070_1pv6_A_scwrl.pdb	0.1528	37.47	0.23	2.4	0		294	b2241_2rgh_A_scwrl.pdb	0.7576	26.67	0.31	1.92	0		294	b3734_3fks_A_scwrl.pdb	0.9962	16.42	0.03	1.94	0		294	b1378_1kek_A_jackal.pdb
295	b0241_2zfg_A_scwrl.pdb	0.02699	44.56	0.07	2.24	0		295	b1852_1h9a_A_scwrl.pdb	0.9964	16.33	0	1.6	0		295	b0583_1qr0_A_modeller.pdb	0.7048	27.56	0.56	2.3	0		295	1Q95_ABCDEFGHIJKL.pdb1	0.153	37.46	0.11	2.46	0		295	3BUL_A.pdb	0.7582	26.66	0.1	2.02	0		295	b0199_2onk_A_scwrl.pdb	0.9962	16.4	0.02	1.47	0		295	b4395_3pgm_A_modeller.pdb
296	b4005_1kj8_A_jackal.pdb	0.02742	44.5	0.22	2.63	0		296	1EQ2_A.pdb	0.9964	16.33	0	1.99	0		296	b2406_1pv6_A_jackal.pdb	0.7056	27.55	1	2.38	0		296	b1385_2o2p_A_modeller.pdb	0.154	37.43	0.26	2.66	0		296	b2066_2jeo_A_modeller.pdb	0.7586	26.66	0.08	1.87	0		296	b0123_2x87_A_scwrl.pdb	0.9962	16.43	0.01	1.48	0		296	b1390_1j30_A_scwrl.pdb
297	b1637_1h3e_A_modeller.pdb	0.02747	44.49	0.31	2.25	0		297	b2146_1gth_D_scwrl.pdb	0.9964	16.32	0	0.66	0		297	b1123_2nvu_B_scwrl.pdb	0.708	27.51	0.1	2.34	0		297	3PNL_AB.pdb2	0.1547	37.41	0.29	2.44	0		297	b2789_1pw4_A_scwrl.pdb	0.759	26.65	0.27	2.33	0		297	b4161_1mky_A_scwrl.pdb	0.9962	16.42	0.01	1.08	0		297	b1276_1c96_A_scwrl.pdb
298	b3500_3dk8_A_modeller.pdb	0.02751	44.49	0.98	2.44	0		298	1T8S_ABCDEF.pdb1	0.9964	16.32	0	1.09	0		298	b1634_2xut_A_jackal.pdb	0.7081	27.51	0.16	2.53	0		298	b3092_3iac_A_scwrl.pdb	0.1547	37.41	0.2	2.49	0		298	b3962_1bhy_A_modeller.pdb	0.7601	26.63	0.17	2.33	0		298	2ZFG_A.pdb	0.9962	16.41	0.01	1.54	0		298	1JZ7_A.pdb
299	b1224_1dmr_A_scwrl.pdb	0.02759	44.48	0.15	2.25	0		299	b2470_2drd_A_modeller.pdb	0.9964	16.32	0	1.43	0		299	b4485_3ozx_A_scwrl.pdb	0.7082	27.51	0.14	1.88	0		299	b0150_1by5_A_scwrl.pdb	0.1548	37.41	0.25	2.36	0		299	b0887_2hyd_A_jackal.pdb	0.7613	26.61	0.35	2.21	0		299	b0123_1of0_A_modeller.pdb	0.9962	16.4	0.01	1.55	0		299	b2600_2pv7_A_scwrl.pdb
300	2WDQ_A.pdb	0.02762	44.47	0.27	2.37	0		300	b0086_2xja_A_scwrl.pdb	0.9964	16.31	0	1.47	0		300	1CKE_A.pdb	0.7094	27.49	0.11	2.15	0		300	b3627_1ss9_A_scwrl.pdb	0.155	37.4	0.96	2.14	0		300	1VMI_A(2).pdb1	0.7627	26.58	1	2.11	0		300	b0854_2nvu_B_scwrl.pdb	0.9962	16.44	0	2.37	0		300	b3458_3m9w_A_scwrl.pdb
301	1AW8_A(2)B(2)D(2)E(2).pdb1	0.02768	44.47	0.41	2.36	0		301	b0025_1t6z_A_scwrl.pdb	0.9964	16.31	0	1.62	0		301	b0781_2fb3_B_scwrl.pdb	0.7096	27.49	0.16	2.4	0		301	b1709_1ji0_A_scwrl.pdb	0.1555	37.39	0.79	2.6	0		301	1VMI_A.pdb	0.7627	26.58	1	2.11	0		301	b2889_2ick_A_modeller.pdb	0.9962	16.43	0	2.03	0		301	2R4J_A.pdb
302	b3365_3nt6_A_scwrl.pdb	0.0279	44.44	0.1	2.52	0		302	b0904_3q7k_A_modeller.pdb	0.9964	16.31	0	1.85	0		302	b3772_1tzk_A_scwrl.pdb	0.7102	27.48	0.08	2.35	0		302	1GAD_O(2)P(2).pdb1	0.1565	37.36	0.42	2.49	0		302	b1587_1dmr_A_scwrl.pdb	0.7628	26.58	0.16	2.3	0		302	b2206_1g8k_A_scwrl.pdb	0.9962	16.4	0	0.59	0		302	b4154_1knp_A_jackal.pdb
303	1M41_A(2)B(2).pdb1	0.02808	44.41	0.09	2.02	0		303	b3790_2ft0_A_jackal.pdb	0.9964	16.3	0	0.4	0		303	2ITM_A.pdb	0.7105	27.47	0.89	1.94	0		303	b2751_3i1f_A_scwrl.pdb	0.1566	37.35	0.37	2.38	0		303	b1781_1m9h_A_scwrl.pdb	0.7631	26.58	0.38	2.16	0		303	b0726_2jgd_A_scwrl.pdb	0.9962	16.4	0	1.42	0		303	b2232_2glu_A_scwrl.pdb
304	b0063_3ll3_B_scwrl.pdb	0.02814	44.41	0.89	2.36	0		304	b0692_3ncy_A_scwrl.pdb	0.9965	16.28	0	0.73	0		304	2ITM_AB.pdb1	0.7105	27.47	0.89	1.94	0		304	b0752_2qfi_A_scwrl.pdb	0.1576	37.32	0.2	2.66	0		304	b0720_1ixe_A_scwrl.pdb	0.7638	26.56	0.43	2.11	0		304	3HW9_A(3).pdb1	0.9962	16.4	0	1.51	0		304	b3127_1pw4_A_scwrl.pdb
305	b2976_2gq3_A_scwrl.pdb	0.02815	44.4	0.67	2.08	0		305	b1302_3oks_A_scwrl.pdb	0.9965	16.28	0	0.85	0		305	b0837_1cq1_A_scwrl.pdb	0.7118	27.45	0.02	1.61	0		305	b0512_3e74_A_scwrl.pdb	0.1578	37.32	0.87	2.5	0		305	b3951_1h16_A_scwrl.pdb	0.7649	26.54	0.78	1.95	0		305	3HW9_A.pdb	0.9962	16.4	0	1.51	0		305	b1489_2w27_A_scwrl.pdb
306	b3403_1khf_A_scwrl.pdb	0.02816	44.4	0.29	2.71	0		306	b2093_1tvm_A_modeller.pdb	0.9965	16.28	0	1.38	0		306	b0830_1uqw_A_jackal.pdb	0.713	27.43	0.17	2.32	0		306	b2388_1bg3_A_scwrl.pdb	0.1578	37.32	0.28	2.56	1		306	2HDI_A.pdb	0.765	26.54	0.03	1.92	0		306	3KFY_A.pdb	0.9963	16.37	0.2	1.23	0		306	b3500_3dk8_A_modeller.pdb
307	1UQW_A.pdb1	0.02818	44.4	0.13	2.26	0		307	b0895_2vpw_B_modeller.pdb	0.9965	16.25	0	2.05	0		307	2OQX_A.pdb	0.7136	27.42	0.36	2.18	0		307	b2836_1mdb_A_scwrl.pdb	0.1578	37.32	0.11	2.56	0		307	b1748_2pb0_A_modeller.pdb	0.7655	26.53	1	2.49	0		307	1X2G_A.pdb	0.9963	16.35	0.05	1.54	0		307	b0221_2uxw_A_scwrl.pdb
308	1B3N_A.pdb	0.02819	44.4	0.36	2.19	0		308	b0149_3fwm_A_scwrl.pdb	0.9966	16.23	0	0.43	0		308	b2379_1czc_A_scwrl.pdb	0.7136	27.42	0.05	2.68	0		308	b0273_1vlv_A_scwrl.pdb	0.1579	37.31	0.53	2.42	0		308	b2996_1l0v_B_jackal.pdb	0.7658	26.53	0.56	2.41	0		308	b2379_1aib_A_scwrl.pdb	0.9963	16.35	0.03	1.32	0		308	b2388_1bg3_A_scwrl.pdb
309	b0160_3irh_A_scwrl.pdb	0.02832	44.38	0.41	2.32	0		309	1N3B_A.pdb	0.9966	16.23	0	1.58	0		309	b0194_2j3m_A_scwrl.pdb	0.7143	27.41	0.86	2.29	0		309	b4254_1vlv_A_scwrl.pdb	0.1579	37.31	0.53	2.42	0		309	b3632_1psw_A_scwrl.pdb	0.7665	26.52	0.86	2.37	0		309	b1493_1xey_A_modeller.pdb	0.9963	16.35	0.03	2.38	0		309	b0594_3c5e_A_scwrl.pdb
310	b2498_1vst_A_modeller.pdb	0.0284	44.37	0.46	2.25	0		310	b1588_4dmr_A_scwrl.pdb	0.9966	16.21	0	1.35	0		310	b1519_2p35_A_jackal.pdb	0.7144	27.41	0.12	1.86	0		310	b4019_2ogy_A_scwrl.pdb	0.158	37.31	0.4	2.52	0		310	b0241_2x27_X_scwrl.pdb	0.7666	26.51	0.11	2.15	0		310	1XEY_A(3)B(3).pdb1	0.9963	16.38	0.02	2.36	0		310	1G9Q_B.pdb
311	1OI2_A.pdb	0.02846	44.36	0.68	2.38	0		311	b2976_1d8c_A_scwrl.pdb	0.9966	16.2	0	0.59	0		311	b2146_2yvj_A_scwrl.pdb	0.7145	27.41	0.19	2.29	0		311	b2206_2jiq_A_scwrl.pdb	0.158	37.31	0.38	2.83	0		311	b3591_2ez2_A_jackal.pdb	0.7666	26.51	0.06	1.88	0		311	b0756_1lur_A_scwrl.pdb	0.9963	16.36	0.02	2.04	0		311	b1584_3r95_A_scwrl.pdb
312	b0929_1af6_A_scwrl.pdb	0.02857	44.35	0.26	2.55	0		312	b2344_1qfg_A_scwrl.pdb	0.9966	16.2	0	0.82	0		312	3O7Y_A.pdb	0.715	27.4	0.81	2.33	0		312	b2938_3n2o_A_scwrl.pdb	0.1583	37.3	0.74	2.16	0		312	1Y6V_A.pdb	0.767	26.51	0.45	2.36	0		312	b1185_2k74_A_modeller.pdb	0.9963	16.35	0	1.07	0		312	b4015_1igw_A_scwrl.pdb
313	1A9X_AB.pdb2	0.02861	44.34	0.12	2.33	0		313	3EY9_A.pdb	0.9966	16.2	0	1.29	0		313	1E1O_A.pdb	0.715	27.4	0.11	2.44	0		313	2R6G_ABEFG.pdb1	0.1588	37.29	0.02	2.56	0		313	b0480_2z1a_A_scwrl.pdb	0.7672	26.5	1	1.78	0		313	b1858_2vf7_A_scwrl.pdb	0.9964	16.3	0.08	2.04	0		313	b2867_3nrz_C_scwrl.pdb
314	b0805_1qff_A_scwrl.pdb	0.02865	44.34	0.08	2.17	0		314	2OI5_A.pdb	0.9966	16.2	0	1.46	0		314	b3608_1jay_A_scwrl.pdb	0.716	27.38	0.12	2.03	0		314	b1224_2jir_A_scwrl.pdb	0.1596	37.26	0.94	2.11	0		314	b2155_2hdi_A_scwrl.pdb	0.7687	26.47	0.13	2.33	0		314	b0639_1kaq_A_scwrl.pdb	0.9964	16.31	0.05	1.52	0		314	3GP6_A.pdb
315	2BHS_A.pdb	0.02868	44.34	0.23	2.14	0		315	b1488_1r44_A_jackal.pdb	0.9967	16.16	0	2.08	0		315	1YNF_AF.pdb1	0.7163	27.38	0.95	2.17	0		315	1YQQ_A.pdb	0.1597	37.26	0.66	2.51	0		315	b2803_2cgj_A_scwrl.pdb	0.7688	26.47	0.09	1.8	0		315	b4129_3a74_A_scwrl.pdb	0.9964	16.31	0.04	1.84	0		315	b1440_2nvu_B_scwrl.pdb
316	b2661_2w8q_A_modeller.pdb	0.02886	44.31	0.13	2.64	0		316	b4356_1pw4_A_modeller.pdb	0.9967	16.15	0	2	0		316	b1692_3jyp_A_scwrl.pdb	0.7163	27.38	0.08	1.85	0		316	1YON_A.pdb	0.1598	37.26	0.24	2.55	0		316	b1199_1un9_A_scwrl.pdb	0.7692	26.47	0.16	1.94	0		316	2NPK_A(3).pdb1	0.9964	16.35	0.01	1.89	0		316	b0037_3c5e_A_scwrl.pdb
317	b0586_3lnv_A_modeller.pdb	0.02899	44.29	0.12	2.55	0		317	b0160_3irh_A_scwrl.pdb	0.9968	16.13	0	1.01	0		317	b1263_1zyk_A_scwrl.pdb	0.7169	27.37	0.13	1.25	0		317	b1199_1un9_A_scwrl.pdb	0.16	37.25	0.45	2.46	0		317	b2284_2fug_1_modeller.pdb	0.7696	26.46	0.28	2.13	0		317	1EC7_ABCD.pdb1	0.9964	16.31	0.01	1.6	0		317	b0521_1e19_A_scwrl.pdb
318	b1723_2jgv_B_scwrl.pdb	0.02903	44.29	0.87	2.2	0		318	b0526_1j09_A_scwrl.pdb	0.9968	16.13	0	1.52	0		318	b1297_1f52_A_scwrl.pdb	0.7169	27.37	0.05	2.01	0		318	b4233_3hn7_A_jackal.pdb	0.1601	37.25	0.5	2.52	0		318	b3559_2zue_A_scwrl.pdb	0.7708	26.44	0.29	2.4	0		318	b1264_1i1q_A_modeller.pdb	0.9964	16.33	0	0.54	0		318	b2146_2vdc_G_scwrl.pdb
319	b2499_3fd6_A_scwrl.pdb	0.0291	44.28	0.48	2.47	0		319	1C2T_A.pdb	0.9968	16.11	0	0.49	0		319	b2947_1i7l_A_scwrl.pdb	0.7173	27.36	0.08	2.1	0		319	b1732_1qwl_A_scwrl.pdb	0.1602	37.25	0.29	2.53	0		319	1Y5I_ABC.pdb1	0.7708	26.44	0.03	1.88	0		319	b0260_3l1l_A_scwrl.pdb	0.9964	16.33	0	1.78	0		319	b3628_3mbo_A_scwrl.pdb
320	b2215_3a2s_X_jackal.pdb	0.02923	44.26	0.13	2.27	0		320	b0650_2kho_A_scwrl.pdb	0.9968	16.1	0	1.52	0		320	b3222_3ohr_A_scwrl.pdb	0.7175	27.36	0.08	2.35	0		320	b3845_1m1o_A_scwrl.pdb	0.1608	37.23	0.93	2.45	0		320	3L9W_AB.pdb1	0.7715	26.43	0.12	2.05	0		320	b4356_1pw4_A_modeller.pdb	0.9964	16.33	0	2.09	0		320	1FFT_C.pdb
321	b1767_4pga_A_jackal.pdb	0.02927	44.26	0.94	2.35	0		321	2IO9_A.pdb	0.9968	16.09	0	1.75	0		321	b3844_1ib0_A_scwrl.pdb	0.7176	27.35	0.12	2.14	0		321	1UQU_A(2)B(2).pisa1.pdb	0.1608	37.23	0.32	2.52	0		321	1EC7_ABCD.pdb1	0.7719	26.42	0.09	1.8	0		321	b4382_3h5q_A_scwrl.pdb	0.9964	16.31	0	1.03	0		321	b0166_1kgq_A_scwrl.pdb
322	b0091_2jfg_A_scwrl.pdb	0.02929	44.26	0.16	2.54	0		322	b0517_1vbi_A_modeller.pdb	0.9968	16.09	0	1.9	0		322	b4268_1knq_A_modeller.pdb	0.7177	27.35	0.78	2.04	0		322	2NYA_A.pdb1	0.1616	37.21	0.26	2.71	0		322	b3073_2cjh_A_modeller.pdb	0.7723	26.41	0.06	2.11	0		322	b1392_3crz_A_scwrl.pdb	0.9965	16.27	0.05	0.9	0		322	b3747_3gi8_C_scwrl.pdb
323	1IGW_ABCD.pdb1	0.0294	44.24	0.15	2.53	0		323	b1710_3cmi_A_scwrl.pdb	0.9969	16.09	0	1.26	0		323	b2210_3dme_A_scwrl.pdb	0.7182	27.34	0.01	2.01	0		323	b1682_2d2f_A_scwrl.pdb	0.1619	37.19	0.64	2.59	0		323	b2470_2drd_A_modeller.pdb	0.7725	26.41	0.61	2.29	0		323	b3543_3dhw_A_modeller.pdb	0.9965	16.29	0.04	1.89	0		323	b0674_1mb9_A_scwrl.pdb
324	b1398_2y27_A_modeller.pdb	0.02953	44.23	0.31	2.44	0		324	2AE0_X.pdb	0.9969	16.09	0	1.44	0		324	b0894_1tmo_A_scwrl.pdb	0.7184	27.34	0.04	2.35	0		324	b0352_3bli_A_modeller.pdb	0.1623	37.18	0.47	2.44	0		324	b3958_2i3g_A_scwrl.pdb	0.7727	26.4	0.07	1.75	0		324	b2306_2onk_A_scwrl.pdb	0.9965	16.28	0.03	1.47	0		324	1USH_A.pdb
325	b2600_3ggo_A_scwrl.pdb	0.02955	44.22	0.25	2.33	0		325	1M3U_ABCDEFGHIJ.pdb1	0.9969	16.09	0	1.93	0		325	b0628_3ciw_A_scwrl.pdb	0.72	27.32	0.29	2.28	0		325	3N9W_AB.pdb1	0.1624	37.18	0.51	2.53	0		325	b2215_3a2s_X_jackal.pdb	0.7734	26.39	0.04	1.96	0		325	b0037_3e7w_A_scwrl.pdb	0.9965	16.3	0.01	1.73	0		325	b4267_2vwp_A_modeller.pdb
326	b2508_1zfj_A_modeller.pdb	0.02967	44.21	0.28	2.56	0		326	1VHT_A.pdb	0.9969	16.08	0	1.58	0		326	1T1R_AB.pdb1	0.7212	27.29	0.32	1.95	0		326	1JQN_A.pdb	0.1626	37.18	0.75	2.52	0		326	b4485_3ozx_A_scwrl.pdb	0.7738	26.38	0.04	2.24	0		326	1FFT_ABC.pdb1	0.9965	16.27	0.01	1.46	0		326	2V8N_A.pdb
327	b2215_2x27_X_scwrl.pdb	0.02971	44.2	0.16	2.57	0		327	b0026_1obc_A_scwrl.pdb	0.9969	16.07	0	0.49	0		327	b0957_3nb3_A_jackal.pdb	0.7221	27.28	0.36	2.16	0		327	b3224_1pw4_A_scwrl.pdb	0.1627	37.17	1	2.56	0		327	b0837_2g8s_A_scwrl.pdb	0.774	26.38	0.11	2.63	0		327	2NMR_A.pdb	0.9965	16.27	0.01	2	0		327	b4005_1gso_A_jackal.pdb
328	2DRD_A.pdb	0.02973	44.2	0.87	1.94	0		328	b2907_2x3n_A_scwrl.pdb	0.9969	16.07	0	0.78	0		328	b0752_3h90_A_scwrl.pdb	0.7221	27.28	0.07	2.04	0		328	1GLB_G.pdb	0.1633	37.15	0.32	2.1	0		328	2PTR_A(2)B(2).pdb1	0.774	26.38	0.03	1.65	0		328	b1109_3hyv_A_scwrl.pdb	0.9965	16.26	0	1.46	0		328	b0166_1kgt_A_jackal.pdb
329	b1107_1y65_A_scwrl.pdb	0.02975	44.2	0.33	2.14	0		329	2IO8_AB.pdb1	0.9969	16.06	0	1.78	0		329	b1301_3ps9_A_scwrl.pdb	0.7226	27.27	0.64	2.02	0		329	b2533_1imd_A_scwrl.pdb	0.1635	37.15	0.85	2.63	0		329	b1377_2zfg_A_scwrl.pdb	0.775	26.36	0.16	1.98	0		329	2WJQ_A.pdb	0.9966	16.22	0.25	0.14	0		329	b0757_1s4e_A_scwrl.pdb
330	b0929_2x27_X_scwrl.pdb	0.02979	44.19	0.12	2.43	0		330	b3517_2okj_A_jackal.pdb	0.9969	16.05	0	0.41	0		330	b3416_3k8l_A_scwrl.pdb	0.7228	27.27	0.58	1.95	0		330	1BJN_AB.pdb1	0.1636	37.15	0.6	2.32	0		330	b1390_1t0q_A_modeller.pdb	0.7752	26.36	0.45	2.08	0		330	b3627_1ss9_A_scwrl.pdb	0.9966	16.24	0.09	1.9	0		330	b3500_2grt_A_scwrl.pdb
331	b3749_3ozx_A_scwrl.pdb	0.02997	44.17	0.13	2.27	0		331	b2053_2pk3_A_scwrl.pdb	0.9969	16.05	0	0.62	0		331	b3526_3lki_B_modeller.pdb	0.7229	27.27	0.36	2.43	0		331	b0124_2ebs_A_scwrl.pdb	0.1637	37.14	0.2	2.44	0		331	b1587_1ti2_A_scwrl.pdb	0.7757	26.35	0.06	2.23	0		331	b2411_1dgs_A_modeller.pdb	0.9966	16.23	0.09	1.42	0		331	b0477_1lii_A_scwrl.pdb
332	b1199_1un9_A_scwrl.pdb	0.03014	44.15	0.25	2.18	0		332	b0929_1af6_A_scwrl.pdb	0.9969	16.04	0	0.6	0		332	b4084_3ohr_A_scwrl.pdb	0.7232	27.26	0.23	1.99	0		332	b4238_3r1r_A_scwrl.pdb	0.164	37.14	0.21	2.6	0		332	b0509_3ggo_A_scwrl.pdb	0.7763	26.34	1	2.76	0		332	1X2H_A.pdb	0.9966	16.23	0.04	1.54	0		332	b2976_1d8c_A_scwrl.pdb
333	b2411_1dgs_A_modeller.pdb	0.03025	44.14	0.53	2.09	0		333	b2147_1gth_D_scwrl.pdb	0.997	16.03	0	0.54	0		333	1GSA_A.pdb	0.7235	27.26	0.13	2.35	0		333	b1584_3r95_A_scwrl.pdb	0.1644	37.12	0.68	2.62	0		333	1X6U_A.pdb	0.7763	26.34	0.74	2.07	0		333	b3774_1qmg_A_scwrl.pdb	0.9966	16.23	0.01	1.7	0		333	b0910_2a2z_A_scwrl.pdb
334	b3894_3o5a_A_scwrl.pdb	0.03052	44.1	0.47	2.16	0		334	b3384_3n9i_A_modeller.pdb	0.997	16.03	0	1.12	0		334	b1489_2w27_A_scwrl.pdb	0.7241	27.25	0.64	2.49	0		334	1Z7E_ABCDEF.pdb1	0.1646	37.12	0.09	2.5	0		334	b1981_1pw4_A_jackal.pdb	0.7764	26.34	1	2.12	0		334	1ARZ_ABCD.pdb1	0.9966	16.2	0.01	1.43	0		334	b4111_1pw4_A_jackal.pdb
335	b0522_3k5i_A_modeller.pdb	0.03055	44.1	0.24	2.48	0		335	b0037_3c5e_A_scwrl.pdb	0.997	16.03	0	1.2	0		335	b2943_1pw4_A_scwrl.pdb	0.7246	27.24	0.58	2.51	1		335	b3725_2olj_A_modeller.pdb	0.1648	37.11	0.96	2.16	0		335	1S1M_A(2)B(2).pdb1	0.7767	26.33	0.13	2.04	0		335	b0910_2a2z_A_scwrl.pdb	0.9966	16.22	0	1.43	0		335	b2600_3ggo_B_scwrl.pdb
336	2QZS_A.pdb	0.03073	44.08	0.96	2.65	0		336	b2470_2dr6_A_modeller.pdb	0.997	16.01	0	0.68	0		336	1CS1_ABCD.pdb1	0.7252	27.23	0.07	1.95	0		336	b4267_2vwp_A_modeller.pdb	0.1652	37.1	0.74	2.16	0		336	b0241_1p4t_A_scwrl.pdb	0.7768	26.33	0.08	2.53	0		336	b2704_2f9h_A_modeller.pdb	0.9967	16.16	0.08	2.37	0		336	b2436_1vju_A_scwrl.pdb
337	1BXK_AB.pdb1	0.03073	44.08	0.42	2.35	0		337	b0344_2w62_A_modeller.pdb	0.997	15.99	0	1.75	0		337	b0777_2yqz_A_modeller.pdb	0.7265	27.21	0.1	2.16	0		337	b4019_1q8a_A_scwrl.pdb	0.1653	37.1	0.31	2.22	0		337	b1606_1p33_A_scwrl.pdb	0.7769	26.33	0.75	2.3	0		337	b0829_3ozx_A_scwrl.pdb	0.9967	16.19	0.03	2.09	0		337	b4072_3mm9_A_jackal.pdb
338	b0887_2hyd_A_jackal.pdb	0.03082	44.07	0.57	2.52	0		338	2PAN_A(2)B(2).pdb1	0.9971	15.96	0	2.23	0		338	3PCO_B.pdb	0.7269	27.2	0.19	2.51	0		338	b2215_1e54_A_jackal.pdb	0.1654	37.09	0.57	2.42	0		338	b1982_3nm6_B_scwrl.pdb	0.7771	26.32	0.71	2.04	0		338	b3826_1nrw_A_scwrl.pdb	0.9967	16.14	0.01	1.51	0		338	b2263_1r3d_A_scwrl.pdb
339	b1479_1llq_A_scwrl.pdb	0.03096	44.05	0.2	1.9	0		339	b1388_1t0q_A_modeller.pdb	0.9971	15.94	0	1.31	0		339	1Z7E_A.pdb	0.7275	27.19	0.86	2.22	0		339	b2836_3c5e_A_scwrl.pdb	0.1657	37.09	0.17	2.34	0		339	1NLM_A.pdb	0.778	26.31	0.09	2.29	0		339	b4154_3p4p_A_modeller.pdb	0.9968	16.14	0.07	1.42	0		339	2QCU_AB.pdb
340	b0433_1pv6_A_modeller.pdb	0.03098	44.05	0.89	2.44	0		340	b1185_3e9j_C_modeller.pdb	0.9971	15.94	0	1.65	0		340	b2168_2awd_A_jackal.pdb	0.7275	27.19	0.76	2.03	0		340	1ECP_ABCDEF.pdb1	0.1662	37.07	0.3	2.68	0		340	b4322_1tz9_A_scwrl.pdb	0.7785	26.3	0.05	1.84	0		340	b0809_2onk_A_scwrl.pdb	0.9968	16.13	0.07	1.47	0		340	1DV1_A.pdb
341	b1301_3ps9_A_scwrl.pdb	0.031	44.05	0.47	2.7	0		341	b2028_2q3e_A_scwrl.pdb	0.9971	15.93	0	0.49	0		341	b2538_2ckf_A_scwrl.pdb	0.7278	27.18	0.68	2.44	0		341	b3450_1q12_A_modeller.pdb	0.1663	37.07	0.74	2.5	0		341	b3770_2hdk_B_scwrl.pdb	0.7787	26.29	0.23	1.86	0		341	b3540_2onk_A_jackal.pdb	0.9968	16.12	0.07	2.3	0		341	b1805_3lnv_A_scwrl.pdb
342	1Q16_C.pdb	0.03106	44.04	0.14	2.07	0		342	b1377_2iww_A_scwrl.pdb	0.9971	15.93	0	0.68	0		342	b1907_3ncy_A_scwrl.pdb	0.7282	27.18	0.1	2.57	0		342	b0352_1nvm_A_modeller.pdb	0.1664	37.07	0.51	2.4	0		342	b1852_1dpg_A_scwrl.pdb	0.7798	26.27	1	2.21	0		342	b0339_2esf_A_scwrl.pdb	0.9968	16.13	0.04	0.82	0		342	b2114_1j09_A_scwrl.pdb
343	b0514_3cwc_A_modeller.pdb	0.03116	44.03	0.24	2.36	0		343	2OI6_A.pdb	0.9971	15.93	0	1.44	0		343	b2215_1p4t_A_modeller.pdb	0.7291	27.16	0.56	1.94	0		343	b0870_1v72_A_modeller.pdb	0.1668	37.05	0.62	2.38	0		343	b2675_2cvu_A_modeller.pdb	0.7803	26.26	1	2.04	0		343	b3620_1psw_A_scwrl.pdb	0.9968	16.12	0.03	2.44	0		343	b0077_1ybh_A_scwrl.pdb
344	b1701_3c5e_A_scwrl.pdb	0.03134	44.01	0.2	2.34	0		344	b2028_1dlj_A_modeller.pdb	0.9971	15.92	0	0.37	0		344	b4384_3iom_A_scwrl.pdb	0.7297	27.15	0.09	2.35	0		344	b2662_3q8n_A_modeller.pdb	0.1669	37.05	0.24	2.18	0		344	b0333_1ixe_A_scwrl.pdb	0.7807	26.26	0.93	1.97	0		344	b4015_1f8i_A_scwrl.pdb	0.9968	16.11	0.01	1.37	0		344	1RYA_A.pdb
345	b2541_1bdb_A_scwrl.pdb	0.03136	44	0.49	2.65	0		345	b1002_3it0_A_scwrl.pdb	0.9972	15.91	0	0.3	0		345	b2146_2vdc_G_scwrl.pdb	0.7307	27.14	1	1.99	0		345	3HY0_AB.pdb	0.1673	37.04	0.8	2.23	0		345	1CS1_ABCD.pdb1	0.7809	26.25	0.15	2.31	0		345	b2867_3eub_C_scwrl.pdb	0.9968	16.1	0.01	1.79	0		345	2R6G_F.pdb
346	b1701_1md9_A_scwrl.pdb	0.03139	44	0.11	2.67	0		346	b1090_1vi1_A_jackal.pdb	0.9972	15.9	0	1.07	0		346	b0594_1mdb_A_scwrl.pdb	0.7307	27.14	0.06	2.26	0		346	b0151_3fvq_A_scwrl.pdb	0.1676	37.03	1	2.37	0		346	b2036_3inr_A_jackal.pdb	0.781	26.25	0.72	2.01	0		346	1L7V_A.pdb	0.9968	16.1	0.01	2.22	0		346	1RRM_A.pdb
347	b1059_1mxt_A_modeller.pdb	0.03151	43.99	0.96	2.39	0		347	b3749_3ozx_A_scwrl.pdb	0.9972	15.9	0	1.44	0		347	2F1M_AB.pdb1	0.7308	27.13	1	2.71	0		347	b3894_3o5a_A_scwrl.pdb	0.1682	37.02	0.94	2.48	0		347	b1469_1pw4_A_scwrl.pdb	0.7812	26.25	0.93	2.15	0		347	b2752_3g59_A_modeller.pdb	0.9968	16.14	0	1.17	0		347	2R6G_G.pdb
348	b0063_3ll3_A_scwrl.pdb	0.0317	43.96	0.85	2.27	0		348	1QB4_A(4).pdb1	0.9972	15.9	0	1.5	0		348	1B9L_A.pdb	0.7311	27.13	1	1.96	0		348	b3665_2ics_A_scwrl.pdb	0.1685	37.01	0.89	2.36	0		348	b3959_3ll5_C_scwrl.pdb	0.7813	26.25	0.93	2.5	0		348	2R6G_ABEFG.pdb1	0.9968	16.13	0	1.73	0		348	b3428_2pyd_A_scwrl.pdb
349	b0526_1j09_A_scwrl.pdb	0.03173	43.96	0.69	2.4	0		349	b3454_2qi9_C_scwrl.pdb	0.9972	15.9	0	1.8	0		349	b2215_2xe5_A_scwrl.pdb	0.7311	27.13	0.44	1.48	0		349	b2764_1tll_A_scwrl.pdb	0.1689	36.99	0.85	2.03	0		349	3H90_A.pdb	0.7825	26.22	0.09	1.89	0		349	b3403_1khf_A_scwrl.pdb	0.9968	16.12	0	1.85	0		349	b0765_3fvq_A_jackal.pdb
350	b3875_2wjq_A_scwrl.pdb	0.0318	43.95	0.19	2.01	0		350	b0425_3hwr_A_modeller.pdb	0.9972	15.9	0	1.86	0		350	b1876_2zue_A_jackal.pdb	0.7313	27.13	0.09	2.14	0		350	b1444_1wnb_A_modeller.pdb	0.1689	36.99	0.27	2.64	0		350	b3551_1eu1_A_scwrl.pdb	0.783	26.21	0.12	2.25	0		350	2GUF_A.pdb	0.9968	16.11	0	1.97	0		350	b2662_3q8n_A_modeller.pdb
351	b0090_3hbn_A_scwrl.pdb	0.03181	43.95	0.26	2.41	0		351	1I8T_A.pdb	0.9972	15.88	0	1.77	0		351	2IO8_AB.pdb1	0.7315	27.12	0.03	1.69	0		351	1YR3_A.pdb	0.1696	36.98	0.68	2.43	0		351	b4129_3bju_A_scwrl.pdb	0.7831	26.21	0.04	1.82	0		351	b1398_3lnv_A_scwrl.pdb	0.9968	16.1	0	1.25	0		351	b2938_3n2o_A_scwrl.pdb
352	b3540_1b0u_A_scwrl.pdb	0.03193	43.94	0.64	2.6	0		352	b2028_1dli_A_scwrl.pdb	0.9972	15.86	0	0.29	0		352	b0615_2hj0_A_modeller.pdb	0.7316	27.12	0.26	1.93	0		352	3FSL_AB.pdb1	0.1698	36.97	0.92	2.18	0		352	b1398_3nyq_A_scwrl.pdb	0.7834	26.21	0.16	2.22	0		352	b0931_1vlp_A_scwrl.pdb	0.9969	16.07	0.01	1.87	0		352	b3365_2yvj_A_scwrl.pdb
353	b1185_2k74_A_modeller.pdb	0.03194	43.93	0.84	2.84	0		353	b0886_2hyd_A_scwrl.pdb	0.9972	15.86	0	0.86	0		353	b1584_3r95_A_scwrl.pdb	0.7322	27.11	1	1.83	0		353	b2501_1f0i_A_scwrl.pdb	0.1706	36.95	0.92	2.47	0		353	b0842_2gfp_A_scwrl.pdb	0.7837	26.2	0.93	2.45	0		353	2C44_ABCD.pdb1	0.9969	16.06	0.01	1.6	0		353	b2866_3an1_A_modeller.pdb
354	b1288_2yw9_D_scwrl.pdb	0.03207	43.92	0.29	2.64	0		354	b0066_2onk_A_modeller.pdb	0.9972	15.85	0	0.8	0		354	b4070_2e80_A_scwrl.pdb	0.7338	27.08	0.07	2.31	0		354	b0031_3ijp_A_modeller.pdb	0.1712	36.93	0.33	2.47	0		354	1FS5_A(3)B(3).pdb1	0.7838	26.2	1	2.32	0		354	b2499_2z1u_A_scwrl.pdb	0.9969	16.04	0.01	2.25	0		354	b1123_1mrp_A_scwrl.pdb
355	b3747_3gi8_C_scwrl.pdb	0.03215	43.91	0.68	2.41	0		355	b2407_3lba_A_modeller.pdb	0.9973	15.85	0	0.49	0		355	b1098_4tmk_A_scwrl.pdb	0.7339	27.08	0.2	1.85	0		355	b2342_1u6s_A_scwrl.pdb	0.1721	36.9	0.41	2.36	0		355	b2507_1nsy_A_scwrl.pdb	0.7846	26.19	0.11	1.84	0		355	b0586_3lgx_A_modeller.pdb	0.9969	16.07	0	1.71	0		355	b2312_3osc_A_scwrl.pdb
356	1F0K_A.pdb	0.03219	43.91	0.19	2.54	0		356	b2764_1qfz_A_scwrl.pdb	0.9973	15.84	0	1.53	0		356	b0149_3fwm_A_scwrl.pdb	0.7342	27.08	0.05	2.01	0		356	b2574_2bs2_A_scwrl.pdb	0.1722	36.9	0.77	2.26	0		356	1S67_L.pdb	0.7847	26.18	1	1.79	0		356	12AS_AB.pdb1	0.997	15.98	0.04	1.72	0		356	1F0X_A.pdb
357	b0474_2vp2_A_scwrl.pdb	0.03226	43.9	0.91	2.48	0		357	1T75_ABDE.pdb1	0.9973	15.83	0	0.34	0		357	b1484_3dhw_C_scwrl.pdb	0.7347	27.07	1	2.56	0		357	1FC4_AB.pdb1	0.1724	36.9	0.98	2.51	0		357	2X9K_A.pdb	0.7851	26.18	0.93	2.19	0		357	b0037_3c5e_A_scwrl.pdb	0.997	16.03	0.03	1.62	0		357	1PSW_A.pdb
358	b1377_3a2t_X_scwrl.pdb	0.03236	43.89	0.16	2.4	0		358	b2675_2cvx_A_modeller.pdb	0.9973	15.83	0	0.46	0		358	b4005_2r87_A_scwrl.pdb	0.7353	27.06	0.07	1.5	0		358	b4024_2jjx_A_scwrl.pdb	0.1727	36.89	0.6	2.23	0		358	b1440_2nvu_B_scwrl.pdb	0.7856	26.17	0.1	2.36	0		358	b4238_1h7a_A_scwrl.pdb	0.997	16.01	0.03	0.84	0		358	b2296_1tuy_B_scwrl.pdb
359	1L5J_AB.pdb	0.0324	43.88	0.43	2.16	0		359	b0650_2v7y_A_modeller.pdb	0.9973	15.83	0	0.6	0		359	b3829_1u22_A_scwrl.pdb	0.7356	27.05	1	2.56	0		359	1E0T_ABCD.pdb1	0.1732	36.88	0.3	1.97	0		359	3N75_A(2)B(2)C(2)D(2)E(2).pdb1	0.7856	26.17	0.09	1.64	0		359	b0403_1izj_A_modeller.pdb	0.997	16	0.03	1.04	0		359	b4358_3meq_A_scwrl.pdb
360	1L5J_A.pdb	0.0324	43.88	0.4	2.16	0		360	b3952_3c8f_A_scwrl.pdb	0.9973	15.81	0	0.55	0		360	b0241_2o4v_A_scwrl.pdb	0.7382	27.01	0.06	2.48	0		360	b2234_2cvv_A_jackal.pdb	0.174	36.85	0.87	2.56	0		360	1E9I_AB.pdb1	0.7857	26.16	0.07	1.68	0		360	b2841_1pw4_A_jackal.pdb	0.997	15.99	0.03	0.77	0		360	b0401_3ncy_A_scwrl.pdb
361	b3962_2j3n_A_scwrl.pdb	0.03241	43.88	0.19	2.33	0		361	b2912_1ydm_A_scwrl.pdb	0.9973	15.81	0	2.03	0		361	b2836_1mdb_A_scwrl.pdb	0.7384	27.01	0.04	1.86	0		361	b4035_2onk_A_scwrl.pdb	0.1743	36.84	0.91	2.58	0		361	b0092_2r87_A_scwrl.pdb	0.7857	26.16	0.06	2.54	0		361	2NYA_A.pdb1	0.997	16.01	0.02	1.38	0		361	b2752_3bl5_A_scwrl.pdb
362	1U6Z_AB.pdb1	0.03243	43.88	0.17	2.56	0		362	b3748_3e7n_A_jackal.pdb	0.9973	15.8	0	1.33	0		362	b1469_1pw4_A_scwrl.pdb	0.7385	27	0.59	2.58	0		362	b0720_3csc_A_modeller.pdb	0.1747	36.83	0.87	2.5	0		362	b2132_2x41_A_scwrl.pdb	0.7858	26.16	1	2.03	0		362	b0871_2ez8_A_jackal.pdb	0.997	16.03	0.01	0.2	0		362	b4485_3ozx_A_scwrl.pdb
363	b1539_2nwq_A_modeller.pdb	0.03244	43.88	0.21	2.37	0		363	b0929_2iww_A_scwrl.pdb	0.9973	15.8	0	1.68	0		363	b0118_1c96_A_scwrl.pdb	0.7387	27	0.91	2.14	0		363	b3469_3a1d_A_scwrl.pdb	0.175	36.82	0.4	2.39	0		363	1KQF_C.pdb	0.7859	26.16	0.06	2.08	0		363	b0123_2wsd_A_jackal.pdb	0.997	16.02	0.01	1.49	0		363	b0221_3b96_A_scwrl.pdb
364	1EZ1_A.pdb	0.03247	43.87	0.14	2.02	0		364	2PAN_A.pdb	0.9974	15.78	0	2.22	0		364	1Q0Q_A.pdb	0.7389	27	0.06	2.05	0		364	b3028_3lcm_A_modeller.pdb	0.1751	36.82	0.57	2	0		364	1T3M_ABCD.pdb1	0.786	26.16	1	2.31	0		364	b1719_2q7h_A_scwrl.pdb	0.997	16	0.01	2.27	0		364	b1584_3eg7_A_scwrl.pdb
365	2OLR_A.pdb	0.03251	43.87	0.11	2.65	0		365	b2988_1pk8_A_scwrl.pdb	0.9974	15.77	0	1.2	0		365	b2600_2pv7_A_scwrl.pdb	0.7399	26.98	0.06	2.35	0		365	1M3U_ABCDEFGHIJ.pdb1	0.1752	36.82	0.09	2.23	0		365	b0781_2fb3_A_modeller.pdb	0.786	26.16	0.12	2.44	0		365	b1223_1pw4_A_modeller.pdb	0.997	15.98	0.01	1.47	0		365	b2309_3r39_A_scwrl.pdb
366	b1377_2o4v_A_scwrl.pdb	0.03252	43.87	0.13	2.36	0		366	b3628_3mbo_A_scwrl.pdb	0.9974	15.76	0	0.99	0		366	2E3D_ABCD.pdb1	0.7412	26.96	0.12	2.16	0		366	b2470_2dr6_A_modeller.pdb	0.176	36.8	0.76	2.43	0		366	3NOC_ABC.pdb1	0.786	26.16	0.01	2.12	0		366	b1584_3r95_A_scwrl.pdb	0.997	16.03	0	2.34	0		366	b3453_1mrp_A_scwrl.pdb
367	b0767_1nir_A_jackal.pdb	0.0326	43.86	0.22	2.53	0		367	1BJN_AB.pdb1	0.9974	15.76	0	1.15	0		367	b1224_2jiq_A_scwrl.pdb	0.7417	26.95	0.08	2.02	0		367	b2976_1d8c_A_scwrl.pdb	0.1761	36.79	0.8	2.45	0		367	b1123_2nvu_B_scwrl.pdb	0.7867	26.14	0.08	2.77	0		367	2QCU_AB.pdb	0.997	16.02	0	1.61	0		367	b3371_3fkj_A_scwrl.pdb
368	3DET_AB.pdb1	0.03261	43.86	0.16	2.35	0		368	b0789_3hsi_A_modeller.pdb	0.9974	15.75	0	1.5	0		368	1WXH_A.pdb	0.7418	26.95	0.55	2.32	0		368	1BYI_A(2).pdb1	0.1762	36.79	0.18	2.59	0		368	b1014_3haz_A_scwrl.pdb	0.7871	26.14	0.74	1.9	0		368	2R4J_A.pdb	0.997	16	0	1.59	0		368	b0628_3iiz_A_scwrl.pdb
369	b0159_3lgs_A_scwrl.pdb	0.03269	43.85	0.35	2.35	0		369	2ESF_A.pdb	0.9974	15.74	0	0.47	0		369	b1398_3qov_A_scwrl.pdb	0.7426	26.93	0.02	1.59	0		369	b1062_1xge_A_modeller.pdb	0.1765	36.78	0.74	2.59	0		369	b2890_3bju_A_scwrl.pdb	0.7877	26.13	0.52	2.33	0		369	b1849_3ouz_A_scwrl.pdb	0.997	16	0	2.18	0		369	b0311_2jbv_A_scwrl.pdb
370	b0578_2wzw_A_jackal.pdb	0.03271	43.85	0.23	2.33	0		370	b3390_2iyy_A_modeller.pdb	0.9975	15.72	0	0.44	0		370	b0421_1yhl_A_scwrl.pdb	0.7428	26.93	0.56	2.38	0		370	1PHO_A(3).pdb1	0.1765	36.78	0.22	2.57	0		370	1YBA_ABCD.pdb1	0.7877	26.13	0.17	2.05	0		370	b0854_1mrp_A_scwrl.pdb	0.997	15.98	0	2.01	0		370	b2615_1y3i_A_scwrl.pdb
371	b1301_2iw5_A_scwrl.pdb	0.03278	43.84	0.14	2.55	0		371	b2467_1viu_A_scwrl.pdb	0.9975	15.7	0	1.44	0		371	b2027_3b8p_A_scwrl.pdb	0.7432	26.92	0.34	2.05	0		371	1PHO_A.pdb	0.1765	36.78	0.22	2.57	0		371	b2675_2cvv_A_scwrl.pdb	0.7878	26.12	1	1.85	0		371	b1466_2o9x_A_scwrl.pdb	0.9971	15.93	0.33	1.77	0		371	b3620_1psw_A_scwrl.pdb
372	b1059_1ng4_A_scwrl.pdb	0.03281	43.83	0.92	2.48	0		372	b0930_1x54_A_scwrl.pdb	0.9975	15.69	0	1.51	0		372	2QTC_AB.pdb	0.7432	26.92	0.07	2.34	0		372	1Q6O_AB.pdb1	0.1768	36.77	1	2.49	0		372	b1851_2gp4_A_scwrl.pdb	0.7878	26.13	0.93	2.42	0		372	b0347_2dkh_A_jackal.pdb	0.9971	15.93	0.33	1.79	0		372	b4238_3r1r_A_scwrl.pdb
373	b2877_2xwl_A_scwrl.pdb	0.03286	43.83	0.3	2.45	0		373	b2541_1bdb_A_scwrl.pdb	0.9975	15.68	0	1.38	0		373	b3829_1u1j_A_modeller.pdb	0.7439	26.91	0.09	2.06	0		373	b3370_3ncy_A_scwrl.pdb	0.1769	36.77	0.2	2.69	0		373	b1246_2onk_A_scwrl.pdb	0.7882	26.12	0.86	2.28	0		373	b4468_3pm9_A_modeller.pdb	0.9971	15.94	0.03	1.68	0		373	1PSD_A.pdb
374	b0894_1tmo_A_scwrl.pdb	0.03298	43.82	0.94	2.21	0		374	b2066_1uj2_A_jackal.pdb	0.9975	15.68	0	1.4	0		374	1UQW_A.pdb1	0.7443	26.9	0.9	2.07	0		374	b3132_3ekl_A_scwrl.pdb	0.1771	36.77	0.47	1.9	0		374	1URH_B.pdb	0.7885	26.11	0.58	1.93	0		374	b0697_2zxe_A_scwrl.pdb	0.9971	15.97	0.01	0.99	0		374	2IDB_A.pdb
375	1G6T_A.pdb	0.03308	43.8	0.64	2.4	0		375	b3428_3gpb_A_modeller.pdb	0.9975	15.67	0	0.52	1		375	b1519_2yqz_A_scwrl.pdb	0.7444	26.9	0.06	2.12	0		375	3ABQ_ABCD.pdb1	0.1776	36.75	0.59	2.21	0		375	b2210_3dme_A_scwrl.pdb	0.7888	26.11	0.38	2.49	0		375	b2871_1ve5_A_scwrl.pdb	0.9971	15.96	0.01	1.37	0		375	b3565_1xii_A_scwrl.pdb
376	1Q7B_ABCD.pdb1	0.03332	43.78	0.12	2.3	0		376	1WND_ABCD.pdb1	0.9975	15.67	0	1	0		376	b1198_1vbh_A_scwrl.pdb	0.7445	26.9	0.82	1.86	0		376	b0421_2e90_A_scwrl.pdb	0.1778	36.75	0.36	2.49	0		376	b2206_2jiq_A_scwrl.pdb	0.7888	26.11	0.08	2.14	0		376	b0616_1sgj_A_jackal.pdb	0.9971	15.97	0	1.64	0		376	1TUV_A.pdb
377	b4069_3qov_A_scwrl.pdb	0.03352	43.75	0.34	2.46	0		377	b0893_3lss_A_scwrl.pdb	0.9975	15.66	0	0.72	0		377	b1805_1mdb_A_scwrl.pdb	0.745	26.89	0.05	2.07	0		377	b3384_3n9i_A_modeller.pdb	0.1786	36.72	0.18	2.75	0		377	b2708_3fxa_A_scwrl.pdb	0.7891	26.1	1	2.12	0		377	b1701_3lnv_A_scwrl.pdb	0.9971	15.95	0	1.3	0		377	b0026_1obc_A_scwrl.pdb
378	b3882_3adp_A_scwrl.pdb	0.03363	43.74	0.89	2.55	0		378	b1768_2wt9_A_scwrl.pdb	0.9975	15.66	0	1.47	0		378	b0628_3iix_A_scwrl.pdb	0.7451	26.89	0.21	2.27	0		378	2J1N_ABC.pdb1	0.1787	36.72	0.12	2.44	0		378	b2463_2a9f_A_scwrl.pdb	0.7892	26.1	0.15	2.2	0		378	1D6Z_A.pdb	0.9971	15.94	0	0.82	0		378	b1395_1f17_A_scwrl.pdb
379	b2836_3lnv_A_modeller.pdb	0.03368	43.74	0.62	2.51	0		379	b0523_2nsl_A_scwrl.pdb	0.9975	15.66	0	1.58	0		379	b2296_1tuy_B_scwrl.pdb	0.7458	26.88	0.1	2.36	0		379	1K87_A(2).pdb2	0.1788	36.72	0.26	2.44	0		379	b1301_2iw5_A_scwrl.pdb	0.7894	26.09	0.04	1.77	0		379	3KQJ_A.pdb	0.9971	15.94	0	0.95	0		379	b1199_1un9_A_scwrl.pdb
380	b1528_2gfp_A_modeller.pdb	0.03368	43.74	0.19	2.32	0		380	b0025_1t6y_A_scwrl.pdb	0.9976	15.65	0	0.64	0		380	b4161_1mky_A_scwrl.pdb	0.7482	26.84	0.24	2.39	0		380	b2518_3fbb_A_jackal.pdb	0.179	36.71	0.69	2.41	0		380	b4467_3kwl_A_scwrl.pdb	0.7897	26.09	0.07	2.25	0		380	b3189_3kqj_A_jackal.pdb	0.9971	15.94	0	0.95	0		380	b0347_1mxt_A_scwrl.pdb
381	b2926_13pk_A_modeller.pdb	0.0337	43.73	0.27	2.53	0		381	3JZ4_ABCD.pdb1	0.9976	15.64	0	0.58	0		381	b1702_2ols_A_scwrl.pdb	0.7487	26.83	0.07	2.46	0		381	b4132_3l1l_A_scwrl.pdb	0.1794	36.7	0.74	2.46	0		381	b0121_2o07_A_jackal.pdb	0.7902	26.08	0.36	1.7	0		381	b0366_2onk_A_scwrl.pdb	0.9972	15.86	1	2.24	0		381	b3734_2r9v_A_scwrl.pdb
382	b0311_2jbv_A_scwrl.pdb	0.03374	43.73	0.79	2.27	0		382	2V4Y_ABCDEF.pdb1	0.9976	15.64	0	0.89	0		382	b3835_2pzi_A_scwrl.pdb	0.7489	26.83	1	2.17	0		382	b2788_1ec8_A_modeller.pdb	0.1796	36.7	0.63	2.4	0		382	1WXI_A(2).pdb2	0.7908	26.07	0.64	1.95	0		382	b2677_1oxu_A_jackal.pdb	0.9972	15.89	0.5	0.61	0		382	b1487_1dpe_A_modeller.pdb
383	b0403_1ua3_A_scwrl.pdb	0.03382	43.72	0.25	2.37	0		383	b2465_2r5n_A_scwrl.pdb	0.9976	15.63	0	0.93	0		383	b0511_2jln_A_scwrl.pdb	0.7493	26.82	0.07	2.34	0		383	b3526_1v1a_A_scwrl.pdb	0.1797	36.69	0.93	2.44	0		383	1WXI_A.pdb	0.7908	26.07	0.64	1.95	0		383	2J0X_AB.pdb1	0.9972	15.9	0.04	1.46	0		383	b0421_1yhl_A_scwrl.pdb
384	b2751_2pmd_A_scwrl.pdb	0.03404	43.7	0.25	2.57	0		384	b3962_2j3n_A_scwrl.pdb	0.9976	15.63	0	1.45	0		384	b0723_1knp_A_scwrl.pdb	0.7497	26.81	0.19	2.23	0		384	b1872_4dmr_A_scwrl.pdb	0.1798	36.69	0.98	2.7	0		384	1ALN_A.pdb	0.7911	26.06	0.78	1.99	0		384	b2507_2ywc_A_scwrl.pdb	0.9972	15.87	0.04	1.64	0		384	b1759_3ees_A_jackal.pdb
385	b2411_1ta8_A_jackal.pdb	0.03465	43.63	0.49	2.41	0		385	1A9X_AB.pdb2	0.9976	15.63	0	1.6	0		385	1WXI_A(2).pdb2	0.7499	26.81	0.53	2.28	0		385	1AF6_A.pdb	0.1801	36.68	0.46	2.1	0		385	b2836_1v26_A_scwrl.pdb	0.7912	26.06	1	2.3	0		385	b0242_3ll5_C_scwrl.pdb	0.9972	15.9	0.02	1.71	0		385	b0070_1pv6_A_scwrl.pdb
386	b0116_1zmd_A_scwrl.pdb	0.03467	43.63	0.88	2.46	0		386	b2947_1i7l_A_scwrl.pdb	0.9976	15.63	0	1.89	0		386	1WXI_A.pdb	0.7499	26.81	0.53	2.28	0		386	b3749_3ozx_A_scwrl.pdb	0.1802	36.68	0.16	2.41	0		386	1S5U_ABCD.pdb1	0.7914	26.06	0.13	2.27	0		386	b1297_1f52_A_scwrl.pdb	0.9972	15.89	0.02	2.55	0		386	1KF6_A.pdb
387	b3428_1p4h_A_jackal.pdb	0.03475	43.62	0.28	2.49	1		387	b1900_1ji0_A_modeller.pdb	0.9976	15.61	0	1.29	0		387	b0150_1qjq_A_modeller.pdb	0.7499	26.81	0.05	2.15	0		387	3TAT_A.pdb	0.1808	36.66	0.95	2.22	0		387	b0588_1g6h_A_scwrl.pdb	0.7924	26.04	0.31	2.12	0		387	b3770_2hdk_B_scwrl.pdb	0.9972	15.88	0.01	2.33	0		387	b1468_1dmr_A_scwrl.pdb
388	b2114_1rqg_A_scwrl.pdb	0.03482	43.61	0.52	2.61	0		388	b2400_2cfo_A_modeller.pdb	0.9976	15.6	0	1.05	0		388	b0312_1wnb_B_scwrl.pdb	0.75	26.81	0.25	2.16	0		388	b3894_1kqf_A_scwrl.pdb	0.181	36.66	0.16	2.31	0		388	1U43_A.pdb	0.7934	26.02	0.93	2	0		388	2GAE_A.pdb	0.9972	15.87	0.01	1.33	0		388	b3093_1pw4_A_modeller.pdb
389	b1744_1cpx_A_scwrl.pdb	0.03485	43.61	0.13	2.32	0		389	b3903_1de6_A_jackal.pdb	0.9976	15.6	0	1.44	0		389	1DWK_ABCDEFGHIJ.pdb1	0.7501	26.81	0.45	2.72	0		389	b1587_1dmr_A_scwrl.pdb	0.1811	36.66	0.11	2.35	0		389	2RDZ_A.pdb	0.7939	26.01	0.04	2.31	0		389	b1489_2zoi_A_scwrl.pdb	0.9972	15.86	0.01	1.97	0		389	3CUZ_A.pdb
390	1F0X_A.pdb	0.0349	43.6	0.67	2.51	0		390	b2296_1g99_A_modeller.pdb	0.9976	15.6	0	1.67	0		390	b0066_1vci_A_scwrl.pdb	0.7501	26.8	0.16	1.53	0		390	b1297_2gls_A_modeller.pdb	0.1815	36.65	0.39	2.42	0		390	b1192_3g23_A_scwrl.pdb	0.7941	26.01	0.93	1.89	0		390	1UAE_A.pdb	0.9972	15.9	0	0.94	0		390	b3453_2nvu_B_scwrl.pdb
391	1RRM_A.pdb	0.03527	43.56	0.24	2.38	0		391	b3833_3dlc_A_modeller.pdb	0.9976	15.59	0	0.48	0		391	b1226_2o9x_A_scwrl.pdb	0.7504	26.8	1	2.3	0		391	b2883_2uz9_A_modeller.pdb	0.1819	36.64	0.47	2.73	0		391	b0110_1j3g_A_modeller.pdb	0.7947	25.99	1	2.42	0		391	1D8W_ABCD.pdb1	0.9972	15.89	0	1.83	0		391	b0480_2z1a_A_scwrl.pdb
392	b0652_2olj_A_jackal.pdb	0.03542	43.55	0.81	2.48	0		392	b2421_1wkv_A_modeller.pdb	0.9976	15.59	0	1.41	0		392	b2866_3nrz_C_modeller.pdb	0.7506	26.8	0.52	2.67	0		392	b1683_1vh4_A_scwrl.pdb	0.182	36.63	0.77	2.22	0		392	1YRR_A(2)B(2).pdb1	0.795	25.99	0.15	1.75	0		392	b0403_1qho_A_scwrl.pdb	0.9972	15.88	0	0.75	0		392	b1392_2pia_A_scwrl.pdb
393	b1519_2yqz_A_scwrl.pdb	0.03549	43.54	0.13	2.24	0		393	1KF6_ABCD.pdb1	0.9977	15.58	0	0.37	0		393	2DRD_A.pdb	0.7509	26.79	0.03	1.84	0		393	b0894_1dmr_A_scwrl.pdb	0.1833	36.6	0.38	2.44	0		393	1WXG_A.pdb	0.7953	25.98	1	2.36	0		393	b1606_3gem_A_jackal.pdb	0.9972	15.88	0	2.52	0		393	b1732_2iuf_A_scwrl.pdb
394	1BU6_OXYZ.pdb1	0.03562	43.53	0.69	2.57	0		394	b1709_1g6h_A_modeller.pdb	0.9977	15.56	0	2.01	0		394	b0241_3pgs_A_modeller.pdb	0.7513	26.78	0.86	2.38	0		394	b0477_3lki_B_scwrl.pdb	0.1836	36.59	0.6	2.42	0		394	b1603_2rir_A_scwrl.pdb	0.7953	25.98	0.48	1.75	0		394	b3867_1olt_A_scwrl.pdb	0.9972	15.87	0	1	0		394	b0628_3iix_A_scwrl.pdb
395	b0026_1obc_A_scwrl.pdb	0.03578	43.51	0.17	2.44	0		395	b0894_1tmo_A_scwrl.pdb	0.9977	15.56	0	2.16	0		395	b0894_1dmr_A_scwrl.pdb	0.7513	26.78	0.1	2.37	0		395	2WDQ_A.pdb	0.1842	36.57	0.34	2.33	0		395	b1701_3c5e_A_scwrl.pdb	0.7971	25.95	0.09	2.11	0		395	b4069_3c5e_A_scwrl.pdb	0.9972	15.87	0	1.94	0		395	b2416_2vwt_A_scwrl.pdb
396	b3608_1jay_A_scwrl.pdb	0.03592	43.49	0.29	2.44	0		396	b0154_3k28_A_scwrl.pdb	0.9977	15.55	0	1.03	0		396	b0103_1esm_A_scwrl.pdb	0.7517	26.78	0.23	2.05	0		396	b3714_3qe7_A_scwrl.pdb	0.1851	36.55	0.08	2.21	0		396	b1768_2wt9_A_scwrl.pdb	0.7972	25.95	1	2.18	0		396	b0185_1od2_A_scwrl.pdb	0.9972	15.87	0	2	0		396	b1238_2b8t_A_modeller.pdb
397	1C30_A.pdb	0.03593	43.49	0.13	2.55	0		397	b1701_1v26_A_scwrl.pdb	0.9977	15.55	0	1.77	0		397	b1719_2q7h_A_scwrl.pdb	0.7517	26.78	0.14	2.05	0		397	b1223_1pw4_A_modeller.pdb	0.1852	36.55	0.8	2.07	0		397	b3627_1ss9_A_scwrl.pdb	0.7974	25.94	0.35	2.36	0		397	2QTC_AB.pdb	0.9972	15.86	0	1.42	0		397	1SV6_ABCDE.pisa1.pdb
398	1GET_A.pdb	0.03615	43.47	0.12	2.46	0		398	b0914_3nha_A_jackal.pdb	0.9977	15.54	0	1.55	0		398	b2418_3keu_A_modeller.pdb	0.7518	26.78	0.03	2.55	0		398	b3627_1ll2_A_jackal.pdb	0.1854	36.54	0.39	2.26	0		398	b1377_1e54_A_jackal.pdb	0.7977	25.94	1	1.79	0		398	b0038_1xvv_A_jackal.pdb	0.9973	15.84	0.06	0.63	0		398	b4069_3qov_A_scwrl.pdb
399	b0709_2xut_A_scwrl.pdb	0.03621	43.46	0.22	2.55	0		399	b0312_2wox_A_modeller.pdb	0.9977	15.53	0	0.25	0		399	b3374_1v19_A_modeller.pdb	0.7522	26.77	0.23	2.2	0		399	1FS0_G.pdb	0.1855	36.54	0.83	2.26	0		399	b1388_1t0q_A_modeller.pdb	0.7979	25.93	0.45	1.73	0		399	1QSA_A.pdb	0.9973	15.8	0.05	1.26	0		399	b4161_1mky_A_scwrl.pdb
400	b2917_4req_A_scwrl.pdb	0.03627	43.46	0.21	2.8	0		400	b3428_2pyd_A_scwrl.pdb	0.9977	15.53	0	0.59	1		400	b0123_2wsd_A_jackal.pdb	0.7526	26.76	0.14	2.21	0		400	1EF8_A(2)B(2)C(2).pdb2	0.1859	36.53	0.82	2.4	0		400	2QFI_A(2).pdb1	0.7979	25.93	0.08	2.05	0		400	3JZ4_ABCD.pdb1	0.9973	15.83	0.02	2.1	0		400	b0480_3ive_A_scwrl.pdb
401	b2841_1pw4_A_jackal.pdb	0.03639	43.45	0.48	2.09	0		401	b4209_3cax_A_modeller.pdb	0.9977	15.53	0	1.89	0		401	1G9Q_B.pdb	0.7529	26.76	0.53	2.49	0		401	b4266_3cxr_A_scwrl.pdb	0.1862	36.52	0.33	2.42	0		401	2QFI_A.pdb	0.7979	25.93	0.08	2.05	0		401	b2601_1n8f_A_modeller.pdb	0.9973	15.85	0.01	1.73	0		401	b2463_1pj3_A_scwrl.pdb
402	b0103_1esm_A_scwrl.pdb	0.0364	43.44	0.2	2.48	0		402	b0237_3mru_A_modeller.pdb	0.9977	15.52	0	0.86	0		402	b0125_1bzy_A_jackal.pdb	0.7539	26.74	0.9	2.44	0		402	b3691_1pw4_A_scwrl.pdb	0.1863	36.52	0.21	2.55	0		402	b2458_1xco_A_modeller.pdb	0.7983	25.92	1	2.4	0		402	b3222_3ohr_A_scwrl.pdb	0.9973	15.83	0.01	1.33	0		402	b1489_2zoi_A_scwrl.pdb
403	b0871_2ez8_A_jackal.pdb	0.03649	43.43	0.27	2.39	0		403	b2388_2q2r_A_scwrl.pdb	0.9978	15.5	0	1.46	1		403	b1378_2c42_A_jackal.pdb	0.7539	26.74	0.05	2.03	0		403	b2254_3e25_A_scwrl.pdb	0.1864	36.52	0.25	2.25	0		403	1IYD_A.pdb	0.7984	25.92	1	2.45	0		403	b4267_1p1r_A_scwrl.pdb	0.9973	15.81	0.01	2.19	0		403	b4192_1ko3_A_scwrl.pdb
404	b1866_1asz_A_scwrl.pdb	0.03651	43.43	0.15	2.58	0		404	b2254_3e25_A_scwrl.pdb	0.9978	15.49	0	0.59	0		404	b1732_1qwl_A_scwrl.pdb	0.7546	26.73	0.08	2.59	0		404	b4025_1u0f_A_modeller.pdb	0.187	36.5	0.7	2.6	0		404	b1661_1kp9_A_scwrl.pdb	0.7991	25.91	0.1	2.46	0		404	b0003_1h74_A_modeller.pdb	0.9973	15.79	0.01	1.56	0		404	1MSK_A.pdb
405	b0521_3ll5_C_scwrl.pdb	0.03653	43.43	0.32	2.41	0		405	b3290_2bkp_A_scwrl.pdb	0.9978	15.49	0	1.96	0		405	b3630_1zp9_A_scwrl.pdb	0.7552	26.72	0.43	2.4	0		405	b2049_2x65_A_modeller.pdb	0.1872	36.49	0.22	2.36	0		405	1H3D_A(2).pisa3.pdb	0.7992	25.91	0.03	2.08	0		405	b1398_3qov_A_scwrl.pdb	0.9973	15.85	0	1.44	0		405	b2874_3ll5_C_scwrl.pdb
406	b4094_2j41_A_scwrl.pdb	0.03658	43.43	0.25	2.39	0		406	1DV1_A.pdb	0.9978	15.48	0	0.43	0		406	1K6D_A.pdb	0.7557	26.71	1	1.95	0		406	b1539_2jah_A_jackal.pdb	0.1879	36.48	0.42	2.32	0		406	1FDR_A.pdb	0.7995	25.9	0.12	2.43	0		406	b0474_1qhx_A_modeller.pdb	0.9973	15.84	0	1.7	0		406	b3460_3m9w_A_scwrl.pdb
407	b2416_1vbh_A_scwrl.pdb	0.03658	43.43	0.08	2.55	0		407	b1805_3gpc_A_scwrl.pdb	0.9978	15.47	0	1.37	0		407	b1637_3fhj_A_scwrl.pdb	0.7566	26.69	0.06	1.74	0		407	b3917_1sbp_A_jackal.pdb	0.1887	36.46	0.81	2.38	0		407	1G8L_AB.pdb1	0.7996	25.9	0.07	2.47	0		407	1YW6_AB.pdb1	0.9973	15.82	0	1.63	0		407	b3236_1b8u_A_scwrl.pdb
408	2BHT_AB.pdb1	0.03659	43.42	0.33	2.15	0		408	b1611_2ptq_A_modeller.pdb	0.9978	15.46	0	0.7	0		408	b2065_1xs4_A_modeller.pdb	0.7567	26.69	0.09	1.65	0		408	b2146_2vdc_G_scwrl.pdb	0.1891	36.45	0.81	2.26	0		408	b3093_1pw4_A_modeller.pdb	0.7999	25.89	0.05	1.89	0		408	b4258_1gax_A_scwrl.pdb	0.9973	15.82	0	2.09	0		408	b0935_1luc_B_scwrl.pdb
409	b2400_1j09_A_modeller.pdb	0.03662	43.42	0.54	2.23	0		409	b2255_2b69_A_scwrl.pdb	0.9978	15.46	0	1.35	0		409	2WSK_A.pdb	0.757	26.68	0.36	2.69	0		409	4UAG_A.pdb	0.1892	36.44	0.22	2.66	0		409	b3628_1uqu_A_scwrl.pdb	0.8001	25.89	0.93	2.21	0		409	1XK6_AC.pdb1	0.9974	15.75	0.04	0.54	0		409	b0789_3hsi_A_modeller.pdb
410	3NB3_A.pdb	0.03669	43.41	0.5	2.32	0		410	b4390_1f9a_A_scwrl.pdb	0.9978	15.45	0	0.5	0		410	b0674_1mb9_A_scwrl.pdb	0.757	26.68	0.19	2.39	0		410	b2499_2zau_A_scwrl.pdb	0.1903	36.41	0.33	1.97	0		410	b2995_2vpw_C_scwrl.pdb	0.8001	25.89	0.19	2.22	0		410	b2129_2onk_A_scwrl.pdb	0.9974	15.73	0.02	0.71	0		410	b3749_3ozx_A_scwrl.pdb
411	b1872_4dmr_A_scwrl.pdb	0.03684	43.4	0.68	2.18	0		411	b2789_1pw4_A_scwrl.pdb	0.9978	15.45	0	1.46	0		411	b0709_2xut_A_scwrl.pdb	0.7577	26.67	0.07	1.74	0		411	b1102_3efm_A_scwrl.pdb	0.1906	36.41	0.68	2.26	0		411	b2341_1f0y_A_modeller.pdb	0.8002	25.89	0.21	1.97	0		411	b1469_1pw4_A_scwrl.pdb	0.9974	15.77	0.01	1.28	0		411	b3374_1v19_A_modeller.pdb
412	b2418_1rfu_A_modeller.pdb	0.03689	43.39	0.12	2.44	0		412	b0974_1kqf_C_scwrl.pdb	0.9978	15.44	0	0.83	0		412	b4242_1q3i_A_scwrl.pdb	0.7592	26.64	0.73	2.06	0		412	b3940_3ing_A_scwrl.pdb	0.1907	36.4	0.41	2.3	0		412	1FUI_ABCDEF.pdb3	0.8003	25.89	0.08	2.36	0		412	b2066_1uej_A_scwrl.pdb	0.9974	15.76	0.01	1.78	0		412	b3546_3lxq_A_scwrl.pdb
413	1USG_A.pdb	0.0369	43.39	0.34	2.43	0		413	1D6Z_A.pdb	0.9978	15.44	0	1.81	0		413	b0241_1t16_A_modeller.pdb	0.7592	26.64	0.05	1.88	0		413	1FS0_EG.pdb	0.191	36.4	0.83	2.26	0		413	3KSS_A.pdb	0.8004	25.88	0.03	2.27	0		413	b4390_1lw7_A_modeller.pdb	0.9974	15.76	0.01	2.2	0		413	b0628_3ciw_A_scwrl.pdb
414	b1468_1dmr_A_scwrl.pdb	0.0369	43.39	0.13	2.52	0		414	1KJ8_A.pdb	0.9979	15.43	0	1.48	0		414	b1185_3e9j_C_modeller.pdb	0.7599	26.63	0.11	2.55	0		414	1I8D_A.pdb	0.1911	36.39	0.64	2.66	0		414	b2868_3nrz_C_modeller.pdb	0.8006	25.88	1	2.13	0		414	b3526_1v1a_A_scwrl.pdb	0.9974	15.74	0.01	1.85	0		414	b0260_3l1l_A_scwrl.pdb
415	b1224_2jir_A_scwrl.pdb	0.03691	43.39	0.14	1.95	0		415	b0062_2hxg_A_jackal.pdb	0.9979	15.42	0	0.63	0		415	b0775_3iix_A_scwrl.pdb	0.76	26.63	0.17	2.38	0		415	1D2F_A.pdb	0.1917	36.38	0.87	2.57	0		415	b3496_2xut_A_modeller.pdb	0.8008	25.88	0.08	2.21	0		415	b2481_1kek_A_scwrl.pdb	0.9974	15.73	0.01	1.26	0		415	b4358_1pl8_A_scwrl.pdb
416	b2037_3mkt_A_jackal.pdb	0.03698	43.38	0.21	2.15	0		416	3MOG_ABC.pdb1	0.9979	15.41	0	1.26	0		416	b1740_1nsy_A_scwrl.pdb	0.7601	26.63	0.71	2.4	0		416	b4232_2q8m_A_scwrl.pdb	0.1926	36.36	0.65	2.38	0		416	b3001_1zsx_A_modeller.pdb	0.801	25.87	0.1	2.08	0		416	1LI5_A.pdb	0.9974	15.73	0.01	1.71	0		416	b1525_2imp_A_jackal.pdb
417	b3714_3qe7_A_scwrl.pdb	0.03699	43.38	0.14	2.19	0		417	b3452_2r6g_F_scwrl.pdb	0.9979	15.41	0	1.31	0		417	b4120_1pv6_A_scwrl.pdb	0.7604	26.62	0.06	2.45	0		417	1X2G_A.pdb	0.1928	36.35	0.31	2.57	0		417	3O4F_A.pdb	0.8011	25.87	0.24	2.31	0		417	1TOK_AB.pdb1	0.9974	15.78	0	1.49	0		417	b3403_1khf_A_scwrl.pdb
418	b3642_1bzy_A_jackal.pdb	0.037	43.38	0.89	2.41	0		418	b3630_1zp9_A_scwrl.pdb	0.9979	15.41	0	1.33	0		418	b0158_2etv_A_scwrl.pdb	0.761	26.61	0.07	2.03	0		418	b1278_2a96_A_scwrl.pdb	0.1929	36.35	0.7	2.16	0		418	b0929_3a2s_X_modeller.pdb	0.8011	25.87	0.08	2.05	0		418	b2867_3nrz_C_scwrl.pdb	0.9974	15.78	0	1.82	0		418	2QFI_A.pdb
419	b0446_1nrw_A_modeller.pdb	0.03703	43.38	0.74	2.01	0		419	b0037_3g7s_A_modeller.pdb	0.9979	15.41	0	1.41	0		419	3KSO_A.pdb	0.7611	26.61	0.35	1.5	0		419	b1059_1ng4_A_scwrl.pdb	0.1931	36.34	0.96	2.4	0		419	b2388_2q2r_A_scwrl.pdb	0.8017	25.86	0.12	2.49	1		419	b0511_2jln_A_scwrl.pdb	0.9974	15.78	0	2.02	0		419	b2587_1pw4_A_scwrl.pdb
420	b0241_1p4t_A_scwrl.pdb	0.03703	43.38	0.17	2.59	0		420	b1388_1oqu_A_modeller.pdb	0.9979	15.41	0	1.56	0		420	b3867_3iix_A_scwrl.pdb	0.7614	26.61	0.26	2.45	0		420	2HDI_A.pdb	0.1938	36.32	0.14	2.22	0		420	b1768_3o94_A_scwrl.pdb	0.8023	25.85	1	1.41	0		420	b2149_3ozx_A_jackal.pdb	0.9974	15.77	0	2.24	0		420	b2752_2goy_B_scwrl.pdb
421	b0323_1e19_A_scwrl.pdb	0.03704	43.38	0.66	2.56	0		421	b0837_1cq1_A_scwrl.pdb	0.9979	15.4	0	1.71	0		421	b4197_3cqh_A_scwrl.pdb	0.7615	26.6	0.42	2.26	0		421	1TJ2_A.pdb	0.1939	36.32	0.37	2.62	0		421	b2149_3bk7_A_scwrl.pdb	0.8023	25.85	0.08	1.96	0		421	b0642_1obc_A_scwrl.pdb	0.9974	15.76	0	1.68	0		421	b2947_1i7l_A_scwrl.pdb
422	2Q28_A.pdb	0.03704	43.38	0.08	1.94	0		422	1VA6_A.pdb	0.9979	15.4	0	2.39	0		422	b3266_2gif_A_modeller.pdb	0.7617	26.6	0.12	1.5	0		422	1YW6_AB.pdb1	0.194	36.32	0.31	2.59	0		422	b2407_3lba_A_modeller.pdb	0.8025	25.84	0.54	2.24	0		422	b4323_1lj8_A_modeller.pdb	0.9974	15.74	0	1.24	0		422	b4041_1k30_A_scwrl.pdb
423	b1363_3pjz_A_modeller.pdb	0.03708	43.37	0.44	2.28	0		423	3KSS_A.pdb	0.9979	15.39	0	0.96	0		423	b1136_2qfx_A_scwrl.pdb	0.7619	26.6	0.03	2.46	0		423	b1719_2q7h_A_scwrl.pdb	0.1941	36.32	0.38	2.49	0		423	b4070_2e80_A_scwrl.pdb	0.8026	25.84	0.06	2.31	0		423	b0509_3ggo_A_scwrl.pdb	0.9974	15.74	0	2.19	0		423	b3919_1tre_A_modeller.pdb
424	b2551_2xbn_A_scwrl.pdb	0.03714	43.37	0.93	2.29	0		424	b3671_2ez8_A_modeller.pdb	0.9979	15.39	0	1.87	0		424	b2540_2e4p_A_modeller.pdb	0.762	26.6	1	2.03	0		424	1OS7_A.pdb	0.1941	36.32	0.37	2.48	0		424	3G8C_A.pdb	0.803	25.83	0.14	2.14	0		424	1T8S_ABCDEF.pdb1	0.9974	15.73	0	0.72	0		424	b0894_1dmr_A_scwrl.pdb
425	b1276_1c97_A_scwrl.pdb	0.03717	43.36	0.53	2.18	0		425	b0003_1h74_A_modeller.pdb	0.9979	15.38	0	0.97	0		425	b3630_1zth_A_scwrl.pdb	0.7622	26.59	0.69	2.06	0		425	b2215_2fgq_X_jackal.pdb	0.1942	36.31	0.88	2.51	0		425	b2344_1qfg_A_scwrl.pdb	0.8031	25.83	1	2.06	0		425	1PT7_AB.pdb1	0.9974	15.73	0	1.46	0		425	b2751_3i1f_A_scwrl.pdb
426	b2341_2wtb_A_scwrl.pdb	0.0372	43.36	0.37	2.27	0		426	1EYZ_AB.pdb1	0.9979	15.38	0	1.25	0		426	2ABM_ABCD.pdb1	0.763	26.58	0.62	2.31	0		426	b0118_1c97_A_scwrl.pdb	0.1954	36.28	0.96	2.31	0		426	1E8C_A.pdb	0.8032	25.83	0.07	2.49	0		426	b3882_3cky_A_jackal.pdb	0.9974	15.73	0	1.47	0		426	3OW7_A.pdb
427	b0241_3a2t_X_scwrl.pdb	0.03734	43.35	0.23	2.28	0		427	b3187_3oyr_A_jackal.pdb	0.9979	15.37	0	0.26	0		427	b2818_3d2m_A_jackal.pdb	0.763	26.58	0.44	1.96	0		427	b3546_3lxq_A_scwrl.pdb	0.1957	36.28	0.48	2.52	0		427	b2091_1p1r_A_scwrl.pdb	0.8053	25.79	0.15	2.06	0		427	b1198_1vbh_A_scwrl.pdb	0.9974	15.73	0	1.7	0		427	b2251_3n77_A_modeller.pdb
428	2CGL_A.pdb	0.03742	43.34	0.27	2.54	0		428	b2599_3luy_A_scwrl.pdb	0.9979	15.36	0	0.65	0		428	b3571_3k8l_A_scwrl.pdb	0.7634	26.57	0.4	2.11	0		428	b4258_1gax_A_scwrl.pdb	0.1958	36.27	0.95	2.4	0		428	b0420_3dv0_B_scwrl.pdb	0.8054	25.79	0.3	1.4	0		428	b1107_1y65_A_scwrl.pdb	0.9975	15.7	0.09	1.65	0		428	b2066_1uej_A_scwrl.pdb
429	1D8C_A.pdb	0.03751	43.33	0.18	2.3	0		429	b2661_2ilu_A_scwrl.pdb	0.9979	15.36	0	1.49	0		429	b0997_1tmo_A_modeller.pdb	0.764	26.56	0.9	2.06	0		429	b1866_1asz_A_scwrl.pdb	0.1964	36.26	0.19	2.57	0		429	1S96_AB.pdb1	0.806	25.77	1	2.3	0		429	b0353_1pw4_A_scwrl.pdb	0.9975	15.72	0.06	2.01	0		429	b1394_1rjn_B_scwrl.pdb
430	b0997_1tmo_A_modeller.pdb	0.03761	43.32	0.23	2.61	0		430	1QSA_A.pdb	0.9979	15.36	0	1.8	0		430	2IO9_A.pdb	0.7651	26.54	0.06	1.81	0		430	b2779_2al1_A_jackal.pdb	0.1965	36.25	0.7	2.53	0		430	b2481_1kek_A_scwrl.pdb	0.8062	25.77	0.54	2.13	0		430	1VA6_A.pdb	0.9975	15.71	0.06	2.13	0		430	b0721_1yq4_C_scwrl.pdb
431	b0829_3ozx_A_scwrl.pdb	0.0379	43.29	0.15	2.25	0		431	b3630_1zth_A_scwrl.pdb	0.9979	15.35	0	1.32	0		431	b4014_1p7t_A_scwrl.pdb	0.7655	26.53	0.03	1.99	0		431	b1126_1oxu_A_scwrl.pdb	0.198	36.22	0.83	2.71	0		431	b0123_3kw8_A_scwrl.pdb	0.8066	25.76	0.71	1.78	0		431	b2677_2onk_A_scwrl.pdb	0.9975	15.7	0.04	1.47	0		431	b1714_2q7g_A_modeller.pdb
432	b0381_3q1k_A_modeller.pdb	0.0381	43.27	0.26	2.18	0		432	2HDI_A.pdb	0.9979	15.35	0	1.84	0		432	b0594_3c5e_A_scwrl.pdb	0.7656	26.53	0.06	2.22	0		432	b2994_1frf_L_scwrl.pdb	0.198	36.22	0.6	2.76	0		432	b2241_2r4j_A_scwrl.pdb	0.8066	25.76	0.09	2.08	0		432	b2320_2p9c_A_jackal.pdb	0.9975	15.66	0.04	1.05	0		432	b3115_1tuy_B_modeller.pdb
433	3FSL_AB.pdb1	0.03814	43.27	0.82	2.37	0		433	b3825_3jw8_A_scwrl.pdb	0.998	15.35	0	0.58	0		433	b2481_1kek_A_scwrl.pdb	0.7659	26.53	0.5	2.14	0		433	1TQQ_ABC.pdb1	0.198	36.22	0.43	2.79	0		433	1MC3_A(2)B(2).pdb1	0.8074	25.75	0.05	1.97	0		433	2WYL_ABCDEF.pdb1	0.9975	15.72	0.02	0.9	0		433	b2465_2r5n_A_scwrl.pdb
434	b2407_3lba_A_modeller.pdb	0.03824	43.26	0.21	2.29	0		434	b3519_2jjb_A_modeller.pdb	0.998	15.35	0	0.65	0		434	b1474_3o5a_A_scwrl.pdb	0.7661	26.52	0.11	2.22	0		434	1IX9_AB.pdb1	0.1986	36.2	0.34	2.47	0		434	b4005_3lp8_A_jackal.pdb	0.8081	25.73	0.17	2.18	0		434	b0652_2onk_A_scwrl.pdb	0.9975	15.7	0.02	1.47	0		434	2QTC_AB.pdb
435	1JWA_B.pdb	0.0384	43.24	0.42	2.64	0		435	b3416_3k8m_A_scwrl.pdb	0.998	15.35	0	1.97	0		435	b2836_3c5e_A_scwrl.pdb	0.7665	26.51	0.88	2.36	0		435	b3993_3o15_A_scwrl.pdb	0.1991	36.19	0.56	2.59	0		435	b0085_2xja_A_scwrl.pdb	0.8081	25.73	0.05	2.23	0		435	b0074_3bli_A_scwrl.pdb	0.9975	15.67	0.02	0.51	0		435	2D2A_A.pdb
436	1TDJ_A.pdb	0.03848	43.23	0.21	2.21	0		436	b2253_1xey_A_jackal.pdb	0.998	15.35	0	2.14	0		436	b3365_2npx_A_scwrl.pdb	0.7669	26.51	0.1	2.33	0		436	b1377_2iww_A_scwrl.pdb	0.1995	36.18	0.27	2.5	0		436	b0957_3nb3_A_jackal.pdb	0.809	25.71	0.39	2.13	0		436	b3541_3dhw_C_scwrl.pdb	0.9975	15.72	0.01	1.52	0		436	b3634_2qjo_A_modeller.pdb
437	b2498_3g6w_B_jackal.pdb	0.03867	43.21	1	2.34	0		437	b0929_3pgs_A_scwrl.pdb	0.998	15.33	0	1.43	0		437	1DAM_A.pdb	0.7671	26.5	0.32	1.96	0		437	b2287_2fug_6_scwrl.pdb	0.2004	36.16	0.83	2.24	0		437	1KMP_A.pdb	0.8095	25.71	0.42	1.79	0		437	b2751_1zun_B_scwrl.pdb	0.9975	15.71	0.01	2.23	0		437	b2103_2i5b_A_modeller.pdb
438	1KQF_A.pdb	0.03877	43.2	0.23	2.3	0		438	b1746_2j6l_A_modeller.pdb	0.998	15.31	0	1.34	0		438	b3384_3n9i_A_modeller.pdb	0.7673	26.5	0.12	2.35	0		438	1L8A_A.pdb	0.2011	36.14	0.31	2.08	0		438	1KNQ_AB.pdb1	0.8096	25.7	0.1	2.13	0		438	1WXH_A.pdb	0.9975	15.7	0.01	2.09	0		438	1ESO_A.pdb
439	b0929_2fgq_X_scwrl.pdb	0.03882	43.2	0.3	2.41	0		439	1ESZ_A.pdb	0.998	15.31	0	1.87	0		439	2DDO_A.pdb	0.7686	26.48	0.02	2.23	0		439	b2149_3ozx_A_jackal.pdb	0.2012	36.14	0.45	2.24	0		439	b3452_2r6g_F_scwrl.pdb	0.8099	25.7	1	2.04	0		439	1PW4_A.pdb	0.9975	15.69	0.01	2.01	0		439	b4374_1z4i_A_scwrl.pdb
440	b0632_2j9p_A_scwrl.pdb	0.03888	43.19	0.79	2.54	0		440	b1493_1xey_A_modeller.pdb	0.998	15.3	0	0.27	0		440	2X26_A.pdb	0.7687	26.48	0.18	2.42	0		440	b0433_1pv6_A_modeller.pdb	0.2012	36.14	0.2	2.43	0		440	b3626_1zct_A_scwrl.pdb	0.8103	25.69	1	1.94	0		440	b2240_1pw4_A_jackal.pdb	0.9975	15.69	0.01	2.01	0		440	b4055_1z4m_A_jackal.pdb
441	b2711_2v3a_A_modeller.pdb	0.03888	43.19	0.18	2.57	0		441	1FMT_A.pdb	0.998	15.3	0	0.6	0		441	1T16_A.pdb	0.7693	26.47	0.06	1.99	0		441	1GVH_A.pdb	0.2013	36.13	0.12	2.35	0		441	1E8C_A.pdb	0.8104	25.69	0.1	2.09	0		441	1WXG_A.pdb	0.9975	15.69	0.01	2.05	0		441	b2489_2fug_6_scwrl.pdb
442	3CRA_AB.pdb1	0.03888	43.19	0.11	2.62	0		442	3NE5_AB.pdb	0.998	15.3	0	0.9	0		442	2Z26_AB.pdb1	0.7694	26.46	0.58	2.1	0		442	b3630_1zth_A_scwrl.pdb	0.2016	36.13	0.61	2.45	0		442	b1102_3efm_A_scwrl.pdb	0.8107	25.68	0.04	2.2	0		442	b3370_3ncy_A_scwrl.pdb	0.9975	15.66	0.01	1.87	0		442	b0935_3b9o_A_modeller.pdb
443	b0894_4dmr_A_scwrl.pdb	0.03898	43.18	0.12	2.63	0		443	b1606_1w0c_A_scwrl.pdb	0.998	15.29	0	0.65	0		443	b2206_2jir_A_scwrl.pdb	0.7704	26.44	0.78	2.48	0		443	b3630_1zp9_A_scwrl.pdb	0.2018	36.12	0.5	2.31	0		443	1F9Z_AB.pdb1	0.8117	25.66	0.52	2.01	0		443	2O1S_AB.pdb1	0.9975	15.72	0	0.98	0		443	1Q7B_A.pdb
444	b2751_3i1f_A_scwrl.pdb	0.03899	43.18	0.39	2.51	0		444	b4485_1ji0_A_scwrl.pdb	0.998	15.29	0	0.83	0		444	1ORO_AB.pdb1	0.7704	26.45	0.15	2.45	0		444	2AE0_X.pdb	0.202	36.12	0.49	2.6	0		444	2GRX_AC.pdb	0.8118	25.66	0.08	2.27	0		444	1GYT_ABCDEF.pdb1	0.9975	15.68	0	1.09	0		444	b1493_2okj_A_modeller.pdb
445	1CQI_B.pdb	0.03902	43.18	0.21	2.4	0		445	b4015_1igw_A_scwrl.pdb	0.998	15.29	0	1.87	0		445	b3892_1kqf_C_modeller.pdb	0.7705	26.44	0.13	1.96	0		445	1HP1_A.pdb	0.2021	36.12	0.1	2.49	0		445	2F00_A.pdb	0.8118	25.66	0.05	2.45	0		445	b1059_1mxt_A_modeller.pdb	0.9975	15.68	0	1.8	0		445	b1588_4dmr_A_scwrl.pdb
446	b0086_2xja_A_scwrl.pdb	0.03905	43.18	0.19	2.47	0		446	b4079_3o5a_A_scwrl.pdb	0.998	15.29	0	1.94	0		446	b4069_3lnv_A_scwrl.pdb	0.7706	26.44	0.89	1.9	0		446	b3177_2dza_B_scwrl.pdb	0.2022	36.11	0.76	2.61	0		446	2ZU0_ACD.pdb1	0.8119	25.66	0.23	2.05	0		446	1FUR_A(2)B(2).pdb1	0.9975	15.68	0	1.93	0		446	b2836_1mdb_A_scwrl.pdb
447	b0908_2o0z_A_modeller.pdb	0.03917	43.16	0.74	2.53	0		447	1EF9_A.pdb	0.998	15.28	0	1.09	0		447	1MSK_A.pdb	0.771	26.43	0.86	2.56	0		447	2DQ6_A.pdb	0.2024	36.11	0.23	2.35	0		447	1QF5_A.pdb	0.8121	25.65	0.04	2.27	0		447	b3771_2gp4_A_scwrl.pdb	0.9975	15.68	0	1.93	0		447	b0341_1pw4_A_scwrl.pdb
448	b2557_2hs3_A_scwrl.pdb	0.03926	43.16	0.77	2.72	0		448	1EGH_ABCDEF.pdb1	0.998	15.28	0	1.34	0		448	b2168_2f02_A_jackal.pdb	0.7711	26.43	0.81	1.99	0		448	b1872_1dmr_A_scwrl.pdb	0.2025	36.1	0.89	2.72	0		448	b4268_1knq_A_modeller.pdb	0.8128	25.64	0.25	2.21	0		448	b1288_1v35_A_jackal.pdb	0.9975	15.67	0	0.82	0		448	b0092_2zdh_A_modeller.pdb
449	b3904_2cgl_A_jackal.pdb	0.03928	43.15	0.26	2.5	0		449	1CS0_B.pdb	0.998	15.27	0	0.83	0		449	b0084_3oc2_A_scwrl.pdb	0.7714	26.43	0.17	2.01	0		449	1KQF_A.pdb	0.2037	36.08	0.57	2.51	0		449	b1012_1nqk_A_modeller.pdb	0.8128	25.64	0.09	1.46	0		449	3HWX_AB.pdb1	0.9976	15.65	0.11	0.49	0		449	b4154_3p4p_A_modeller.pdb
450	b4139_2vd6_A_scwrl.pdb	0.03931	43.15	0.65	2.36	0		450	b3693_3nuw_A_modeller.pdb	0.9981	15.25	0	0.47	0		450	b3790_2ft0_A_jackal.pdb	0.7715	26.43	0.63	2.33	0		450	1F76_A.pdb	0.204	36.07	0.89	2.5	0		450	b2143_2fr6_B_scwrl.pdb	0.8134	25.63	0.93	2.36	0		450	b1189_1c0p_A_scwrl.pdb	0.9976	15.64	0.02	2.19	0		450	1XDP_A.pdb
451	b2895_2bpo_A_scwrl.pdb	0.03932	43.15	1	2.49	0		451	2BZ1_A.pdb	0.9981	15.25	0	0.94	0		451	b0160_3irh_A_scwrl.pdb	0.7716	26.42	0.12	2.27	0		451	b1377_1t16_A_modeller.pdb	0.2041	36.07	0.25	2.27	0		451	2IV7_A.pdb	0.8135	25.63	0.06	2.09	0		451	1PFK_A.pdb	0.9976	15.61	0.01	1.45	0		451	b3771_2gp4_A_scwrl.pdb
452	b0907_3hl2_B_scwrl.pdb	0.03937	43.15	0.18	2.39	0		452	b2890_3g1z_A_scwrl.pdb	0.9981	15.25	0	1.25	0		452	1UQU_A(2)B(2).pisa1.pdb	0.7723	26.41	0.64	2.25	0		452	3EH0_ABC.pdb1	0.2044	36.06	0.24	2.49	0		452	b0907_3hl2_B_scwrl.pdb	0.8138	25.62	0.1	2.37	0		452	b4390_1f9a_A_scwrl.pdb	0.9976	15.61	0.01	2.03	0		452	b3222_3ohr_A_scwrl.pdb
453	b4090_2vvp_A_scwrl.pdb	0.03946	43.14	0.7	2.21	0		453	b4129_3g1z_A_scwrl.pdb	0.9981	15.25	0	1.25	0		453	b3752_3ikh_A_scwrl.pdb	0.7728	26.4	1	2.25	0		453	1XG4_ABCD.pdb1	0.2045	36.06	0.91	2.52	0		453	2EUA_AB.pdb	0.8144	25.61	0.18	1.76	0		453	b2465_2r5n_A_scwrl.pdb	0.9976	15.61	0.01	2.06	0		453	1L8A_A.pdb
454	1RG9_ABCD.pdb1	0.03947	43.14	0.11	2.51	0		454	2ZU0_ACD.pdb1	0.9981	15.25	0	2.51	0		454	2QI9_ABCDF.pdb1	0.7734	26.39	0.03	2.31	0		454	2FQ1_AB.pdb1	0.2048	36.05	0.98	2.36	0		454	b2028_1dlj_A_modeller.pdb	0.8156	25.58	0.11	2.47	0		454	b1380_3kb6_A_modeller.pdb	0.9976	15.59	0.01	0.98	0		454	1JW9_B.pdb
455	b1241_2j6l_A_scwrl.pdb	0.03961	43.12	0.57	2.23	0		455	b2411_1ta8_A_jackal.pdb	0.9981	15.24	0	1.57	0		455	b0026_1ffy_A_jackal.pdb	0.7738	26.38	0.62	1.97	0		455	b4054_1aib_A_modeller.pdb	0.2048	36.05	0.47	2.45	0		455	1T8S_ABCDEF.pdb1	0.8157	25.58	0.03	1.7	0		455	3NOC_ABC.pdb1	0.9976	15.65	0	1.55	0		455	b0365_3hn0_A_scwrl.pdb
456	b3073_2cjh_A_modeller.pdb	0.03974	43.11	0.6	2.72	0		456	1GSO_A.pdb	0.9981	15.24	0	1.65	0		456	b2215_3hw9_A_scwrl.pdb	0.7739	26.38	0.67	1.92	0		456	b3625_3f61_A_scwrl.pdb	0.2048	36.05	0.21	2.48	0		456	2R6G_G.pdb	0.8159	25.58	0.68	2.22	0		456	2VYC_A(2)B(2)C(2)D(2)E(2).pdb1	0.9976	15.65	0	2.21	0		456	b2051_2gt4_C_modeller.pdb
457	b3605_2e77_A_scwrl.pdb	0.04005	43.08	0.75	2.19	0		457	b3693_1hux_A_scwrl.pdb	0.9981	15.23	0	0.41	0		457	b3957_3pfo_A_scwrl.pdb	0.7742	26.38	0.9	2.09	0		457	b4025_1hox_A_modeller.pdb	0.2049	36.05	0.66	2.22	0		457	3GP6_A.pdb	0.8163	25.57	0.08	2.35	0		457	b4213_1ho5_A_scwrl.pdb	0.9976	15.65	0	2.25	0		457	b1136_2qfx_A_scwrl.pdb
458	b3500_3djj_A_modeller.pdb	0.04008	43.08	0.21	2.18	0		458	b1479_1o0s_A_modeller.pdb	0.9981	15.22	0	0.31	0		458	b2719_2fug_6_modeller.pdb	0.7745	26.37	0.24	2.47	0		458	b1302_3q8n_A_scwrl.pdb	0.2054	36.03	0.16	2.73	0		458	b3371_3fkj_A_scwrl.pdb	0.8169	25.56	0.08	2.29	0		458	1Q16_C.pdb	0.9976	15.64	0	1.66	0		458	b0894_1tmo_A_scwrl.pdb
459	b2215_3a2t_X_modeller.pdb	0.04009	43.08	0.13	2.57	0		459	b4161_1mky_A_scwrl.pdb	0.9981	15.22	0	1	0		459	b2508_1mew_A_scwrl.pdb	0.7745	26.37	0.08	2.38	0		459	1X2H_A.pdb	0.2055	36.03	0.61	2.53	0		459	b0480_3ib8_A_scwrl.pdb	0.8172	25.55	1	2.46	0		459	b2034_3oy2_A_modeller.pdb	0.9976	15.63	0	0.17	0		459	b4374_1z4l_A_scwrl.pdb
460	b3579_3b50_A_scwrl.pdb	0.04016	43.07	0.77	2.49	0		460	b2463_1gq2_A_modeller.pdb	0.9981	15.21	0	1.03	0		460	b0526_1j09_A_scwrl.pdb	0.7748	26.37	0.42	1.94	0		460	b0197_3k2d_A_scwrl.pdb	0.2056	36.03	0.62	2.39	0		460	b3772_1tzk_A_scwrl.pdb	0.8175	25.54	0.05	1.99	0		460	1OLT_A.pdb	0.9976	15.61	0	2.1	0		460	b3957_3gux_A_scwrl.pdb
461	1CIB_A.pdb	0.04034	43.05	0.3	2.4	0		461	b0997_1tmo_A_modeller.pdb	0.9981	15.21	0	1.08	0		461	b3115_1tuy_B_modeller.pdb	0.7752	26.36	0.12	2.13	0		461	b2762_2oq2_A_jackal.pdb	0.2057	36.03	0.89	2.43	0		461	b1263_1gxb_A_scwrl.pdb	0.8176	25.54	0.31	2.36	0		461	2F1M_A.pdb	0.9976	15.59	0	1.46	0		461	b2458_1xco_A_modeller.pdb
462	b3416_3k8l_A_scwrl.pdb	0.04042	43.05	0.31	2.29	0		462	b0475_3hcn_A_scwrl.pdb	0.9981	15.2	0	0.76	0		462	b1748_2pb0_A_modeller.pdb	0.7758	26.35	0.95	2.14	0		462	b2841_1pw4_A_jackal.pdb	0.2058	36.02	0.66	2.12	0		462	b2677_1oxu_A_jackal.pdb	0.8181	25.53	0.93	1.93	0		462	2F1M_AB.pdb1	0.9976	15.59	0	1.46	0		462	b1302_3oks_A_scwrl.pdb
463	b3671_2ez8_A_modeller.pdb	0.04048	43.04	0.16	2.26	0		463	b1851_2gp4_A_scwrl.pdb	0.9981	15.2	0	2.11	0		463	b0628_3iiz_A_scwrl.pdb	0.776	26.34	0.22	2.28	0		463	b1588_1tmo_A_scwrl.pdb	0.2061	36.02	0.27	2.53	0		463	b1636_2ddo_A_modeller.pdb	0.8182	25.53	0.93	2.11	0		463	1WXI_A(2).pdb2	0.9976	15.59	0	2.07	0		463	b1637_1h3e_A_modeller.pdb
464	b3571_3k8l_A_scwrl.pdb	0.04054	43.03	0.98	2.06	0		464	b1588_1dmr_A_scwrl.pdb	0.9981	15.19	0	0.16	0		464	b0929_3pgs_A_scwrl.pdb	0.7761	26.34	0.03	2.11	0		464	b4382_3h5q_A_scwrl.pdb	0.2064	36.01	0.39	2.53	0		464	b2600_3ggo_A_scwrl.pdb	0.8189	25.52	1	2.52	0		464	1WXI_A.pdb	0.9976	15.59	0	2.07	0		464	1BBU_A.pdb
465	b1637_3fhj_A_scwrl.pdb	0.04055	43.03	0.08	2.42	0		465	b0312_2wme_A_scwrl.pdb	0.9981	15.19	0	0.33	0		465	b1377_2x27_X_scwrl.pdb	0.7762	26.34	1	1.79	0		465	3CSU_ABC.pdb1	0.2065	36.01	0.18	2.46	0		465	b0997_1tmo_A_modeller.pdb	0.819	25.51	0.12	2.75	0		465	b2557_1t3t_A_jackal.pdb	0.9977	15.56	0.08	2.48	0		465	b1415_3n80_A_scwrl.pdb
466	b3962_1h6v_A_modeller.pdb	0.0406	43.03	0.47	2.52	0		466	b2170_1pv6_A_modeller.pdb	0.9981	15.19	0	0.59	0		466	b1250_1orq_C_scwrl.pdb	0.7762	26.34	0.62	2.34	0		466	b3073_1oat_A_modeller.pdb	0.2066	36	0.36	2.42	0		466	b3779_2j4r_A_modeller.pdb	0.8197	25.5	1	1.59	0		466	b1852_1e7y_A_modeller.pdb	0.9977	15.51	0.04	0.73	0		466	b2507_1nsy_A_scwrl.pdb
467	b0347_1mxt_A_scwrl.pdb	0.04068	43.02	0.09	2.29	0		467	b3041_1tku_A_modeller.pdb	0.9981	15.19	0	1.21	0		467	b2499_2z1u_A_scwrl.pdb	0.7763	26.34	0.67	1.7	0		467	b1584_3eg7_A_scwrl.pdb	0.2071	35.99	0.33	2.36	0		467	b0692_3ncy_A_scwrl.pdb	0.8197	25.5	0.14	1.81	0		467	3DHW_C.pdb	0.9977	15.54	0.03	1.5	0		467	b2841_1pw4_A_jackal.pdb
468	2DDW_A.pdb	0.04069	43.02	0.92	2.3	0		468	b2224_1m1o_A_jackal.pdb	0.9981	15.19	0	1.32	0		468	1EQR_A.pdb	0.7764	26.34	0.17	2.29	0		468	b3565_1a0d_A_scwrl.pdb	0.2073	35.99	0.13	2.14	1		468	b4035_2onk_A_scwrl.pdb	0.8204	25.49	0.86	2.28	0		468	1F0X_A.pdb	0.9977	15.57	0.02	0.97	0		468	b3751_2x7x_A_modeller.pdb
469	b2710_3b6j_A_scwrl.pdb	0.04076	43.01	0.87	2.26	0		469	b1487_1dpe_A_modeller.pdb	0.9981	15.19	0	1.41	0		469	b3771_2gp4_A_scwrl.pdb	0.7768	26.33	0.04	1.7	0		469	b1329_2z23_A_scwrl.pdb	0.2074	35.98	0.11	2.2	0		469	2GQ1_A(4).pdb1	0.8206	25.48	0.47	1.56	0		469	1LYL_AC.pdb1	0.9977	15.52	0.02	1.39	0		469	b2751_3agj_A_scwrl.pdb
470	1VA6_A.pdb	0.04078	43.01	0.04	2.41	0		470	b1701_3gpc_A_scwrl.pdb	0.9981	15.18	0	1.3	0		470	b2320_3oet_A_modeller.pdb	0.7769	26.33	1	2.09	0		470	b4015_1xg4_A_scwrl.pdb	0.2075	35.98	0.36	2.54	0		470	b0160_3irh_A_scwrl.pdb	0.8208	25.48	0.93	2.26	0		470	b1377_3a2t_X_scwrl.pdb	0.9977	15.52	0.02	2.03	0		470	b1779_2x5j_O_modeller.pdb
471	b0586_3lgx_A_modeller.pdb	0.04079	43.01	0.96	1.96	0		471	1EZ1_A.pdb	0.9981	15.18	0	1.61	0		471	b0477_3lki_B_scwrl.pdb	0.7771	26.32	1	1.79	0		471	b2518_1s59_A_scwrl.pdb	0.2081	35.97	0.62	1.92	0		471	b4055_3ocv_A_scwrl.pdb	0.821	25.47	0.1	2.32	0		471	b3428_2pyd_A_scwrl.pdb	0.9977	15.55	0.01	1.28	1		471	b0063_3l0q_A_scwrl.pdb
472	b0037_3c5e_A_scwrl.pdb	0.04083	43.01	0.12	2.4	0		472	3O6Z_AB.pdb1	0.9982	15.18	0	0.68	0		472	b0386_2rcy_A_scwrl.pdb	0.7773	26.32	0.12	1.57	0		472	1ADE_AB.pdb1	0.2081	35.97	0.34	2.56	0		472	b1773_1gvf_A_scwrl.pdb	0.8212	25.47	0.93	1.71	0		472	b3630_1zp9_A_scwrl.pdb	0.9977	15.54	0.01	1.49	0		472	b0153_2qi9_A_scwrl.pdb
473	b0895_2vpw_B_modeller.pdb	0.04084	43.01	0.89	2.38	0		473	1K0E_A.pdb	0.9982	15.17	0	1.02	0		473	b3073_1oat_A_modeller.pdb	0.7776	26.31	0.3	2.24	0		473	1ART_A.pdb	0.2089	35.95	0.16	2.67	0		473	2RJG_AB.pdb1	0.8212	25.47	0.29	1.86	0		473	b1126_3fvq_A_modeller.pdb	0.9977	15.58	0	0.88	0		473	b3829_1u1h_A_modeller.pdb
474	b3370_3ncy_A_scwrl.pdb	0.04086	43	0.28	2.24	0		474	b3648_1qhx_A_scwrl.pdb	0.9982	15.17	0	1.18	0		474	2JJB_A.pdb	0.7776	26.31	0.12	1.83	0		474	1DPP_A.pdb	0.2094	35.94	0.95	2.23	0		474	b2810_3nra_A_scwrl.pdb	0.8213	25.47	0.81	1.83	0		474	3EY9_A(2)B(2).pdb1	0.9977	15.56	0	0.46	0		474	b0650_2kho_A_scwrl.pdb
475	b3567_3ozx_A_scwrl.pdb	0.04104	42.99	0.09	2.4	0		475	b2781_3crc_B_scwrl.pdb	0.9982	15.17	0	1.28	0		475	b3428_2pyd_A_scwrl.pdb	0.7776	26.31	0.07	2.45	1		475	b1014_3haz_A_scwrl.pdb	0.2098	35.93	0.19	2.37	0		475	1VI9_AB.pdb1	0.8213	25.47	0.24	2.22	0		475	3EY9_A.pdb	0.9977	15.56	0	0.46	0		475	b2392_2jln_A_scwrl.pdb
476	1X2G_A.pdb	0.04112	42.98	0.12	2.57	0		476	b3583_1jdi_A_modeller.pdb	0.9982	15.17	0	1.54	0		476	b1392_1qfz_A_scwrl.pdb	0.7781	26.31	0.22	2.64	0		476	b0366_2onk_A_scwrl.pdb	0.2104	35.91	0.69	2.56	0		476	1L7V_A.pdb	0.8219	25.45	1	2.32	0		476	b2283_2fug_3_scwrl.pdb	0.9977	15.56	0	1.59	0		476	b2131_2reg_A_scwrl.pdb
477	2Q28_A(2)B(2).pdb1	0.04125	42.97	0.07	1.94	0		477	2WSK_A.pdb	0.9982	15.16	0	2.24	0		477	1HXQ_A.pdb	0.7782	26.3	0.4	2.63	0		477	b0697_3a1d_A_scwrl.pdb	0.2104	35.91	0.58	2.31	0		477	b0642_1h3n_A_scwrl.pdb	0.822	25.45	0.06	0.62	0		477	1FUI_ABCDEF.pdb3	0.9977	15.54	0	0.7	0		477	b0766_1nrw_A_jackal.pdb
478	1K7K_A.pdb	0.04137	42.96	0.55	2.34	0		478	b0182_1f0k_A_scwrl.pdb	0.9982	15.15	0	1.84	0		478	1G57_AB.pdb1	0.7784	26.3	0.14	1.94	0		478	b4087_3ozx_A_scwrl.pdb	0.2109	35.9	0.14	2.1	0		478	b0032_2ad5_A_scwrl.pdb	0.8224	25.44	0.09	1.98	0		478	b0480_1ii7_A_scwrl.pdb	0.9977	15.53	0	1.24	0		478	b0777_2yqz_A_modeller.pdb
479	b4267_1p1r_A_scwrl.pdb	0.04141	42.95	0.1	2.57	0		479	b4407_1jwb_D_modeller.pdb	0.9982	15.14	0	0.85	0		479	b1866_2xti_A_scwrl.pdb	0.7788	26.29	0.12	2.74	0		479	1T8S_ABCDEF.pdb1	0.2109	35.9	0.05	2.64	0		479	1CT9_A.pdb	0.8226	25.44	0.61	2.07	0		479	b3052_2fv7_A_scwrl.pdb	0.9977	15.53	0	1.38	0		479	b2051_1ktg_A_scwrl.pdb
480	b2418_1rft_A_modeller.pdb	0.04163	42.93	0.21	2.31	0		480	b0063_3ll3_A_scwrl.pdb	0.9982	15.13	0	1.84	0		480	1GZ5_A.pdb	0.7789	26.29	0.95	2.1	0		480	1MKB_AB.pdb1	0.2115	35.89	0.83	2.3	0		480	1CT9_AD.pdb1	0.8226	25.44	0.56	2.07	0		480	b2501_1f0i_A_scwrl.pdb	0.9977	15.52	0	0.8	0		480	b1701_3lnv_A_scwrl.pdb
481	b2662_2cjh_A_modeller.pdb	0.0417	42.93	0.14	2.47	0		481	b2752_2goy_B_scwrl.pdb	0.9982	15.12	0	0.88	0		481	b2388_2q2r_A_scwrl.pdb	0.7793	26.28	0.74	2.06	1		481	b0480_2z1a_A_scwrl.pdb	0.2118	35.88	0.33	2.47	0		481	b1123_1mrp_A_scwrl.pdb	0.8229	25.43	0.07	1.86	0		481	2J0W_A.pdb	0.9978	15.46	0.07	2.12	0		481	b0091_2jfg_A_scwrl.pdb
482	b2836_3c5e_A_scwrl.pdb	0.04173	42.92	0.08	2.32	0		482	b1185_2k74_A_modeller.pdb	0.9982	15.11	0	0.52	0		482	b2764_1qfz_A_scwrl.pdb	0.7797	26.28	1	2.26	0		482	b2132_2x41_A_scwrl.pdb	0.2127	35.86	0.25	2.68	0		482	b0837_3byc_A_scwrl.pdb	0.823	25.43	0.44	2.12	0		482	b3846_1f17_A_scwrl.pdb	0.9978	15.51	0.04	1.46	0		482	b2501_1f0i_A_scwrl.pdb
483	b1714_2q7h_A_scwrl.pdb	0.04179	42.92	0.24	2.62	0		483	b0070_1pv6_A_scwrl.pdb	0.9982	15.11	0	0.87	0		483	b2206_1g8k_A_scwrl.pdb	0.7798	26.27	0.05	2.17	0		483	1TOK_AB.pdb1	0.2132	35.84	0.34	2.52	0		483	b3478_3dhw_A_jackal.pdb	0.8231	25.43	1	2.44	0		483	1F4L_A(2).pdb1	0.9978	15.47	0.04	1.38	0		483	b0907_3hl2_B_scwrl.pdb
484	b0870_2xbn_A_scwrl.pdb	0.04186	42.91	0.96	2.72	0		484	b1136_2qfx_A_scwrl.pdb	0.9982	15.1	0	0.25	0		484	b2041_1keu_A_jackal.pdb	0.7799	26.27	0.13	2.33	0		484	1WQ5_AB.pdb	0.2133	35.84	0.46	2.52	0		484	b1701_3gpc_A_scwrl.pdb	0.8233	25.43	0.08	2.32	0		484	b1768_2h0r_A_scwrl.pdb	0.9978	15.49	0.03	1.72	0		484	b1238_2qq0_B_scwrl.pdb
485	b0007_2a65_A_modeller.pdb	0.04189	42.91	0.11	2.28	0		485	b1102_3efm_A_scwrl.pdb	0.9982	15.1	0	0.97	0		485	b2310_3r39_A_scwrl.pdb	0.7807	26.26	0.81	2.15	0		485	b1478_3meq_A_scwrl.pdb	0.2134	35.84	0.57	2.71	0		485	b1244_3dhw_A_modeller.pdb	0.8235	25.42	0.13	1.2	0		485	b2400_1j09_A_modeller.pdb	0.9978	15.48	0.02	1.94	0		485	b1719_2q7h_A_scwrl.pdb
486	b3844_1krh_A_modeller.pdb	0.04198	42.9	0.15	2.31	0		486	b0907_1bjo_A_jackal.pdb	0.9982	15.1	0	1.16	0		486	b0099_3ef5_A_modeller.pdb	0.7807	26.26	0.16	2.38	0		486	2QRY_A.pdb1	0.2137	35.83	0.87	2.66	0		486	1JSW_A.pdb	0.8242	25.41	1	2.59	0		486	b2752_2goy_B_scwrl.pdb	0.9978	15.48	0.02	2.19	0		486	b2463_1gq2_A_modeller.pdb
487	b4025_1u0f_A_modeller.pdb	0.04204	42.89	0.36	2.45	0		487	3KSO_A.pdb	0.9982	15.1	0	1.22	0		487	3CQD_AB.pisa2.pdb	0.7811	26.25	0.07	2.05	0		487	b0929_3a2s_X_modeller.pdb	0.2139	35.83	0.83	2.8	0		487	b2557_2hs3_A_scwrl.pdb	0.8245	25.4	0.17	2.15	0		487	b3028_3lcm_A_modeller.pdb	0.9978	15.46	0.02	1.38	0		487	b1852_1dpg_A_scwrl.pdb
488	b2215_3pgs_A_scwrl.pdb	0.04208	42.89	0.1	2.53	0		488	b0063_3ll3_B_scwrl.pdb	0.9982	15.1	0	1.82	0		488	b0509_1yb4_A_modeller.pdb	0.7814	26.24	0.11	2.2	0		488	b4129_3g1z_A_scwrl.pdb	0.2139	35.83	0.11	2.39	0		488	1EF8_A(2)B(2)C(2).pdb2	0.8247	25.4	0.76	2.23	0		488	b3093_1pw4_A_modeller.pdb	0.9978	15.44	0.02	1.98	0		488	b1634_2xut_A_jackal.pdb
489	1FDR_A.pdb	0.04228	42.87	0.2	2.22	0		489	b3924_2xnj_A_modeller.pdb	0.9982	15.09	0	0.7	0		489	b2036_3inr_A_jackal.pdb	0.782	26.23	0.08	1.8	0		489	2R4J_A.pdb	0.2145	35.81	0.65	2.15	0		489	b2170_1pv6_A_modeller.pdb	0.8248	25.4	0.07	2.28	0		489	1JZ7_ABCD.pdb1	0.9978	15.49	0.01	1.74	0		489	b0930_1x54_A_scwrl.pdb
490	b2150_3m9w_A_scwrl.pdb	0.04251	42.85	0.45	2.33	1		490	b1849_3ouz_A_scwrl.pdb	0.9982	15.09	0	0.76	0		490	b3528_3kbc_A_modeller.pdb	0.7828	26.22	0.28	1.94	0		490	b2049_2x65_B_scwrl.pdb	0.2149	35.8	0.32	2.14	0		490	b2499_2z1u_A_scwrl.pdb	0.825	25.39	0.28	2.02	0		490	b2601_1gg1_A_modeller.pdb	0.9978	15.48	0.01	1.69	0		490	1D6Z_A.pdb
491	b4474_3cqh_A_scwrl.pdb	0.04251	42.85	0.42	2.26	0		491	b4384_3iom_A_scwrl.pdb	0.9982	15.09	0	1.32	0		491	b2470_2drd_A_modeller.pdb	0.7832	26.21	0.02	1.93	0		491	1TQQ_A.pdb	0.215	35.8	0.39	2.64	0		491	b3994_3epo_A_scwrl.pdb	0.8252	25.39	1	2.39	0		491	b1098_3lv8_A_modeller.pdb	0.9978	15.47	0.01	1.12	0		491	b3893_1l0v_B_modeller.pdb
492	b3691_1pw4_A_scwrl.pdb	0.04252	42.85	0.22	2.66	0		492	3HWO_A.pdb	0.9983	15.07	0	1.79	0		492	3CRA_AB.pdb1	0.7834	26.21	0.95	2.71	0		492	b3035_1tqq_A_jackal.pdb	0.215	35.8	0.39	2.64	0		492	b2835_1pv6_A_modeller.pdb	0.8252	25.39	0.05	2.16	0		492	b2296_1tuy_B_scwrl.pdb	0.9978	15.5	0	2.01	0		492	b2262_3h02_A_scwrl.pdb
493	b4383_3m8w_A_scwrl.pdb	0.04253	42.85	0.92	2.37	0		493	b3623_2h1f_A_scwrl.pdb	0.9983	15.06	0	1.94	0		493	b2129_2onk_A_scwrl.pdb	0.7834	26.21	0.57	2.32	0		493	1H5R_ABCD.pdb1	0.2151	35.8	0.05	2.18	0		493	2OI6_A.pdb	0.8253	25.38	0.37	2.5	0		493	1TDJ_A(4).pisa1.pdb	0.9978	15.49	0	1.76	0		493	b1014_3itg_A_modeller.pdb
494	b0854_2nvu_B_scwrl.pdb	0.04262	42.84	0.24	2.73	0		494	1DIH_A.pdb	0.9983	15.05	0	1.07	0		494	b1587_1dmr_A_scwrl.pdb	0.7835	26.2	0.05	2.28	0		494	1GYT_ABCDEF.pdb1	0.2156	35.79	0.09	2.55	0		494	b0333_3o8j_A_scwrl.pdb	0.8259	25.37	0.38	2.15	0		494	b2388_2q2r_A_scwrl.pdb	0.9978	15.48	0	0.75	1		494	b1692_3doo_A_scwrl.pdb
495	b2407_3fb1_A_modeller.pdb	0.0427	42.83	0.41	2.2	0		495	b2499_2z1u_A_scwrl.pdb	0.9983	15.04	0	1.56	0		495	1EC7_ABCD.pdb1	0.7837	26.2	0.91	2.08	0		495	b0475_2qd1_A_scwrl.pdb	0.2166	35.76	0.5	2.52	0		495	1WXH_A.pdb	0.8262	25.37	0.87	1.96	0		495	1PFV_A.pdb	0.9978	15.48	0	1.36	0		495	b0099_3ffu_A_jackal.pdb
496	b2306_2onk_A_scwrl.pdb	0.04273	42.83	0.46	2.67	0		496	1OAC_AB.pdb1	0.9983	15.04	0	1.79	0		496	b2867_3amz_A_scwrl.pdb	0.7837	26.2	0.56	1.52	0		496	b3384_3fhj_A_modeller.pdb	0.2167	35.76	0.13	2.59	0		496	b3962_2eq7_A_scwrl.pdb	0.8263	25.36	0.1	2.35	0		496	b2965_1c4k_A_modeller.pdb	0.9978	15.46	0	1.22	0		496	b4390_1f9a_A_scwrl.pdb
497	b0475_1hrk_A_scwrl.pdb	0.04285	42.82	0.16	2.59	0		497	b1872_1dmr_A_scwrl.pdb	0.9983	15.04	0	1.8	0		497	b4129_3a74_A_scwrl.pdb	0.7841	26.19	0.11	2.17	0		497	b1747_1tiq_A_scwrl.pdb	0.217	35.76	0.4	2.33	0		497	2OWZ_A.pdb	0.8265	25.36	0.58	1.65	0		497	2QZS_A.pdb	0.9978	15.44	0	1.69	0		497	b2901_3pn8_A_scwrl.pdb
498	b1033_2p9c_A_scwrl.pdb	0.0429	42.82	0.24	2.73	0		498	b3926_3ll3_A_modeller.pdb	0.9983	15.04	0	1.8	0		498	b3365_2yvj_A_scwrl.pdb	0.7845	26.19	0.06	2.22	0		498	b0221_1egc_A_scwrl.pdb	0.2171	35.75	0.25	2.52	0		498	b3829_1u1h_A_modeller.pdb	0.8266	25.36	0.93	1.98	0		498	b2551_3g8m_A_modeller.pdb	0.9978	15.44	0	1.79	0		498	b0688_2fuv_A_scwrl.pdb
499	b0529_1dia_A_jackal.pdb	0.04293	42.81	0.44	2.31	0		499	2XNJ_A.pdb1	0.9983	15.03	0	1.79	0		499	1Q95_ABCDEFGHIJKL.pdb1	0.7849	26.18	0.78	1.98	0		499	b1388_1oqu_A_modeller.pdb	0.2172	35.75	0.44	2.49	0		499	b0688_2fuv_A_scwrl.pdb	0.8271	25.35	0.93	2.01	0		499	2GRX_AC.pdb	0.9979	15.4	0.07	0.31	0		499	b1761_3etd_A_scwrl.pdb
500	2O1S_A.pdb	0.04296	42.81	0.13	2.51	0		500	b0583_1qr0_A_modeller.pdb	0.9983	15.02	0	1.17	0		500	b2890_2xti_A_scwrl.pdb	0.7849	26.18	0.09	2.52	0		500	1VH4_A.pdb	0.2176	35.74	0.63	2.69	0		500	b0726_2jgd_A_scwrl.pdb	0.8271	25.35	0.08	1.86	0		500	b4238_1h78_A_scwrl.pdb	0.9979	15.38	0.04	0.92	0		500	b0588_3fvq_A_scwrl.pdb
501	b1692_3doo_A_scwrl.pdb	0.04298	42.81	0.18	2.32	0		501	b3925_3d1r_A_jackal.pdb	0.9983	15.01	0	0.48	0		501	b1123_1mrp_A_scwrl.pdb	0.7849	26.18	0.08	2.13	0		501	b0116_1bhy_A_jackal.pdb	0.2176	35.74	0.12	2.35	0		501	b2458_2af4_C_scwrl.pdb	0.8272	25.35	1	2.11	0		501	b0521_3kzf_A_scwrl.pdb	0.9979	15.39	0.03	1.01	0		501	b4014_1n8i_A_scwrl.pdb
502	1TLZ_A.pdb	0.04308	42.8	0.23	2.47	0		502	b0775_3iix_A_scwrl.pdb	0.9983	15.01	0	1.79	0		502	b4129_2xti_A_scwrl.pdb	0.7849	26.18	0.08	2.52	0		502	1ARZ_ABCD.pdb1	0.2177	35.74	0.3	2.56	0		502	b2943_1pw4_A_scwrl.pdb	0.8272	25.34	0.29	1.97	1		502	b0033_3g8c_A_scwrl.pdb	0.9979	15.38	0.03	1.81	0		502	b3385_3d6j_A_scwrl.pdb
503	b3997_1r3q_A_modeller.pdb	0.04313	42.8	0.26	1.94	0		503	b0935_3b9o_A_modeller.pdb	0.9983	15	0	0.27	0		503	b2540_3gke_B_scwrl.pdb	0.7854	26.17	1	1.51	0		503	1EQ2_ABCDE.pdb1	0.2179	35.73	0.5	2.54	0		503	b1014_3e2q_A_scwrl.pdb	0.8274	25.34	0.26	1.74	0		503	b1241_2j6l_A_scwrl.pdb	0.9979	15.37	0.03	1.35	0		503	b2893_2imf_A_jackal.pdb
504	2IW1_A.pdb	0.04316	42.79	0.7	2.29	0		504	b1276_1c97_A_scwrl.pdb	0.9983	15	0	0.5	0		504	b3580_3ll3_A_scwrl.pdb	0.7855	26.17	0.86	2.42	0		504	b0766_3dnp_A_modeller.pdb	0.2182	35.73	0.61	2.47	0		504	2ANB_A.pdb	0.8283	25.32	1	2.41	0		504	b3605_2e77_A_scwrl.pdb	0.9979	15.43	0.01	1.42	0		504	b3368_2npn_A_scwrl.pdb
505	b1440_2nvu_B_scwrl.pdb	0.04316	42.79	0.23	2.18	0		505	b2224_1m3z_A_jackal.pdb	0.9983	15	0	1.22	0		505	b2039_1iim_A_modeller.pdb	0.7856	26.17	0.04	1.79	0		505	2R6G_F.pdb	0.2183	35.73	0.94	2.28	0		505	b0103_1vhl_A_modeller.pdb	0.8283	25.32	0.2	2.24	0		505	1U6Z_AB.pdb1	0.9979	15.41	0.01	1.83	0		505	b3630_1zp9_A_scwrl.pdb
506	b3052_3ikh_A_scwrl.pdb	0.04323	42.79	0.51	2.31	0		506	b3368_1pjq_A_jackal.pdb	0.9983	15	0	1.49	0		506	b4254_2i6u_A_scwrl.pdb	0.7859	26.16	0.27	2.56	0		506	b3526_3lki_B_modeller.pdb	0.2184	35.72	0.78	2.14	0		506	b0307_1yq3_B_jackal.pdb	0.8284	25.32	0.79	2.11	0		506	b2752_3g6k_A_jackal.pdb	0.9979	15.4	0.01	2.42	0		506	b1805_3c5e_A_scwrl.pdb
507	b0908_2o0e_A_modeller.pdb	0.04332	42.78	0.83	2.64	0		507	1DKL_A.pdb	0.9983	15	0	1.54	0		507	b0273_2i6u_A_scwrl.pdb	0.7859	26.16	0.26	2.56	0		507	b2095_3ekl_A_scwrl.pdb	0.2192	35.7	0.64	2.5	0		507	b0929_1e54_A_scwrl.pdb	0.8286	25.32	0.2	1.73	0		507	b2818_3b8g_A_scwrl.pdb	0.9979	15.38	0.01	1.68	0		507	1X2G_A.pdb
508	b1732_2iuf_A_scwrl.pdb	0.04333	42.78	0.98	2.59	0		508	b4031_1pw4_A_scwrl.pdb	0.9983	15	0	1.54	0		508	1HO5_A.pdb	0.7859	26.16	0.07	2.11	0		508	1DV1_A.pdb	0.2192	35.7	0.23	2.42	0		508	b0030_1yoe_A_jackal.pdb	0.8291	25.3	1	2.5	0		508	b4390_2qjo_A_scwrl.pdb	0.9979	15.43	0	1.31	0		508	b2422_1vci_A_scwrl.pdb
509	b1300_1a4z_A_scwrl.pdb	0.04353	42.76	0.67	2.8	0		509	1FDR_A.pdb	0.9983	15	0	1.69	0		509	b0907_3hl2_B_scwrl.pdb	0.7859	26.16	0.05	2.11	0		509	1YRL_ABCD.pdb1	0.2193	35.7	0.48	2.52	0		509	1A9X_AB.pdb2	0.8291	25.3	0.33	2.08	0		509	b0133_2x0k_A_scwrl.pdb	0.9979	15.43	0	1.91	0		509	b2752_1zun_A_scwrl.pdb
510	b2499_2zau_A_scwrl.pdb	0.04357	42.76	0.53	2.48	0		510	b3924_1fdr_A_jackal.pdb	0.9983	15	0	1.69	0		510	b4322_1tz9_A_scwrl.pdb	0.7862	26.15	0.04	2.33	0		510	b3396_3fwl_A_scwrl.pdb	0.2195	35.7	0.22	2.28	0		510	b3788_1bxk_A_modeller.pdb	0.8291	25.3	0.14	2.24	0		510	b0765_3d31_A_jackal.pdb	0.9979	15.42	0	2.04	0		510	2WDQ_A.pdb
511	b0517_1vbi_A_modeller.pdb	0.0437	42.75	0.21	2.59	0		511	1X14_B.pdb	0.9983	15	0	1.83	0		511	b3654_3qe7_A_jackal.pdb	0.7863	26.15	0.05	2.17	0		511	b0403_3k8l_A_scwrl.pdb	0.2206	35.67	0.59	2.43	0		511	1DFO_AB.pdb1	0.8296	25.29	1	2.38	0		511	3KSO_A.pdb	0.9979	15.41	0	1.52	0		511	b2690_3kbb_A_scwrl.pdb
512	b3844_2vnk_A_scwrl.pdb	0.04371	42.74	0.62	2.37	0		512	1GG4_A.pdb	0.9984	14.98	0	1.51	0		512	b2907_2x3n_A_scwrl.pdb	0.7866	26.15	0.08	2.23	0		512	b3846_1f12_A_modeller.pdb	0.2206	35.67	0.26	2.6	0		512	b4358_1pl8_A_scwrl.pdb	0.8302	25.28	0.08	2.15	0		512	b1584_3eg7_A_scwrl.pdb	0.9979	15.41	0	2.03	0		512	3HTV_A.pdb
513	b0904_3q7k_A_modeller.pdb	0.04386	42.73	0.39	2.26	0		513	b3826_1nrw_A_scwrl.pdb	0.9984	14.98	0	1.78	0		513	b4238_1h7a_A_scwrl.pdb	0.7869	26.14	0.29	2.25	0		513	1CS0_B.pdb	0.2209	35.66	0.62	2.2	0		513	2VYC_A(2)B(2)C(2)D(2)E(2).pdb1	0.8308	25.27	0.06	2.2	0		513	b0414_2d5n_B_modeller.pdb	0.9979	15.4	0	1.73	0		513	b3588_2wme_A_scwrl.pdb
514	b1740_1nsy_A_scwrl.pdb	0.04389	42.73	0.43	2.49	0		514	b2131_3mam_A_scwrl.pdb	0.9984	14.98	0	2.15	0		514	b0855_3fvq_A_scwrl.pdb	0.787	26.14	0.29	1.53	0		514	b1747_1yle_A_scwrl.pdb	0.2212	35.66	0.96	2.45	0		514	b0037_3gpc_A_modeller.pdb	0.8308	25.27	0.05	2.23	0		514	b0576_3l1l_A_modeller.pdb	0.9979	15.39	0	1.75	0		514	b3774_1qmg_A_scwrl.pdb
515	b1377_1e54_A_jackal.pdb	0.04394	42.72	0.69	2.69	0		515	b2882_3qe7_A_scwrl.pdb	0.9984	14.97	0	1.27	0		515	b0072_1l5j_A_scwrl.pdb	0.787	26.14	0.04	2.36	0		515	1QSG_ABCD.pdb1	0.2212	35.66	0.45	2.53	0		515	b1377_1p4t_A_scwrl.pdb	0.831	25.27	0.06	2.46	0		515	b2507_1nsy_A_scwrl.pdb	0.9979	15.38	0	1.09	0		515	b3360_1qdl_B_modeller.pdb
516	1A3G_A(2)B(2)C(2).pdb1	0.04395	42.72	0.08	2.4	0		516	b4111_1pw4_A_jackal.pdb	0.9984	14.97	0	1.93	0		516	b0110_1j3g_A_modeller.pdb	0.7872	26.14	0.36	2.32	0		516	b2803_3ll3_A_modeller.pdb	0.2213	35.65	0.79	2.29	0		516	2J5T_ABCD.pdb1	0.8313	25.26	0.24	2.23	0		516	b0842_2gfp_A_scwrl.pdb	0.9979	15.38	0	1.84	0		516	b2251_2o1c_A_scwrl.pdb
517	b4161_1mky_A_scwrl.pdb	0.04399	42.72	0.83	2.57	0		517	2BZ0_AB.pdb1	0.9984	14.97	0	2.08	0		517	b0475_2qd1_A_scwrl.pdb	0.7874	26.13	0.09	2.42	0		517	b3605_2e77_A_scwrl.pdb	0.2221	35.64	0.69	2.48	0		517	2DR6_A.pdb	0.8317	25.25	0.02	2.21	0		517	1C8U_AB.pdb1	0.9979	15.37	0	1.65	0		517	b3029_3lgn_A_scwrl.pdb
518	1P3W_AB.pdb1	0.04414	42.71	0.18	2.37	0		518	b4288_2nq2_A_modeller.pdb	0.9984	14.96	0	1.07	0		518	b3397_1v8t_A_jackal.pdb	0.7875	26.13	0.16	1.87	0		518	b1623_3iar_A_scwrl.pdb	0.2222	35.63	0.34	2.29	0		518	b0480_1ii7_A_scwrl.pdb	0.8319	25.25	0.93	2.54	0		518	b1768_3hb7_A_scwrl.pdb	0.998	15.3	0.11	1.64	0		518	b0403_1ua3_A_scwrl.pdb
519	b4005_2r87_A_scwrl.pdb	0.04425	42.7	0.14	2.52	0		519	b4072_1yq3_B_jackal.pdb	0.9984	14.96	0	1.18	0		519	1YW6_AB.pdb1	0.788	26.12	0.11	1.82	0		519	b3397_1vhz_A_modeller.pdb	0.2226	35.62	0.38	2.6	0		519	b1385_2o2p_A_modeller.pdb	0.832	25.24	0.05	2.34	0		519	b2297_1yco_A_scwrl.pdb	0.998	15.33	0.07	1.06	0		519	b1059_1ng4_A_scwrl.pdb
520	b0431_2gsm_A_scwrl.pdb	0.04425	42.7	0.11	2.42	0		520	b2425_1sbp_A_modeller.pdb	0.9984	14.96	0	1.68	0		520	2R6G_F.pdb	0.7887	26.11	1	2.17	0		520	b4006_1p4r_A_scwrl.pdb	0.2229	35.62	0.29	2.55	0		520	b2032_1uqu_A_modeller.pdb	0.8325	25.23	0.93	1.68	0		520	2QFI_A(2).pdb1	0.998	15.29	0.07	1.81	0		520	b1588_1tmo_A_scwrl.pdb
521	b0241_1e54_A_scwrl.pdb	0.0443	42.69	0.25	2.5	0		521	b1125_2onk_C_scwrl.pdb	0.9984	14.96	0	1.71	0		521	b1588_1tmo_A_scwrl.pdb	0.7887	26.11	0.36	2.05	0		521	b0837_2g8s_A_scwrl.pdb	0.223	35.62	0.28	2.54	0		521	b2501_1f0i_A_scwrl.pdb	0.8325	25.23	0.79	2.06	0		521	2QFI_A.pdb	0.998	15.29	0.07	1.81	0		521	b2997_1h2a_S_scwrl.pdb
522	2V4Y_ABCDEF.pdb1	0.04431	42.69	0.43	2.11	0		522	1YON_A.pdb	0.9984	14.95	0	1.28	0		522	1T3D_A(2)B(2)C(2).pdb1	0.7891	26.1	0.03	2.33	0		522	b0159_3lgs_A_scwrl.pdb	0.2233	35.61	0.81	2.48	0		522	b2551_2xbn_A_scwrl.pdb	0.8327	25.23	0.15	1.66	0		522	b0307_1yq3_B_jackal.pdb	0.998	15.32	0.06	2.6	0		522	b3605_2e77_A_scwrl.pdb
523	b2943_1pw4_A_scwrl.pdb	0.04443	42.68	0.41	2.56	1		523	b1634_2xut_A_jackal.pdb	0.9984	14.95	0	1.29	0		523	b0698_3pjz_A_scwrl.pdb	0.7901	26.08	0.17	2.3	0		523	b4014_1n8i_A_scwrl.pdb	0.2233	35.61	0.17	2.68	0		523	b0639_2qjo_A_modeller.pdb	0.8329	25.22	0.13	2.16	0		523	2FQ6_A(2)B(2).pdb1	0.998	15.3	0.06	1.03	0		523	b3365_3nt6_A_scwrl.pdb
524	2NU8_A(2)B(2).pdb1	0.04443	42.68	0.11	2.34	0		524	b0002_3ing_A_scwrl.pdb	0.9984	14.95	0	1.41	0		524	2F9Y_A(2)B(2).pdb1	0.7907	26.07	1	2.29	0		524	3HST_A.pdb	0.2237	35.6	0.56	2.19	0		524	b3403_1khf_A_scwrl.pdb	0.8332	25.22	0.09	2.28	0		524	b1474_3o5a_A_scwrl.pdb	0.998	15.28	0.06	1.81	0		524	1GET_A.pdb
525	b0123_2wsd_A_jackal.pdb	0.04456	42.67	0.42	2.32	0		525	b0103_1vhl_A_modeller.pdb	0.9984	14.94	0	2.06	0		525	b0480_3ive_A_scwrl.pdb	0.791	26.06	0.78	2.21	0		525	1E1O_A.pdb	0.2237	35.6	0.15	2.53	0		525	b1761_1hwy_A_modeller.pdb	0.8333	25.21	0.39	2.14	0		525	2FQ6_A.pdb	0.998	15.3	0.05	1.03	0		525	b4019_1q8a_A_scwrl.pdb
526	b3430_3brk_X_jackal.pdb	0.0447	42.66	0.38	2	0		526	b3787_1dlj_A_scwrl.pdb	0.9984	14.93	0	1.48	0		526	b4245_2atc_A_modeller.pdb	0.7912	26.06	0.95	2.12	0		526	b1805_3gpc_A_scwrl.pdb	0.2238	35.6	0.11	2.41	0		526	b1388_1oqu_A_modeller.pdb	0.8334	25.21	1	1.8	0		526	b0068_2qry_A_scwrl.pdb	0.998	15.27	0.04	1.94	0		526	b3201_2onk_A_modeller.pdb
527	b1732_1ggf_A_modeller.pdb	0.04484	42.65	0.21	2.36	0		527	b2836_1mdb_A_scwrl.pdb	0.9984	14.92	0	1.11	0		527	3ABQ_ABCD.pdb1	0.7915	26.05	0.12	2.45	0		527	b2441_1uc4_A_scwrl.pdb	0.224	35.59	0.98	2.63	0		527	b1872_4dmr_A_scwrl.pdb	0.8334	25.21	0.7	2.46	0		527	b0063_3ll3_A_scwrl.pdb	0.998	15.31	0.02	0.88	0		527	b1185_3e9j_C_modeller.pdb
528	b4069_1pg4_A_jackal.pdb	0.04489	42.64	0.18	2.47	0		528	b0212_2p1e_A_scwrl.pdb	0.9984	14.92	0	2.01	0		528	b1854_2e28_A_scwrl.pdb	0.7919	26.05	0.43	2.4	0		528	b4356_1pw4_A_modeller.pdb	0.224	35.59	0.18	2.55	0		528	4UAG_A.pdb	0.8336	25.21	0.13	2.49	0		528	b1390_3pw1_A_modeller.pdb	0.998	15.28	0.02	1.7	0		528	b1098_4tmk_A_scwrl.pdb
529	2OI5_A.pdb	0.0449	42.64	0.11	2.36	0		529	1D8W_ABCD.pdb1	0.9984	14.91	0	1.21	0		529	1VA6_A.pdb	0.792	26.04	0.64	2.14	0		529	2GSK_A.pdb	0.224	35.59	0.06	2.55	0		529	b4031_1pw4_A_scwrl.pdb	0.8336	25.21	0.06	2.27	0		529	b0997_1tmo_A_modeller.pdb	0.998	15.27	0.02	2	0		529	b4084_3ohr_A_scwrl.pdb
530	b0241_2x27_X_scwrl.pdb	0.04502	42.63	0.19	2.55	0		530	b1701_3c5e_A_scwrl.pdb	0.9984	14.91	0	1.27	0		530	2RDZ_A.pdb	0.792	26.05	0.03	2.35	0		530	b2882_3qe7_A_scwrl.pdb	0.2244	35.58	0.18	2.21	0		530	1K7K_A.pdb	0.8339	25.2	0.17	2.29	0		530	b0344_1jyn_A_scwrl.pdb	0.998	15.35	0.01	1.85	0		530	b2965_1c4k_A_modeller.pdb
531	b0002_1ebu_D_modeller.pdb	0.04508	42.62	0.49	2.5	0		531	2PAQ_A.pdb	0.9984	14.9	0	0.36	0		531	2ECK_A.pdb	0.7924	26.04	0.08	2.11	0		531	b1468_2jiq_A_scwrl.pdb	0.2252	35.56	0.89	2.41	0		531	b2051_2gt4_C_modeller.pdb	0.8341	25.2	0.12	1.16	0		531	1DWK_ABCDEFGHIJ.pdb1	0.998	15.34	0.01	1.47	0		531	b1014_3haz_A_scwrl.pdb
532	b2470_2drd_A_modeller.pdb	0.04523	42.61	0.11	2.58	0		532	2PAQ_AB.pdb1	0.9984	14.9	0	0.36	0		532	b2307_3dhw_A_scwrl.pdb	0.7925	26.04	0.16	2.47	0		532	1TDJ_A.pdb	0.2255	35.56	0.46	2.17	0		532	b1682_2d2f_A_scwrl.pdb	0.8343	25.19	0.93	2.28	0		532	1IL2_AB.pdb	0.998	15.3	0.01	1.65	0		532	b1849_3etj_A_scwrl.pdb
533	b0365_3e4r_A_scwrl.pdb	0.04538	42.6	0.45	2.56	0		533	b1723_2jgv_B_scwrl.pdb	0.9984	14.9	0	1.15	0		533	2GRX_AC.pdb	0.7933	26.02	0.02	1.79	0		533	2X9K_A.pdb	0.2256	35.56	0.75	2.11	0		533	3NE5_AB.pdb	0.8346	25.19	0.08	2.02	0		533	b0754_1rzm_A_scwrl.pdb	0.998	15.31	0	1.05	0		533	1XK7_A.pdb
534	b0777_2yqz_A_modeller.pdb	0.04551	42.59	0.22	2.02	0		534	b2465_1ngs_A_jackal.pdb	0.9984	14.89	0	1.58	0		534	b3553_2p9c_A_scwrl.pdb	0.7938	26.01	0.13	2.23	0		534	b3417_1l5v_A_jackal.pdb	0.2256	35.55	0.48	2.4	0		534	1URH_A.pdb	0.8347	25.18	0.28	2.39	0		534	2IO9_A.pdb	0.998	15.3	0	1.39	0		534	b3894_1kqf_A_scwrl.pdb
535	1RG9_A.pdb	0.04565	42.58	0.35	2.57	0		535	b3779_2j4r_A_modeller.pdb	0.9984	14.89	0	1.87	0		535	b3008_2rfv_A_scwrl.pdb	0.7939	26.01	0.11	1.81	0		535	b1487_1dpe_A_modeller.pdb	0.2257	35.55	0.96	2.59	0		535	b0592_3gfv_A_modeller.pdb	0.8349	25.18	0.42	2.32	0		535	b0090_3hbn_A_scwrl.pdb	0.998	15.29	0	1.35	0		535	b2379_1aib_A_scwrl.pdb
536	b1465_1q16_C_modeller.pdb	0.04578	42.57	0.21	1.93	0		536	2IW1_A.pdb	0.9984	14.88	0	1.79	0		536	b2131_2reg_A_scwrl.pdb	0.794	26.01	0.88	2.24	0		536	b0936_3hn0_A_scwrl.pdb	0.2263	35.54	0.26	2.38	0		536	b1744_1cpx_A_scwrl.pdb	0.8349	25.18	0.11	2.15	0		536	2PFK_C(2)D(2).pdb2	0.998	15.28	0	1.21	0		536	b0726_2jgd_A_scwrl.pdb
537	b3236_1i0z_A_scwrl.pdb	0.04581	42.56	0.21	2.61	0		537	b3708_3gzd_A_scwrl.pdb	0.9985	14.88	0	0.44	0		537	1EYZ_AB.pdb1	0.7946	26	0.04	2.17	0		537	1TJ7_A(2)B(2).pdb2	0.2268	35.53	0.81	2.61	0		537	1NPD_AB.pdb1	0.8353	25.17	0.08	2.32	0		537	1DXF_A.pdb	0.998	15.28	0	1.53	0		537	b2976_2gq3_A_scwrl.pdb
538	1QF5_A.pdb	0.04587	42.56	0.24	2.3	0		538	2GAE_A.pdb	0.9985	14.87	0	0.8	0		538	b2010_2j9p_A_scwrl.pdb	0.7948	25.99	0.9	2.35	0		538	b1398_3nyq_A_scwrl.pdb	0.2268	35.53	0.23	2.39	0		538	1NPD_A.pdb	0.8353	25.17	0.07	2.32	0		538	3HTV_A(2).pdb1	0.998	15.28	0	2.07	0		538	b2388_2q2r_A_scwrl.pdb
539	b0752_2qfi_A_scwrl.pdb	0.04588	42.56	0.31	2.46	0		539	3HST_A.pdb	0.9985	14.86	0	0.83	0		539	b1440_2nvu_B_scwrl.pdb	0.7954	25.98	0.15	2.44	0		539	b2901_3pn8_A_scwrl.pdb	0.2269	35.53	0.89	2.31	0		539	b3779_2flo_A_jackal.pdb	0.8356	25.17	1	2.68	0		539	3HTV_A.pdb	0.998	15.28	0	2.07	0		539	b0072_1l5j_A_scwrl.pdb
540	b0150_1qjq_A_modeller.pdb	0.04616	42.53	0.14	2.5	0		540	b3962_1zmd_A_modeller.pdb	0.9985	14.86	0	1.14	0		540	b0893_2zr2_A_scwrl.pdb	0.7959	25.97	0.09	2.32	0		540	b0757_1s4e_A_scwrl.pdb	0.2269	35.53	0.25	2.62	0		540	b4130_2xut_A_modeller.pdb	0.8358	25.16	0.05	2.15	0		540	b0103_1jjv_A_jackal.pdb	0.998	15.28	0	2.3	0		540	b2205_3mm9_A_jackal.pdb
541	1TOK_AB.pdb1	0.0462	42.53	0.24	2.91	0		541	b4358_1pl8_A_scwrl.pdb	0.9985	14.86	0	1.16	0		541	b0186_3n75_A_modeller.pdb	0.7962	25.96	0.2	2.5	0		541	b0805_1qff_A_scwrl.pdb	0.227	35.52	0.09	2.93	0		541	b1377_3pgs_A_modeller.pdb	0.8363	25.15	0.59	2.43	0		541	1ADE_AB.pdb1	0.998	15.27	0	1.1	0		541	b0403_1izj_A_modeller.pdb
542	b3256_1dv2_A_modeller.pdb	0.04622	42.53	0.08	2.4	0		542	b3671_1ybh_A_scwrl.pdb	0.9985	14.86	0	1.33	0		542	b0774_1qj3_A_scwrl.pdb	0.7963	25.96	0.67	2.05	0		542	b0123_2wsd_A_jackal.pdb	0.2272	35.52	0.91	2.51	0		542	b2379_1aib_A_scwrl.pdb	0.8368	25.14	0.04	2.1	0		542	1SEH_A.pdb	0.9981	15.21	0.03	1.78	0		542	3NE5_AB.pdb
543	b2751_3agj_A_scwrl.pdb	0.04626	42.52	0.46	2.5	0		543	b2296_1tuy_B_scwrl.pdb	0.9985	14.85	0	0.97	0		543	b0522_3g8c_A_jackal.pdb	0.7966	25.96	0.13	1.85	0		543	b0241_2iww_A_scwrl.pdb	0.2272	35.52	0.37	2.25	0		543	2AU7_A(6).pdb1	0.8371	25.13	1	2.56	0		543	b0860_3r39_A_scwrl.pdb	0.9981	15.26	0.02	1.55	0		543	b3213_1e1m_A_scwrl.pdb
544	b0153_2qi9_A_scwrl.pdb	0.04626	42.52	0.4	2.38	0		544	b1590_2vpw_C_jackal.pdb	0.9985	14.85	0	1.54	0		544	b0417_3c9t_A_jackal.pdb	0.7966	25.96	0.05	2.32	0		544	b0068_2qry_A_scwrl.pdb	0.2274	35.51	1	2.66	0		544	b0086_2xja_A_scwrl.pdb	0.8374	25.13	0.93	2.47	0		544	b3630_1zth_A_scwrl.pdb	0.9981	15.26	0.02	2.36	0		544	1URH_A.pdb
545	b0594_3c5e_A_scwrl.pdb	0.04643	42.51	0.26	2.38	0		545	b2215_3hw9_A_scwrl.pdb	0.9985	14.84	0	1.02	0		545	b3628_2jjm_A_scwrl.pdb	0.7968	25.95	0.7	2.67	0		545	1FUI_ABCDEF.pdb3	0.2274	35.51	0.5	2.22	0		545	b1263_1zyk_A_scwrl.pdb	0.8376	25.12	0.54	1.76	0		545	b0720_1ixe_A_scwrl.pdb	0.9981	15.21	0.01	1.82	0		545	b2029_2iz0_A_modeller.pdb
546	3GP6_A.pdb	0.04647	42.51	0.31	2.57	0		546	b0312_1wnb_B_scwrl.pdb	0.9985	14.84	0	1.64	0		546	b3893_1kqf_B_jackal.pdb	0.7975	25.94	0.75	2.36	0		546	b0980_1nd6_A_scwrl.pdb	0.2277	35.51	0.36	2.36	0		546	1IGW_ABCD.pdb1	0.8383	25.11	0.07	2.4	0		546	b3893_1kek_A_modeller.pdb	0.9981	15.2	0.01	1.52	0		546	b0914_3b5z_A_modeller.pdb
547	b2803_3ll3_A_modeller.pdb	0.0465	42.5	0.7	2.57	0		547	b0996_2j7a_C_modeller.pdb	0.9985	14.84	0	2	0		547	b1185_2k74_A_modeller.pdb	0.798	25.93	0.87	2.62	0		547	2IDB_A(2)B(2)C(2).pdb1	0.2284	35.49	0.45	2.66	0		547	b3432_3k1d_A_modeller.pdb	0.8387	25.1	0.93	2.56	0		547	b4474_3cqh_A_scwrl.pdb	0.9981	15.2	0.01	1.73	0		547	b2890_2xti_A_scwrl.pdb
548	1CT9_A.pdb	0.04664	42.49	0.26	2.37	0		548	3CRA_A.pdb	0.9985	14.83	0	0.57	0		548	b2388_1bg3_A_scwrl.pdb	0.798	25.93	0.05	1.94	1		548	b1740_1nsy_A_scwrl.pdb	0.2286	35.49	0.96	2.55	0		548	b1297_2gls_A_modeller.pdb	0.8387	25.1	0.35	2.19	0		548	b1098_4tmk_A_scwrl.pdb	0.9981	15.18	0.01	0.87	0		548	b3625_1zao_A_scwrl.pdb
549	1CT9_AD.pdb1	0.04664	42.49	0.25	2.37	0		549	2JGD_AB.pdb	0.9985	14.83	0	0.7	0		549	b2492_3q7k_A_modeller.pdb	0.7983	25.93	0.26	1.98	0		549	b0347_1mxt_A_scwrl.pdb	0.2286	35.49	0.31	2.38	0		549	1HOR_A.pdb	0.8389	25.09	1	2.31	0		549	b2519_3fwl_A_modeller.pdb	0.9981	15.18	0.01	1.6	0		549	b0886_2hyd_A_scwrl.pdb
550	b3993_2tps_A_scwrl.pdb	0.04665	42.49	0.3	2.27	0		550	1KJQ_A.pdb	0.9985	14.83	0	1.84	0		550	b2579_1h16_A_scwrl.pdb	0.7987	25.92	0.71	2.37	0		550	1KV7_A.pdb	0.2288	35.48	0.92	2.42	0		550	b4267_1p1r_A_scwrl.pdb	0.8391	25.09	0.93	2.15	0		550	b3450_1vci_A_scwrl.pdb	0.9981	15.26	0	0.88	0		550	b2418_3keu_A_modeller.pdb
551	1I8T_A.pdb	0.04676	42.48	0.41	2.51	0		551	b4019_1q8a_A_scwrl.pdb	0.9985	14.83	0	1.94	0		551	1BBU_A.pdb	0.7988	25.92	1	1.88	0		551	3CRA_A.pdb	0.2291	35.48	0.39	2.13	0		551	b2400_1j09_A_modeller.pdb	0.8391	25.09	0.5	2.21	0		551	b3788_1keu_A_jackal.pdb	0.9981	15.26	0	1.26	0		551	b0474_2vp2_A_scwrl.pdb
552	b4266_3o03_A_scwrl.pdb	0.04679	42.48	0.16	2.54	0		552	b4070_2e80_A_scwrl.pdb	0.9985	14.82	0	1.13	0		552	2J0W_A.pdb	0.7988	25.92	0.82	2.33	0		552	b3903_1de6_A_jackal.pdb	0.2299	35.46	0.77	2.73	0		552	b0674_1mb9_A_scwrl.pdb	0.8392	25.09	0.37	2.64	0		552	b2287_2fug_6_scwrl.pdb	0.9981	15.26	0	2.41	0		552	b0261_1umy_A_scwrl.pdb
553	b3480_1b0u_A_modeller.pdb	0.04691	42.47	0.62	2.73	0		553	b0174_2dtn_B_jackal.pdb	0.9985	14.81	0	1.31	0		553	b2263_1r3d_A_scwrl.pdb	0.799	25.91	0.09	2.16	0		553	1L5J_A.pdb	0.2304	35.45	0.9	2.25	0		553	b0403_1ua3_A_scwrl.pdb	0.8392	25.09	0.07	1.96	0		553	b1528_2gfp_A_modeller.pdb	0.9981	15.25	0	2.23	0		553	b0123_2wsd_A_jackal.pdb
554	b1441_2onk_A_scwrl.pdb	0.04693	42.47	0.5	2.61	0		554	b0341_1pw4_A_scwrl.pdb	0.9985	14.81	0	1.44	0		554	3CV2_A.pdb	0.7992	25.91	0.21	2.33	0		554	b2341_1f12_A_scwrl.pdb	0.2312	35.43	0.23	2.41	0		554	1FQO_B.pdb	0.8393	25.08	1	1.8	0		554	b4287_1b0u_A_scwrl.pdb	0.9981	15.23	0	0.94	0		554	b3962_1zmd_A_modeller.pdb
555	1AJ2_A(2).pisa1.pdb	0.04707	42.46	0.18	2.25	0		555	2IV2_X.pdb1	0.9985	14.8	0	1.26	0		555	b2281_1yq3_B_modeller.pdb	0.7993	25.91	1	1.91	0		555	b3187_3aq0_A_modeller.pdb	0.2323	35.4	0.24	2.24	0		555	b0241_2fgq_X_scwrl.pdb	0.8398	25.07	0.08	1.89	0		555	b0650_1kax_A_scwrl.pdb	0.9981	15.22	0	1.64	0		555	b3917_2onr_A_scwrl.pdb
556	1AJ2_A.pdb	0.04707	42.46	0.18	2.25	0		556	2R6G_ABEFG.pdb1	0.9985	14.8	0	1.31	0		556	b2874_1e19_A_scwrl.pdb	0.7997	25.9	1	2.02	0		556	b0123_1of0_A_modeller.pdb	0.2324	35.4	0.31	2.43	0		556	2AE0_X.pdb	0.8402	25.06	0.93	1.3	0		556	b1109_2yvj_A_scwrl.pdb	0.9981	15.22	0	1.73	0		556	b1378_1b0p_A_jackal.pdb
557	b3213_2vdc_G_scwrl.pdb	0.04708	42.46	0.75	2.46	0		557	b2507_2ywc_A_scwrl.pdb	0.9985	14.8	0	1.73	0		557	b1747_1tiq_A_scwrl.pdb	0.7997	25.9	0.2	2.64	0		557	2GRX_AC.pdb	0.2325	35.4	0.12	2.66	0		557	b1849_3ouz_A_scwrl.pdb	0.8402	25.07	0.07	1.81	0		557	2G8O_AB.pdb1	0.9981	15.22	0	1.96	0		557	b1297_1f52_A_scwrl.pdb
558	b2764_1fnc_A_modeller.pdb	0.04737	42.43	0.61	2.47	0		558	1DWK_ABCDEFGHIJ.pdb1	0.9985	14.79	0	2.32	0		558	2J1N_B.pdb	0.8	25.89	0.02	1.93	0		558	2AU7_A(6).pdb1	0.2327	35.39	0.87	2.55	0		558	b2264_3hww_A_scwrl.pdb	0.8411	25.05	1	1.92	0		558	b3892_1kqf_C_modeller.pdb	0.9981	15.21	0	1.21	0		558	b0693_1c4k_A_modeller.pdb
559	b2307_3dhw_A_scwrl.pdb	0.04738	42.43	0.27	2.1	0		559	b2920_2nvv_A_scwrl.pdb	0.9985	14.78	0	1.35	0		559	b0732_3lvt_A_scwrl.pdb	0.8005	25.88	0.67	2.47	0		559	b0829_3ozx_A_scwrl.pdb	0.2329	35.39	0.16	2.08	0		559	1EBL_AB.pdb1	0.8412	25.04	0.36	1.93	0		559	b2551_1kl2_A_jackal.pdb	0.9981	15.2	0	0.47	0		559	b3187_3oyr_B_scwrl.pdb
560	b0033_2pbz_A_modeller.pdb	0.04738	42.43	0.11	2.38	0		560	1KO5_A.pdb	0.9985	14.78	0	2.1	0		560	b4390_2qjo_A_scwrl.pdb	0.8005	25.88	0.09	2.5	0		560	b3792_3mkt_A_scwrl.pdb	0.2332	35.38	0.22	2.5	0		560	b2373_2ji6_A_modeller.pdb	0.8412	25.04	0.18	1.86	0		560	b2751_3i1f_A_scwrl.pdb	0.9981	15.2	0	1.73	0		560	b1276_2ipy_A_scwrl.pdb
561	b4242_1q3i_A_scwrl.pdb	0.04761	42.41	0.41	2.19	0		561	b2388_1bg3_A_scwrl.pdb	0.9985	14.77	0	1.07	1		561	b0347_1mxt_A_scwrl.pdb	0.8009	25.87	0.03	1.78	0		561	b4213_1ho5_A_scwrl.pdb	0.2338	35.37	0.28	2.41	0		561	b1704_1n8f_A_scwrl.pdb	0.8414	25.04	0.08	2.32	0		561	b0837_1cq1_A_scwrl.pdb	0.9981	15.19	0	1.95	0		561	b2307_3dhw_A_scwrl.pdb
562	2G8S_A.pdb	0.04776	42.4	0.18	2.25	0		562	1L5J_AB.pdb	0.9986	14.77	0	1.11	0		562	b1683_1vh4_A_scwrl.pdb	0.8014	25.87	0.86	2.36	0		562	b2132_2x40_A_modeller.pdb	0.2339	35.37	0.24	2.51	0		562	b0025_1f9a_A_scwrl.pdb	0.8415	25.04	1	2.18	0		562	b2260_3lnv_A_jackal.pdb	0.9981	15.18	0	1.24	0		562	b2890_3bju_A_scwrl.pdb
563	b0480_2z1a_A_scwrl.pdb	0.04781	42.4	0.3	2.42	0		563	3O7Q_A.pdb	0.9986	14.76	0	1.48	0		563	b1107_1y65_A_scwrl.pdb	0.8014	25.87	0.61	2.49	0		563	2I2W_ABCD.pdb3	0.2342	35.36	0.36	2.54	0		563	1R6W_A.pdb	0.8419	25.03	0.06	2.34	0		563	b1781_1a80_A_scwrl.pdb	0.9982	15.1	0.14	1.07	0		563	b4129_3bju_A_scwrl.pdb
564	b1301_1ng4_A_scwrl.pdb	0.04785	42.39	0.32	2.53	0		564	b1224_1dmr_A_scwrl.pdb	0.9986	14.74	0	0.14	0		564	b3052_2fv7_A_scwrl.pdb	0.8014	25.87	0.5	2.75	0		564	1FC4_A.pdb	0.2343	35.36	0.75	2.43	0		564	b1107_1y65_A_scwrl.pdb	0.842	25.03	1	2.13	0		564	b1852_1h9a_A_scwrl.pdb	0.9982	15.1	0.08	1.69	0		564	b4213_3ive_A_scwrl.pdb
565	1E8C_A.pdb	0.04787	42.39	0.84	2.05	0		565	b3380_3m8w_A_scwrl.pdb	0.9986	14.74	0	1.36	0		565	b2764_1tll_A_scwrl.pdb	0.8015	25.86	0.86	2.47	0		565	b3450_2awn_A_scwrl.pdb	0.2344	35.36	0.91	2.56	0		565	b1015_3dh4_A_scwrl.pdb	0.8421	25.02	0.1	2.4	0		565	b4013_2vdj_A_modeller.pdb	0.9982	15.16	0.05	2.05	0		565	b0160_3bg2_A_scwrl.pdb
566	b1487_1dpe_A_modeller.pdb	0.04793	42.39	0.89	2.44	0		566	b3553_2gcg_A_modeller.pdb	0.9986	14.74	0	1.5	0		566	b4382_1brw_A_modeller.pdb	0.8018	25.86	0.44	1.19	0		566	1JSW_ABCD.pdb1	0.2345	35.35	0.24	2.7	0		566	1CIB_A.pdb	0.8425	25.02	0.06	2.31	0		566	b2688_1va6_A_jackal.pdb	0.9982	15.15	0.05	2.13	0		566	3HHP_A.pdb
567	b4094_1qhx_A_scwrl.pdb	0.04808	42.37	0.12	2.4	0		567	2OI7_A.pdb	0.9986	14.73	0	1.29	0		567	2XNJ_A.pdb1	0.802	25.85	0.22	2.45	0		567	b3904_3ll3_A_scwrl.pdb	0.2349	35.35	0.66	2.38	0		567	b2421_1wkv_A_modeller.pdb	0.8429	25.01	1	2.15	0		567	b0864_2onk_A_modeller.pdb	0.9982	15.12	0.04	1.84	0		567	2GQS_A.pdb
568	1FFT_A.pdb	0.04816	42.37	0.14	2.28	0		568	2HIM_ABCD.pdb1	0.9986	14.73	0	1.74	0		568	b0642_1h3n_A_scwrl.pdb	0.8021	25.85	0.95	2.22	0		568	b0072_1l5j_A_scwrl.pdb	0.2353	35.34	0.14	2.51	0		568	b0709_2xut_A_scwrl.pdb	0.843	25	0.93	1.99	0		568	b1380_1j49_A_modeller.pdb	0.9982	15.12	0.03	0.84	0		568	1X2H_A.pdb
569	b2281_1l0v_B_modeller.pdb	0.04827	42.36	0.74	2.81	0		569	b1866_1asz_A_scwrl.pdb	0.9986	14.73	0	2.17	0		569	1TZP_AB.pdb1	0.8023	25.85	1	1.85	0		569	b2996_1l0v_B_jackal.pdb	0.2354	35.33	0.77	2.48	0		569	b3350_1xgk_A_scwrl.pdb	0.8432	25	0.39	1.46	0		569	b0855_3fvq_A_scwrl.pdb	0.9982	15.13	0.02	1.2	0		569	b2818_2r98_A_scwrl.pdb
570	1EQ2_A.pdb	0.04834	42.35	0.35	2.9	0		570	1KQF_A(3)B(3)C(3).pdb1	0.9986	14.72	0	0.73	0		570	b3281_1e5q_A_modeller.pdb	0.8027	25.84	0.6	1.32	0		570	b1805_1v26_A_scwrl.pdb	0.2354	35.33	0.72	2.54	0		570	2HWG_AB.pdb1	0.8442	24.98	0.06	2.05	0		570	2GB5_AB.pdb1	0.9982	15.09	0.02	1.74	0		570	b4390_2qjo_A_scwrl.pdb
571	b1033_3kbo_A_jackal.pdb	0.04834	42.35	0.22	2.69	0		571	1KO8_A.pdb	0.9986	14.72	0	1.69	0		571	b1109_2yvf_A_scwrl.pdb	0.8028	25.84	0.22	1.74	0		571	b2242_1ebd_A_scwrl.pdb	0.2357	35.33	0.87	2.19	0		571	b2205_3mm9_A_jackal.pdb	0.8443	24.97	0.11	2.07	0		571	b2551_2vmx_A_jackal.pdb	0.9982	15.18	0.01	0.5	0		571	2DRD_A.pdb
572	b0452_1wlv_C_scwrl.pdb	0.04838	42.35	0.96	2.33	0		572	b1377_2fgq_X_jackal.pdb	0.9986	14.71	0	1.02	0		572	b2463_2a9f_A_scwrl.pdb	0.8029	25.84	0.06	2.34	0		572	b1377_3a2t_X_scwrl.pdb	0.2362	35.32	0.26	2.49	0		572	b3749_1ji0_A_jackal.pdb	0.8444	24.97	1	1.95	0		572	b4069_2p2f_A_scwrl.pdb	0.9982	15.18	0.01	2.17	0		572	b1123_2nvu_B_scwrl.pdb
573	b0757_1s4e_A_scwrl.pdb	0.04843	42.35	0.31	2.24	0		573	b0197_3k2d_A_scwrl.pdb	0.9986	14.71	0	1.64	0		573	b0038_1xvv_A_jackal.pdb	0.8033	25.83	0.56	2.18	0		573	1VI9_AB.pdb1	0.2365	35.31	1	2.67	0		573	b0063_3l0q_A_scwrl.pdb	0.8447	24.97	0.04	1.93	0		573	b1276_1c96_A_scwrl.pdb	0.9982	15.15	0.01	1.93	0		573	b0766_3dnp_A_modeller.pdb
574	b1588_1dmr_A_scwrl.pdb	0.04857	42.33	0.17	2.49	0		574	b2662_2cjh_A_modeller.pdb	0.9986	14.71	0	1.87	0		574	2F00_A.pdb	0.8037	25.82	0.9	1.9	0		574	b0072_1c96_A_scwrl.pdb	0.2369	35.3	0.7	2.06	0		574	b0381_3q1k_A_modeller.pdb	0.8449	24.96	0.93	1.71	0		574	b2764_1qfz_A_scwrl.pdb	0.9982	15.14	0.01	1.38	0		574	b2874_1e19_A_scwrl.pdb
575	b3385_3d6j_A_scwrl.pdb	0.04876	42.32	0.6	2.39	0		575	b0092_2r87_A_scwrl.pdb	0.9986	14.7	0	0.78	0		575	b2342_1wdk_C_scwrl.pdb	0.8041	25.81	0.9	2.24	0		575	b0723_1knp_A_scwrl.pdb	0.2369	35.3	0.3	2.52	0		575	1PB1_A.pdb	0.845	24.96	0.93	1.87	0		575	1E0T_ABCD.pdb1	0.9982	15.11	0.01	1.33	0		575	b1224_2jir_A_scwrl.pdb
576	b1701_1mdb_A_modeller.pdb	0.04882	42.31	0.81	2.35	0		576	b2022_1rhy_A_modeller.pdb	0.9986	14.69	0	1.84	0		576	b2146_3f8p_A_scwrl.pdb	0.8042	25.81	0.02	1.96	0		576	b2518_3evm_A_scwrl.pdb	0.237	35.3	0.66	2.3	0		576	b0150_1by5_A_scwrl.pdb	0.8451	24.96	0.05	2.08	0		576	b3629_3oy2_A_scwrl.pdb	0.9982	15.16	0	1.38	0		576	3HY0_AB.pdb
577	b0002_3c1m_A_scwrl.pdb	0.04885	42.31	0.06	2.11	0		577	b1468_2jiq_A_scwrl.pdb	0.9986	14.69	0	2.11	0		577	b0837_2g8s_A_scwrl.pdb	0.8044	25.81	0.11	2.64	0		577	3K8D_A.pdb	0.2371	35.3	0.52	2.57	0		577	b1223_1pw4_A_modeller.pdb	0.8453	24.95	0.05	2.66	0		577	b4238_1hk8_A_scwrl.pdb	0.9982	15.16	0	1.43	0		577	b2312_1mb9_A_scwrl.pdb
578	b3942_1mwv_A_modeller.pdb	0.04932	42.27	0.13	2.5	0		578	2EX2_A(2).pdb2	0.9986	14.68	0	0.31	0		578	1A96_ABCD.pdb1	0.8046	25.8	0.23	2.44	0		578	3K8D_AD.pdb1	0.2371	35.3	0.47	2.57	0		578	b0002_2hmf_A_modeller.pdb	0.8454	24.95	0.12	2.37	0		578	b2149_3bk7_A_scwrl.pdb	0.9982	15.16	0	1.69	0		578	b0307_1l0v_B_jackal.pdb
579	b1779_2x5j_O_modeller.pdb	0.04934	42.27	0.65	2.75	0		579	b3182_2ex2_A_jackal.pdb	0.9986	14.68	0	0.31	0		579	b2342_1u6s_A_scwrl.pdb	0.8048	25.8	0.89	2.11	0		579	b1732_1ggf_A_modeller.pdb	0.2373	35.29	0.51	2.17	0		579	b0980_1nd6_A_scwrl.pdb	0.8458	24.94	1	2.15	0		579	b4119_1u8x_X_modeller.pdb	0.9982	15.15	0	0.38	0		579	b4382_3h5q_A_scwrl.pdb
580	1NPD_AB.pdb1	0.04943	42.27	0.11	2.27	0		580	b2810_3nra_A_scwrl.pdb	0.9986	14.68	0	1.29	0		580	b1468_1dmr_A_scwrl.pdb	0.8048	25.8	0.53	2.11	0		580	b1525_2imp_A_jackal.pdb	0.2374	35.29	0.98	2.23	0		580	3ETH_AB.pdb1	0.8461	24.94	0.36	2.14	0		580	1Q16_A.pdb	0.9982	15.15	0	2.08	0		580	b1468_1q16_A_modeller.pdb
581	b0348_1b4u_B_scwrl.pdb	0.04948	42.26	0.89	2.45	0		581	b2979_3pm9_A_modeller.pdb	0.9986	14.67	0	1.3	0		581	b0386_3gt0_A_scwrl.pdb	0.805	25.8	0.04	1.92	0		581	b4054_1ams_A_scwrl.pdb	0.2374	35.29	0.91	2.57	0		581	b1059_1ng4_A_scwrl.pdb	0.8467	24.92	0.86	2.19	0		581	b2818_3d2m_A_jackal.pdb	0.9982	15.14	0	1.05	0		581	b2818_3b8g_A_scwrl.pdb
582	b0477_3lki_B_scwrl.pdb	0.04949	42.26	0.14	2.48	0		582	b1800_3flk_A_jackal.pdb	0.9986	14.67	0	1.51	0		582	b3788_1keu_A_jackal.pdb	0.8054	25.79	0.13	2.43	0		582	b2890_2xti_A_scwrl.pdb	0.2377	35.28	0.28	2.61	0		582	b1528_2gfp_A_modeller.pdb	0.8468	24.92	0.86	1.81	0		582	b0314_2wit_A_modeller.pdb	0.9982	15.14	0	1.08	0		582	b3580_3ll3_A_scwrl.pdb
583	b4358_1e3j_A_jackal.pdb	0.04961	42.25	0.43	2.35	0		583	b3751_2x7x_A_modeller.pdb	0.9986	14.67	0	1.98	0		583	b1901_3m9w_A_scwrl.pdb	0.806	25.77	0.83	2.35	0		583	b0242_3ll5_C_scwrl.pdb	0.2378	35.28	0.92	2.21	0		583	b0037_3c5e_A_scwrl.pdb	0.8473	24.91	1	2.19	0		583	b2810_3nra_A_scwrl.pdb	0.9982	15.13	0	0.31	0		583	b1009_3om8_A_scwrl.pdb
584	b2866_3eub_C_modeller.pdb	0.04963	42.25	0.6	2.51	0		584	1UAE_A.pdb	0.9986	14.66	0	1.95	0		584	1TUV_A(2).pdb1	0.8063	25.77	1	2.26	0		584	1L6S_A(4)B(4).pdb1	0.2379	35.28	0.2	2.66	0		584	b3430_1yp4_B_modeller.pdb	0.8476	24.9	0.11	2.14	0		584	b2538_2ckf_A_scwrl.pdb	0.9982	15.11	0	1.15	0		584	b1378_2c42_A_jackal.pdb
585	b0166_1kgq_A_scwrl.pdb	0.04982	42.24	0.55	2.06	0		585	b2675_2cvu_A_modeller.pdb	0.9986	14.65	0	1.87	0		585	1TUV_A.pdb	0.8063	25.77	1	2.26	0		585	b3212_1ea0_A_modeller.pdb	0.238	35.28	0.51	2.24	0		585	4ECA_ABCD.pdb1	0.8476	24.9	0.02	2.45	0		585	b2284_2fug_1_modeller.pdb	0.9982	15.09	0	1.82	0		585	b0092_2r87_A_scwrl.pdb
586	b4481_2x0e_A_scwrl.pdb	0.04996	42.22	0.75	2.32	0		586	b0160_3bg2_A_scwrl.pdb	0.9987	14.65	0	1.64	0		586	b4214_1ka1_A_scwrl.pdb	0.8065	25.77	0.25	1.44	0		586	b2507_2ywc_A_scwrl.pdb	0.238	35.28	0.07	2.55	0		586	b0025_1t6z_A_scwrl.pdb	0.8479	24.89	0.93	1.84	0		586	1K0E_A.pdb	0.9983	15.06	0.17	1.38	0		586	b2818_2r8v_A_scwrl.pdb
587	b1377_2x27_X_scwrl.pdb	0.05002	42.22	0.87	2.14	0		587	b0002_3c1m_A_scwrl.pdb	0.9987	14.64	0	1.4	0		587	b2051_2gt4_C_modeller.pdb	0.8066	25.76	0.47	2.21	0		587	2PAQ_AB.pdb1	0.2382	35.27	0.77	2.12	0		587	2JGD_AB.pdb	0.8479	24.89	0.86	2.11	0		587	2WSX_ABC.pdb1	0.9983	15.03	0.14	1.04	0		587	b0484_3fpb_A_modeller.pdb
588	b2514_2q7h_A_scwrl.pdb	0.05024	42.2	0.36	2.52	0		588	b4014_1p7t_A_scwrl.pdb	0.9987	14.63	0	0.6	0		588	2NYA_A.pdb1	0.8066	25.76	0.3	2.27	0		588	b0158_2etv_A_scwrl.pdb	0.2383	35.27	0.32	2.6	0		588	1Q12_A.pdb	0.8479	24.89	0.79	2.1	0		588	3N37_A(2).pdb1	0.9983	15.07	0.04	1.93	0		588	1IL2_AB.pdb
589	1FFT_ABC.pdb1	0.05027	42.2	0.15	2.7	0		589	b3829_1u22_A_scwrl.pdb	0.9987	14.63	0	1.2	0		589	b3541_3dhw_C_scwrl.pdb	0.8067	25.76	0.41	2.28	0		589	b1377_3a2s_X_jackal.pdb	0.2388	35.26	0.73	2.48	0		589	2IO9_A.pdb	0.8481	24.89	0.05	2.45	0		589	3N37_A.pdb	0.9983	15.07	0.04	1.93	0		589	b3551_1eu1_A_scwrl.pdb
590	b2296_1g99_A_modeller.pdb	0.05032	42.2	0.96	2.34	0		590	2AN9_A.pdb	0.9987	14.62	0	0.56	0		590	b2751_1zun_B_scwrl.pdb	0.8068	25.76	0.95	2.28	0		590	2J5T_ABCD.pdb1	0.239	35.25	0.26	2.84	0		590	b0002_3c1m_A_scwrl.pdb	0.8484	24.88	0.16	2.31	0		590	b2690_2wf8_A_jackal.pdb	0.9983	15	0.02	1.55	0		590	b1468_2jiq_A_scwrl.pdb
591	1B0A_A(2).pdb1	0.05054	42.18	0.33	2.41	0		591	b2251_2o1c_A_scwrl.pdb	0.9987	14.62	0	1.41	0		591	b3198_3i6b_B_modeller.pdb	0.807	25.75	0.59	2.14	0		591	b1539_2nwq_A_modeller.pdb	0.2393	35.25	0.23	2.52	0		591	1JZ7_ABCD.pdb1	0.8486	24.88	0.39	1.75	0		591	b4227_2x7x_A_scwrl.pdb	0.9983	14.99	0.02	1.3	0		591	1E8C_A.pdb
592	1B0A_A.pdb	0.05054	42.18	0.33	2.41	0		592	b3540_2olj_A_scwrl.pdb	0.9987	14.62	0	1.56	0		592	b2048_1pcj_X_jackal.pdb	0.8072	25.75	0.38	2.03	0		592	b2253_1xey_A_jackal.pdb	0.2401	35.23	0.71	2.7	0		592	b0854_1mrp_A_scwrl.pdb	0.8487	24.88	0.19	2.71	0		592	b4015_1igw_A_scwrl.pdb	0.9983	15.08	0.01	1.44	0		592	b0827_1uuy_A_scwrl.pdb
593	b2049_2x5z_A_scwrl.pdb	0.05061	42.17	0.16	2.34	0		593	1KAE_AB.pdb1	0.9987	14.62	0	1.74	0		593	b0931_1ytk_A_scwrl.pdb	0.8075	25.75	0.49	2.21	0		593	b0090_3hbn_A_scwrl.pdb	0.2401	35.23	0.28	2.34	0		593	b3028_3lcm_A_modeller.pdb	0.8491	24.87	1	2.63	0		593	3N75_A(2)B(2)C(2)D(2)E(2).pdb1	0.9983	15.07	0.01	1.38	0		593	2IV7_A.pdb
594	b4382_1brw_B_scwrl.pdb	0.05066	42.17	0.62	2.55	0		594	b1198_1vbh_A_scwrl.pdb	0.9987	14.6	0	0.58	0		594	b2764_1fnc_A_modeller.pdb	0.8076	25.74	0.81	2.34	0		594	3QAS_AB.pdb1	0.2402	35.23	0.4	2.18	0		594	b2114_1rqg_A_scwrl.pdb	0.8492	24.86	0.14	2.24	0		594	b0628_3iiz_A_scwrl.pdb	0.9983	15.05	0.01	0.94	0		594	b2661_2w8q_A_modeller.pdb
595	b0425_3hwr_A_modeller.pdb	0.05066	42.17	0.17	2.54	0		595	1C30_A.pdb	0.9987	14.6	0	0.9	0		595	b0887_2hyd_A_jackal.pdb	0.8076	25.74	0.56	2.59	0		595	b3559_2zue_A_scwrl.pdb	0.2403	35.23	0.06	2.89	0		595	b2675_2cvx_A_modeller.pdb	0.8492	24.86	0.04	2.19	0		595	b0238_1yfz_A_modeller.pdb	0.9983	15.05	0.01	1.58	0		595	b2150_3m9w_A_scwrl.pdb
596	b0929_2xe5_A_scwrl.pdb	0.05085	42.16	0.19	2.37	0		596	b0307_2c42_A_modeller.pdb	0.9987	14.6	0	1.59	0		596	b0037_3g7s_A_modeller.pdb	0.808	25.74	0.9	1.93	0		596	b0594_3c5e_A_scwrl.pdb	0.2404	35.22	0.44	2.29	0		596	b4177_1mez_A_scwrl.pdb	0.8494	24.86	0.69	2.4	0		596	b0654_3dhw_A_jackal.pdb	0.9983	15.03	0.01	1.27	0		596	b2779_2al1_A_jackal.pdb
597	b3945_1jpu_A_jackal.pdb	0.05089	42.15	0.38	2.15	0		597	b3894_3o5a_A_scwrl.pdb	0.9987	14.6	0	1.92	0		597	b1900_3ozx_A_scwrl.pdb	0.8088	25.72	0.16	2.21	0		597	b1119_2ch5_A_scwrl.pdb	0.2406	35.22	0.52	2.14	0		597	b0929_2fgq_X_scwrl.pdb	0.8494	24.86	0.19	1.82	0		597	1JW9_B.pdb	0.9983	15.02	0.01	1.46	0		597	b3770_2hdk_B_scwrl.pdb
598	b2501_1f0i_A_scwrl.pdb	0.05095	42.15	0.55	2.27	0		598	b0260_3l1l_A_scwrl.pdb	0.9987	14.59	0	1.93	0		598	1NXU_AB.pdb1	0.809	25.72	0.02	1.79	0		598	b2296_1g99_A_modeller.pdb	0.2407	35.22	0.07	2.06	0		598	2ATS_A.pdb	0.85	24.85	1	2.36	0		598	b0036_3r0o_A_scwrl.pdb	0.9983	15.02	0.01	1.86	0		598	b1701_1mdb_A_modeller.pdb
599	b3693_1hux_A_scwrl.pdb	0.05098	42.14	0.94	2.56	0		599	b2312_1mb9_A_scwrl.pdb	0.9987	14.58	0	0.91	0		599	b3627_1ll2_A_jackal.pdb	0.8095	25.71	0.09	2.14	0		599	b3365_3geo_A_scwrl.pdb	0.2409	35.21	0.91	2.48	0		599	b1805_3lnv_A_scwrl.pdb	0.8504	24.84	0.06	2.48	0		599	b3380_3m8w_A_scwrl.pdb	0.9983	15	0.01	1.09	0		599	b2341_2wtb_A_scwrl.pdb
600	b2499_2z1u_A_scwrl.pdb	0.05102	42.14	0.47	2.62	0		600	b0726_2jgd_A_scwrl.pdb	0.9987	14.58	0	1.01	0		600	b0086_2xja_A_scwrl.pdb	0.8095	25.71	0.08	1.62	0		600	b3787_3ojl_A_scwrl.pdb	0.2412	35.21	0.14	2.27	0		600	1CL0_A.pdb	0.851	24.82	0.12	2.19	0		600	b0757_1s4e_A_scwrl.pdb	0.9983	15.05	0	1.02	0		600	b0474_4ukd_A_scwrl.pdb
601	b3453_2nvu_B_scwrl.pdb	0.05103	42.14	0.75	2.46	0		601	b2675_1pem_A_modeller.pdb	0.9987	14.57	0	0.59	0		601	b1539_1xg5_A_scwrl.pdb	0.8096	25.7	0.09	2.14	0		601	1DWK_ABCDEFGHIJ.pdb1	0.2414	35.2	0.91	2.06	0		601	1K87_A(2).pdb2	0.8511	24.82	0.18	1.92	0		601	b0037_3qov_A_scwrl.pdb	0.9983	15.02	0	1.57	0		601	b0417_3c9u_A_scwrl.pdb
602	b3132_3ekl_A_scwrl.pdb	0.05123	42.13	0.32	2.41	0		602	b1637_3fhj_A_scwrl.pdb	0.9987	14.57	0	1.88	0		602	b0403_1jib_A_modeller.pdb	0.8099	25.7	0.07	1.71	0		602	b0207_1vbj_A_scwrl.pdb	0.2415	35.2	0.94	2.51	0		602	b4005_1kj8_A_jackal.pdb	0.852	24.8	0.03	2.02	0		602	b2662_3q8n_A_modeller.pdb	0.9983	15.02	0	1.62	0		602	b0049_2dfj_A_jackal.pdb
603	b4233_3hn7_A_jackal.pdb	0.05143	42.11	0.86	2.72	0		603	b0444_1kp2_A_scwrl.pdb	0.9987	14.56	0	1.33	0		603	b3992_1e5q_A_scwrl.pdb	0.8104	25.69	0.74	2.3	0		603	b3835_2pzi_A_scwrl.pdb	0.2428	35.17	0.29	2.5	0		603	1PII_A.pdb	0.8521	24.8	0.93	2	0		603	b3417_1l5v_A_jackal.pdb	0.9983	15.01	0	0.78	0		603	b3650_1vj7_A_scwrl.pdb
604	b3132_2fiq_A_jackal.pdb	0.05143	42.11	0.69	2.37	0		604	b3631_1uqu_A_modeller.pdb	0.9987	14.56	0	1.67	0		604	1YDY_AB.pdb1	0.8107	25.68	1	2.3	0		604	b1123_2nvu_B_scwrl.pdb	0.243	35.17	0.16	2.65	0		604	b4032_2r6g_F_modeller.pdb	0.8521	24.8	0.06	1.49	0		604	1NLM_A.pdb	0.9983	15.01	0	1.35	0		604	b0474_1zny_A_scwrl.pdb
605	1HND_A.pdb	0.05144	42.11	0.36	2.6	0		605	b3752_3ikh_A_scwrl.pdb	0.9987	14.54	0	1.36	0		605	b4239_1uok_A_jackal.pdb	0.8107	25.68	0.12	2.48	0		605	b2206_2jir_A_scwrl.pdb	0.2437	35.15	0.57	2.84	0		605	b1262_1jcm_P_modeller.pdb	0.8523	24.79	0.93	1.9	0		605	3N75_A.pdb	0.9983	15.01	0	1.4	0		605	b1210_2i99_A_scwrl.pdb
606	b0421_3p41_A_scwrl.pdb	0.0515	42.1	0.18	2.25	0		606	b3960_2vd6_A_scwrl.pdb	0.9987	14.54	0	1.9	0		606	b3870_2whi_A_modeller.pdb	0.8111	25.67	0.81	2.18	0		606	b0929_2xe5_A_scwrl.pdb	0.2438	35.15	0.75	2.39	0		606	b0323_1e19_A_scwrl.pdb	0.8533	24.77	0.79	1.84	0		606	b1109_2yvf_A_scwrl.pdb	0.9983	15.01	0	1.86	0		606	b3942_1x7u_A_modeller.pdb
607	b1621_3qnq_A_jackal.pdb	0.05151	42.1	0.44	2.54	0		607	b0837_2g8s_A_scwrl.pdb	0.9987	14.53	0	1.66	0		607	b2994_1frf_L_scwrl.pdb	0.8113	25.67	0.9	2.43	0		607	b2307_3dhw_A_scwrl.pdb	0.244	35.14	0.57	2.44	0		607	b2284_3iam_1_modeller.pdb	0.8533	24.77	0.16	2.17	0		607	2IDB_A.pdb	0.9983	15.01	0	2.23	0		607	b4233_2jfg_A_scwrl.pdb
608	1DWK_ABCDEFGHIJ.pdb1	0.05155	42.1	0.39	2.43	0		608	1PSW_A.pdb	0.9987	14.52	0	1.3	0		608	b1781_1m9h_A_scwrl.pdb	0.8113	25.67	0.29	1.59	0		608	b4242_3fpb_A_modeller.pdb	0.2446	35.13	0.13	2.71	0		608	1FUI_A.pdb	0.8534	24.77	0.34	1.45	0		608	b0417_3c9u_A_scwrl.pdb	0.9983	15	0	1.8	0		608	b2388_1sz2_A_scwrl.pdb
609	b3450_2onk_A_scwrl.pdb	0.05164	42.09	0.74	2.51	0		609	1HND_A.pdb	0.9988	14.52	0	1.55	0		609	1L5J_AB.pdb	0.8114	25.67	0.19	2.38	0		609	3I8S_A.pdb	0.2451	35.12	0.77	2.44	0		609	b0752_3h90_A_scwrl.pdb	0.8537	24.76	0.86	1.66	0		609	b0086_2xja_A_scwrl.pdb	0.9983	15	0	1.81	0		609	b2095_3ekl_A_scwrl.pdb
610	b2128_3dhw_A_scwrl.pdb	0.05179	42.08	0.3	2.27	0		610	b0766_2cft_A_scwrl.pdb	0.9988	14.51	0	0.89	0		610	b0171_2bnd_A_modeller.pdb	0.8117	25.66	0.22	2.58	0		610	b1734_1s6y_A_scwrl.pdb	0.2455	35.11	0.13	2.26	0		610	2BZ0_AB.pdb1	0.8539	24.76	0.05	2.45	0		610	b0444_1kp2_A_scwrl.pdb	0.9984	14.97	0.12	1.33	0		610	1G79_A.pdb
611	b2599_3luy_A_scwrl.pdb	0.05186	42.08	0.57	2.45	0		611	3CQD_AB.pisa2.pdb	0.9988	14.51	0	1.1	0		611	b0383_1zed_A_scwrl.pdb	0.8121	25.65	0.88	1.85	0		611	b1484_1l2t_A_scwrl.pdb	0.2458	35.11	0.53	2.5	0		611	b2926_1php_A_jackal.pdb	0.854	24.75	0.93	2.05	0		611	b3008_2rfv_A_scwrl.pdb	0.9984	14.97	0.04	1.69	0		611	b0888_1tdf_A_modeller.pdb
612	b0003_1h72_C_modeller.pdb	0.05192	42.07	1	2.21	0		612	b3453_2nvu_B_scwrl.pdb	0.9988	14.51	0	1.26	0		612	b3477_3dhw_A_modeller.pdb	0.8121	25.65	0.22	2.06	0		612	1BBW_A(2).pdb1	0.2469	35.08	0.21	2.41	0		612	b3455_1ji0_A_scwrl.pdb	0.8545	24.74	0.93	1.82	0		612	1L5J_A.pdb	0.9984	14.94	0.04	2.13	0		612	b0855_3fvq_A_scwrl.pdb
613	1PTM_AB.pdb1	0.05194	42.07	0.23	2.49	0		613	b2752_3bl5_A_scwrl.pdb	0.9988	14.5	0	0.56	0		613	b3974_3aez_A_scwrl.pdb	0.8122	25.65	0.13	2.02	0		613	b1637_2jan_A_modeller.pdb	0.247	35.08	0.32	2.21	0		613	b2316_1od2_A_jackal.pdb	0.8547	24.74	0.41	2.3	0		613	b3825_3jw8_A_scwrl.pdb	0.9984	14.94	0.03	2.1	0		613	b1927_3k8l_A_scwrl.pdb
614	1PT7_AB.pdb1	0.05201	42.07	0.37	2.2	0		614	b4382_1tpt_A_modeller.pdb	0.9988	14.49	0	2.06	0		614	b4213_3ive_A_scwrl.pdb	0.8123	25.65	0.09	2.27	0		614	b2518_1nlk_R_jackal.pdb	0.2472	35.08	0.83	2.27	0		614	b4069_3qov_A_scwrl.pdb	0.8547	24.74	0.15	1.94	0		614	1L5J_AB.pdb	0.9984	14.94	0.03	2.13	0		614	1K7K_A.pdb
615	1KJQ_A.pdb	0.05208	42.06	0.22	2.16	0		615	1KNQ_AB.pdb1	0.9988	14.49	0	2.09	0		615	b3849_3pjz_A_scwrl.pdb	0.8124	25.65	0.26	2.39	0		615	b1238_1g5t_A_scwrl.pdb	0.2473	35.07	0.34	2.48	0		615	b2091_2ejv_A_modeller.pdb	0.8549	24.73	0.47	2.45	0		615	2BRU_ABC.pdb	0.9984	14.97	0.01	2.18	0		615	b2032_3c4v_A_modeller.pdb
616	b2903_1lw5_B_scwrl.pdb	0.05208	42.06	0.18	2.64	0		616	b4267_1p1r_A_scwrl.pdb	0.9988	14.48	0	0.47	0		616	b0423_2c5s_A_scwrl.pdb	0.8125	25.65	0.32	2.4	0		616	b0928_3pdb_B_jackal.pdb	0.2481	35.06	0.58	1.99	0		616	1BU6_OXYZ.pdb1	0.8549	24.73	0.35	2.3	0		616	b0674_1mb9_A_scwrl.pdb	0.9984	14.96	0.01	0.3	0		616	b4069_2p2f_A_scwrl.pdb
617	b2788_3n6h_A_scwrl.pdb	0.05208	42.06	0.17	2.76	0		617	b3774_1qmg_A_scwrl.pdb	0.9988	14.48	0	0.94	0		617	b0765_2d62_A_jackal.pdb	0.8125	25.65	0.21	1.99	0		617	2ZU0_C.pdb	0.2482	35.05	0.84	2.46	0		617	b3187_3oyr_B_scwrl.pdb	0.8551	24.73	0.07	1.68	0		617	b1612_2isb_A_scwrl.pdb	0.9984	14.98	0	0.62	0		617	1CL0_A.pdb
618	b1014_2j6l_A_modeller.pdb	0.0521	42.06	1	2.64	0		618	1ARZ_ABCD.pdb1	0.9988	14.46	0	1.15	0		618	b3546_3lxq_A_scwrl.pdb	0.8125	25.65	0.11	2.23	0		618	2O1S_A.pdb	0.2486	35.05	0.92	2.92	0		618	b4084_3ohr_A_scwrl.pdb	0.8552	24.73	0.21	2.48	0		618	1F0K_A.pdb	0.9984	14.97	0	1.01	0		618	b0025_1t6x_A_scwrl.pdb
619	b1093_3csd_B_modeller.pdb	0.05222	42.05	0.38	2.41	0		619	b1683_1vh4_A_scwrl.pdb	0.9988	14.46	0	1.33	0		619	b2463_1gq2_A_modeller.pdb	0.8128	25.64	0.24	2.08	0		619	3KSS_A.pdb	0.2487	35.04	0.22	2.27	0		619	1V9Y_AB.pdb1	0.8553	24.72	1	1.92	0		619	b2222_2g39_A_scwrl.pdb	0.9984	14.97	0	1.45	0		619	b1701_3c5e_A_scwrl.pdb
620	b4384_1yqq_A_modeller.pdb	0.05245	42.03	0.82	2.02	0		620	2NU8_A(2)B(2).pdb1	0.9988	14.46	0	1.41	0		620	b3125_1vpd_A_modeller.pdb	0.8129	25.64	1	1.76	0		620	b2053_2pk3_A_scwrl.pdb	0.2489	35.04	0.28	2.61	0		620	b2615_2an1_A_scwrl.pdb	0.8555	24.72	1	2.53	0		620	b2028_1dlj_A_modeller.pdb	0.9984	14.97	0	1.99	0		620	b3849_3pjz_A_scwrl.pdb
621	b1033_2gcg_A_scwrl.pdb	0.05246	42.03	0.18	3.04	0		621	b3919_1tre_A_modeller.pdb	0.9988	14.46	0	1.94	0		621	2WYL_ABCDEF.pdb1	0.8131	25.63	0.76	2.49	0		621	b1701_1md9_A_scwrl.pdb	0.2497	35.02	0.21	2.42	0		621	2ZUQ_A.pdb	0.8555	24.72	0.26	2.26	0		621	b0182_3beo_A_scwrl.pdb	0.9984	14.96	0	2.06	0		621	b0149_3fwm_A_scwrl.pdb
622	b2750_2ofx_A_modeller.pdb	0.05247	42.03	0.32	2.25	0		622	b4041_1k30_A_scwrl.pdb	0.9988	14.45	0	1.27	0		622	1S7C_A.pdb	0.8131	25.63	0.11	1.51	0		622	b0112_3l1l_A_scwrl.pdb	0.2498	35.02	0.83	2.45	0		622	b0118_1c96_A_scwrl.pdb	0.8555	24.72	0.08	2.17	0		622	b0697_3fpb_A_jackal.pdb	0.9984	14.94	0	2.1	0		622	b2234_2cvx_A_jackal.pdb
623	b1900_3ozx_A_scwrl.pdb	0.05248	42.03	0.7	2.56	0		623	b1744_1cpx_A_scwrl.pdb	0.9988	14.45	0	1.56	0		623	b3567_3ozx_A_scwrl.pdb	0.8132	25.63	0.36	2.46	0		623	b3940_1ebu_D_modeller.pdb	0.2501	35.01	0.74	2.43	0		623	2X26_A.pdb	0.8557	24.71	0.09	2.21	0		623	b2234_2cvv_A_jackal.pdb	0.9984	14.93	0	0.66	0		623	b2836_3lnv_A_modeller.pdb
624	b2463_1gq2_A_modeller.pdb	0.05253	42.03	0.24	2.59	0		624	b1106_3hav_A_modeller.pdb	0.9988	14.45	0	2.05	0		624	b4069_3qov_A_scwrl.pdb	0.8134	25.63	1	2.1	0		624	2GQS_A.pdb	0.2503	35.01	0.29	2.47	0		624	b3825_3jw8_A_scwrl.pdb	0.8559	24.71	0.24	1.72	0		624	b0368_1vz5_A_modeller.pdb	0.9984	14.93	0	0.92	0		624	2AD5_A.pdb
625	b2675_2cvx_A_modeller.pdb	0.05272	42.01	0.11	2.42	0		625	2OFP_A.pdb	0.9988	14.44	0	0.45	0		625	b0589_2nq2_A_scwrl.pdb	0.8134	25.63	0.6	2.32	0		625	1Y5I_ABC.pdb1	0.2506	35	0.09	2.6	0		625	b3679_3dh4_A_modeller.pdb	0.8561	24.71	0.37	1.95	0		625	2QRY_A.pdb1	0.9984	14.93	0	1.94	0		625	b3654_3qe7_A_jackal.pdb
626	b1701_3lnv_A_scwrl.pdb	0.05282	42.01	0.11	2.6	0		626	b0854_1mrp_A_scwrl.pdb	0.9988	14.44	0	1.17	0		626	b1109_2yvj_A_scwrl.pdb	0.8136	25.62	0.39	1.9	0		626	b2149_3bk7_A_scwrl.pdb	0.2508	35	0.12	2.55	0		626	b1394_1rjn_B_scwrl.pdb	0.8563	24.7	1	1.89	0		626	b3386_3exs_A_scwrl.pdb	0.9984	14.93	0	2.39	0		626	b4266_3cxr_A_scwrl.pdb
627	1RRM_AB.pdb1	0.05292	42	0.3	2.61	0		627	b4087_3ozx_A_scwrl.pdb	0.9988	14.44	0	1.18	0		627	b1589_2vpw_B_modeller.pdb	0.8137	25.62	0.48	1.34	0		627	b1002_3it0_A_scwrl.pdb	0.2516	34.98	0.89	2.25	0		627	b3125_3ggo_A_scwrl.pdb	0.8563	24.7	0.54	2.38	0		627	b3034_1v8t_A_scwrl.pdb	0.9984	14.91	0	1.53	0		627	b1479_1llq_A_scwrl.pdb
628	b0158_2etv_A_scwrl.pdb	0.05303	41.99	0.25	2.25	0		628	3PCO_ABCD.pdb1	0.9988	14.44	0	1.33	0		628	b2114_1j09_A_scwrl.pdb	0.8139	25.62	0.38	2.07	0		628	1URH_A.pdb	0.252	34.97	0.53	2.75	0		628	b0386_2i76_A_modeller.pdb	0.8563	24.7	0.13	2.38	0		628	b0937_2fz5_A_scwrl.pdb	0.9985	14.77	0.05	1.33	0		628	b3591_2ez2_A_jackal.pdb
629	2DH5_A(2).pdb1	0.05307	41.99	0.32	2.38	0		629	3HYR_A.pdb	0.9988	14.43	0	0.85	0		629	b2514_2q7h_A_scwrl.pdb	0.8143	25.61	0.04	2.32	0		629	1XRH_A.pdb	0.2521	34.97	0.2	2.45	0		629	b2407_3iex_A_modeller.pdb	0.8565	24.7	0.14	1.93	0		629	b1106_3dxq_A_modeller.pdb	0.9985	14.82	0.04	2.58	0		629	b3639_1u80_A_modeller.pdb
630	2DH5_A.pdb	0.05307	41.99	0.32	2.38	0		630	b3396_3fwl_A_scwrl.pdb	0.9988	14.43	0	1.38	0		630	b3480_1f3o_A_scwrl.pdb	0.8144	25.61	0.65	2.3	0		630	b1692_3jyp_A_scwrl.pdb	0.2526	34.96	0.26	2.41	0		630	b0344_2w62_A_modeller.pdb	0.8567	24.69	0.07	1.68	0		630	b1264_1i7q_A_jackal.pdb	0.9985	14.81	0.04	2.13	0		630	b2463_2a9f_A_scwrl.pdb
631	1WND_ABCD.pdb1	0.05312	41.98	0.74	2.23	0		631	2VVR_ABEF.pisa1.pdb	0.9988	14.43	0	1.72	0		631	b2764_3fjo_A_modeller.pdb	0.8153	25.59	0.11	2.15	0		631	b4384_1z39_A_scwrl.pdb	0.2533	34.94	0.77	2.17	0		631	b3714_3qe7_A_scwrl.pdb	0.8568	24.69	0.03	2.01	0		631	b3665_3nqb_A_modeller.pdb	0.9985	14.82	0.03	1.96	0		631	b0594_1mdb_A_scwrl.pdb
632	b2309_3r39_A_scwrl.pdb	0.05319	41.98	1	2.5	0		632	b2943_1pw4_A_scwrl.pdb	0.9988	14.41	0	0.76	1		632	2PAN_A(2)B(2).pdb1	0.8153	25.59	0.04	1.67	0		632	b2467_2gt4_A_scwrl.pdb	0.2535	34.94	0.61	2.67	0		632	1TDJ_A(4).pisa1.pdb	0.8568	24.69	0.02	2.39	0		632	b1692_3doo_A_scwrl.pdb	0.9985	14.85	0.02	1.97	0		632	b3430_1yp4_B_modeller.pdb
633	1XDP_A(2)B(2).pdb2	0.05319	41.98	0.12	2.31	0		633	b1377_2x27_X_scwrl.pdb	0.9988	14.41	0	2.24	0		633	b0765_3fvq_A_jackal.pdb	0.8156	25.58	0.44	1.49	0		633	b1587_1ti2_A_scwrl.pdb	0.254	34.93	0.65	2.25	0		633	1THQ_A(2).pisa1.pdb	0.8571	24.68	0.07	2.36	0		633	b3553_1wwk_A_scwrl.pdb	0.9985	14.83	0.02	1.36	0		633	b1246_3dhw_C_scwrl.pdb
634	b2508_1mew_A_scwrl.pdb	0.05321	41.98	0.15	2.31	0		634	b2836_1v26_A_scwrl.pdb	0.9988	14.4	0	1.48	0		634	b2762_2oq2_A_jackal.pdb	0.8156	25.58	0.21	2.66	0		634	b2751_2pmd_A_scwrl.pdb	0.2544	34.92	0.14	2.43	0		634	b1224_2jir_A_scwrl.pdb	0.8572	24.68	0.76	2.33	0		634	b2710_3b6j_A_scwrl.pdb	0.9985	14.77	0.02	0.79	0		634	b0186_3n75_A_modeller.pdb
635	3QE7_A.pdb	0.05326	41.97	0.38	2.29	0		635	b2232_2glu_A_scwrl.pdb	0.9988	14.39	0	1.28	0		635	b2508_1vrd_A_scwrl.pdb	0.8158	25.58	0.14	2.13	0		635	b2697_1yfr_A_scwrl.pdb	0.2548	34.91	0.72	2.5	0		635	b3666_1pw4_A_jackal.pdb	0.8572	24.68	0.24	2.2	0		635	1YRL_A.pdb	0.9985	14.86	0.01	1.29	0		635	b0444_3bl5_A_scwrl.pdb
636	2ABM_ABCD.pdb1	0.05334	41.97	0.15	2.58	0		636	b1637_2jan_A_modeller.pdb	0.9988	14.38	0	0.97	0		636	b2470_2dr6_A_modeller.pdb	0.8159	25.58	0.3	2.47	0		636	b3608_3k96_A_scwrl.pdb	0.2552	34.9	0.87	2.2	0		636	b3671_2ez8_A_modeller.pdb	0.8574	24.67	0.04	2.12	0		636	b0074_1sr9_A_scwrl.pdb	0.9985	14.84	0.01	0.31	0		636	b3962_2j3n_A_scwrl.pdb
637	1T3M_ABCD.pdb1	0.05336	41.96	0.44	2.48	0		637	b3540_1b0u_A_scwrl.pdb	0.9989	14.37	0	1.71	0		637	b0347_2dkh_A_jackal.pdb	0.8161	25.57	0.6	1.68	0		637	1JPD_X.pdb	0.2553	34.9	0.67	2.77	0		637	2R6G_ABEFG.pdb1	0.8576	24.67	0.03	2.33	0		637	3H90_A.pdb	0.9985	14.82	0.01	1.42	0		637	b2751_2pmd_A_scwrl.pdb
638	b1701_3gpc_A_scwrl.pdb	0.05347	41.96	0.11	2.74	0		638	2R6G_F.pdb	0.9989	14.37	0	1.77	0		638	2OI6_A.pdb	0.8167	25.56	1	1.91	0		638	1DI6_A(3).pdb1	0.2558	34.89	0.98	2.56	0		638	3H8A_A.pdb	0.8577	24.67	1	1.73	0		638	2D2A_AB.pdb1	0.9985	14.79	0.01	1.85	0		638	1ESM_A.pdb
639	b0827_1uuy_A_scwrl.pdb	0.05351	41.95	0.85	2.51	0		639	b2563_2qg8_A_modeller.pdb	0.9989	14.37	0	1.8	0		639	b3034_1v8t_A_scwrl.pdb	0.8167	25.56	0.32	1.48	0		639	1EC8_A.pdb	0.2558	34.89	0.78	2.13	0		639	b0123_2x87_A_scwrl.pdb	0.8577	24.67	0.07	2.72	0		639	b0133_3guz_A_scwrl.pdb	0.9985	14.77	0.01	2.4	0		639	b1747_1tiq_A_scwrl.pdb
640	b3962_2eq7_A_scwrl.pdb	0.05352	41.95	0.22	2.5	0		640	3PGU_A.pdb	0.9989	14.37	0	1.81	0		640	4ECA_ABCD.pdb1	0.8168	25.56	0	1.51	0		640	b0893_3lss_A_scwrl.pdb	0.2567	34.87	0.25	2.42	0		640	b3650_1vj7_A_scwrl.pdb	0.8578	24.66	0.07	2.07	0		640	b0655_2ia4_A_modeller.pdb	0.9985	14.86	0	1.74	0		640	b4242_1wpg_A_modeller.pdb
641	b0480_1ii7_A_scwrl.pdb	0.05353	41.95	0.98	2.13	0		641	b3952_3cb8_A_scwrl.pdb	0.9989	14.37	0	1.86	0		641	3OW7_A.pdb	0.8169	25.56	0.95	2.4	0		641	b2215_3hw9_A_scwrl.pdb	0.2571	34.87	0.25	2.66	0		641	1CQJ_B.pdb	0.8581	24.66	0.13	2.33	0		641	5TMP_A(2).pdb3	0.9985	14.85	0	0.78	0		641	b3416_3k8l_A_scwrl.pdb
642	1KJX_A.pdb	0.05363	41.95	0.39	2.35	0		642	b0628_3iix_A_scwrl.pdb	0.9989	14.36	0	1.47	0		642	b0381_2r87_A_scwrl.pdb	0.8169	25.56	0.37	2.46	0		642	b2518_1wkl_B_jackal.pdb	0.2576	34.86	0.87	2.08	0		642	3N75_A.pdb	0.8582	24.66	0.05	1.81	0		642	3FSL_AB.pdb1	0.9985	14.85	0	1.08	0		642	b2146_1gth_D_scwrl.pdb
643	b4267_2b5w_A_modeller.pdb	0.05373	41.94	0.1	2.28	0		643	b2810_1t3i_A_modeller.pdb	0.9989	14.36	0	1.71	0		643	b0160_3bg2_A_scwrl.pdb	0.8172	25.55	0.88	2.74	0		643	b0118_1c96_A_scwrl.pdb	0.2579	34.85	0.75	2.74	0		643	b1395_1f17_A_scwrl.pdb	0.8583	24.65	0.08	2.18	0		643	b3787_3ojl_A_scwrl.pdb	0.9985	14.85	0	1.67	0		643	b0063_3ll3_A_scwrl.pdb
644	b0221_1egc_A_scwrl.pdb	0.05395	41.92	0.21	2.27	0		644	b2965_1c4k_A_modeller.pdb	0.9989	14.35	0	1.36	0		644	b1062_1xge_A_modeller.pdb	0.8172	25.55	0.67	1.89	0		644	b1390_1t0q_A_modeller.pdb	0.258	34.85	0.37	2.51	0		644	b1872_1dmr_A_scwrl.pdb	0.8583	24.65	0.05	1.68	0		644	b3734_2r9v_A_scwrl.pdb	0.9985	14.84	0	2.4	0		644	b0521_3ll5_C_scwrl.pdb
645	b4005_3lp8_A_jackal.pdb	0.05403	41.92	0.14	2.23	0		645	b0323_1e19_A_scwrl.pdb	0.9989	14.35	0	1.5	0		645	b3960_2vd6_A_scwrl.pdb	0.8174	25.55	1	2.54	0		645	b1621_3qnq_A_jackal.pdb	0.2584	34.84	0.82	2.46	0		645	b0002_1ebu_D_modeller.pdb	0.8585	24.65	0.14	2.37	0		645	b2341_1f12_A_scwrl.pdb	0.9985	14.83	0	1.4	0		645	1KJQ_A.pdb
646	1D6Z_A.pdb	0.05418	41.9	0.87	2.25	0		646	b0628_3iiz_A_scwrl.pdb	0.9989	14.35	0	1.52	0		646	b0526_3kfl_A_scwrl.pdb	0.8178	25.54	0.07	2.12	0		646	b2867_3nrz_C_scwrl.pdb	0.2588	34.83	0.43	2.33	0		646	b0030_3b9x_A_jackal.pdb	0.8586	24.65	0.93	1.99	0		646	2RDZ_A.pdb	0.9985	14.83	0	2.01	0		646	b2467_2gt4_A_scwrl.pdb
647	b0928_3pdb_B_jackal.pdb	0.05419	41.9	0.91	2.56	0		647	b0048_1rf7_A_modeller.pdb	0.9989	14.35	0	1.58	0		647	1D6Z_A.pdb	0.8182	25.53	0.1	2.11	0		647	b2499_3fd6_A_scwrl.pdb	0.2594	34.82	0.85	2.64	0		647	1QF6_A(2).pisa3.pdb	0.8588	24.64	1	2.48	0		647	b4041_1k30_A_scwrl.pdb	0.9985	14.82	0	1.77	0		647	b2128_3dhw_A_scwrl.pdb
648	1GG4_A.pdb	0.05444	41.89	0.15	2.35	0		648	b4119_1u8x_X_modeller.pdb	0.9989	14.35	0	1.82	0		648	b0756_1so0_A_modeller.pdb	0.8185	25.52	0.46	2.22	0		648	1WND_ABCD.pdb1	0.2595	34.82	0.21	2.61	0		648	2G8S_A.pdb	0.8595	24.62	0.48	2.62	0		648	b3565_1a0d_A_scwrl.pdb	0.9985	14.82	0	2.08	1		648	b0124_2ebs_A_scwrl.pdb
649	b2156_3l1l_A_scwrl.pdb	0.05463	41.87	0.85	2.41	0		649	b2262_3h02_A_scwrl.pdb	0.9989	14.34	0	1.08	0		649	1SQ5_A.pdb	0.8191	25.51	0.05	1.64	0		649	1S1M_A(2)B(2).pdb1	0.2608	34.79	0.11	2.25	0		649	b0615_2g39_A_modeller.pdb	0.8595	24.62	0.44	2.34	0		649	2O1C_A.pdb	0.9985	14.81	0	1.76	0		649	b2763_3mmb_A_modeller.pdb
650	b0474_2v54_A_scwrl.pdb	0.05464	41.87	0.18	2.24	0		650	b2499_3fd6_A_scwrl.pdb	0.9989	14.33	0	1.29	0		650	1EQ2_A.pdb	0.8192	25.51	0.07	2.53	0		650	1JSW_A.pdb	0.2609	34.79	0.8	2.56	0		650	b0025_1t6y_A_scwrl.pdb	0.8601	24.61	0.47	2.3	0		650	b1876_2zue_A_jackal.pdb	0.9985	14.8	0	1.52	0		650	b0090_3hbn_A_scwrl.pdb
651	2J0X_AB.pdb1	0.05467	41.87	0.09	2.21	0		651	b1872_4dmr_A_scwrl.pdb	0.9989	14.33	0	1.31	0		651	1EQ2_ABCDE.pdb1	0.8192	25.51	0.07	2.53	0		651	b2379_1aib_A_scwrl.pdb	0.2609	34.79	0.38	2.55	0		651	b1297_1f52_A_scwrl.pdb	0.8604	24.6	0.93	1.71	0		651	b3996_2qjo_A_modeller.pdb	0.9985	14.8	0	2.1	0		651	1GAD_O.pdb
652	3HHP_AB.pdb1	0.05476	41.86	0.18	2.32	0		652	b0887_2hyd_A_jackal.pdb	0.9989	14.33	0	1.39	0		652	b0344_2w62_A_modeller.pdb	0.8194	25.51	0.07	2.12	0		652	1JW9_B.pdb	0.261	34.78	0.22	1.89	0		652	b2134_2xqz_A_scwrl.pdb	0.8609	24.59	1	2.29	0		652	b0125_1p18_A_jackal.pdb	0.9986	14.7	0.5	1.51	0		652	b1326_1cpx_A_modeller.pdb
653	b1692_1nvt_A_scwrl.pdb	0.05482	41.86	0.2	2.47	0		653	b3919_1m7p_A_jackal.pdb	0.9989	14.33	0	2.04	0		653	b4192_1ko3_A_scwrl.pdb	0.8196	25.5	0.34	2.38	0		653	b4384_1tgy_A_modeller.pdb	0.2615	34.77	0.92	2.49	0		653	b2803_2uyt_A_modeller.pdb	0.861	24.59	1	2.16	0		653	b1199_1un9_A_scwrl.pdb	0.9986	14.67	0.17	1.08	0		653	b2411_1tae_A_scwrl.pdb
654	b0312_2wme_A_scwrl.pdb	0.05486	41.86	0.42	2.46	0		654	b1876_2zue_A_jackal.pdb	0.9989	14.32	0	1.53	0		654	b0692_3ncy_A_scwrl.pdb	0.8198	25.5	0.19	2.38	0		654	b0273_2i6u_A_scwrl.pdb	0.2618	34.77	0.52	2.33	0		654	b1380_3kb6_A_modeller.pdb	0.8614	24.58	1	1.75	0		654	b0356_1adb_A_jackal.pdb	0.9986	14.72	0.1	2.24	0		654	b2205_3mm8_A_jackal.pdb
655	b1444_1wnb_A_modeller.pdb	0.05487	41.85	0.24	2.43	0		655	3L96_A(3)B(3).pdb1	0.9989	14.32	0	1.68	0		655	b2066_1uej_A_scwrl.pdb	0.82	25.49	0.37	2.11	0		655	b0860_3r39_A_scwrl.pdb	0.2634	34.74	0.92	2.27	0		655	b2103_1jxh_A_scwrl.pdb	0.8614	24.58	0.93	2.38	0		655	b4035_2onk_A_scwrl.pdb	0.9986	14.7	0.04	1.47	0		655	b1613_2wfp_A_scwrl.pdb
656	b2835_1pv6_A_modeller.pdb	0.05489	41.85	0.15	2.46	0		656	b2155_2hdi_A_scwrl.pdb	0.9989	14.32	0	1.71	0		656	b4014_1n8i_A_scwrl.pdb	0.8201	25.49	0.02	2.26	0		656	1GX1_ABC.pdb1	0.2653	34.69	0.58	2.41	0		656	b0477_3lki_B_scwrl.pdb	0.8618	24.57	1	2.33	0		656	b2379_1czc_A_scwrl.pdb	0.9986	14.75	0.03	1.4	0		656	b4139_2vd6_A_scwrl.pdb
657	b2751_1zun_B_scwrl.pdb	0.05504	41.84	0.3	2.53	0		657	1B57_A.pdb	0.9989	14.31	0	0.86	0		657	b3924_1fdr_A_jackal.pdb	0.8204	25.49	0.48	2.38	0		657	b1210_2cy0_A_scwrl.pdb	0.2655	34.69	0.91	2.39	0		657	b0365_3hn0_A_scwrl.pdb	0.8622	24.56	1	2.47	0		657	b3734_1fx0_A_modeller.pdb	0.9986	14.71	0.03	2.18	0		657	b0604_2imf_A_scwrl.pdb
658	b2810_1t3i_A_modeller.pdb	0.05505	41.84	0.64	2.59	0		658	b0477_1lii_A_scwrl.pdb	0.9989	14.31	0	1.44	0		658	1FDR_A.pdb	0.8204	25.49	0.36	2.38	0		658	1ESO_A.pdb	0.2655	34.69	0.7	2.68	0		658	b1805_3gpc_A_scwrl.pdb	0.8625	24.55	0.14	2.32	0		658	b3450_2onk_A_scwrl.pdb	0.9986	14.7	0.03	1.47	0		658	b1011_3kl2_A_scwrl.pdb
659	b3654_3qe7_A_jackal.pdb	0.05516	41.83	0.21	2.56	0		659	b0929_2x27_X_scwrl.pdb	0.9989	14.31	0	1.87	0		659	2OWO_A.pdb	0.8205	25.48	1	1.86	0		659	b0590_2nq2_A_jackal.pdb	0.2664	34.67	0.58	2.32	0		659	b4041_1k30_A_scwrl.pdb	0.8626	24.55	0.88	2.39	0		659	1HTT_AB.pdb1	0.9986	14.68	0.03	0.82	0		659	b4069_3e7w_A_jackal.pdb
660	2WDQ_ABCD.pdb1	0.05516	41.83	0.09	2.39	0		660	b0368_1vz5_A_modeller.pdb	0.9989	14.3	0	1.79	0		660	1K87_A(2).pdb2	0.8205	25.48	0.04	2.42	0		660	b0475_1hrk_A_scwrl.pdb	0.2671	34.66	0.15	2.9	0		660	b3258_3dh4_A_modeller.pdb	0.8628	24.55	0.25	1.6	0		660	b0855_2onk_A_modeller.pdb	0.9986	14.71	0.02	1.41	0		660	b0996_2j7a_C_modeller.pdb
661	b2255_2b69_A_scwrl.pdb	0.05522	41.83	0.31	2.61	0		661	b2210_3dme_A_scwrl.pdb	0.9989	14.3	0	2.45	0		661	b2051_1ktg_A_scwrl.pdb	0.8206	25.48	0.78	1.97	0		661	b4072_1yq3_B_jackal.pdb	0.2673	34.65	0.87	2.23	0		661	2J0X_AB.pdb1	0.8628	24.55	0.11	2.67	0		661	b2097_2qjh_A_scwrl.pdb	0.9986	14.77	0.01	1.71	0		661	1L7V_C.pdb
662	1Z7E_ABCDEF.pdb1	0.05531	41.82	0.1	2.56	0		662	b1584_3r95_A_scwrl.pdb	0.9989	14.29	0	2.47	0		662	b1397_2iby_A_modeller.pdb	0.8206	25.48	0.71	2.27	0		662	b0344_1jyn_A_scwrl.pdb	0.2675	34.65	0.28	2.49	0		662	1U7Z_AB.pdb1	0.8629	24.54	0.07	2.17	0		662	b3629_2x0f_A_scwrl.pdb	0.9986	14.76	0.01	1.5	0		662	b3708_3gzd_A_scwrl.pdb
663	b0474_3iim_A_scwrl.pdb	0.05532	41.82	0.2	2.64	0		663	b1297_1f52_A_scwrl.pdb	0.9989	14.28	0	1.12	0		663	b0757_1s4e_A_scwrl.pdb	0.8207	25.48	0.1	2.67	0		663	b2558_3del_B_scwrl.pdb	0.2677	34.65	0.44	2.5	0		663	b0469_1qk5_A_scwrl.pdb	0.8631	24.54	0.71	1.89	0		663	b1123_1a99_A_modeller.pdb	0.9986	14.76	0.01	1.91	0		663	b3565_1s5m_A_scwrl.pdb
664	b1701_1v26_A_scwrl.pdb	0.05556	41.8	0.26	2.46	0		664	b3571_3k8l_A_scwrl.pdb	0.9989	14.27	0	1.49	0		664	b0025_1f9a_A_scwrl.pdb	0.8208	25.48	0.79	2.21	0		664	3PW8_ABCD.pdb1	0.268	34.64	0.62	2.33	0		664	1PSW_A.pdb	0.8632	24.54	0.09	2.1	0		664	b2290_1aib_A_scwrl.pdb	0.9986	14.72	0.01	2.03	0		664	b2021_3dc1_A_jackal.pdb
665	b0197_3hn0_A_scwrl.pdb	0.05565	41.8	0.46	2.62	0		665	b3368_2npn_A_scwrl.pdb	0.9989	14.26	0	2.06	0		665	b2312_1g9s_B_scwrl.pdb	0.8209	25.48	0.18	1.91	0		665	1MC3_A(2)B(2).pdb1	0.2682	34.64	0.19	2.24	0		665	b1605_3ncy_A_scwrl.pdb	0.8633	24.53	1	2.3	0		665	b2784_1vj7_A_scwrl.pdb	0.9986	14.72	0.01	2.05	0		665	b0185_1od2_A_scwrl.pdb
666	b1587_4dmr_A_scwrl.pdb	0.05578	41.79	0.08	2.24	0		666	b1126_2onk_A_jackal.pdb	0.9989	14.25	0	0.5	0		666	b2222_2g39_A_scwrl.pdb	0.8212	25.47	0.81	2.12	0		666	1L5W_AB.pdb1	0.2685	34.63	0.72	2.4	0		666	1KAE_AB.pdb1	0.8636	24.53	0.26	2.5	0		666	b0931_1ytk_A_scwrl.pdb	0.9986	14.7	0.01	2.67	0		666	b2232_3cc8_A_scwrl.pdb
667	b0063_3l0q_A_scwrl.pdb	0.0558	41.79	0.12	2.7	0		667	b0049_1hp1_A_modeller.pdb	0.9989	14.25	0	0.8	0		667	b0394_3ohr_A_scwrl.pdb	0.8212	25.47	0.21	2.42	0		667	b2752_3g6k_B_jackal.pdb	0.2688	34.62	0.46	2.31	0		667	b2463_1pj3_A_scwrl.pdb	0.8642	24.51	0.06	2.31	0		667	b2416_2vwt_A_scwrl.pdb	0.9986	14.67	0.01	1.75	0		667	b3942_1mwv_A_modeller.pdb
668	b2867_1t3q_C_jackal.pdb	0.05589	41.78	0.25	2.28	0		668	1Q0N_A.pdb	0.9989	14.24	0	0.61	0		668	b0074_3fig_A_scwrl.pdb	0.8212	25.47	0.18	1.91	0		668	b2373_2ji6_A_modeller.pdb	0.2689	34.62	0.22	2.43	0		668	b2690_3kbb_A_scwrl.pdb	0.8643	24.51	0.12	1.64	0		668	b2425_2onr_A_modeller.pdb	0.9986	14.66	0.01	1.57	0		668	b2523_3kzw_A_scwrl.pdb
669	b1387_2vro_A_modeller.pdb	0.05599	41.77	0.11	2.28	0		669	b2600_3ggo_A_scwrl.pdb	0.9989	14.24	0	1.78	0		669	1DPP_A.pdb	0.8216	25.46	0.54	2.08	0		669	b2114_1rqg_A_scwrl.pdb	0.269	34.62	0.33	2.5	0		669	b2552_1gdl_A_modeller.pdb	0.8645	24.5	0.45	2.37	0		669	b0063_3ll3_B_scwrl.pdb	0.9986	14.71	0	0.86	0		669	b3213_2vdc_G_scwrl.pdb
670	2IV2_X.pdb1	0.05636	41.75	0.2	2.17	0		670	b2519_3fwl_A_modeller.pdb	0.9989	14.23	0	1.13	0		670	1S96_AB.pdb1	0.8218	25.46	0.38	2.37	0		670	1KNQ_AB.pdb1	0.2697	34.6	0.14	2.16	0		670	b0591_1pv6_A_scwrl.pdb	0.8646	24.5	0.14	2.34	0		670	b3962_1bhy_A_modeller.pdb	0.9986	14.7	0	1.48	0		670	b4233_3hn7_A_jackal.pdb
671	b0757_1pie_A_scwrl.pdb	0.05637	41.75	0.57	2.28	0		671	3IP0_A.pdb	0.999	14.23	0	0.59	0		671	1XK7_A.pdb	0.822	25.45	1	2.19	0		671	1USH_A.pdb	0.2699	34.6	0.91	2.64	0		671	b3224_1pw4_A_scwrl.pdb	0.8647	24.5	0.06	1.81	0		671	b0241_2o4v_A_scwrl.pdb	0.9986	14.7	0	1.6	0		671	b3904_3ll3_A_scwrl.pdb
672	b2366_1ve5_A_scwrl.pdb	0.05649	41.74	0.35	2.13	0		672	1CQJ_A.pdb	0.999	14.23	0	1.39	0		672	1A82_A.pdb	0.8221	25.45	0.3	1.7	0		672	1THQ_A(2).pisa1.pdb	0.2704	34.59	0.75	2.59	0		672	b2818_3b8g_A_scwrl.pdb	0.8649	24.5	0.93	2.18	0		672	b1297_2gls_A_modeller.pdb	0.9986	14.7	0	2.26	0		672	b1380_1j49_A_modeller.pdb
673	b1927_3k8l_A_scwrl.pdb	0.05662	41.73	0.62	2.23	0		673	b2690_3kbb_A_scwrl.pdb	0.999	14.23	0	1.48	0		673	b0118_1c97_A_scwrl.pdb	0.8222	25.45	1	2.36	0		673	b0241_2xe5_A_modeller.pdb	0.2706	34.59	0.15	2.57	0		673	b2508_1vrd_A_scwrl.pdb	0.8649	24.5	0.11	1.86	0		673	b4130_2xut_A_modeller.pdb	0.9986	14.69	0	1.61	0		673	b1297_2whi_A_modeller.pdb
674	b3779_3cj9_A_modeller.pdb	0.05664	41.73	0.23	2.54	0		674	1KJX_A.pdb	0.999	14.22	0	1.61	0		674	b3770_1kta_B_modeller.pdb	0.8222	25.45	0.56	2.04	0		674	1BU6_OXYZ.pdb1	0.2706	34.59	0.09	2.19	0		674	1YNF_AF.pdb1	0.865	24.49	0.93	2.25	0		674	b2418_1rft_A_modeller.pdb	0.9986	14.68	0	2.28	0		674	b3469_3d6j_A_scwrl.pdb
675	b1064_3fr3_A_scwrl.pdb	0.05668	41.73	0.75	2.51	0		675	b3620_1psw_A_scwrl.pdb	0.999	14.22	0	1.62	0		675	1GG4_A.pdb	0.8223	25.45	0.86	2.55	0		675	2CGL_A.pdb	0.2713	34.57	0.62	2.52	0		675	b0444_3bl5_A_scwrl.pdb	0.865	24.49	0.61	2.11	0		675	b3628_1uqu_A_scwrl.pdb	0.9986	14.67	0	2.46	0		675	b0860_3r39_A_scwrl.pdb
676	b2341_1wdk_A_scwrl.pdb	0.05668	41.73	0.06	2.57	0		676	b3666_1pw4_A_jackal.pdb	0.999	14.21	0	1.53	0		676	1YBA_ABCD.pdb1	0.8224	25.44	0.95	2.21	0		676	b1388_1t0q_A_modeller.pdb	0.272	34.56	0.73	2.6	0		676	b0166_1kgq_A_scwrl.pdb	0.8652	24.49	1	2.15	0		676	1A3G_A(2)B(2)C(2).pdb1	0.9986	14.65	0	2.01	0		676	b2781_3crc_B_scwrl.pdb
677	b2053_2pk3_A_scwrl.pdb	0.05692	41.71	0.28	2.33	0		677	b2917_4req_A_scwrl.pdb	0.999	14.21	0	1.76	0		677	b0048_1rf7_A_modeller.pdb	0.8226	25.44	1	2.32	0		677	b0241_2o4v_A_scwrl.pdb	0.2726	34.55	0.16	2.22	0		677	b4213_1ho5_A_scwrl.pdb	0.8655	24.48	0.04	1.42	0		677	1ESO_A.pdb	0.9987	14.64	1	1.96	0		677	b1661_1kp9_A_scwrl.pdb
678	b2205_3mm8_A_jackal.pdb	0.05698	41.7	0.87	2.23	0		678	1XK6_AC.pdb1	0.999	14.21	0	1.9	0		678	b1746_3ju8_A_modeller.pdb	0.8229	25.43	1	2.09	0		678	1OAC_AB.pdb1	0.2732	34.54	0.3	2.75	0		678	b3477_3dhw_A_modeller.pdb	0.8656	24.48	0.15	1.75	0		678	b0639_1nup_A_scwrl.pdb	0.9987	14.65	0.14	1.82	0		678	b2283_2fug_3_scwrl.pdb
679	2WSK_A.pdb	0.05714	41.69	0.32	2.09	0		679	b2997_1h2a_S_scwrl.pdb	0.999	14.21	0	1.9	0		679	b2587_1pw4_A_scwrl.pdb	0.823	25.43	0.33	2.41	0		679	b1440_1d9y_A_scwrl.pdb	0.2738	34.52	0.79	2.43	0		679	b3774_1jay_A_modeller.pdb	0.8657	24.47	0.45	2.47	0		679	b3882_2i9p_A_modeller.pdb	0.9987	14.6	0.08	0.69	0		679	b2789_1pw4_A_scwrl.pdb
680	b3396_3fwl_A_scwrl.pdb	0.05716	41.69	0.53	2.48	0		680	b0635_1mwr_A_scwrl.pdb	0.999	14.21	0	2	0		680	b2436_1vju_A_scwrl.pdb	0.8235	25.42	1	2.02	0		680	2HUR_ABCD.pdb1	0.2739	34.52	0.93	2.25	0		680	1GZ5_A.pdb	0.8657	24.48	0.18	2.23	0		680	b2530_3gzd_A_modeller.pdb	0.9987	14.57	0.04	1.52	0		680	b1612_2isb_A_scwrl.pdb
681	1RK2_AB.pdb1	0.05718	41.69	0.34	2.4	0		681	1DOS_AB.pdb1	0.999	14.21	0	2.05	0		681	1RK2_AB.pdb1	0.8236	25.42	0.08	1.43	0		681	b2574_1knp_A_scwrl.pdb	0.2739	34.52	0.21	2.3	0		681	b3500_2grt_A_scwrl.pdb	0.8657	24.47	0.04	1.87	0		681	1JSW_ABCD.pdb1	0.9987	14.55	0.04	0.27	0		681	b0003_1fwk_A_jackal.pdb
682	b0367_3dhw_A_jackal.pdb	0.0572	41.69	0.28	2.26	0		682	b1246_2olj_A_scwrl.pdb	0.999	14.2	0	1.08	0		682	b1098_1e2q_A_scwrl.pdb	0.8237	25.42	0.3	2.5	0		682	1D8C_A.pdb	0.2741	34.52	0.89	2.55	0		682	2GUF_A.pdb	0.8659	24.47	0.07	2.59	0		682	b3623_2h1f_A_scwrl.pdb	0.9987	14.65	0.02	1.92	0		682	1VA6_A.pdb
683	b1805_3lnv_A_scwrl.pdb	0.05746	41.67	0.09	2.55	0		683	b0423_2c5s_A_scwrl.pdb	0.999	14.19	0	0.7	0		683	b3430_1yp4_B_modeller.pdb	0.8239	25.41	0.73	2	0		683	1YDY_AB.pdb1	0.2744	34.51	0.56	2.38	0		683	1PW4_A.pdb	0.8661	24.46	0.16	2.19	0		683	b0972_1h2a_S_scwrl.pdb	0.9987	14.52	0.02	1.3	0		683	b1059_1mxt_A_modeller.pdb
684	b3994_3epm_A_scwrl.pdb	0.05753	41.67	0.69	2.38	0		684	b3792_3mkt_A_scwrl.pdb	0.999	14.19	0	1.41	0		684	b0026_1obc_A_scwrl.pdb	0.8241	25.41	0.12	2.53	0		684	b2241_2r4j_A_scwrl.pdb	0.2744	34.51	0.46	2.58	0		684	b0381_2zdh_A_scwrl.pdb	0.8663	24.46	1	2.04	0		684	b1390_1j30_A_scwrl.pdb	0.9987	14.63	0.01	1.33	0		684	b2222_2g39_A_scwrl.pdb
685	b2312_1g9s_B_scwrl.pdb	0.05756	41.66	0.48	2.42	0		685	b0655_2ia4_A_modeller.pdb	0.999	14.19	0	1.44	0		685	b3432_3k1d_A_modeller.pdb	0.8242	25.41	0.67	2.47	0		685	b2913_3ddn_B_jackal.pdb	0.2747	34.5	0.65	2.43	0		685	b0099_3ef5_A_modeller.pdb	0.8664	24.46	0.11	2.16	0		685	1S5U_ABCD.pdb1	0.9987	14.62	0.01	1.98	0		685	b2697_3hxv_A_jackal.pdb
686	b3993_3o15_A_scwrl.pdb	0.05759	41.66	0.61	2.12	0		686	b0698_3pjz_A_scwrl.pdb	0.999	14.19	0	1.56	0		686	2G6V_AB.pdb1	0.8242	25.41	0.51	2.54	0		686	1TLY_A.pdb	0.2752	34.49	0.22	2.34	0		686	b0403_1qho_A_scwrl.pdb	0.8665	24.46	0.65	2.1	0		686	3EYW_A.pdb	0.9987	14.61	0.01	0.67	0		686	b2784_1vj7_A_scwrl.pdb
687	b0474_1n5j_A_scwrl.pdb	0.05765	41.66	0.22	2.26	0		687	4ECA_ABCD.pdb1	0.999	14.19	0	1.58	0		687	b0474_2jaq_A_scwrl.pdb	0.8242	25.41	0.36	1.81	0		687	b4069_3c5e_A_scwrl.pdb	0.2754	34.49	0.18	2.43	0		687	1B3N_A.pdb	0.8671	24.44	1	1.75	0		687	b2146_1gth_D_scwrl.pdb	0.9987	14.59	0.01	1.27	0		687	1YDY_A.pdb
688	b3161_3ncy_A_jackal.pdb	0.05798	41.64	0.46	2.66	0		688	1EQR_A.pdb	0.999	14.19	0	1.71	0		688	b0480_3ivd_A_scwrl.pdb	0.8243	25.4	0.89	2.21	0		688	1SQ5_A.pdb	0.2757	34.48	0.2	2.62	0		688	b0522_3k5i_A_modeller.pdb	0.8671	24.44	0.7	2.66	0		688	b2661_2ilu_A_scwrl.pdb	0.9987	14.59	0.01	1.85	0		688	b1301_3ps9_A_scwrl.pdb
689	1GYT_ABCDEF.pdb1	0.05799	41.63	0.35	2.83	0		689	b2149_3ozx_A_jackal.pdb	0.999	14.18	0	1.79	0		689	b0929_1t16_A_scwrl.pdb	0.8249	25.39	0.13	2.33	0		689	b1605_3ncy_A_scwrl.pdb	0.2764	34.47	0.82	2.26	0		689	1TJ2_A.pdb	0.8673	24.44	0.21	2.18	0		689	b0662_2x3n_A_jackal.pdb	0.9987	14.58	0.01	1.8	0		689	b3625_3f61_A_scwrl.pdb
690	b1713_2q7h_A_scwrl.pdb	0.05803	41.63	0.72	2.6	0		690	b0197_3hn0_A_scwrl.pdb	0.999	14.17	0	0.26	0		690	b1224_2jir_A_scwrl.pdb	0.825	25.39	0.5	2	0		690	1HXQ_A.pdb	0.2764	34.47	0.79	2.81	0		690	b0026_1obc_A_scwrl.pdb	0.8675	24.43	0.11	2.74	0		690	b4237_3c8f_A_scwrl.pdb	0.9987	14.57	0.01	1.91	0		690	b2508_2cu0_A_modeller.pdb
691	b1605_3ncy_A_scwrl.pdb	0.05809	41.63	0.63	2.18	0		691	b3480_1f3o_A_scwrl.pdb	0.999	14.17	0	0.42	0		691	b0935_1luc_B_scwrl.pdb	0.8253	25.39	0.24	2.51	0		691	b1377_2zfg_A_scwrl.pdb	0.277	34.46	0.32	2.66	0		691	b3281_3pgj_A_scwrl.pdb	0.8679	24.42	1	2.5	0		691	b3432_3k1d_A_modeller.pdb	0.9987	14.55	0.01	0.9	0		691	b0752_2qfi_A_scwrl.pdb
692	1Q95_ABCDEFGHIJKL.pdb1	0.05837	41.61	0.24	2.52	0		692	b4014_1n8i_A_scwrl.pdb	0.999	14.17	0	0.47	0		692	b3503_3msz_A_scwrl.pdb	0.8258	25.37	0.78	1.59	0		692	b1398_3lnv_A_scwrl.pdb	0.2772	34.45	0.22	2.05	0		692	b4382_1brw_B_scwrl.pdb	0.8682	24.41	0.35	2.26	0		692	1VK6_A.pdb	0.9987	14.54	0.01	1.67	0		692	b2206_1g8k_A_scwrl.pdb
693	b0474_1zny_A_scwrl.pdb	0.05838	41.61	0.79	2.14	0		693	b0150_1by5_A_scwrl.pdb	0.999	14.17	0	1.22	0		693	b0886_3nha_A_modeller.pdb	0.8265	25.36	0.3	2.22	0		693	b4094_1lvg_A_scwrl.pdb	0.2774	34.45	0.9	2.73	0		693	b4384_1odj_A_scwrl.pdb	0.8682	24.41	0.32	1.26	0		693	b3844_1qfz_A_modeller.pdb	0.9987	14.54	0.01	1.88	0		693	b1680_3a9z_A_scwrl.pdb
694	1VHT_A.pdb	0.05841	41.61	0.25	2.25	0		694	b2241_2r4j_A_scwrl.pdb	0.999	14.17	0	1.29	0		694	b4238_1hk8_A_scwrl.pdb	0.8266	25.36	0.09	2.23	0		694	b2538_2ckf_A_scwrl.pdb	0.2777	34.44	0.96	2.42	0		694	b0811_3r39_A_scwrl.pdb	0.8683	24.41	0.78	2.68	0		694	1KJQ_A.pdb	0.9987	14.64	0	1.71	0		694	b0025_1f9a_A_scwrl.pdb
695	b3565_1xii_A_scwrl.pdb	0.05841	41.61	0.16	2.56	1		695	1AZY_AB.pdb1	0.999	14.17	0	1.71	0		695	b0403_1uh4_A_jackal.pdb	0.827	25.35	0.15	1.97	0		695	b3732_1mab_B_jackal.pdb	0.2785	34.43	0.42	2.38	0		695	b0929_3a2t_X_modeller.pdb	0.8683	24.41	0.1	2.3	0		695	1EZ1_A.pdb	0.9987	14.64	0	1.73	0		695	b3792_3mkt_A_scwrl.pdb
696	b1761_1aup_A_scwrl.pdb	0.05867	41.59	0.18	2.44	0		696	b0765_3fvq_A_jackal.pdb	0.999	14.17	0	1.88	0		696	b0260_3l1l_A_scwrl.pdb	0.8273	25.34	1	1.4	0		696	b0929_2fgq_X_scwrl.pdb	0.2788	34.42	0.35	2.29	0		696	b2463_1gq2_A_modeller.pdb	0.8686	24.4	0.93	2.04	0		696	b1377_1t16_A_modeller.pdb	0.9987	14.64	0	2.06	0		696	b1713_3hfz_B_scwrl.pdb
697	b4055_3ocv_A_scwrl.pdb	0.0588	41.58	0.26	2.34	0		697	b2131_2reg_A_scwrl.pdb	0.999	14.16	0	1.32	0		697	b2388_1sz2_A_scwrl.pdb	0.8273	25.34	0.81	1.94	1		697	b4070_2e80_A_scwrl.pdb	0.2796	34.41	0.64	2.38	0		697	b2866_3an1_A_modeller.pdb	0.8686	24.41	0.86	2.28	0		697	b3565_1xii_A_scwrl.pdb	0.9987	14.61	0	1.48	1		697	b4169_3ne8_A_modeller.pdb
698	b1683_1vh4_A_scwrl.pdb	0.05881	41.58	0.39	2.49	0		698	b1390_1t0q_A_modeller.pdb	0.999	14.14	0	0.63	0		698	b3990_3ciw_A_scwrl.pdb	0.8274	25.34	0.12	2.13	0		698	b3500_3dk8_A_modeller.pdb	0.2798	34.4	0.17	2.55	0		698	1JZ7_A.pdb	0.8686	24.4	0.07	2.25	0		698	2BPL_A(2).pdb1	0.9987	14.61	0	1.5	0		698	b3073_1oat_A_modeller.pdb
699	b0526_3kfl_A_scwrl.pdb	0.05885	41.58	0.61	2.27	0		699	1U7Z_AB.pdb1	0.999	14.14	0	0.91	0		699	b2937_1gq6_A_jackal.pdb	0.8275	25.34	0.9	2.35	0		699	b0312_1wnb_B_scwrl.pdb	0.28	34.4	0.94	2.59	0		699	b3368_1pjs_A_modeller.pdb	0.8688	24.4	0.22	2.1	0		699	b0759_1xel_A_modeller.pdb	0.9987	14.61	0	2.16	0		699	b0182_3beo_A_scwrl.pdb
700	1T3D_A(2)B(2)C(2).pdb1	0.05887	41.57	0.05	1.95	0		700	b0032_1kxj_A_modeller.pdb	0.999	14.14	0	0.96	0		700	b2201_2olj_A_modeller.pdb	0.8276	25.34	1	2.07	0		700	b3453_2nvu_B_scwrl.pdb	0.28	34.4	0.92	2.67	0		700	b4238_1h7a_A_scwrl.pdb	0.8689	24.4	0.52	2.36	0		700	3NE5_AB.pdb	0.9987	14.59	0	1.48	0		700	1CS1_D.pdb
701	b3125_3ggo_A_scwrl.pdb	0.059	41.57	0.21	2.11	0		701	b1692_1nvt_A_scwrl.pdb	0.999	14.14	0	1.38	0		701	b3942_2b2r_A_modeller.pdb	0.8285	25.32	0.08	1.95	0		701	b4384_3iom_A_scwrl.pdb	0.2802	34.39	0.26	2.85	0		701	b2697_3hxv_A_jackal.pdb	0.8689	24.4	0.29	2.1	0		701	b1714_2q7g_A_modeller.pdb	0.9987	14.58	0	2.06	0		701	b3924_1qfz_A_scwrl.pdb
702	b3919_1m7p_A_jackal.pdb	0.05905	41.56	0.66	2.51	0		702	b0352_1nvm_A_modeller.pdb	0.999	14.14	0	1.51	0		702	b0154_3k28_A_scwrl.pdb	0.8285	25.32	0.02	2.08	0		702	1DXF_A.pdb	0.2804	34.39	0.2	2.38	0		702	b0353_1pw4_A_scwrl.pdb	0.8691	24.39	0.58	2.36	0		702	b2764_1tll_A_scwrl.pdb	0.9987	14.52	0	2.36	0		702	b3564_3ll3_B_scwrl.pdb
703	b2329_1sq1_A_scwrl.pdb	0.05905	41.56	0.18	2.32	0		703	b0103_1jjv_A_jackal.pdb	0.999	14.13	0	1.16	0		703	1GES_AB.pdb1	0.8287	25.31	0.29	2.19	0		703	b1634_2xut_A_jackal.pdb	0.2816	34.37	0.28	2.48	0		703	b3608_1jay_A_scwrl.pdb	0.8694	24.39	0.08	2.2	0		703	b3974_3aez_A_scwrl.pdb	0.9988	14.41	0.25	1.64	0		703	b1208_1kvk_A_modeller.pdb
704	4ECA_ABCD.pdb1	0.05906	41.56	0.06	2.5	0		704	b2866_3eub_C_modeller.pdb	0.999	14.13	0	1.91	0		704	b3029_3lgn_A_scwrl.pdb	0.829	25.31	0.6	1.48	0		704	b1033_2gcg_A_scwrl.pdb	0.282	34.36	0.15	2.81	0		704	b2029_2iz0_A_modeller.pdb	0.8695	24.38	0.93	2.06	0		704	1G6S_A.pdb	0.9988	14.47	0.08	0.7	0		704	b4084_3ll3_A_jackal.pdb
705	b3469_3d6j_A_scwrl.pdb	0.05907	41.56	0.94	2.54	0		705	b3500_2grt_A_scwrl.pdb	0.999	14.12	0	0.52	0		705	b2254_3e25_A_scwrl.pdb	0.8292	25.3	0.09	2.03	0		705	1INO_A.pdb	0.2823	34.35	0.57	2.44	0		705	2YXN_A(2).pdb1	0.8696	24.38	1	1.56	0		705	b0072_1l5j_A_scwrl.pdb	0.9988	14.49	0.04	1.56	0		705	b2132_2x41_A_scwrl.pdb
706	b1468_2jiq_A_scwrl.pdb	0.05923	41.55	0.83	2.17	0		706	b2222_3cdk_B_modeller.pdb	0.999	14.12	0	0.93	0		706	1RYA_A.pdb	0.8294	25.3	1	2.07	0		706	b3960_2vd6_A_scwrl.pdb	0.2825	34.35	0.42	1.95	0		706	b1637_2yxn_A_jackal.pdb	0.8696	24.38	1	1.56	0		706	b3571_3k8l_A_scwrl.pdb	0.9988	14.39	0.04	1.01	0		706	b3835_2pzi_A_scwrl.pdb
707	b3384_3n9i_A_modeller.pdb	0.05932	41.54	0.32	2.52	0		707	3NBU_AB.pdb1	0.999	14.11	0	1.64	0		707	b1759_3ees_A_jackal.pdb	0.8297	25.29	0.83	2.28	0		707	b3132_2fiq_A_jackal.pdb	0.2825	34.35	0.16	2.44	0		707	b1701_3lnv_A_scwrl.pdb	0.8696	24.38	0.06	2.43	0		707	b1441_3fvq_A_modeller.pdb	0.9988	14.48	0.03	1.21	0		707	b4238_1h7a_A_scwrl.pdb
708	2UZZ_A.pdb	0.05947	41.53	0.19	2.46	0		708	b3425_1yt8_A_jackal.pdb	0.999	14.11	0	1.96	0		708	b2416_2vwt_A_scwrl.pdb	0.8297	25.29	0.11	2.44	0		708	b2890_3g1z_A_scwrl.pdb	0.2825	34.35	0.12	2.45	0		708	b2557_2hs0_A_scwrl.pdb	0.8697	24.38	0.38	2.73	0		708	b1640_3cqy_A_modeller.pdb	0.9988	14.48	0.03	1.54	0		708	b3092_3iac_A_scwrl.pdb
709	1RKD_A.pdb	0.05953	41.53	0.33	2.58	0		709	b2215_3pgs_A_scwrl.pdb	0.999	14.1	0	0.92	0		709	b0474_2vp2_A_scwrl.pdb	0.8299	25.29	0.08	1.86	0		709	b3428_3gpb_A_modeller.pdb	0.2829	34.34	0.96	2.41	1		709	b2341_1wdk_A_scwrl.pdb	0.87	24.37	0.05	2.1	0		709	b0194_2j3m_A_scwrl.pdb	0.9988	14.48	0.03	1.58	0		709	b3428_3gpb_A_modeller.pdb
710	1CKE_A.pdb	0.05989	41.51	0.2	2.75	0		710	b1398_3lnv_A_scwrl.pdb	0.999	14.1	0	1.34	0		710	b2988_1pk8_A_scwrl.pdb	0.8299	25.29	0.04	0.43	0		710	b0312_2wme_A_scwrl.pdb	0.283	34.34	0.36	2.44	0		710	b2697_1yfr_A_scwrl.pdb	0.8701	24.37	0.93	2.1	0		710	b1126_1oxu_A_scwrl.pdb	0.9988	14.51	0.02	1.18	0		710	b0096_3ps1_A_modeller.pdb
711	b3958_3dr3_A_modeller.pdb	0.05992	41.5	0.89	2.07	0		711	b2563_3hqj_A_scwrl.pdb	0.999	14.1	0	1.35	0		711	2OFP_A.pdb	0.83	25.28	0.13	1.42	0		711	b1136_2qfx_A_scwrl.pdb	0.2834	34.33	0.33	2.46	0		711	b1764_2z1u_A_scwrl.pdb	0.8701	24.37	0.5	1.97	0		711	b2103_1jxh_A_scwrl.pdb	0.9988	14.49	0.02	1.4	0		711	3H94_A.pdb
712	1E9I_AB.pdb1	0.06003	41.5	0.26	2.26	0		712	2VYC_A(2)B(2)C(2)D(2)E(2).pdb1	0.999	14.1	0	1.44	0		712	b3628_1uqu_A_scwrl.pdb	0.8306	25.27	0.1	2.51	0		712	1Q7B_ABCD.pdb1	0.2838	34.32	0.15	2.57	0		712	b0526_1j09_A_scwrl.pdb	0.8701	24.37	0.05	2.03	0		712	b0118_1c96_A_scwrl.pdb	0.9988	14.43	0.02	2.12	0		712	b1380_3kb6_A_modeller.pdb
713	b3236_1b8u_A_scwrl.pdb	0.06017	41.49	0.41	2.41	0		713	b2114_1rqg_A_scwrl.pdb	0.999	14.1	0	1.82	0		713	b3997_1r3q_A_modeller.pdb	0.8308	25.27	0.29	1.87	0		713	b1801_2wsw_A_scwrl.pdb	0.2841	34.32	0.17	2.37	0		713	b2297_1td9_A_modeller.pdb	0.8703	24.36	1	1.97	0		713	b2574_2bs2_A_scwrl.pdb	0.9988	14.51	0.01	0.7	0		713	b2935_1ngs_A_scwrl.pdb
714	2XF8_EFGH.pdb1	0.0602	41.48	0.43	2.43	0		714	b1602_2bru_C_modeller.pdb	0.999	14.1	0	1.83	0		714	1WV4_AB.pdb1	0.8311	25.26	0.62	2.3	0		714	1VGV_AB.pdb1	0.2842	34.32	0.21	2.58	0		714	b0444_1kp2_A_scwrl.pdb	0.8709	24.35	0.56	2.13	0		714	2EUA_AB.pdb	0.9988	14.48	0.01	2	0		714	b4072_1yq3_B_jackal.pdb
715	b1849_3ouz_A_scwrl.pdb	0.0602	41.48	0.13	2.31	0		715	b4071_2e80_A_modeller.pdb	0.999	14.08	0	0.5	0		715	b1981_1pw4_A_jackal.pdb	0.8313	25.26	0.86	2.65	0		715	b4374_2i7d_A_scwrl.pdb	0.2843	34.31	0.75	2.22	0		715	b3433_1pqu_A_jackal.pdb	0.871	24.34	0.61	1.84	0		715	b4055_2i7d_A_scwrl.pdb	0.9988	14.42	0.01	2.36	0		715	b1676_1a49_A_modeller.pdb
716	b1189_1c0p_A_scwrl.pdb	0.06035	41.47	0.83	2.34	0		716	b3747_3gi8_C_scwrl.pdb	0.999	14.07	0	0.28	0		716	b3734_2r9v_A_scwrl.pdb	0.8318	25.25	0.83	2.57	0		716	1EQ2_A.pdb	0.2854	34.29	0.93	2.68	0		716	1S7C_A.pdb	0.871	24.35	0.21	2.03	0		716	1JZ7_A.pdb	0.9988	14.41	0.01	1.97	0		716	b2146_2yvj_A_scwrl.pdb
717	2IO9_A.pdb	0.06045	41.47	0.23	2.54	0		717	b1394_1rjn_B_scwrl.pdb	0.999	14.07	0	0.96	0		717	2VYC_A(2)B(2)C(2)D(2)E(2).pdb1	0.8318	25.25	0.05	2.47	0		717	b1441_2onk_A_scwrl.pdb	0.2856	34.29	0.44	1.92	0		717	b3732_2qe7_D_modeller.pdb	0.8711	24.34	0.93	2.05	0		717	b2867_3an1_A_scwrl.pdb	0.9988	14.51	0	1.22	0		717	b0036_3r0o_A_scwrl.pdb
718	b0033_3g8c_A_scwrl.pdb	0.06053	41.46	0.35	2.35	0		718	b0894_4dmr_A_scwrl.pdb	0.999	14.07	0	1.03	0		718	3TAT_A.pdb	0.832	25.24	0.7	2.43	0		718	1EZ1_A.pdb	0.2862	34.28	0.3	2.17	0		718	b0474_2vp2_A_scwrl.pdb	0.8712	24.34	0.2	2.18	0		718	b0241_2zfg_A_scwrl.pdb	0.9988	14.51	0	1.7	0		718	b1208_1oj4_A_modeller.pdb
719	b0615_2g39_A_modeller.pdb	0.06073	41.45	0.14	2.44	0		719	b4169_3ne8_A_modeller.pdb	0.999	14.07	0	1.11	0		719	b4213_3ivd_A_scwrl.pdb	0.8321	25.24	0.07	1.8	0		719	b0074_3ho8_A_scwrl.pdb	0.2867	34.27	0.08	1.89	0		719	b0394_3lm9_A_scwrl.pdb	0.8712	24.34	0.08	2.42	0		719	2XHZ_ABCD.pdb1	0.9988	14.5	0	2.11	0		719	b3034_1v8t_A_scwrl.pdb
720	b2523_3kzw_A_scwrl.pdb	0.06104	41.43	0.14	2.42	0		720	b4192_1ko3_A_scwrl.pdb	0.999	14.07	0	1.81	0		720	b3368_1pjs_A_modeller.pdb	0.8324	25.23	0.16	2.09	0		720	1HL2_ABCD.pdb1	0.2868	34.27	0.62	2.57	0		720	b3845_2iby_A_jackal.pdb	0.8717	24.33	0.86	2.25	0		720	b1444_1wnb_A_modeller.pdb	0.9988	14.5	0	2.27	0		720	b0033_2pbz_A_modeller.pdb
721	b2132_2x41_A_scwrl.pdb	0.06105	41.43	0.42	2.58	0		721	b2938_3n2o_A_scwrl.pdb	0.999	14.07	0	1.88	0		721	b3224_1pw4_A_scwrl.pdb	0.8326	25.23	0.13	2.48	0		721	b2557_2hs0_A_scwrl.pdb	0.2871	34.26	0.33	2.38	0		721	1YRL_ABCD.pdb1	0.8721	24.32	0.86	1.92	0		721	1QD6_C.pdb	0.9988	14.49	0	1.12	0		721	b3266_2gif_A_modeller.pdb
722	b1866_2xti_A_scwrl.pdb	0.06105	41.43	0.14	2.46	0		722	b0604_2imf_A_scwrl.pdb	0.9991	14.06	0	1.53	0		722	b2890_3g1z_A_scwrl.pdb	0.8331	25.22	0.59	1.57	0		722	1MC3_A.pdb	0.2871	34.26	0.33	2.59	0		722	b2751_2pmd_A_scwrl.pdb	0.8723	24.31	0.14	1.63	0		722	b1377_2zfg_A_scwrl.pdb	0.9988	14.49	0	1.2	0		722	b3844_2vnk_A_scwrl.pdb
723	b0160_3bg2_A_scwrl.pdb	0.06121	41.42	0.33	2.41	0		723	b0115_1eab_A_jackal.pdb	0.9991	14.05	0	0.34	0		723	b4129_3g1z_A_scwrl.pdb	0.8331	25.22	0.57	1.57	0		723	b0514_3cwc_A_modeller.pdb	0.2871	34.26	0.23	2.59	0		723	b3628_2jjm_A_scwrl.pdb	0.8724	24.31	0.5	2.23	0		723	b0084_3oc2_A_scwrl.pdb	0.9988	14.48	0	2.03	0		723	b0352_3bli_A_modeller.pdb
724	1X14_B.pdb	0.06126	41.41	0.21	2.25	0		724	b0907_3hl2_B_scwrl.pdb	0.9991	14.05	0	0.94	0		724	b2675_2cvv_A_scwrl.pdb	0.8331	25.22	0.14	2.73	0		724	b3469_3d6j_A_scwrl.pdb	0.2873	34.26	0.96	2.57	0		724	b3628_3mbo_A_scwrl.pdb	0.8725	24.31	0.62	2.25	0		724	b2296_1g99_A_modeller.pdb	0.9988	14.47	0	0.85	0		724	2JFG_A.pdb
725	b2463_1pj3_A_scwrl.pdb	0.06127	41.41	0.16	2.65	0		725	b1246_1l2t_A_scwrl.pdb	0.9991	14.05	0	0.99	0		725	b0521_1e19_A_scwrl.pdb	0.8333	25.22	0.11	1.92	0		725	b3612_1o98_A_jackal.pdb	0.2873	34.26	0.84	2.54	0		725	b3588_1nzw_A_scwrl.pdb	0.8725	24.31	0.08	1.9	0		725	b1106_3hav_A_modeller.pdb	0.9988	14.47	0	1.95	0		725	1ZFN_A.pdb
726	b2146_1gth_D_scwrl.pdb	0.06135	41.41	0.45	2.71	0		726	b1714_2q7g_A_modeller.pdb	0.9991	14.05	0	2.09	0		726	b2882_3qe7_A_scwrl.pdb	0.8334	25.21	0.09	2.27	0		726	b2551_2xbn_A_scwrl.pdb	0.2874	34.25	0.65	2.31	0		726	1DV1_A.pdb	0.873	24.29	0.13	1.91	0		726	b0477_3lki_B_scwrl.pdb	0.9988	14.45	0	0.96	0		726	b2418_1rfu_A_modeller.pdb
727	1L8A_A.pdb	0.06145	41.4	0.91	2.37	0		727	b0871_3cf4_G_modeller.pdb	0.9991	14.04	0	1.59	0		727	b3734_3fks_A_scwrl.pdb	0.8337	25.21	0.44	1.74	0		727	b3734_2r9v_A_scwrl.pdb	0.2875	34.25	0.89	2.06	0		727	b2215_2xe5_A_scwrl.pdb	0.873	24.29	0.11	2.29	0		727	b0261_1umy_A_scwrl.pdb	0.9988	14.45	0	2.4	0		727	b0068_2qry_A_scwrl.pdb
728	b4267_3qe3_A_modeller.pdb	0.06184	41.38	0.71	2.39	0		728	b2041_1keu_A_jackal.pdb	0.9991	14.04	0	1.74	0		728	b3844_1tvc_A_modeller.pdb	0.834	25.2	0.21	2.07	0		728	b2803_2cgj_A_scwrl.pdb	0.2878	34.25	0.81	2.31	0		728	3KSO_A.pdb	0.8732	24.29	0.03	2.67	0		728	b2210_3dme_A_scwrl.pdb	0.9988	14.44	0	1.94	0		728	b3942_2b2r_A_modeller.pdb
729	1DPP_A.pdb	0.06205	41.36	0.74	2.37	0		729	b3500_3dk8_A_modeller.pdb	0.9991	14.03	0	0.58	0		729	b2130_3dhw_A_scwrl.pdb	0.8341	25.2	0.09	1.77	0		729	b2232_2glu_A_scwrl.pdb	0.2879	34.24	0.18	2.28	0		729	b3907_2i68_A_scwrl.pdb	0.8733	24.29	0.93	1.94	0		729	3GP6_A.pdb	0.9988	14.43	0	1.5	0		729	b1189_3rha_A_scwrl.pdb
730	b1854_1a49_A_modeller.pdb	0.06234	41.34	0.09	2.48	0		730	1E1O_A.pdb	0.9991	14.03	0	1.91	0		730	b0937_3lcm_A_scwrl.pdb	0.8341	25.2	0.09	2.08	0		730	2O1S_AB.pdb1	0.2883	34.24	0.7	2.65	0		730	b1719_1nyr_A_jackal.pdb	0.8733	24.29	0.15	1.76	0		730	b3034_2yvo_A_modeller.pdb	0.9988	14.43	0	1.69	0		730	b0025_2x0k_A_scwrl.pdb
731	b0025_1t6z_A_scwrl.pdb	0.06241	41.34	0.24	2.43	0		731	b0381_3q1k_A_modeller.pdb	0.9991	14.02	0	0.82	0		731	3HHP_A.pdb	0.8345	25.19	0.82	2.77	0		731	b2435_3ne8_A_scwrl.pdb	0.2885	34.23	0.87	2.47	0		731	b2203_2e80_A_jackal.pdb	0.8734	24.28	0.54	1.99	0		731	b3052_3ikh_A_scwrl.pdb	0.9988	14.42	0	1.5	0		731	b2291_3ccg_A_scwrl.pdb
732	b2615_2an1_A_scwrl.pdb	0.06252	41.33	0.57	2.73	0		732	b0166_2tdt_A_modeller.pdb	0.9991	14.02	0	1.17	0		732	1F9Z_AB.pdb1	0.8346	25.19	0.65	2.22	0		732	b0997_1tmo_A_modeller.pdb	0.2885	34.23	0.57	2.38	0		732	b0763_3fjm_A_scwrl.pdb	0.8735	24.28	1	2.08	0		732	1OS7_A.pdb	0.9988	14.41	0	1.13	0		732	b0759_1xel_A_modeller.pdb
733	b1378_1b0p_A_jackal.pdb	0.06256	41.33	0.13	2.67	0		733	1MC3_A(2)B(2).pdb1	0.9991	14.02	0	1.54	0		733	b4015_1xg4_A_scwrl.pdb	0.8347	25.19	0.67	2.04	0		733	b0241_1p4t_A_scwrl.pdb	0.2888	34.23	0.21	2.45	0		733	b2601_1n8f_A_modeller.pdb	0.8735	24.28	0.11	2.32	0		733	2DDM_AB.pdb1	0.9988	14.41	0	1.49	0		733	b3734_3fks_A_scwrl.pdb
734	b3894_1kqf_A_scwrl.pdb	0.06268	41.32	0.12	2.53	0		734	b2036_3inr_A_jackal.pdb	0.9991	14.02	0	2.03	0		734	1TDJ_A.pdb	0.835	25.18	1	2.4	0		734	b1637_3fhj_A_scwrl.pdb	0.2889	34.22	0.17	2.68	0		734	b4267_2vwp_A_modeller.pdb	0.8737	24.28	0.32	2.24	0		734	b0613_3h9p_A_modeller.pdb	0.9988	14.41	0	1.72	0		734	b0732_3lvt_A_scwrl.pdb
735	b1805_3c5e_A_scwrl.pdb	0.06299	41.3	0.46	2.12	0		735	b0697_2zxe_A_scwrl.pdb	0.9991	14.01	0	1.62	0		735	b1329_2z23_A_scwrl.pdb	0.8352	25.17	0.04	2.59	0		735	b1241_2bi4_A_scwrl.pdb	0.289	34.22	0.27	2.65	0		735	b0241_2iww_A_scwrl.pdb	0.8737	24.28	0.21	2.13	0		735	3A8K_AE.pdb1	0.9988	14.4	0	1.99	0		735	b0381_2zdq_A_scwrl.pdb
736	b3073_1oat_A_modeller.pdb	0.06308	41.3	1	2.33	0		736	b3826_3pgv_A_modeller.pdb	0.9991	14.01	0	1.75	0		736	b3564_3ll3_B_scwrl.pdb	0.8354	25.17	0.05	1.58	0		736	b3542_3dhw_A_modeller.pdb	0.2896	34.21	0.34	2.39	0		736	b2518_3evm_A_scwrl.pdb	0.8741	24.27	1	2.43	0		736	b2132_2x40_A_modeller.pdb	0.9988	14.4	0	2.56	0		736	b2470_2drd_A_modeller.pdb
737	b2146_3f8p_A_scwrl.pdb	0.06345	41.27	0.12	2.65	0		737	b1539_2nwq_A_modeller.pdb	0.9991	14.01	0	1.77	0		737	b0403_1izj_A_modeller.pdb	0.8355	25.17	0.28	2.41	0		737	b0086_2xja_A_scwrl.pdb	0.2896	34.21	0.1	2.43	0		737	b2979_3pm9_A_modeller.pdb	0.8741	24.26	0.09	1.6	0		737	b4386_2aru_A_modeller.pdb	0.9989	14.3	0.08	1.8	0		737	b1805_1mdb_A_scwrl.pdb
738	1L5W_AB.pdb1	0.06349	41.27	0.28	2.48	0		738	b3994_3epm_A_scwrl.pdb	0.9991	14.01	0	2	0		738	b1873_2j7a_C_modeller.pdb	0.8356	25.17	0.14	2.35	0		738	b0118_1ami_A_scwrl.pdb	0.2903	34.2	0.69	2.51	0		738	b0870_1v72_A_modeller.pdb	0.8746	24.25	0.13	1.79	0		738	3PIK_A(3).pdb1	0.9989	14.27	0.07	2.39	0		738	b1613_3h1y_A_scwrl.pdb
739	2R4J_A.pdb	0.06353	41.27	0.05	2.52	0		739	b3994_3epo_A_scwrl.pdb	0.9991	14	0	0.35	0		739	b2283_1l0v_B_scwrl.pdb	0.8357	25.16	0.08	2.29	0		739	b1900_3ozx_A_scwrl.pdb	0.2904	34.2	0.2	2.28	0		739	b3001_3eau_A_modeller.pdb	0.8747	24.25	1	2.55	0		739	3PIK_A.pdb	0.9989	14.27	0.07	2.39	0		739	b0085_2xja_A_scwrl.pdb
740	3PCO_ABCD.pdb1	0.06365	41.26	0.14	2.5	0		740	1U43_A.pdb	0.9991	14	0	0.56	0		740	b2032_3c4v_A_modeller.pdb	0.8358	25.16	0.05	2.49	0		740	b3480_1f3o_A_scwrl.pdb	0.2906	34.19	0.57	2.02	0		740	b2202_2e80_A_modeller.pdb	0.8748	24.25	0.15	2.13	0		740	b3974_2zsf_A_modeller.pdb	0.9989	14.38	0.06	1.65	0		740	b3052_2fv7_A_scwrl.pdb
741	b0592_3hxp_A_scwrl.pdb	0.06376	41.25	1	2.64	0		741	b0512_3e74_A_scwrl.pdb	0.9991	14	0	1.41	0		741	b3714_3qe7_A_scwrl.pdb	0.8359	25.16	1	2.49	0		741	b1764_2zau_A_jackal.pdb	0.2906	34.19	0.46	2.2	0		741	b4374_2i7d_A_scwrl.pdb	0.8749	24.24	1	2.34	0		741	b2154_3ls2_A_scwrl.pdb	0.9989	14.32	0.06	1.6	0		741	b0893_3lss_A_scwrl.pdb
742	b2574_2bs2_A_scwrl.pdb	0.06381	41.25	0.19	2.69	0		742	b0642_1h3n_A_scwrl.pdb	0.9991	13.99	0	0.59	0		742	1L5J_A.pdb	0.836	25.16	0.16	2.38	0		742	3KQJ_A.pdb	0.2908	34.19	0.18	2.37	0		742	b0381_2zdq_A_scwrl.pdb	0.8749	24.25	0.58	1.99	0		742	2P2D_A.pdb	0.9989	14.31	0.06	2.16	0		742	b3826_3pgv_A_modeller.pdb
743	2OZY_A.pdb	0.06383	41.25	0.08	2.46	0		743	b0809_1b0u_A_scwrl.pdb	0.9991	13.99	0	1.45	0		743	b4055_3ocv_A_scwrl.pdb	0.8362	25.15	0.24	2.38	0		743	1TZP_AB.pdb1	0.2909	34.19	0.79	2.52	0		743	b0638_1h2e_A_jackal.pdb	0.875	24.24	1	2.41	0		743	b1773_2fjk_A_scwrl.pdb	0.9989	14.28	0.05	1.12	0		743	b0474_3iim_A_scwrl.pdb
744	1H1T_A(3)B(3).pdb1	0.06394	41.24	0.34	2.43	0		744	b1469_1pw4_A_scwrl.pdb	0.9991	13.99	0	1.45	0		744	b2373_2ji8_A_jackal.pdb	0.8363	25.15	0.67	2.24	0		744	b3553_1wwk_A_scwrl.pdb	0.2911	34.18	0.24	2.13	0		744	1QCZ_A(8).pdb1	0.8753	24.23	0.79	2.5	0		744	b1692_3jyp_A_scwrl.pdb	0.9989	14.27	0.05	2.56	0		744	b0475_1hrk_A_scwrl.pdb
745	b4233_2jfg_A_scwrl.pdb	0.06403	41.24	0.24	2.41	0		745	b2587_1pw4_A_scwrl.pdb	0.9991	13.99	0	1.68	0		745	2X5J_O.pdb	0.8364	25.15	0.19	2.5	0		745	1G8L_AB.pdb1	0.2912	34.18	0.13	2.83	0		745	1QCZ_A.pdb	0.8753	24.23	0.79	2.5	0		745	b1488_1r44_A_jackal.pdb	0.9989	14.37	0.02	0.58	0		745	1DB3_A.pdb
746	1GUQ_AB.pdb1	0.06403	41.24	0.14	2.54	0		746	b1015_3dh4_A_scwrl.pdb	0.9991	13.99	0	1.82	0		746	b1126_3fvq_A_modeller.pdb	0.8365	25.15	0.12	2.4	0		746	b1444_2imp_A_jackal.pdb	0.2919	34.17	0.46	2.37	0		746	b2518_3fcv_A_scwrl.pdb	0.8756	24.23	1	2.45	0		746	b2912_1ydm_A_scwrl.pdb	0.9989	14.38	0.01	0.84	0		746	b1238_1g5t_A_scwrl.pdb
747	b4115_3ob6_A_jackal.pdb	0.06414	41.23	1	2.23	0		747	2CGL_A.pdb	0.9991	13.98	0	0.88	0		747	b2414_1wkv_A_scwrl.pdb	0.8366	25.14	0.42	2.38	0		747	b3779_3cj9_A_modeller.pdb	0.2921	34.16	0.96	2.41	0		747	b2234_2cvu_A_modeller.pdb	0.8756	24.23	0.93	1.85	0		747	b0062_2hxg_A_jackal.pdb	0.9989	14.36	0.01	0.85	0		747	b1801_2wsw_A_scwrl.pdb
748	1Q0Q_A.pdb	0.06416	41.23	0.24	2.55	0		748	b3787_3ojl_A_scwrl.pdb	0.9991	13.98	0	1.58	0		748	b2170_1pv6_A_modeller.pdb	0.8367	25.14	0.03	2.29	0		748	b1385_1a4z_A_scwrl.pdb	0.2924	34.16	0.25	2.32	0		748	b2132_2x40_A_modeller.pdb	0.8759	24.22	0.06	2.03	0		748	b1463_1e2t_A_jackal.pdb	0.9989	14.33	0.01	1.51	0		748	b2487_2fug_4_jackal.pdb
749	b0726_2jgd_A_scwrl.pdb	0.06442	41.21	0.23	2.2	0		749	b1378_1kek_A_jackal.pdb	0.9991	13.98	0	1.88	0		749	b0477_1lii_A_scwrl.pdb	0.8368	25.14	0.13	2.16	0		749	1GUQ_AB.pdb1	0.2926	34.15	0.11	2.39	0		749	b0109_3c2v_A_modeller.pdb	0.876	24.22	0.31	2.39	0		749	b1872_1dmr_A_scwrl.pdb	0.9989	14.3	0.01	1.63	0		749	b3386_3exs_A_scwrl.pdb
750	b2253_1mdx_A_scwrl.pdb	0.06453	41.2	0.51	2.45	0		750	b0273_1akm_A_scwrl.pdb	0.9991	13.97	0	0.85	0		750	1S20_A.pdb	0.8371	25.13	0.06	2.35	0		750	b1394_2ej5_A_modeller.pdb	0.2928	34.15	0.74	2.47	0		750	b0403_3k8l_A_scwrl.pdb	0.876	24.22	0.15	2.13	0		750	b0827_1uuy_A_scwrl.pdb	0.9989	14.3	0.01	2.26	0		750	b1469_1pw4_A_scwrl.pdb
751	b2536_1pv6_A_scwrl.pdb	0.06459	41.2	0.11	2.25	0		751	b2895_2bpo_A_scwrl.pdb	0.9991	13.97	0	1.28	0		751	1L2U_AB.pdb1	0.8372	25.13	0.86	2.63	0		751	b2392_2jln_A_scwrl.pdb	0.293	34.14	0.42	2.24	0		751	b2883_2ood_A_scwrl.pdb	0.8761	24.21	0.79	2.49	0		751	b1415_3fg0_A_modeller.pdb	0.9989	14.3	0.01	2.28	0		751	b2557_1t3t_A_jackal.pdb
752	b0037_3qov_A_scwrl.pdb	0.06459	41.2	0.09	2.58	0		752	b2341_2wtb_A_scwrl.pdb	0.9991	13.97	0	1.55	0		752	2IDB_A.pdb	0.8372	25.13	0.06	2.14	0		752	b1528_2gfp_A_modeller.pdb	0.2931	34.14	0.61	2.43	0		752	b0475_3hcn_A_scwrl.pdb	0.8766	24.2	0.08	2.44	0		752	b3939_2rfv_A_scwrl.pdb	0.9989	14.29	0.01	1.22	0		752	b2574_2bs2_A_scwrl.pdb
753	1TRB_A(2).pdb1	0.06464	41.2	0.39	2.34	0		753	b0071_3h5h_A_jackal.pdb	0.9991	13.97	0	1.61	0		753	b0474_1qhx_A_modeller.pdb	0.8372	25.13	0.04	1.89	0		753	1Q16_A.pdb	0.2936	34.13	0.65	2.31	0		753	1Q8F_ABCD.pdb1	0.8767	24.2	0.31	2.07	0		753	b0118_1c97_A_scwrl.pdb	0.9989	14.25	0.01	1.95	0		753	b2049_2x65_A_modeller.pdb
754	b1276_1c96_A_scwrl.pdb	0.06481	41.19	0.28	2.28	0		754	1OI2_A.pdb	0.9991	13.96	0	1.4	0		754	b2487_2fug_4_jackal.pdb	0.8377	25.12	0.31	2.44	0		754	b2710_1ycf_A_modeller.pdb	0.2938	34.13	0.58	2.39	0		754	2GT3_A.pdb	0.877	24.19	0.81	2.66	0		754	b3212_1ea0_A_modeller.pdb	0.9989	14.38	0	2.06	0		754	1GLB_G.pdb
755	1QB4_A(4).pdb1	0.06482	41.19	0.53	2.31	0		755	1LYL_AC.pdb1	0.9991	13.96	0	2.04	0		755	b1276_2ipy_A_scwrl.pdb	0.8378	25.12	0.06	2.19	0		755	1GG1_ABCD.pdb1	0.2943	34.12	0.14	2.35	0		755	2FQ1_A.pdb	0.8771	24.19	0.11	2.38	0		755	b0709_2xut_A_scwrl.pdb	0.9989	14.36	0	1.32	0		755	b0025_1t6y_A_scwrl.pdb
756	b1276_2ipy_A_scwrl.pdb	0.06486	41.18	0.23	2.46	0		756	2IDB_A(2)B(2)C(2).pdb1	0.9991	13.96	0	2.14	0		756	b3844_2pia_A_scwrl.pdb	0.8379	25.11	0.18	2.26	0		756	b1676_2g50_A_jackal.pdb	0.2945	34.12	0.59	2.26	0		756	b3962_1h6v_A_modeller.pdb	0.8774	24.18	0.13	1.48	0		756	b3480_2onk_A_scwrl.pdb	0.9989	14.35	0	1.27	0		756	2F00_A.pdb
757	b0421_1yhl_A_scwrl.pdb	0.06504	41.17	0.22	2.42	0		757	2AJT_A(2)B(2)C(2).pdb1	0.9991	13.94	0	2.04	0		757	b2146_1gth_D_scwrl.pdb	0.8379	25.12	0.02	1.98	0		757	b0063_3ll3_B_scwrl.pdb	0.2948	34.11	0.87	2.38	0		757	b0116_1zmd_A_scwrl.pdb	0.8775	24.18	0.33	2.21	0		757	1SFF_A.pdb	0.9989	14.34	0	0.85	0		757	1FS0_G.pdb
758	b1260_2rh9_A_modeller.pdb	0.06508	41.17	0.89	2.52	0		758	b3428_1p4h_A_jackal.pdb	0.9991	13.93	0	0.19	1		758	b2312_1mb9_A_scwrl.pdb	0.838	25.11	0.06	1.97	0		758	1KAE_AB.pdb1	0.295	34.11	0.08	2.5	0		758	1F9Z_A.pdb	0.8777	24.17	0.79	1.88	0		758	2MBR_A.pdb	0.9989	14.34	0	1.58	0		758	1FS0_EG.pdb
759	1EF8_A(2)B(2)C(2).pdb2	0.06509	41.17	0.52	2.53	0		759	b1605_3ncy_A_scwrl.pdb	0.9991	13.93	0	0.39	0		759	b2523_3kzw_A_scwrl.pdb	0.8381	25.11	0.07	2.56	0		759	b0091_2jfg_A_scwrl.pdb	0.2952	34.1	0.98	2.5	0		759	b0822_1rlm_A_modeller.pdb	0.8777	24.17	0.31	2.44	0		759	b3729_2bpl_A_jackal.pdb	0.9989	14.33	0	1.5	0		759	b1584_3owc_A_modeller.pdb
760	2Q16_AB.pdb1	0.0651	41.17	0.28	2.54	0		760	b2600_3ggo_B_scwrl.pdb	0.9991	13.93	0	0.94	0		760	3HHP_AB.pdb1	0.8383	25.11	0.07	2.77	0		760	b0757_1pie_A_scwrl.pdb	0.2957	34.09	0.28	2.4	0		760	3PW8_ABCD.pdb1	0.8777	24.17	0.15	1.8	0		760	b0910_1y63_A_scwrl.pdb	0.9989	14.33	0	1.6	0		760	b4054_1aib_A_modeller.pdb
761	b4077_3kbc_A_scwrl.pdb	0.06522	41.16	0.22	2.45	0		761	b3116_3ncy_A_scwrl.pdb	0.9991	13.92	0	1.67	0		761	b2501_1f0i_A_scwrl.pdb	0.8385	25.1	0.3	2.18	0		761	2JLC_A.pdb	0.2959	34.09	0.77	2.25	0		761	b4468_3pm9_A_modeller.pdb	0.8777	24.17	0.11	1.89	0		761	b1872_4dmr_A_scwrl.pdb	0.9989	14.31	0	1.62	0		761	b3994_3epo_A_scwrl.pdb
762	1USH_A.pdb	0.06533	41.15	0.55	2.39	0		762	b0241_1af6_A_scwrl.pdb	0.9991	13.92	0	1.86	0		762	b1701_3lnv_A_scwrl.pdb	0.8385	25.1	0.03	2.37	0		762	b3580_3ll3_A_scwrl.pdb	0.2959	34.09	0.75	2.81	0		762	b0351_1nvm_B_modeller.pdb	0.878	24.17	0.93	1.6	0		762	b3846_1f0y_A_modeller.pdb	0.9989	14.31	0	1.63	0		762	b2344_1qfg_A_scwrl.pdb
763	b0347_2dkh_A_jackal.pdb	0.06534	41.15	0.45	2.3	0		763	b1442_2onk_C_scwrl.pdb	0.9991	13.91	0	1.03	0		763	b2049_2x65_B_scwrl.pdb	0.8388	25.1	0.28	2.06	0		763	2JFG_A.pdb	0.297	34.07	0.05	2.42	0		763	1XK7_A.pdb	0.878	24.17	0.61	2.38	0		763	1GLB_G.pdb	0.9989	14.3	0	0.96	0		763	b3368_1pjs_A_modeller.pdb
764	b0512_3e74_A_scwrl.pdb	0.06545	41.15	0.96	2.31	0		764	b4072_3mm9_A_jackal.pdb	0.9991	13.91	0	2.12	0		764	b0002_3ing_A_scwrl.pdb	0.8389	25.09	0.82	1.63	0		764	b0893_2dq3_A_modeller.pdb	0.2971	34.07	0.76	2.48	0		764	b4374_1z4l_A_scwrl.pdb	0.8781	24.16	1	1.89	0		764	b0655_3r39_A_scwrl.pdb	0.9989	14.29	0	1.63	0		764	b2400_1j09_A_modeller.pdb
765	1WXG_A.pdb	0.06551	41.14	0.23	2.44	0		765	b2422_2onk_A_scwrl.pdb	0.9991	13.9	0	1.62	0		765	b1300_2o2q_A_modeller.pdb	0.839	25.09	0.57	2.02	0		765	b4034_1nmu_A_modeller.pdb	0.2971	34.07	0.31	2.17	0		765	2ECK_A.pdb	0.8781	24.16	0.2	2.2	0		765	b4242_3fpb_A_modeller.pdb	0.9989	14.28	0	1.33	0		765	b3919_1ney_A_jackal.pdb
766	3BP3_A.pdb	0.06559	41.14	0.78	2.15	0		766	b0894_1dmr_A_scwrl.pdb	0.9991	13.89	0	1.01	0		766	b4130_2xut_A_modeller.pdb	0.839	25.09	0.06	2.26	0		766	b2037_3mkt_A_jackal.pdb	0.2971	34.07	0.11	2.49	0		766	1XK6_AC.pdb1	0.8783	24.16	0.04	2.33	0		766	b2053_2pk3_A_scwrl.pdb	0.9989	14.27	0	0.86	0		766	b2131_3mam_A_scwrl.pdb
767	b0929_1e54_A_scwrl.pdb	0.06574	41.13	0.63	2.46	0		767	b1854_2e28_A_scwrl.pdb	0.9991	13.89	0	1.1	0		767	b1014_3haz_A_scwrl.pdb	0.8391	25.09	0.08	2.61	0		767	b2752_3bl5_A_scwrl.pdb	0.2975	34.06	0.69	2.43	0		767	2J0W_A.pdb	0.8784	24.15	1	2.12	0		767	b2436_1vju_A_scwrl.pdb	0.9989	14.27	0	1.98	0		767	1KP3_A.pdb
768	b0765_2d62_A_jackal.pdb	0.06581	41.12	0.75	2.42	0		768	1M7X_A.pdb	0.9991	13.89	0	1.35	0		768	3HWX_AB.pdb1	0.8392	25.09	0.12	2.21	0		768	1AZY_AB.pdb1	0.2979	34.05	0.31	2.74	0		768	1U2J_CE.pisa1.pdb	0.8784	24.16	0.79	1.88	0		768	b4238_3r1r_A_scwrl.pdb	0.9989	14.25	0	0.87	0		768	1G8L_A.pdb
769	b2913_2p9c_A_modeller.pdb	0.06593	41.12	0.45	2.44	0		769	2NYB_AB.pdb1	0.9991	13.89	0	2.04	0		769	b0475_1hrk_A_scwrl.pdb	0.8396	25.08	0.03	2.27	0		769	1OLT_A.pdb	0.298	34.05	0.75	2.17	0		769	b0935_1luc_B_scwrl.pdb	0.8787	24.15	0.15	2.6	0		769	b4266_3cxr_A_scwrl.pdb	0.9989	14.25	0	2.08	0		769	b1900_3ozx_A_scwrl.pdb
770	b4390_2qjo_A_scwrl.pdb	0.06595	41.12	0.93	2.55	0		770	b0114_3dv0_B_jackal.pdb	0.9991	13.88	0	1.23	0		770	b3816_2iub_A_scwrl.pdb	0.8398	25.07	0.86	2	0		770	b3093_1pw4_A_modeller.pdb	0.298	34.05	0.61	2.41	0		770	2GAE_A.pdb	0.879	24.14	0.17	1.86	0		770	b2675_2cvx_A_modeller.pdb	0.999	14.22	0.09	2.16	0		770	b2243_3kwl_A_scwrl.pdb
771	1R30_A.pdb	0.06595	41.12	0.63	2.45	0		771	b3623_1psw_A_modeller.pdb	0.9992	13.88	0	0.41	0		771	b2407_3faz_A_modeller.pdb	0.84	25.07	0.45	1.96	0		771	b3628_3mbo_A_scwrl.pdb	0.2987	34.04	0.58	2.58	0		771	b2487_2fug_4_jackal.pdb	0.8791	24.14	0.54	2.51	0		771	b3559_2zue_A_scwrl.pdb	0.999	14.2	0.06	1.16	0		771	b0586_3lnv_A_modeller.pdb
772	b1761_3etd_A_scwrl.pdb	0.06605	41.11	0.26	2.39	0		772	1DY3_A.pdb	0.9992	13.88	0	0.61	0		772	b2097_1w8s_A_scwrl.pdb	0.8403	25.06	0.91	2.4	0		772	b2867_3eub_C_scwrl.pdb	0.2989	34.03	0.49	2.35	0		772	b3792_3mkt_A_scwrl.pdb	0.8791	24.14	0.07	2.17	0		772	1A96_ABCD.pdb1	0.999	14.11	0.06	2.06	0		772	b2542_2yvj_A_scwrl.pdb
773	b2436_1vju_A_scwrl.pdb	0.06629	41.1	0.68	2.48	0		773	b2215_2iww_A_scwrl.pdb	0.9992	13.87	0	2.02	0		773	b3416_3k8m_A_scwrl.pdb	0.8403	25.06	0.24	2.21	0		773	b3115_1x3m_A_modeller.pdb	0.2989	34.03	0.29	2.48	0		773	b0355_3d0k_A_modeller.pdb	0.8795	24.13	0.32	1.78	0		773	b1637_2yxn_A_jackal.pdb	0.999	14.18	0.05	2.14	0		773	b2557_2hs3_A_scwrl.pdb
774	1TJ2_A.pdb	0.06633	41.09	0.22	2.5	0		774	b4322_1tz9_A_scwrl.pdb	0.9992	13.86	0	0.69	0		774	b2574_2bs2_A_scwrl.pdb	0.8404	25.06	0.16	1.82	0		774	1GPM_AC.pisa2.pdb	0.2994	34.02	0.42	2.23	0		774	1GG4_A.pdb	0.8797	24.12	0.21	2.1	0		774	b2539_2b1x_B_modeller.pdb	0.999	14.17	0.05	1.95	0		774	b1539_2jah_A_jackal.pdb
775	b3774_1qmg_A_scwrl.pdb	0.06643	41.09	0.24	2.26	0		775	b2021_1ams_A_scwrl.pdb	0.9992	13.86	0	0.93	0		775	b3749_3ozx_A_scwrl.pdb	0.8405	25.06	0.06	2.17	0		775	b0474_2v54_A_scwrl.pdb	0.2994	34.02	0.24	2.69	0		775	b2265_3hwo_A_modeller.pdb	0.8799	24.12	1	2.28	0		775	b1702_2ols_A_scwrl.pdb	0.999	14.12	0.05	0.92	0		775	b4177_1mez_A_scwrl.pdb
776	b0166_1kgt_A_jackal.pdb	0.06647	41.08	0.54	2.33	0		776	b0007_2a65_A_modeller.pdb	0.9992	13.86	0	1.34	0		776	1E4V_A.pdb	0.8406	25.06	0.07	2.13	0		776	b2551_3g8m_A_modeller.pdb	0.2996	34.02	0.75	2.44	0		776	1EQ2_A.pdb	0.8801	24.11	0.12	1.99	0		776	b3089_2nwx_A_modeller.pdb	0.999	14.22	0.01	1.25	0		776	b0381_2zdh_A_scwrl.pdb
777	b1281_2qcl_A_scwrl.pdb	0.0665	41.08	0.87	2.29	0		777	b1398_3qov_A_scwrl.pdb	0.9992	13.86	0	1.55	0		777	b2675_2cvu_A_modeller.pdb	0.841	25.05	0.06	2.49	0		777	b1297_1f52_A_scwrl.pdb	0.2999	34.01	0.24	2.24	0		777	1D6Z_A.pdb	0.8803	24.1	1	2.32	0		777	b2051_2gt4_C_modeller.pdb	0.999	14.21	0.01	2.08	0		777	b2675_2cvu_A_modeller.pdb
778	b0261_1umy_A_scwrl.pdb	0.0669	41.06	0.49	2.51	0		778	b1901_3m9w_A_scwrl.pdb	0.9992	13.85	0	0.29	0		778	1INO_A.pdb	0.8412	25.04	0.95	2.37	0		778	1VGV_B.pdb	0.2999	34.01	0.22	2.56	0		778	b1773_2fjk_A_scwrl.pdb	0.8809	24.09	1	2.06	0		778	b2342_2f2s_A_modeller.pdb	0.999	14.14	0.01	1.44	0		778	1GSO_A.pdb
779	b0171_2bnd_A_modeller.pdb	0.06693	41.06	0.31	2.44	0		779	b2925_3ekl_A_scwrl.pdb	0.9992	13.85	0	1.19	0		779	b2903_1wyt_A_modeller.pdb	0.8412	25.04	0.2	2.35	0		779	1GAD_O.pdb	0.3001	34.01	0.19	2.27	0		779	b4094_2j41_A_scwrl.pdb	0.8814	24.07	0.73	2.03	0		779	b2206_2jir_A_scwrl.pdb	0.999	14.14	0.01	1.8	0		779	b2032_3c4q_A_jackal.pdb
780	2QFI_A(2).pdb1	0.06711	41.05	0.09	2.24	0		780	1L5W_AB.pdb1	0.9992	13.85	0	1.67	0		780	b1714_2q7g_A_modeller.pdb	0.8413	25.04	0.06	1.75	0		780	b2470_2drd_A_modeller.pdb	0.3004	34	0.52	2.44	0		780	b1723_2jgv_B_scwrl.pdb	0.8814	24.07	0.12	2.44	0		780	b1854_2e28_A_scwrl.pdb	0.999	14.13	0.01	1.07	0		780	b4129_2xti_A_scwrl.pdb
781	2QFI_A.pdb	0.06711	41.05	0.09	2.24	0		781	b2492_3kcu_A_modeller.pdb	0.9992	13.84	0	0.46	0		781	12AS_AB.pdb1	0.8416	25.03	0.48	2.17	0		781	b2711_2v3a_A_modeller.pdb	0.3012	33.99	0.2	2.57	0		781	b1805_1v26_A_scwrl.pdb	0.8815	24.07	0.08	2.36	0		781	b3018_1k30_A_modeller.pdb	0.999	14.13	0.01	1.47	0		781	b1033_2p9c_A_scwrl.pdb
782	3BIG_A.pdb1	0.06713	41.04	0.66	2.4	0		782	b2492_3q7k_A_modeller.pdb	0.9992	13.84	0	0.58	0		782	2RJG_AB.pdb1	0.8416	25.03	0.29	2.31	0		782	b2028_1dlj_A_modeller.pdb	0.3012	33.99	0.2	2.69	0		782	b0589_2nq2_A_scwrl.pdb	0.8816	24.07	1	2.21	0		782	b1238_2b8t_A_modeller.pdb	0.999	14.12	0.01	1.5	0		782	b1682_1b0u_A_scwrl.pdb
783	b1805_3g7s_A_scwrl.pdb	0.06719	41.04	0.16	2.44	0		783	b3371_3fkj_A_scwrl.pdb	0.9992	13.84	0	1.88	0		783	b1264_1i1q_A_modeller.pdb	0.8418	25.03	0.16	2.37	0		783	b2720_1kek_A_scwrl.pdb	0.3015	33.98	0.34	2.37	0		783	2O7P_A.pdb	0.8818	24.06	0.23	2.56	0		783	b0474_2jaq_A_scwrl.pdb	0.999	14.12	0.01	1.98	0		783	b3541_3dhw_C_scwrl.pdb
784	b0199_2onk_A_scwrl.pdb	0.06731	41.03	0.32	2.57	0		784	b1587_4dmr_A_scwrl.pdb	0.9992	13.84	0	1.95	0		784	b3726_3d31_C_jackal.pdb	0.8422	25.02	0.73	2.2	0		784	b1468_1q16_A_modeller.pdb	0.3016	33.98	0.85	2.01	0		784	b3789_1h5r_A_scwrl.pdb	0.882	24.06	0.93	2.27	0		784	3KSS_A.pdb	0.999	14.11	0.01	0.89	0		784	b2867_1t3q_C_jackal.pdb
785	b1854_3gr4_A_jackal.pdb	0.06732	41.03	0.44	2.43	0		785	3CTL_ABCDEF.pdb1	0.9992	13.83	0	1.21	0		785	1WQ5_A.pdb	0.8423	25.02	0.84	2.74	0		785	b0945_3kvl_A_jackal.pdb	0.3016	33.98	0.74	2.34	0		785	b0578_2wzw_A_jackal.pdb	0.882	24.06	0.08	2.43	0		785	b1525_3jz4_A_jackal.pdb	0.999	14.11	0.01	1.75	0		785	b4119_1u8x_X_modeller.pdb
786	b1263_1kgz_A_modeller.pdb	0.06733	41.03	0.42	2.6	0		786	b1250_1orq_C_scwrl.pdb	0.9992	13.82	0	0.59	0		786	b3816_2hn1_A_modeller.pdb	0.8423	25.02	0.47	2.11	0		786	b0781_2fb3_B_scwrl.pdb	0.3018	33.98	0.28	2.55	0		786	b1226_2o9x_A_scwrl.pdb	0.8821	24.06	0.37	2.09	0		786	b0639_2qjo_A_modeller.pdb	0.999	14.1	0.01	1.71	0		786	b2411_1dgs_A_modeller.pdb
787	b1302_3oks_A_scwrl.pdb	0.06746	41.02	0.23	2.47	0		787	3LCB_CD.pisa4.pdb	0.9992	13.82	0	1.12	0		787	b0124_2ebs_A_scwrl.pdb	0.8423	25.02	0.06	2.41	0		787	b4242_1wpg_A_modeller.pdb	0.3019	33.97	0.34	2.34	0		787	3DHW_A.pdb	0.8824	24.05	0.16	1.71	0		787	3TAT_A.pdb	0.999	14.1	0.01	1.76	0		787	b2341_1f12_A_scwrl.pdb
788	b0091_1p3d_A_jackal.pdb	0.06751	41.02	0.25	2.61	0		788	b3892_1kqf_C_modeller.pdb	0.9992	13.82	0	1.59	0		788	b1033_2dbq_A_scwrl.pdb	0.8425	25.01	0.07	2.4	0		788	1MXA_A.pdb	0.3021	33.97	0.64	2.53	0		788	3DHW_ABCD.pdb1	0.8824	24.05	0.07	1.71	0		788	b3962_1h6v_A_modeller.pdb	0.999	14.09	0.01	1.82	0		788	b3608_1jay_A_scwrl.pdb
789	b0639_1nup_A_scwrl.pdb	0.06763	41.01	0.28	2.37	0		789	b1109_3hyv_A_scwrl.pdb	0.9992	13.82	0	2.37	0		789	b3904_2cgl_A_jackal.pdb	0.8428	25.01	0.12	2.15	0		789	b2291_2par_A_modeller.pdb	0.3021	33.97	0.18	2.49	0		789	b3789_1h5t_A_modeller.pdb	0.8825	24.05	0.93	2.17	0		789	2G8S_A.pdb	0.999	14.08	0.01	1.62	0		789	b3433_1pqp_A_modeller.pdb
790	b0929_3a2s_X_modeller.pdb	0.06766	41.01	0.55	2.44	0		790	b3541_1f3o_A_scwrl.pdb	0.9992	13.81	0	1.37	0		790	b1852_1dpg_A_scwrl.pdb	0.8429	25	0.78	2.24	0		790	b1377_2o4v_A_scwrl.pdb	0.3025	33.96	0.12	2.52	0		790	b2342_1u6s_A_scwrl.pdb	0.8827	24.04	0.07	1.77	0		790	1MBB_A.pdb	0.999	14.22	0	1.61	0		790	b3844_2pia_A_scwrl.pdb
791	b1241_2bi4_A_scwrl.pdb	0.06775	41.01	0.16	2.27	0		791	2WQT_A.pdb	0.9992	13.8	0	0.67	0		791	2IV2_X.pdb1	0.8431	25	0.05	2.06	0		791	b1463_1e2t_A_jackal.pdb	0.3029	33.95	0.67	2.51	0		791	1TRB_A(2).pdb1	0.883	24.03	0.14	2.17	0		791	1PTM_AB.pdb1	0.999	14.22	0	2.04	0		791	b3189_2o0e_A_scwrl.pdb
792	b3433_1pqp_A_modeller.pdb	0.06779	41	0.8	2.62	0		792	b3114_1h16_A_jackal.pdb	0.9992	13.8	0	0.69	0		792	b3453_2nvu_B_scwrl.pdb	0.8433	25	0.86	2.51	0		792	1Q0Q_A.pdb	0.3029	33.96	0.46	2.55	0		792	b0153_2qi9_A_scwrl.pdb	0.883	24.03	0.07	2.15	0		792	b4266_3o03_A_scwrl.pdb	0.999	14.22	0	2.17	0		792	b2912_1ydm_A_scwrl.pdb
793	1SV6_ABCDE.pisa1.pdb	0.06781	41	0.26	2.1	0		793	b1603_1l7e_A_scwrl.pdb	0.9992	13.8	0	1.25	0		793	1XDP_A(2)B(2).pdb2	0.8433	25	0.08	2.51	0		793	b3453_1mrp_A_scwrl.pdb	0.3032	33.95	0.28	2.44	0		793	1CLI_BD.pdb1	0.8833	24.03	1	1.98	0		793	b0578_2wzw_A_jackal.pdb	0.999	14.21	0	2.4	0		793	b3844_1tvc_A_modeller.pdb
794	2IMP_A(4).pdb1	0.06797	40.99	0.26	2.53	0		794	2C44_ABCD.pdb1	0.9992	13.8	0	1.42	0		794	1XDP_A.pdb	0.8433	25	0.02	2.51	0		794	2BTD_A.pdb	0.3038	33.94	1	2.64	0		794	b2162_1yoe_A_scwrl.pdb	0.8833	24.03	0.14	2.57	0		794	b1385_2imp_A_modeller.pdb	0.999	14.2	0	1.38	0		794	b2149_3bk7_A_scwrl.pdb
795	2IMP_A.pdb	0.06797	40.99	0.26	2.53	0		795	b0723_1knp_A_scwrl.pdb	0.9992	13.8	0	1.44	0		795	b2234_2cvx_A_jackal.pdb	0.8434	24.99	0.06	1.57	0		795	b0586_3lnv_A_modeller.pdb	0.3038	33.94	0.4	2.39	0		795	1L6W_ABCDEFGHIJ.pdb1	0.8834	24.02	1	2.36	0		795	b4079_3o5a_A_scwrl.pdb	0.999	14.16	0	1.36	0		795	b2153_1a8r_A_modeller.pdb
796	1GPM_A.pdb	0.06805	40.99	0.39	2.25	0		796	1SV6_ABCDE.pisa1.pdb	0.9992	13.79	0	0.53	0		796	3EYW_A.pdb	0.8435	24.99	0.14	2.43	0		796	b0026_1obc_A_scwrl.pdb	0.3038	33.94	0.11	2.43	0		796	b4177_1loo_A_modeller.pdb	0.8838	24.01	1	1.95	0		796	b0388_2iyy_A_modeller.pdb	0.999	14.14	0	1.76	0		796	b2800_2v2a_A_modeller.pdb
797	b2470_2dr6_A_modeller.pdb	0.06809	40.99	0.22	2.39	0		797	b3639_1u80_A_modeller.pdb	0.9992	13.79	0	0.98	0		797	b0474_1n5j_A_scwrl.pdb	0.8436	24.99	0.18	2.44	0		797	b3875_2wjq_A_scwrl.pdb	0.3039	33.94	0.39	2.3	0		797	b2411_1tae_A_scwrl.pdb	0.8838	24.01	0.13	1.9	0		797	2AN9_A.pdb	0.999	14.13	0	0.73	0		797	b0355_3d0k_A_modeller.pdb
798	b4132_3l1l_A_scwrl.pdb	0.06822	40.98	0.82	2.49	0		798	b0421_1yhl_A_scwrl.pdb	0.9992	13.79	0	1.35	0		798	3HFX_A.pdb	0.8436	24.99	0.07	2.32	0		798	b2542_2yvf_A_scwrl.pdb	0.3041	33.93	0.22	2.31	0		798	b0781_1tv7_A_modeller.pdb	0.8839	24.01	0.1	2.66	0		798	1KAE_AB.pdb1	0.999	14.13	0	2.37	0		798	b0639_1yum_A_jackal.pdb
799	b2210_3dme_A_scwrl.pdb	0.0683	40.97	0.03	2.46	0		799	b1378_2c42_A_jackal.pdb	0.9992	13.78	0	0.22	0		799	2AWN_A.pdb	0.8438	24.99	1	1.69	0		799	b2518_1ndc_A_scwrl.pdb	0.3045	33.93	0.76	2.33	0		799	b1136_2qfx_A_scwrl.pdb	0.884	24.01	0.09	2.48	0		799	b2202_2e80_A_modeller.pdb	0.999	14.12	0	1.99	0		799	1HP1_A.pdb
800	b3962_1zmd_A_modeller.pdb	0.06833	40.97	0.13	2.4	0		800	b2523_3kzw_A_scwrl.pdb	0.9992	13.78	0	0.49	0		800	b2241_2r4j_A_scwrl.pdb	0.8438	24.99	0.12	2.4	0		800	b0871_2ez8_A_jackal.pdb	0.3045	33.93	0.08	2.47	0		800	b2558_3del_B_scwrl.pdb	0.8842	24	0.26	1.54	0		800	b2032_3c4q_A_jackal.pdb	0.999	14.1	0	1.75	0		800	b2290_1ams_A_scwrl.pdb
801	b2508_1vrd_A_scwrl.pdb	0.06844	40.97	0.14	2.72	0		801	b1714_3hfz_A_modeller.pdb	0.9992	13.78	0	1.02	0		801	1L7V_A.pdb	0.8443	24.98	0.1	1.7	0		801	b2049_2x5z_A_scwrl.pdb	0.3051	33.91	0.3	2.49	0		801	3CTL_ABCDEF.pdb1	0.8842	24	0.08	2.04	0		801	1MC3_A(2)B(2).pdb1	0.999	14.08	0	1.23	0		801	b2557_2hs0_A_scwrl.pdb
802	b3460_3m9w_A_scwrl.pdb	0.06845	40.96	0.43	2.54	0		802	b0972_1h2a_S_scwrl.pdb	0.9992	13.78	0	1.15	0		802	b1442_2onk_C_scwrl.pdb	0.8444	24.97	0.86	2.22	0		802	b2463_1pj3_A_scwrl.pdb	0.3052	33.91	0.49	2.5	0		802	2IW1_A.pdb	0.8847	23.99	0.07	2.13	0		802	1MC3_A.pdb	0.999	14.08	0	1.23	0		802	b3526_3lki_B_modeller.pdb
803	b0312_1wnb_B_scwrl.pdb	0.06849	40.96	0.26	2.3	0		803	1T8S_A.pdb	0.9992	13.78	0	1.52	0		803	1YRL_ABCD.pdb1	0.8445	24.97	0.29	2.43	0		803	b2215_2iww_A_scwrl.pdb	0.3056	33.91	0.17	2.46	0		803	b1701_1v26_A_scwrl.pdb	0.8849	23.98	0.3	2.21	0		803	b2411_1tae_A_scwrl.pdb	0.999	14.08	0	1.91	0		803	b3526_3lhx_A_jackal.pdb
804	1EC7_ABCD.pdb1	0.06849	40.96	0.06	2.45	0		804	1FFT_ABC.pdb1	0.9992	13.77	0	0.78	0		804	b3396_3fwl_A_scwrl.pdb	0.8445	24.97	0.07	2.5	0		804	b2507_1nsy_A_scwrl.pdb	0.3061	33.9	0.46	2.6	0		804	b2542_2yvj_A_scwrl.pdb	0.8849	23.98	0.16	2.18	0		804	b3845_1m1o_A_scwrl.pdb	0.9991	14	0.2	1.07	0		804	b0642_1obc_A_scwrl.pdb
805	b0766_2cft_A_scwrl.pdb	0.0686	40.96	0.94	2.2	0		805	b3997_1r3q_A_modeller.pdb	0.9992	13.77	0	0.81	0		805	b0657_2plq_A_modeller.pdb	0.8448	24.96	0.82	2.13	0		805	b3734_3fks_A_scwrl.pdb	0.3064	33.89	0.59	2.3	0		805	b2937_1gq6_A_jackal.pdb	0.885	23.98	0.93	2.15	0		805	b0474_2vp2_A_scwrl.pdb	0.9991	13.89	0.2	1.36	0		805	2H1H_A.pdb
806	1YDY_A.pdb	0.06867	40.95	0.18	2.2	0		806	b3571_1qho_A_scwrl.pdb	0.9992	13.77	0	1.11	0		806	b4390_1hyb_A_scwrl.pdb	0.8451	24.96	0.78	2.36	0		806	b2418_3keu_A_modeller.pdb	0.3069	33.88	0.81	2.47	0		806	b3639_1u80_A_modeller.pdb	0.8852	23.98	0.61	2.18	0		806	2O1S_A.pdb	0.9991	13.95	0.11	1.93	0		806	b1010_1nq3_A_modeller.pdb
807	b1692_3jyp_A_scwrl.pdb	0.06871	40.95	0.2	2.59	0		807	b0273_1vlv_A_scwrl.pdb	0.9992	13.76	0	0.83	0		807	1PSW_A.pdb	0.8451	24.96	0.05	1.9	0		807	1XRH_AB.pdb1	0.3071	33.88	0.94	2.28	0		807	1EGO_A.pdb	0.8855	23.97	0.79	2.36	0		807	b0592_3gfv_A_modeller.pdb	0.9991	13.99	0.08	2.33	0		807	b2764_1tll_A_scwrl.pdb
808	b0894_1dmr_A_scwrl.pdb	0.06893	40.94	0.13	2.61	0		808	b3182_2j9p_A_modeller.pdb	0.9992	13.76	0	1.59	0		808	2VYC_A.pdb	0.8453	24.95	0.19	2.34	0		808	b0040_2wsx_A_modeller.pdb	0.3072	33.87	0.15	2.41	0		808	1VHT_A.pdb	0.8855	23.97	0.06	2.21	0		808	b3553_2p9c_A_scwrl.pdb	0.9991	13.9	0.06	1.77	0		808	b0433_1pv6_A_modeller.pdb
809	b4119_1u8x_X_modeller.pdb	0.06899	40.93	0.8	2.44	0		809	1Q16_C.pdb	0.9992	13.75	0	0.57	0		809	b4382_3h5q_A_scwrl.pdb	0.8454	24.95	0.19	2.43	0		809	b2905_1x31_A_modeller.pdb	0.3074	33.87	0.37	2.18	0		809	1ECC_A.pdb	0.8858	23.96	0.16	2.16	0		809	b0908_2o0e_A_modeller.pdb	0.9991	13.94	0.05	1.13	0		809	1ECC_A.pdb
810	b2091_2ejv_A_modeller.pdb	0.06904	40.93	0.84	1.94	0		810	b4154_1knp_A_jackal.pdb	0.9992	13.75	0	0.6	0		810	1X2G_A.pdb	0.8456	24.95	0.76	2.45	0		810	b2312_1mb9_A_scwrl.pdb	0.3081	33.86	0.21	2.13	0		810	b0789_2c1l_A_modeller.pdb	0.8859	23.95	1	1.97	0		810	3MY2_A(2).pdb2	0.9991	13.88	0.04	1.85	0		810	b0526_3kfl_A_scwrl.pdb
811	b3266_2gif_A_modeller.pdb	0.06907	40.93	0.25	2.39	0		811	b3774_1jay_A_modeller.pdb	0.9992	13.75	0	1.08	0		811	b0074_1sr9_A_scwrl.pdb	0.8456	24.95	0.41	2.5	0		811	b3787_1dlj_A_scwrl.pdb	0.3085	33.85	0.39	2.52	0		811	1FS0_G.pdb	0.8862	23.95	0.93	1.63	0		811	3MY2_A.pdb	0.9991	13.88	0.04	1.85	0		811	2IO9_A.pdb
812	b0154_3k28_A_scwrl.pdb	0.06913	40.92	0.09	2.64	0		812	b0459_1kru_A_modeller.pdb	0.9992	13.75	0	1.44	1		812	2O7P_A.pdb	0.8456	24.95	0.33	2.32	0		812	b2146_1gth_D_scwrl.pdb	0.3087	33.85	0.75	2.62	0		812	1FS0_EG.pdb	0.8862	23.95	0.47	1.63	0		812	b2206_2jiq_A_scwrl.pdb	0.9991	14.02	0.03	1.77	0		812	b0115_3bg3_A_jackal.pdb
813	b2533_1g0i_A_modeller.pdb	0.06922	40.92	0.68	2.58	0		813	2ZUQ_A.pdb	0.9992	13.74	0	1.49	0		813	1IL2_AB.pdb	0.8459	24.94	0.16	2.25	0		813	b4301_3ovp_A_scwrl.pdb	0.3088	33.84	0.62	2.12	0		813	2ABM_ABCD.pdb1	0.8862	23.95	0.04	2.55	0		813	b0417_3c9r_A_modeller.pdb	0.9991	14.01	0.03	1.22	0		813	b0578_2bkj_B_scwrl.pdb
814	b4094_1lvg_A_scwrl.pdb	0.06927	40.92	0.21	2.92	0		814	b1291_3dhw_C_scwrl.pdb	0.9992	13.74	0	1.6	0		814	b4034_1mrp_A_scwrl.pdb	0.8463	24.93	1	2.33	0		814	b1637_1h3e_A_modeller.pdb	0.3091	33.84	0.51	2.15	0		814	b1468_2jiq_A_scwrl.pdb	0.8863	23.94	0.93	2.23	0		814	b0811_3r39_A_scwrl.pdb	0.9991	13.93	0.02	1.59	0		814	b3223_3igs_A_scwrl.pdb
815	b1489_2w27_A_scwrl.pdb	0.0693	40.91	0.25	2.29	0		815	b4266_3cxr_A_scwrl.pdb	0.9992	13.73	0	0.67	0		815	b0185_1od2_A_scwrl.pdb	0.8465	24.93	0.07	2.01	0		815	b3788_1keu_A_jackal.pdb	0.3091	33.84	0.5	2.24	0		815	b0386_3gt0_A_scwrl.pdb	0.8863	23.94	0.1	1.83	0		815	b2763_3mmb_A_modeller.pdb	0.9991	14.05	0.01	1.33	0		815	1GG4_A.pdb
816	b2283_2fug_3_scwrl.pdb	0.06933	40.91	0.15	2.4	0		816	b3844_2pia_A_scwrl.pdb	0.9992	13.73	0	1.64	0		816	b3734_1fx0_A_modeller.pdb	0.8467	24.92	0.5	2.45	0		816	1IHO_AB.pdb1	0.3092	33.84	0.53	2.34	0		816	b3005_2pfu_A_scwrl.pdb	0.8868	23.93	0.52	1.76	0		816	1OHA_A.pdb	0.9991	14.03	0.01	1.84	0		816	b2097_1w8s_A_scwrl.pdb
817	b4014_1n8i_A_scwrl.pdb	0.0696	40.9	0.67	2.62	0		817	1JZ7_ABCD.pdb1	0.9992	13.73	0	1.8	0		817	b0381_3q1k_A_modeller.pdb	0.847	24.91	0.78	2.07	0		817	b3460_3m9w_A_scwrl.pdb	0.3092	33.84	0.19	2.14	0		817	b0766_1nrw_A_jackal.pdb	0.8869	23.93	0.07	1.98	0		817	b0074_3fig_A_scwrl.pdb	0.9991	13.98	0.01	1.11	0		817	b0469_1qk5_A_scwrl.pdb
818	b4266_3cxr_A_scwrl.pdb	0.06992	40.88	0.12	2.34	0		818	b0810_3dhw_A_jackal.pdb	0.9992	13.73	0	1.8	0		818	b0697_2zxe_A_scwrl.pdb	0.8473	24.91	0.08	2.47	0		818	b1392_2pia_A_scwrl.pdb	0.3094	33.83	0.91	2.33	0		818	b2416_2vwt_A_scwrl.pdb	0.8871	23.92	0.93	2.15	0		818	b2803_3ll3_A_modeller.pdb	0.9991	13.96	0.01	1.02	0		818	b0381_3q1k_A_modeller.pdb
819	b0477_3in1_A_scwrl.pdb	0.06995	40.88	0.16	2.48	0		819	b3844_2vnk_A_scwrl.pdb	0.9992	13.72	0	0.71	0		819	2J5T_ABCD.pdb1	0.8475	24.9	0.05	1.82	0		819	b3867_3iix_A_scwrl.pdb	0.3094	33.83	0.39	2.71	0		819	b4084_3ll3_A_jackal.pdb	0.8871	23.92	0.6	1.81	0		819	b4239_2pwf_A_jackal.pdb	0.9991	13.92	0.01	1.58	0		819	b1126_3fvq_A_modeller.pdb
820	b0474_4ukd_A_scwrl.pdb	0.07012	40.87	0.32	2.45	0		820	2F9Y_A(2)B(2).pdb1	0.9992	13.72	0	0.78	0		820	1L5W_AB.pdb1	0.8477	24.9	0.03	2.16	0		820	2XAP_A.pdb	0.3095	33.83	0.75	2.41	0		820	b0002_3ing_A_scwrl.pdb	0.8872	23.92	0.54	2.29	0		820	b1539_2jah_A_jackal.pdb	0.9991	13.88	0.01	1.61	0		820	b4287_2qi9_C_scwrl.pdb
821	b0936_3hn0_A_scwrl.pdb	0.07031	40.85	0.24	2.46	0		821	2F9Y_B.pdb	0.9992	13.72	0	0.78	0		821	b1249_2c1l_A_modeller.pdb	0.848	24.89	0.12	1.71	0		821	b2661_2ilu_A_scwrl.pdb	0.3097	33.83	0.57	2.21	0		821	2O8V_A.pdb	0.8872	23.92	0.06	1.6	0		821	b0171_2bne_A_modeller.pdb	0.9991	14.06	0	1.48	0		821	b0123_2x87_A_scwrl.pdb
822	3G8C_A.pdb	0.07055	40.84	0.17	2.42	0		822	b4266_3o03_A_scwrl.pdb	0.9992	13.72	0	1.46	0		822	1WQ5_AB.pdb	0.8481	24.89	0.81	2.74	0		822	b1300_1a4z_A_scwrl.pdb	0.31	33.82	0.71	2.36	0		822	2O8V_A(2).pdb1	0.8872	23.92	0.05	1.6	0		822	2AJT_A(2)B(2)C(2).pdb1	0.9991	14.03	0	0.81	0		822	b1621_3qnq_A_jackal.pdb
823	b0697_3fpb_A_jackal.pdb	0.07057	40.84	0.14	2.31	0		823	b1119_2ch5_A_scwrl.pdb	0.9992	13.72	0	1.5	0		823	1BBW_A(2).pdb1	0.8483	24.88	0.09	2.3	0		823	b3770_1kta_B_modeller.pdb	0.3102	33.82	0.98	2.28	0		823	1CKE_A.pdb	0.8873	23.92	0.25	1.54	0		823	b0638_1h2e_A_jackal.pdb	0.9991	14.02	0	1.05	0		823	b0474_1qhx_A_modeller.pdb
824	b2600_2pv7_A_scwrl.pdb	0.07065	40.84	0.03	2.31	0		824	b4015_1f8i_A_scwrl.pdb	0.9992	13.7	0	1.08	0		824	b3368_2npn_A_scwrl.pdb	0.8484	24.88	0.69	1.77	0		824	b2264_3hww_A_scwrl.pdb	0.3105	33.81	0.44	2.24	0		824	b3526_3lki_B_modeller.pdb	0.8874	23.91	0.16	2.1	0		824	2DH5_A(2).pdb1	0.9991	14.01	0	1.19	0		824	b2574_1knp_A_scwrl.pdb
825	b3917_2onr_A_scwrl.pdb	0.0707	40.83	0.24	2.76	0		825	1CS1_ABCD.pdb1	0.9992	13.7	0	1.33	0		825	b2206_2jiq_A_scwrl.pdb	0.8485	24.88	0.18	2.27	0		825	b0149_3fwm_A_scwrl.pdb	0.3107	33.81	0.8	2.43	0		825	b1473_2i68_A_modeller.pdb	0.8875	23.91	1	2.11	0		825	2DH5_A.pdb	0.9991	14.01	0	1.19	0		825	b0928_3pdb_B_jackal.pdb
826	b3628_1uqu_A_scwrl.pdb	0.07073	40.83	0.17	2.43	0		826	b4323_1lj8_A_modeller.pdb	0.9992	13.7	0	1.66	0		826	2QCU_AB.pdb	0.8485	24.88	0.08	2.37	0		826	1Q7B_A.pdb	0.3107	33.81	0.29	2.37	0		826	2DH5_A(2).pdb1	0.8876	23.91	0.1	2.45	0		826	1S0A_AB.pdb1	0.9991	14	0	1.09	0		826	b3893_1yq3_B_scwrl.pdb
827	b1006_3qe7_A_jackal.pdb	0.07079	40.83	0.27	2.1	0		827	b0099_1ktg_A_scwrl.pdb	0.9992	13.69	0	1.29	0		827	b2901_3pn8_A_scwrl.pdb	0.8486	24.88	0.05	2.48	0		827	1G6S_A.pdb	0.3108	33.81	0.83	2.49	0		827	2DH5_A.pdb	0.8876	23.91	0.1	2.45	0		827	b1693_3nnt_A_jackal.pdb	0.9991	13.99	0	1.34	0		827	b2836_3c5e_A_scwrl.pdb
828	b2341_1f12_A_scwrl.pdb	0.07079	40.83	0.08	2.41	0		828	b0484_3fpb_A_modeller.pdb	0.9992	13.69	0	1.35	0		828	b2690_3kbb_A_scwrl.pdb	0.8494	24.86	0.64	2.06	0		828	b3846_1wdk_A_jackal.pdb	0.3108	33.81	0.23	2.34	0		828	b2478_3i7s_A_modeller.pdb	0.8882	23.89	1	2.17	0		828	b0757_1pie_A_scwrl.pdb	0.9991	13.99	0	1.36	0		828	b0154_3k28_A_scwrl.pdb
829	b1719_2q7h_A_scwrl.pdb	0.07092	40.82	0.41	2.51	0		829	b1606_3gem_A_jackal.pdb	0.9992	13.69	0	1.82	0		829	b3708_3gzd_A_scwrl.pdb	0.8494	24.86	0.19	1.7	0		829	b3430_1yp3_A_modeller.pdb	0.3112	33.8	0.89	2.51	0		829	b2235_1piu_A_scwrl.pdb	0.8882	23.89	0.5	1.88	0		829	b1801_2wsw_A_scwrl.pdb	0.9991	13.98	0	1.19	0		829	b2927_3gnq_B_modeller.pdb
830	b3359_2pb0_A_jackal.pdb	0.07095	40.82	0.28	2.38	0		830	b2710_1ko3_A_scwrl.pdb	0.9992	13.69	0	1.86	0		830	2H1H_A.pdb	0.8495	24.86	0.9	1.85	0		830	b0365_3hn0_A_scwrl.pdb	0.3114	33.8	0.53	2.61	0		830	b1123_1a99_A_modeller.pdb	0.8883	23.89	0.36	2.03	0		830	b4005_2r87_A_scwrl.pdb	0.9991	13.98	0	1.6	0		830	b4267_2b5w_A_modeller.pdb
831	b3816_2iub_A_scwrl.pdb	0.07109	40.81	0.94	2.56	0		831	b3957_3gux_A_scwrl.pdb	0.9992	13.68	0	2.02	0		831	b1288_2yw9_D_scwrl.pdb	0.8497	24.85	0.18	2.06	0		831	b0526_1j09_A_scwrl.pdb	0.3115	33.79	0.22	2.23	0		831	b2146_1gth_D_scwrl.pdb	0.8884	23.89	0.26	2.03	0		831	1E8C_A.pdb	0.9991	13.97	0	1.44	0		831	1YON_A.pdb
832	b3942_1x7u_A_modeller.pdb	0.07112	40.81	0.05	2.56	0		832	3H90_A.pdb	0.9993	13.67	0	0.89	0		832	b1651_1ss4_B_modeller.pdb	0.8499	24.85	0.81	2.35	0		832	b2487_2fug_4_jackal.pdb	0.3116	33.79	0.53	2.33	0		832	1EF9_A.pdb	0.889	23.87	0.09	1.87	0		832	b0221_3b96_A_scwrl.pdb	0.9991	13.97	0	1.6	0		832	b3454_2qi9_C_scwrl.pdb
833	b2308_3dhw_A_modeller.pdb	0.07128	40.8	0.94	2.19	0		833	b2780_3ihl_A_scwrl.pdb	0.9993	13.67	0	1.32	0		833	b0474_4ukd_A_scwrl.pdb	0.85	24.85	0.07	2.13	0		833	b0403_1qho_A_scwrl.pdb	0.3119	33.79	0.49	2.64	0		833	1OAC_AB.pdb1	0.8891	23.87	1	1.87	0		833	1AF6_ABC.pdb1	0.9991	13.95	0	1.24	0		833	1THQ_A(2).pisa1.pdb
834	b2752_3bl5_A_scwrl.pdb	0.07141	40.79	0.76	2.53	0		834	b2574_1knp_A_scwrl.pdb	0.9993	13.67	0	1.53	0		834	b1262_1jcm_P_modeller.pdb	0.8502	24.84	0.88	2.29	0		834	b4390_1lw7_A_modeller.pdb	0.3119	33.79	0.23	2.66	0		834	b1398_2y27_A_modeller.pdb	0.8891	23.87	0.05	2.48	0		834	b0221_2uxw_A_scwrl.pdb	0.9991	13.94	0	1.57	0		834	b3772_1tzk_A_scwrl.pdb
835	b1588_1tmo_A_scwrl.pdb	0.07148	40.79	0.07	2.31	0		835	b2903_1wyt_A_modeller.pdb	0.9993	13.67	0	1.94	0		835	b2954_2q16_A_jackal.pdb	0.8505	24.83	0.86	1.97	0		835	b2416_1vbh_A_scwrl.pdb	0.3121	33.78	0.66	2.55	0		835	b3665_3nqb_A_modeller.pdb	0.8892	23.86	0.1	2.17	0		835	b4177_1mez_A_scwrl.pdb	0.9991	13.94	0	2	0		835	b2481_1kek_A_scwrl.pdb
836	b1260_2clk_A_modeller.pdb	0.07152	40.79	0.7	2.7	0		836	b3403_1khf_A_scwrl.pdb	0.9993	13.66	0	1.29	0		836	b1606_1mxh_A_modeller.pdb	0.8505	24.83	0.13	2.32	0		836	b1866_2xti_A_scwrl.pdb	0.3122	33.78	0.21	2.62	0		836	b4087_3ozx_A_scwrl.pdb	0.8893	23.86	1	2.2	0		836	b3671_2ez8_A_modeller.pdb	0.9991	13.94	0	2.48	0		836	b2508_1vrd_A_scwrl.pdb
837	b2425_3fjm_A_scwrl.pdb	0.07155	40.78	0.91	2.47	0		837	b2764_2fz5_A_scwrl.pdb	0.9993	13.65	0	1.5	0		837	b2675_4r1r_A_scwrl.pdb	0.8505	24.84	0.11	2.26	0		837	b2988_1pk8_A_scwrl.pdb	0.313	33.77	0.26	2.42	0		837	1KAS_A(2).pdb1	0.8893	23.86	0.93	2.15	0		837	b3940_2j0w_A_scwrl.pdb	0.9991	13.92	0	1	0		837	b2818_3d2m_A_jackal.pdb
838	b2947_1i7l_A_scwrl.pdb	0.07161	40.78	0.12	2.73	0		838	b1858_2vf7_A_scwrl.pdb	0.9993	13.64	0	0.79	0		838	1PW4_A.pdb	0.8509	24.82	0.14	2.3	0		838	b1469_1pw4_A_scwrl.pdb	0.3132	33.76	0.66	2.27	0		838	b2291_3ccg_A_scwrl.pdb	0.8894	23.86	0.1	1.42	0		838	b1224_2jir_A_scwrl.pdb	0.9991	13.91	0	0.53	0		838	b1441_1oxu_A_scwrl.pdb
839	b0452_1wn3_C_scwrl.pdb	0.07164	40.78	0.92	1.9	0		839	b3559_2zue_A_scwrl.pdb	0.9993	13.64	0	1.07	0		839	b3994_3epm_A_scwrl.pdb	0.851	24.82	0.88	2.53	0		839	b0355_3d0k_A_modeller.pdb	0.3133	33.76	0.09	2.56	0		839	b4006_1p4r_A_scwrl.pdb	0.8894	23.86	0.05	1.94	0		839	b2312_1mb9_A_scwrl.pdb	0.9991	13.91	0	1.26	0		839	b0586_3lgx_A_modeller.pdb
840	b4067_2xq2_A_modeller.pdb	0.0718	40.77	0.15	2.78	0		840	b3628_2jjm_A_scwrl.pdb	0.9993	13.64	0	1.89	0		840	b0863_3r39_A_scwrl.pdb	0.8511	24.82	0.5	2.38	0		840	b2202_2e80_A_modeller.pdb	0.3134	33.76	0.38	2.4	0		840	2GQS_A.pdb	0.8895	23.86	0.05	2.53	0		840	b2552_2gdm_A_modeller.pdb	0.9991	13.9	0	1.28	0		840	1SEH_A.pdb
841	b2155_2hdi_A_scwrl.pdb	0.07216	40.75	0.12	2.32	0		841	b2222_2g39_A_scwrl.pdb	0.9993	13.63	0	1.13	0		841	b2557_2hs0_A_scwrl.pdb	0.8511	24.82	0.45	2.21	0		841	2DDM_AB.pdb1	0.3137	33.75	0.27	2.31	0		841	b2256_3cl6_A_jackal.pdb	0.8896	23.85	1	1.94	0		841	b0074_3ho8_A_scwrl.pdb	0.9991	13.88	0	1.67	0		841	b0431_2gsm_A_scwrl.pdb
842	b4014_1p7t_A_scwrl.pdb	0.07217	40.75	0.21	2.04	0		842	b2306_2olj_A_jackal.pdb	0.9993	13.63	0	1.13	0		842	b0594_3lnv_A_modeller.pdb	0.8511	24.82	0.34	2.6	0		842	b4067_3dh4_A_scwrl.pdb	0.3138	33.75	0.78	2.4	0		842	b0894_1dmr_A_scwrl.pdb	0.8897	23.85	0.21	2.65	0		842	b3453_1mrp_A_scwrl.pdb	0.9991	13.88	0	1.79	0		842	b0766_2cft_A_scwrl.pdb
843	b0588_3fvq_A_scwrl.pdb	0.07226	40.74	0.31	2.35	0		843	b2392_2jln_A_scwrl.pdb	0.9993	13.63	0	1.29	0		843	1K6D_AB.pdb1	0.8512	24.82	1	1.95	0		843	1RG9_ABCD.pdb1	0.3142	33.74	0.14	2.29	0		843	b4356_1pw4_A_modeller.pdb	0.89	23.84	0.05	2.31	0		843	b3197_2xhz_A_scwrl.pdb	0.9992	13.87	1	2.11	0		843	1TD2_B.pdb
844	b0697_1l7m_A_modeller.pdb	0.07229	40.74	0.53	2.49	0		844	b3804_3mw8_A_modeller.pdb	0.9993	13.63	0	1.34	0		844	1KQF_A.pdb	0.8514	24.81	0.09	2.05	0		844	b2155_2hdi_A_scwrl.pdb	0.3144	33.74	0.15	2.66	0		844	b2903_1lw5_B_scwrl.pdb	0.8902	23.84	1	2.28	0		844	3H94_A.pdb	0.9992	13.83	0.2	1.53	0		844	b3671_1ybh_A_scwrl.pdb
845	3A8I_C.pdb	0.07237	40.74	0.18	2.34	0		845	b1014_3haz_A_scwrl.pdb	0.9993	13.62	0	1.21	0		845	b2149_3bk7_A_scwrl.pdb	0.8518	24.8	0.48	1.83	0		845	b1243_1b05_A_modeller.pdb	0.3145	33.74	0.96	2.58	0		845	b2867_3nrz_C_scwrl.pdb	0.8903	23.83	0.41	2.84	0		845	b3455_1ji0_A_scwrl.pdb	0.9992	13.86	0.08	0.84	0		845	1CT9_A.pdb
846	b2836_1v26_A_scwrl.pdb	0.07249	40.73	0.75	2.79	0		846	1P7T_A.pdb	0.9993	13.62	0	1.23	0		846	b0091_1p3d_A_jackal.pdb	0.8519	24.8	0.11	2.52	0		846	2PUR_A(2)B(2).pdb1	0.3147	33.74	0.27	2.54	0		846	3O4F_AB.pdb1	0.8903	23.83	0.12	2.1	0		846	2WDQ_B.pdb	0.9992	13.82	0.08	0.08	0		846	b2764_2fz5_A_scwrl.pdb
847	1RYA_AB.pdb1	0.07251	40.73	0.74	2.58	0		847	1ORO_AB.pdb1	0.9993	13.62	0	1.25	0		847	b2697_1yfr_A_scwrl.pdb	0.852	24.8	1	2.08	0		847	b3469_3fpb_A_modeller.pdb	0.3155	33.72	0.47	2.56	0		847	1VGV_B.pdb	0.8905	23.83	0.56	1.21	0		847	b2422_2onk_A_scwrl.pdb	0.9992	13.7	0.07	1.47	0		847	3L8G_A.pdb
848	b2690_3kbb_A_scwrl.pdb	0.07297	40.7	0.38	1.89	0		848	2RDZ_A.pdb	0.9993	13.61	0	0.61	0		848	b0910_2a2z_A_scwrl.pdb	0.8523	24.79	0.4	1.92	0		848	b4077_3kbc_A_scwrl.pdb	0.3155	33.72	0.33	2.55	0		848	1VGV_AB.pdb1	0.8905	23.83	0.05	2.44	0		848	b2265_3hwo_A_modeller.pdb	0.9992	13.87	0.06	1.51	0		848	b0063_3ll3_B_scwrl.pdb
849	b0915_3kji_A_scwrl.pdb	0.07308	40.7	0.94	2.44	0		849	b0822_1u2s_A_scwrl.pdb	0.9993	13.61	0	1.39	0		849	b4006_1p4r_A_scwrl.pdb	0.8524	24.79	0.08	2.36	0		849	1X07_A.pdb	0.3157	33.72	0.85	2.42	0		849	b0118_1c97_A_scwrl.pdb	0.8906	23.83	0.88	1.69	0		849	b2721_2fug_4_scwrl.pdb	0.9992	13.8	0.06	1.05	0		849	b0662_2x3n_A_jackal.pdb
850	b1525_2imp_A_jackal.pdb	0.07327	40.69	0.75	2.39	0		850	b2464_3cwn_A_modeller.pdb	0.9993	13.61	0	1.48	0		850	b2752_2goy_B_scwrl.pdb	0.8525	24.79	0.86	2.58	0		850	b0766_1nrw_A_jackal.pdb	0.3158	33.72	0.26	2.71	0		850	1R30_A.pdb	0.8906	23.83	0.14	2.13	0		850	b4467_3kwl_A_scwrl.pdb	0.9992	13.85	0.05	1.01	0		850	b0099_1ktg_A_scwrl.pdb
851	b3449_2pz0_A_modeller.pdb	0.07333	40.68	0.35	2.16	0		851	b0074_3fig_A_scwrl.pdb	0.9993	13.61	0	1.91	0		851	b3500_2grt_A_scwrl.pdb	0.8526	24.79	0.05	2.09	0		851	2CMK_A.pdb	0.3162	33.71	0.45	2.32	0		851	1R30_AB.pdb1	0.8906	23.83	0.14	2.13	0		851	b1773_1gvf_A_scwrl.pdb	0.9992	13.84	0.05	1.01	0		851	b1441_2onk_A_scwrl.pdb
852	b2104_1c3q_A_modeller.pdb	0.07351	40.67	0.67	2.37	0		852	1S67_L.pdb	0.9993	13.6	0	1.09	0		852	b1584_3eg7_A_scwrl.pdb	0.8528	24.78	0.19	2.64	0		852	b2103_2i5b_A_modeller.pdb	0.3162	33.71	0.36	2.49	0		852	b0403_1izj_A_modeller.pdb	0.8907	23.82	1	2.35	0		852	b0417_3c9t_A_jackal.pdb	0.9992	13.78	0.04	2.21	0		852	b1243_1b05_A_modeller.pdb
853	b3990_3ciw_A_scwrl.pdb	0.0736	40.67	0.57	2.53	0		853	b1927_3k8l_A_scwrl.pdb	0.9993	13.6	0	1.36	0		853	b2316_1od2_A_jackal.pdb	0.8531	24.77	0.67	1.94	0		853	b1238_2qq0_B_scwrl.pdb	0.3169	33.69	0.72	2.38	0		853	b2262_3h02_A_scwrl.pdb	0.891	23.82	0.36	2.07	0		853	b2114_3kfl_A_modeller.pdb	0.9992	13.71	0.04	1.39	0		853	b4239_1uok_A_jackal.pdb
854	b1136_2qfx_A_scwrl.pdb	0.07375	40.66	0.16	2.17	0		854	b1008_3bem_A_modeller.pdb	0.9993	13.59	0	0.44	0		854	1CL0_A.pdb	0.8533	24.77	0.95	2.4	0		854	b0185_1od2_A_scwrl.pdb	0.3174	33.69	0.3	2.26	0		854	b2523_3kzw_A_scwrl.pdb	0.891	23.81	0.09	2.36	0		854	b0594_3c5e_A_scwrl.pdb	0.9992	13.87	0.03	1.58	0		854	1HO5_A.pdb
855	b0674_1mb9_A_scwrl.pdb	0.07386	40.65	0.26	2.41	0		855	b0854_2nvu_B_scwrl.pdb	0.9993	13.59	0	0.91	0		855	b1805_3lnv_A_scwrl.pdb	0.8538	24.76	0.05	2	0		855	b2587_1pw4_A_scwrl.pdb	0.3176	33.68	0.6	2.27	0		855	b3384_3n9i_A_modeller.pdb	0.891	23.81	0.08	2.2	0		855	b0931_2f7f_A_scwrl.pdb	0.9992	13.86	0.02	1.39	0		855	b0522_3eth_A_modeller.pdb
856	b0194_2j3m_A_scwrl.pdb	0.07404	40.64	0.16	2.31	0		856	b2675_4r1r_A_scwrl.pdb	0.9993	13.59	0	1.17	0		856	b4384_1odj_A_scwrl.pdb	0.8539	24.76	0.31	2.19	0		856	2MBR_A.pdb	0.3183	33.67	0.11	2.29	0		856	b0662_2x3n_A_jackal.pdb	0.8913	23.8	0.56	2.18	0		856	2OQX_A.pdb	0.9992	13.85	0.02	1.65	0		856	b3951_1r8w_A_scwrl.pdb
857	1YNF_AF.pdb1	0.07409	40.64	0.56	2.44	0		857	1SR3_A.pdb	0.9993	13.59	0	1.36	0		857	1I8T_A.pdb	0.8539	24.76	0.18	2.51	0		857	b2697_3hxv_A_jackal.pdb	0.3184	33.67	0.91	2.24	0		857	2OLR_A.pdb	0.8914	23.8	0.55	1.34	0		857	b3385_1te2_A_scwrl.pdb	0.9992	13.81	0.02	2.16	0		857	b0072_1c96_A_scwrl.pdb
858	b4471_2iqq_A_scwrl.pdb	0.07414	40.64	0.92	2.48	0		858	b2310_3r39_A_scwrl.pdb	0.9993	13.59	0	1.43	0		858	b1521_1lj8_A_scwrl.pdb	0.854	24.75	0.09	2.43	0		858	b2926_2x15_A_modeller.pdb	0.3185	33.66	0.19	2.22	0		858	b0615_2hj0_A_modeller.pdb	0.8914	23.8	0.16	2.43	0		858	b0765_3fvq_A_jackal.pdb	0.9992	13.78	0.02	0.33	0		858	3DHW_C.pdb
859	b1090_1yco_A_scwrl.pdb	0.07414	40.64	0.27	2.5	0		859	3EYW_A.pdb	0.9993	13.59	0	1.55	0		859	b0368_1e5h_A_modeller.pdb	0.8541	24.75	0.07	1.94	0		859	b0241_3a2t_X_scwrl.pdb	0.3186	33.66	0.27	2.71	0		859	1RK2_AB.pdb1	0.8919	23.79	0.78	2.46	0		859	b4197_3cqh_A_scwrl.pdb	0.9992	13.87	0.01	1.63	0		859	b3374_1v1a_A_modeller.pdb
860	1D8W_ABCD.pdb1	0.07418	40.63	0.11	2.64	0		860	b3115_1tuy_B_modeller.pdb	0.9993	13.58	0	0.4	0		860	b3201_2onk_A_modeller.pdb	0.8542	24.75	0.29	2.26	0		860	b0642_1obc_A_scwrl.pdb	0.3186	33.66	0.17	2.77	0		860	b0238_1fsg_A_modeller.pdb	0.892	23.79	0.93	2.5	0		860	b0388_2iyw_A_modeller.pdb	0.9992	13.85	0.01	1.51	0		860	b2129_2onk_A_scwrl.pdb
861	b2033_1krr_A_scwrl.pdb	0.07423	40.63	0.5	2.65	0		861	b3213_2vdc_G_scwrl.pdb	0.9993	13.58	0	0.63	0		861	b4242_1wpg_A_modeller.pdb	0.8543	24.75	0.18	2.26	0		861	b1768_2wt9_A_scwrl.pdb	0.3187	33.66	0.98	2.33	0		861	b4069_3c5e_A_scwrl.pdb	0.8921	23.78	0.19	2.54	0		861	b2422_2yyz_A_jackal.pdb	0.9992	13.85	0.01	1.66	0		861	1FBX_A.pdb
862	1CS0_B.pdb	0.07429	40.63	0.74	2.31	0		862	b4242_1q3i_A_scwrl.pdb	0.9993	13.58	0	1.26	0		862	b3496_2xut_A_modeller.pdb	0.8543	24.75	0.05	2.24	0		862	b3951_1r8w_A_scwrl.pdb	0.3189	33.66	0.42	2.43	0		862	b0996_2j7a_C_modeller.pdb	0.8921	23.78	0.15	1.68	0		862	b0477_1lii_A_scwrl.pdb	0.9992	13.84	0.01	1.94	0		862	b3974_3aez_A_scwrl.pdb
863	b1483_1b0u_A_scwrl.pdb	0.0743	40.63	0.7	2.33	0		863	b0133_2x0k_A_scwrl.pdb	0.9993	13.58	0	2.4	0		863	2ZU0_C.pdb	0.8544	24.74	1	2.19	0		863	3HHP_AB.pdb1	0.3198	33.64	0.21	2.24	0		863	b1805_3c5e_A_scwrl.pdb	0.8922	23.78	0.25	2.11	0		863	b1326_1bav_A_modeller.pdb	0.9992	13.83	0.01	1.9	0		863	b3452_2r6g_F_scwrl.pdb
864	2R6G_G.pdb	0.0743	40.63	0.57	2.47	0		864	b2877_2xwl_A_scwrl.pdb	0.9993	13.57	0	0.27	0		864	b0474_3iim_A_scwrl.pdb	0.8545	24.74	0.03	1.64	0		864	b3612_1ejj_A_modeller.pdb	0.32	33.64	0.78	2.59	0		864	b0777_2p35_A_jackal.pdb	0.8922	23.78	0.18	1.71	0		864	b0403_1jib_A_modeller.pdb	0.9992	13.82	0.01	1.55	0		864	b1002_3it0_A_scwrl.pdb
865	2IO8_AB.pdb1	0.07431	40.63	0.04	2.1	0		865	b0781_2fb3_B_scwrl.pdb	0.9993	13.57	0	0.97	0		865	b0910_2feo_A_modeller.pdb	0.8547	24.74	0.14	2.47	0		865	1F9Z_AB.pdb1	0.32	33.64	0.64	2.72	0		865	b2764_1tll_A_scwrl.pdb	0.8923	23.78	0.04	2.12	0		865	b2329_1qxo_A_modeller.pdb	0.9992	13.81	0.01	1.37	0		865	b2154_3d0k_A_modeller.pdb
866	b2406_1pv6_A_jackal.pdb	0.07436	40.63	0.06	2.14	0		866	b2312_1sto_A_scwrl.pdb	0.9993	13.57	0	1.23	0		866	b2508_1zfj_A_modeller.pdb	0.8551	24.73	0.12	1.83	0		866	3KCU_A.pdb	0.32	33.64	0.58	2.01	0		866	b3052_2fv7_A_scwrl.pdb	0.8926	23.77	0.29	2.23	0		866	b2066_1uj2_A_jackal.pdb	0.9992	13.81	0.01	1.81	0		866	b1398_3lnv_A_scwrl.pdb
867	b3779_2flo_A_jackal.pdb	0.0745	40.62	0.26	2.38	0		867	1X2G_A.pdb	0.9993	13.57	0	1.25	0		867	b1300_1a4z_A_scwrl.pdb	0.8555	24.72	0.9	2.15	0		867	1KJQ_A.pdb	0.3201	33.64	0.63	2.46	0		867	1X14_B.pdb	0.8927	23.77	0.06	1.81	0		867	b0118_1ami_A_scwrl.pdb	0.9992	13.77	0.01	1.95	0		867	2AN9_A.pdb
868	b3223_3igs_A_scwrl.pdb	0.0749	40.6	0.12	2.07	0		868	b2400_1j09_A_modeller.pdb	0.9993	13.57	0	1.84	0		868	b0068_2qry_A_scwrl.pdb	0.8555	24.72	0.11	1.94	0		868	b1192_3g23_A_scwrl.pdb	0.3202	33.63	0.52	2.42	0		868	1RLM_A.pdb	0.8929	23.76	0.25	1.89	0		868	b2541_2dte_A_scwrl.pdb	0.9992	13.74	0.01	1.6	0		868	b2508_1zfj_A_modeller.pdb
869	b1747_1tiq_A_scwrl.pdb	0.07491	40.59	0.24	2.39	0		869	b3543_3dhw_A_modeller.pdb	0.9993	13.56	0	0.97	0		869	b2502_2flo_A_jackal.pdb	0.8559	24.71	0.19	2.25	0		869	1UQW_A.pdb1	0.3202	33.63	0.06	2.35	0		869	2VYC_A.pdb	0.893	23.76	0.11	1.75	0		869	b0186_3n75_A_modeller.pdb	0.9992	13.74	0.01	1.84	0		869	b1927_1bli_A_scwrl.pdb
870	b0242_2ako_A_scwrl.pdb	0.07498	40.59	0.49	2.19	0		870	1GLB_G.pdb	0.9993	13.55	0	0.55	0		870	2J1N_ABC.pdb1	0.8564	24.7	0.05	1.41	0		870	b2711_2yvf_A_jackal.pdb	0.3203	33.63	0.35	2.45	0		870	b3632_2h1f_A_modeller.pdb	0.8934	23.75	0.79	2.04	0		870	b3951_1h16_A_scwrl.pdb	0.9992	13.72	0.01	2.31	0		870	b1676_1pky_A_modeller.pdb
871	b3565_1s5m_A_scwrl.pdb	0.07523	40.58	0.63	2.37	1		871	b1584_1bo4_A_modeller.pdb	0.9993	13.55	0	2.07	0		871	b0639_1nup_A_scwrl.pdb	0.8565	24.7	1	2.21	0		871	b0914_3b5z_A_modeller.pdb	0.3204	33.63	0.09	2.41	0		871	b0185_1od2_A_scwrl.pdb	0.8934	23.75	0.19	2.17	0		871	b3870_2whi_A_modeller.pdb	0.9992	13.71	0.01	1.19	0		871	b1264_1i1q_A_modeller.pdb
872	2IV7_A.pdb	0.07529	40.57	0.16	2.41	0		872	b0048_1dyj_A_modeller.pdb	0.9993	13.54	0	0.33	0		872	b3385_3d6j_A_scwrl.pdb	0.8566	24.69	0.76	2.18	0		872	b2675_1pem_A_modeller.pdb	0.3207	33.63	0.74	2.48	0		872	b2329_1qxo_A_modeller.pdb	0.8935	23.74	0.8	2.34	0		872	b2203_1jni_A_modeller.pdb	0.9992	13.71	0.01	1.78	0		872	b2260_3lnv_A_jackal.pdb
873	b1329_2z23_A_scwrl.pdb	0.07531	40.57	0.11	2.54	0		873	b2687_1jvi_A_scwrl.pdb	0.9993	13.54	0	0.62	0		873	b0062_2hxg_A_jackal.pdb	0.8569	24.69	0.37	2.13	0		873	b1493_2okj_A_modeller.pdb	0.3209	33.62	0.81	2.73	0		873	2BHT_AB.pdb1	0.8935	23.74	0.2	2.02	0		873	b0307_1l0v_B_jackal.pdb	0.9992	13.71	0.01	2.19	0		873	b1851_2gp4_A_scwrl.pdb
874	b2764_1tll_A_scwrl.pdb	0.07536	40.57	0.04	2.43	0		874	b1131_2ptq_A_jackal.pdb	0.9993	13.54	0	0.69	0		874	2V4Y_ABCDEF.pdb1	0.8569	24.69	0.08	2.44	0		874	1DB3_A(2).pdb1	0.321	33.62	0.52	2.29	0		874	b1740_1nsy_A_scwrl.pdb	0.8936	23.74	0.86	2.37	0		874	2WQT_A.pdb	0.9992	13.69	0.01	1.27	0		874	b1587_1dmr_A_scwrl.pdb
875	b2458_2af4_C_scwrl.pdb	0.07548	40.56	0.38	2.09	0		875	b1873_2j7a_C_modeller.pdb	0.9993	13.53	0	1.12	0		875	2IDB_A(2)B(2)C(2).pdb1	0.8569	24.69	0.02	2.01	0		875	1DB3_A.pdb	0.321	33.62	0.52	2.29	0		875	b4390_2qjo_A_scwrl.pdb	0.8936	23.74	0.07	2.29	0		875	b1444_2imp_A_jackal.pdb	0.9992	13.86	0	0.9	0		875	b0123_1of0_A_modeller.pdb
876	b1388_1oqu_A_modeller.pdb	0.07561	40.56	0.44	2.41	0		876	b0931_1vlp_A_scwrl.pdb	0.9993	13.52	0	1.04	0		876	1QTQ_A.pdb	0.857	24.68	0.22	2.2	0		876	2QI9_ABCDF.pdb1	0.3211	33.62	0.11	2.5	0		876	b2467_2gt4_A_scwrl.pdb	0.8938	23.74	0.24	2.71	0		876	b1704_1n8f_A_scwrl.pdb	0.9992	13.86	0	1.72	0		876	b3560_3rf1_A_modeller.pdb
877	2WJQ_A.pdb	0.07563	40.55	0.15	2.57	0		877	b0040_2wsx_A_modeller.pdb	0.9993	13.52	0	2.29	0		877	b2260_3ipl_A_jackal.pdb	0.8571	24.68	0.23	2.76	0		877	3O4F_A.pdb	0.3212	33.62	0.49	2.28	0		877	b0365_3e4r_A_scwrl.pdb	0.894	23.73	1	2.07	0		877	b1805_1v26_A_scwrl.pdb	0.9992	13.86	0	1.77	0		877	b1603_2rir_A_scwrl.pdb
878	b4069_3c5e_A_scwrl.pdb	0.07566	40.55	0.2	2.42	0		878	1B6T_B.pdb	0.9993	13.51	0	0.15	0		878	1L8A_A.pdb	0.8575	24.67	0.13	2.24	0		878	3O4F_AB.pdb1	0.3212	33.62	0.49	2.28	0		878	b2796_3ncy_A_scwrl.pdb	0.894	23.73	0.21	2.04	0		878	b0688_2fuv_A_scwrl.pdb	0.9992	13.86	0	1.93	0		878	b3526_1v1a_A_scwrl.pdb
879	2VYC_A(2)B(2)C(2)D(2)E(2).pdb1	0.07567	40.55	0.6	2.33	0		879	b2032_3c4v_A_modeller.pdb	0.9993	13.51	0	1.12	0		879	b3189_2o0e_A_scwrl.pdb	0.8575	24.67	0.02	1.88	0		879	b2309_3r39_A_scwrl.pdb	0.3216	33.61	0.96	2.36	0		879	1RYA_A.pdb	0.894	23.73	0.14	2.57	0		879	b3258_3dh4_A_modeller.pdb	0.9992	13.85	0	0.39	0		879	b3940_2j0w_A_scwrl.pdb
880	2VYC_A.pdb	0.07567	40.55	0.59	2.33	0		880	b4069_2p2f_A_scwrl.pdb	0.9993	13.51	0	1.61	0		880	b0767_1nir_A_jackal.pdb	0.8578	24.67	0.64	1.95	0		880	b1468_1fdi_A_scwrl.pdb	0.3217	33.61	0.58	2.54	0		880	1RYA_AB.pdb1	0.894	23.73	0.14	2.57	0		880	b0007_2a65_A_modeller.pdb	0.9992	13.85	0	1.03	0		880	b2476_2z02_A_jackal.pdb
881	2UDP_AB.pdb1	0.07585	40.54	0.11	2.63	0		881	2WSX_ABC.pdb1	0.9993	13.51	0	2.33	0		881	2GQS_A.pdb	0.8578	24.66	0.16	2.15	0		881	1RMY_B.pdb	0.3221	33.6	0.63	2.46	0		881	b1714_2q7g_A_modeller.pdb	0.8944	23.72	0.37	2.37	0		881	b0273_2i6u_A_scwrl.pdb	0.9992	13.84	0	1.76	0		881	b1748_2cjh_A_jackal.pdb
882	1FC4_A.pdb	0.07588	40.54	0.7	2.58	0		882	2O1S_A.pdb	0.9993	13.5	0	0.25	0		882	2F1M_A.pdb	0.858	24.66	0.24	2.54	0		882	b0652_2onk_A_scwrl.pdb	0.3221	33.6	0.62	2.4	0		882	b2662_2cjh_A_modeller.pdb	0.8945	23.71	0.13	2.09	0		882	b4254_2i6u_A_scwrl.pdb	0.9992	13.84	0	1.76	0		882	1I8T_A.pdb
883	2R6G_F.pdb	0.07591	40.54	0.29	2.42	0		883	b3733_2qe7_G_scwrl.pdb	0.9993	13.5	0	0.45	0		883	b4467_3kwl_A_scwrl.pdb	0.8581	24.66	0.18	2.18	0		883	b1489_2w27_A_scwrl.pdb	0.3224	33.59	0.85	2.25	0		883	b2538_2ckf_A_scwrl.pdb	0.8946	23.71	0.93	1.95	0		883	b0588_1g6h_A_scwrl.pdb	0.9992	13.83	0	1.69	0		883	3N75_A.pdb
884	1VI9_AB.pdb1	0.07597	40.54	0.19	2	0		884	3I8S_A.pdb	0.9993	13.5	0	1.45	0		884	b4055_1z4i_A_jackal.pdb	0.8582	24.66	0.2	2.22	0		884	b3580_3ll3_B_scwrl.pdb	0.3224	33.59	0.26	2.53	0		884	1QB4_A(4).pdb1	0.8946	23.71	0.14	2.65	0		884	1H18_AB.pdb1	0.9992	13.79	0	1.74	0		884	b0594_3lnv_A_modeller.pdb
885	b0032_2ad5_A_scwrl.pdb	0.07609	40.53	0.98	2.49	0		885	b2818_2r98_A_scwrl.pdb	0.9993	13.5	0	1.61	0		885	1M3U_ABCDEFGHIJ.pdb1	0.8584	24.65	0.01	2.37	0		885	b1851_2gp4_A_scwrl.pdb	0.3225	33.59	0.77	2.47	0		885	1OCX_ABC.pdb1	0.8947	23.71	0.59	1.89	1		885	b0307_2c42_A_modeller.pdb	0.9992	13.77	0	1.78	0		885	b0910_1y63_A_scwrl.pdb
886	b3940_3ing_A_scwrl.pdb	0.07614	40.53	0.29	2.9	0		886	3PCO_B.pdb	0.9993	13.5	0	1.95	0		886	b3370_3ncy_A_scwrl.pdb	0.8586	24.65	0.95	2	0		886	b0475_2h1w_A_scwrl.pdb	0.3228	33.59	0.37	2.56	0		886	b2488_1kek_A_modeller.pdb	0.8948	23.71	0.1	1.2	0		886	2GQR_AB.pdb1	0.9992	13.75	0	1.68	0		886	b2518_3fcv_A_scwrl.pdb
887	b2913_3ddn_B_jackal.pdb	0.07641	40.51	0.29	2.54	0		887	b3628_1uqu_A_scwrl.pdb	0.9993	13.49	0	0.45	0		887	b2373_2ji6_A_modeller.pdb	0.8586	24.65	0.03	2.36	0		887	b2097_1w8s_A_scwrl.pdb	0.3232	33.58	0.9	2.36	0		887	b1732_2iuf_A_scwrl.pdb	0.8948	23.71	0.09	1.9	0		887	b0151_2qi9_C_modeller.pdb	0.9992	13.74	0	1.11	0		887	b0931_1ytk_A_scwrl.pdb
888	b1069_3mkt_A_modeller.pdb	0.07642	40.51	0.12	2.33	0		888	2QCU_AB.pdb	0.9993	13.49	0	1.92	0		888	b2615_1y3i_A_scwrl.pdb	0.8588	24.64	0.91	2.37	0		888	b4120_1pv6_A_scwrl.pdb	0.3232	33.58	0.17	2.77	0		888	b3924_1fdr_A_jackal.pdb	0.8952	23.7	1	2.26	0		888	b2903_1lw5_B_scwrl.pdb	0.9992	13.73	0	1.5	0		888	b0936_3hn0_A_scwrl.pdb
889	b2341_1f0y_A_modeller.pdb	0.0765	40.51	0.18	2.61	0		889	1MSK_A.pdb	0.9993	13.48	0	1.52	0		889	b4031_1pw4_A_scwrl.pdb	0.8588	24.64	0.71	2.23	0		889	b0521_1e19_A_scwrl.pdb	0.3235	33.57	0.27	2.39	0		889	b2529_2kqk_A_modeller.pdb	0.8953	23.69	0.22	0.96	0		889	b2091_1p1r_A_scwrl.pdb	0.9992	13.73	0	1.58	0		889	b0863_3r39_A_scwrl.pdb
890	3HYR_A.pdb	0.07704	40.48	0.64	2.29	0		890	b3089_1xfh_A_modeller.pdb	0.9993	13.48	0	1.92	0		890	b2203_1jni_A_modeller.pdb	0.8589	24.64	0.4	2.65	0		890	b0446_3pgv_A_scwrl.pdb	0.3238	33.57	0.94	2.38	0		890	b0446_3pgv_A_scwrl.pdb	0.8956	23.68	0.93	2.25	0		890	b2552_1gdl_A_modeller.pdb	0.9992	13.72	0	1.19	0		890	b1701_3gpc_A_scwrl.pdb
891	1ARZ_ABCD.pdb1	0.07706	40.48	0.11	2.43	0		891	b2788_1ec8_A_modeller.pdb	0.9993	13.47	0	0.44	0		891	b2458_1yco_A_scwrl.pdb	0.8593	24.63	0.44	2.07	0		891	1MZR_A.pdb	0.3238	33.57	0.84	2.43	0		891	1VK6_A.pdb	0.8957	23.68	1	2.25	0		891	b1091_3il4_A_scwrl.pdb	0.9992	13.7	0	1.09	0		891	b0615_2g39_A_modeller.pdb
892	b0260_3l1l_A_scwrl.pdb	0.07715	40.47	0.56	2.49	0		892	1V9Y_AB.pdb1	0.9993	13.47	0	0.95	0		892	1OAC_AB.pdb1	0.8593	24.63	0.35	2.53	0		892	1EGH_ABCDEF.pdb1	0.3238	33.57	0.38	2.55	0		892	b1486_3dhw_A_jackal.pdb	0.8957	23.68	1	2.27	0		892	1WND_ABCD.pdb1	0.9992	13.7	0	1.28	0		892	b3994_3epm_A_scwrl.pdb
893	b1238_2qq0_B_scwrl.pdb	0.0772	40.47	0.4	2.47	0		893	b3432_3k1d_A_modeller.pdb	0.9993	13.47	0	1.03	0		893	b2131_3mam_A_scwrl.pdb	0.8594	24.63	0.32	2.71	0		893	2NOO_A.pdb1	0.3239	33.57	0.51	2.1	0		893	b1069_3mkt_A_modeller.pdb	0.8957	23.68	0.93	1.73	0		893	b2263_1r3d_A_scwrl.pdb	0.9992	13.69	0	1.81	0		893	1JKX_A.pdb
894	b2957_4pga_A_scwrl.pdb	0.07724	40.47	0.56	2.14	0		894	1GYT_ABCDEF.pdb1	0.9993	13.47	0	1.38	0		894	b0894_4dmr_A_scwrl.pdb	0.8594	24.63	0.07	2.49	0		894	b3625_1zao_A_scwrl.pdb	0.3251	33.55	0.46	2.3	0		894	b0653_3dhw_A_modeller.pdb	0.8957	23.68	0.93	2.18	0		894	b1224_2jiq_A_scwrl.pdb	0.9992	13.68	0	1.95	0		894	b2411_1ta8_A_jackal.pdb
895	b2205_3mm9_A_jackal.pdb	0.07729	40.46	0.56	2.65	0		895	1Y5I_ABC.pdb1	0.9993	13.46	0	0.56	0		895	b2341_1wdk_A_scwrl.pdb	0.8595	24.63	0.86	2.05	0		895	b4239_1uok_A_jackal.pdb	0.3258	33.53	0.96	2.38	0		895	b0307_1l0v_B_jackal.pdb	0.8957	23.68	0.67	1.94	0		895	b0754_3fs2_A_scwrl.pdb	0.9993	13.62	0.25	2.49	0		895	3L8F_A.pdb
896	b0935_3b9o_A_modeller.pdb	0.07736	40.46	0.16	2.42	0		896	b2366_1ve5_A_scwrl.pdb	0.9993	13.46	0	1.07	0		896	b0388_1shk_A_scwrl.pdb	0.8596	24.62	0.38	2.13	0		896	b0417_3c9t_A_jackal.pdb	0.3259	33.53	0.14	2.26	0		896	1O8B_AB.pdb1	0.8957	23.68	0.3	2.3	0		896	1AI2_A.pdb	0.9993	13.58	0.25	2.19	0		896	b0112_3l1l_A_scwrl.pdb
897	4UAG_A.pdb	0.07737	40.46	0.13	2.43	0		897	b1241_3owo_A_scwrl.pdb	0.9993	13.45	0	1.64	0		897	b4094_1qhx_A_scwrl.pdb	0.8596	24.62	0.15	1.89	0		897	1S5U_ABCD.pdb1	0.326	33.53	0.39	2.01	0		897	b1276_1c96_A_scwrl.pdb	0.8958	23.68	0.07	2.15	0		897	b2253_1mdx_A_scwrl.pdb	0.9993	13.44	0.17	1.86	0		897	b4055_3ocv_A_scwrl.pdb
898	3L96_A(3)B(3).pdb1	0.07752	40.45	0.18	2.21	0		898	b2037_3mkt_A_jackal.pdb	0.9993	13.44	0	1.37	0		898	b3942_1x7u_A_modeller.pdb	0.8597	24.62	0.04	1.67	0		898	2JFN_A.pdb	0.3262	33.52	0.37	2.34	0		898	2FQ1_AB.pdb1	0.8959	23.67	0.11	2.38	0		898	b0348_1b4u_B_scwrl.pdb	0.9993	13.56	0.14	1.51	0		898	b3428_1p4h_A_jackal.pdb
899	b2866_1rm6_A_scwrl.pdb	0.07764	40.45	0.35	2.16	0		899	b2154_3ls2_A_scwrl.pdb	0.9993	13.44	0	1.88	0		899	3ETH_AB.pdb1	0.8598	24.62	0.06	1.78	0		899	1IOW_A(2).pisa1.pdb	0.3263	33.52	0.93	2.47	0		899	1C8U_AB.pdb1	0.8963	23.66	0.04	2.07	0		899	b2708_3fxa_A_scwrl.pdb	0.9993	13.48	0.11	1.3	0		899	b1224_2jiq_A_scwrl.pdb
900	b0112_3l1l_A_scwrl.pdb	0.07766	40.44	0.38	2.64	0		900	2VYC_A.pdb	0.9994	13.44	0	0.27	0		900	b0112_3l1l_A_scwrl.pdb	0.86	24.61	0.26	1.71	0		900	b0388_1shk_A_scwrl.pdb	0.3263	33.52	0.21	2.32	0		900	b2407_3iom_A_scwrl.pdb	0.8964	23.66	1	2.43	0		900	b0049_2dfj_A_jackal.pdb	0.9993	13.55	0.09	1.42	0		900	b2290_1aib_A_scwrl.pdb
901	b3665_3nqb_A_modeller.pdb	0.07767	40.44	0.96	2.68	0		901	b0096_3ps1_A_modeller.pdb	0.9994	13.44	0	1.02	0		901	b1106_3fi8_A_modeller.pdb	0.86	24.61	0.05	1.84	0		901	b1069_3mkt_A_modeller.pdb	0.3263	33.52	0.05	2.23	0		901	b1094_2fvf_A_modeller.pdb	0.8964	23.66	0.46	2.09	0		901	1JPD_X.pdb	0.9993	13.47	0.08	1.68	0		901	b3588_1nzw_A_scwrl.pdb
902	1OTS_A.pdb	0.0777	40.44	0.48	2.36	0		902	3HFX_A.pdb	0.9994	13.44	0	1.46	0		902	b1444_1wnb_A_modeller.pdb	0.86	24.61	0.01	1.99	0		902	b0642_1h3n_A_scwrl.pdb	0.3265	33.52	0.35	2.43	0		902	b2498_3g6w_B_jackal.pdb	0.8965	23.66	0.25	2.44	0		902	b0099_3ffu_A_jackal.pdb	0.9993	13.66	0.07	1.23	0		902	b1198_1vbh_A_scwrl.pdb
903	b0578_2bkj_B_scwrl.pdb	0.07775	40.44	0.72	2.49	0		903	1KF6_A.pdb	0.9994	13.44	0	2.1	0		903	b3380_3m8w_A_scwrl.pdb	0.8601	24.61	0.19	2.43	0		903	3HHP_A.pdb	0.3267	33.52	0.61	2.69	0		903	2AA4_AB.pdb1	0.8966	23.65	0.09	1.12	0		903	3PCO_A.pdb	0.9993	13.52	0.07	1.57	0		903	b0893_2zr2_A_scwrl.pdb
904	b2912_1ydm_A_scwrl.pdb	0.07785	40.43	0.37	2.8	0		904	b3627_1zct_A_scwrl.pdb	0.9994	13.44	0	2.11	0		904	b2284_2fug_1_modeller.pdb	0.8604	24.6	0.1	1.74	0		904	b0171_2jjx_A_scwrl.pdb	0.3267	33.52	0.45	2.08	0		904	2AA4_A.pdb	0.8967	23.65	0.1	1.04	0		904	b1102_3efm_A_scwrl.pdb	0.9993	13.47	0.07	1.6	0		904	b1185_2k74_A_modeller.pdb
905	b4390_1hyb_A_scwrl.pdb	0.078	40.43	0.53	2.32	0		905	1GVH_A.pdb	0.9994	13.43	0	0.42	0		905	1DV1_A.pdb	0.8612	24.59	0.09	1.36	0		905	b2422_2onk_A_scwrl.pdb	0.3269	33.51	0.68	2.03	0		905	b2162_1q8f_A_modeller.pdb	0.8971	23.64	0.32	2.5	0		905	b3844_2pia_A_scwrl.pdb	0.9993	13.59	0.06	2.53	0		905	b2599_3luy_A_scwrl.pdb
906	2ZUQ_A.pdb	0.07806	40.42	0.43	2.47	0		906	b3365_2npx_A_scwrl.pdb	0.9994	13.43	0	1.02	0		906	b0886_2hyd_A_scwrl.pdb	0.8614	24.58	0.09	2.18	0		906	b1441_3fvq_A_modeller.pdb	0.327	33.51	0.85	2.36	0		906	b4079_3o5a_A_scwrl.pdb	0.8972	23.64	0.68	2.3	0		906	b0446_1nrw_A_modeller.pdb	0.9993	13.67	0.05	2.39	0		906	b1713_2q7h_A_scwrl.pdb
907	b0025_2x0k_A_scwrl.pdb	0.07811	40.42	0.62	2.6	0		907	b1805_3g7s_A_scwrl.pdb	0.9994	13.43	0	1.07	0		907	b0910_1ko5_A_scwrl.pdb	0.8617	24.57	0.24	2.12	0		907	b3005_2pfu_A_scwrl.pdb	0.3271	33.51	0.58	2.2	0		907	1FXS_A.pdb	0.8974	23.63	0.14	2.56	0		907	b0908_2o0z_A_modeller.pdb	0.9993	13.47	0.05	1.15	0		907	3ABQ_B.pdb
908	1QSG_A.pdb	0.07815	40.42	0.17	2.33	0		908	2XAP_A.pdb	0.9994	13.43	0	1.16	0		908	1QF6_A.pdb	0.862	24.57	0.52	2.15	0		908	1QTQ_A.pdb	0.3277	33.5	0.42	2.71	0		908	b0241_3a2s_X_modeller.pdb	0.8974	23.63	0.13	2.33	0		908	2F9Y_A(2)B(2).pdb1	0.9993	13.56	0.04	0.7	0		908	b0417_3mcq_A_modeller.pdb
909	b0613_3h9p_A_modeller.pdb	0.07835	40.41	0.69	2.4	0		909	2XAP_AD.pdb	0.9994	13.43	0	1.16	0		909	1QF6_A(2).pisa3.pdb	0.862	24.57	0.5	2.15	0		909	b0431_2gsm_A_scwrl.pdb	0.3281	33.49	0.19	2.57	0		909	b3450_2onk_A_scwrl.pdb	0.8975	23.63	0.86	2.28	0		909	b2406_1pv6_A_jackal.pdb	0.9993	13.54	0.04	1.81	0		909	b4239_2pwf_A_jackal.pdb
910	b0765_3fvq_A_jackal.pdb	0.07848	40.4	0.85	2.62	0		910	b0973_3myr_B_modeller.pdb	0.9994	13.43	0	2.47	0		910	2EUA_AB.pdb	0.862	24.57	0.1	2.04	0		910	b3430_1yp4_B_modeller.pdb	0.3284	33.49	0.87	2.6	0		910	1KNW_A(2).pdb1	0.8975	23.63	0.06	2.5	0		910	b2710_1ycf_A_modeller.pdb	0.9993	13.46	0.04	1.15	0		910	2AIR_A.pdb
911	b1014_3haz_A_scwrl.pdb	0.07851	40.4	0.1	2.52	0		911	b2215_3a2s_X_jackal.pdb	0.9994	13.42	0	0.45	0		911	b0063_3ll3_A_scwrl.pdb	0.862	24.57	0.07	1.71	0		911	b1849_3ouz_A_scwrl.pdb	0.3287	33.48	0.16	2.45	0		911	1KNW_A.pdb	0.8975	23.63	0.06	2.5	0		911	b1238_1xx6_A_scwrl.pdb	0.9993	13.67	0.03	2.43	0		911	b0692_3ncy_A_scwrl.pdb
912	b2373_2ji6_A_modeller.pdb	0.07862	40.39	0.09	2.74	0		912	2PTR_A(2)B(2).pdb1	0.9994	13.42	0	0.59	0		912	b4034_1mpd_A_jackal.pdb	0.8621	24.56	0.4	2.24	0		912	1IL2_AB.pdb	0.3293	33.47	0.11	2.29	0		912	b4358_1e3j_A_jackal.pdb	0.8977	23.62	0.08	1.86	0		912	1Q7B_ABCD.pdb1	0.9993	13.66	0.03	1.91	0		912	1KJX_A.pdb
913	b0066_1oxu_A_modeller.pdb	0.07867	40.39	0.58	2.21	0		913	2QTC_AB.pdb	0.9994	13.42	0	0.64	0		913	b2290_1xi9_A_scwrl.pdb	0.8621	24.56	0.39	1.89	0		913	1KO8_A.pdb	0.3298	33.46	0.4	2.14	0		913	b0036_3r0o_A_scwrl.pdb	0.898	23.61	0.67	2.41	0		913	b1701_1v26_A_scwrl.pdb	0.9993	13.64	0.03	1.38	0		913	b3281_1e5q_A_modeller.pdb
914	b3365_3geo_A_scwrl.pdb	0.07868	40.39	0.2	2.51	0		914	b0221_1egc_A_scwrl.pdb	0.9994	13.42	0	1.07	0		914	1K92_A(4).pdb1	0.8621	24.56	0.08	2.3	0		914	b2788_3p0w_A_scwrl.pdb	0.3302	33.45	0.33	2.61	0		914	b2508_2cu0_A_modeller.pdb	0.898	23.61	0.5	2.29	0		914	2F9Y_B.pdb	0.9993	13.56	0.03	0.7	0		914	b2150_1glg_A_scwrl.pdb
915	b1478_3meq_A_scwrl.pdb	0.07881	40.38	0.24	2.46	0		915	b0026_1ffy_A_jackal.pdb	0.9994	13.42	0	1.43	0		915	b3475_1qr0_A_jackal.pdb	0.8621	24.56	0.05	2.14	0		915	1ESM_AB.pdb1	0.3309	33.44	0.13	2.63	0		915	b2675_4r1r_A_scwrl.pdb	0.8983	23.6	0.93	2.59	0		915	1K87_A(2).pdb2	0.9993	13.54	0.03	1.34	0		915	b0842_2gfp_A_scwrl.pdb
916	b0403_1jib_A_modeller.pdb	0.07886	40.38	0.31	2.31	0		916	b1603_2rir_A_scwrl.pdb	0.9994	13.41	0	0.96	0		916	b0063_3ll3_B_scwrl.pdb	0.8621	24.56	0.03	1.74	0		916	b4129_3bju_A_scwrl.pdb	0.331	33.44	0.75	2.44	0		916	2PAQ_AB.pdb1	0.8984	23.6	0.93	2.18	0		916	b0642_1h3n_A_scwrl.pdb	0.9993	13.54	0.03	1.46	0		916	b3633_2xci_A_scwrl.pdb
917	b3924_1qfz_A_scwrl.pdb	0.07889	40.38	0.26	2.42	0		917	b4384_3enz_A_modeller.pdb	0.9994	13.41	0	1.47	0		917	b2129_3fvq_A_jackal.pdb	0.8623	24.56	0.17	2.72	0		917	b0632_2j9p_A_scwrl.pdb	0.331	33.44	0.72	2.44	0		917	1QSA_A.pdb	0.8985	23.6	0.93	1.77	0		917	b0980_1nd6_A_scwrl.pdb	0.9993	13.47	0.03	1.81	0		917	b2663_3l1l_A_scwrl.pdb
918	b3374_1v1b_A_modeller.pdb	0.07906	40.37	0.21	2.43	0		918	b3567_3ozx_A_scwrl.pdb	0.9994	13.41	0	1.82	0		918	b2499_2zau_A_scwrl.pdb	0.8625	24.55	0.26	2.04	0		918	b0809_1b0u_A_scwrl.pdb	0.3315	33.43	0.74	2.25	0		918	1XRH_AB.pdb1	0.8989	23.59	0.17	1.34	0		918	b2796_3ncy_A_scwrl.pdb	0.9993	13.63	0.02	2.36	0		918	1D8C_A.pdb
919	b4072_3mm9_A_jackal.pdb	0.07933	40.36	0.56	1.95	0		919	b2536_1pv6_A_scwrl.pdb	0.9994	13.41	0	2.17	0		919	b1701_3c5e_A_scwrl.pdb	0.8625	24.55	0.02	2.05	0		919	b0578_2bkj_B_scwrl.pdb	0.3316	33.43	0.55	2.45	0		919	1T3D_A(2)B(2)C(2).pdb1	0.8989	23.59	0.03	2.12	0		919	b0077_1ybh_A_scwrl.pdb	0.9993	13.62	0.02	0.91	0		919	b0517_1vbi_A_modeller.pdb
920	b0074_3bli_A_scwrl.pdb	0.07941	40.35	0.82	2.58	0		920	1XG4_ABCD.pdb1	0.9994	13.4	0	1.15	0		920	b0002_1ebu_D_modeller.pdb	0.8627	24.55	0.81	2.53	0		920	1FS5_A(3)B(3).pdb1	0.3316	33.43	0.42	2.45	0		920	b0650_2kho_A_scwrl.pdb	0.899	23.58	0.54	2.47	0		920	b3835_2pzi_A_scwrl.pdb	0.9993	13.62	0.02	1.85	0		920	b3236_1emd_A_jackal.pdb
921	b2103_1jxh_A_scwrl.pdb	0.0795	40.35	0.72	2.59	0		921	b2530_3gzd_A_modeller.pdb	0.9994	13.4	0	2.1	0		921	2V8N_A.pdb	0.8627	24.55	0.16	2.22	0		921	1EF9_A.pdb	0.3316	33.43	0.24	2.19	0		921	b3605_2e77_A_scwrl.pdb	0.8991	23.58	0.61	2.36	0		921	b1208_1kvk_A_modeller.pdb	0.9993	13.59	0.02	1	0		921	b2041_1keu_A_jackal.pdb
922	2RJG_AB.pdb1	0.07958	40.34	0.31	2.41	0		922	b3844_1qfz_A_modeller.pdb	0.9994	13.4	0	2.31	0		922	1TQQ_A.pdb	0.8628	24.55	0.44	0.92	0		922	b1301_1ng4_A_scwrl.pdb	0.3319	33.42	0.57	2.59	0		922	b1866_2xti_A_scwrl.pdb	0.8991	23.58	0.07	2.56	0		922	b4072_2vpw_B_jackal.pdb	0.9993	13.59	0.02	1.06	0		922	1HTT_A.pdb
923	b3588_2wme_A_scwrl.pdb	0.07969	40.34	0.29	2.64	0		923	b2291_2par_A_modeller.pdb	0.9994	13.39	0	0.4	0		923	b3035_1tqq_A_jackal.pdb	0.8628	24.55	0.44	0.92	0		923	b0639_1kaq_A_scwrl.pdb	0.3319	33.42	0.39	2.42	0		923	b2868_3amz_A_jackal.pdb	0.8992	23.58	0.93	1.85	0		923	b2874_1e19_A_scwrl.pdb	0.9993	13.54	0.02	1.76	0		923	b1587_4dmr_A_scwrl.pdb
924	1JSW_ABCD.pdb1	0.08011	40.32	0.43	2.55	0		924	b1301_3ps9_A_scwrl.pdb	0.9994	13.39	0	0.87	0		924	b1241_3owo_A_scwrl.pdb	0.8629	24.54	0.08	1.92	0		924	2VYC_A(2)B(2)C(2)D(2)E(2).pdb1	0.3321	33.42	0.12	2.52	0		924	2WJQ_A.pdb	0.8992	23.58	0.04	2.24	0		924	b1479_1llq_A_scwrl.pdb	0.9993	13.48	0.02	1.94	0		924	b2979_3pm9_A_modeller.pdb
925	b0642_1obc_A_scwrl.pdb	0.08017	40.31	0.18	2.27	0		925	b1008_2wzw_A_modeller.pdb	0.9994	13.39	0	1.11	0		925	b1781_1a80_A_scwrl.pdb	0.863	24.54	0.32	1.6	0		925	b4130_2xut_A_modeller.pdb	0.3326	33.41	0.39	2.46	0		925	2IMP_A(4).pdb1	0.8995	23.57	0.61	2.12	0		925	b1900_1ji0_A_modeller.pdb	0.9993	13.46	0.02	1.71	0		925	b1852_1e7y_A_modeller.pdb
926	b0480_3ive_A_scwrl.pdb	0.08018	40.31	0.56	2.48	0		926	1THQ_A(2).pisa1.pdb	0.9994	13.39	0	1.54	0		926	b4119_1u8x_X_modeller.pdb	0.863	24.54	0.08	2.2	0		926	1ARZ_B.pdb	0.333	33.4	0.44	2.41	0		926	2IMP_A.pdb	0.8995	23.57	0.61	2.12	0		926	1L0V_D.pdb	0.9993	13.67	0.01	1.92	0		926	b2794_3bp1_A_scwrl.pdb
927	1WQ5_AB.pdb	0.08026	40.31	0.29	2.36	0		927	1DWK_A.pdb	0.9994	13.39	0	1.79	0		927	1KP3_A.pdb	0.8634	24.53	0.05	1.92	0		927	b1098_1e2q_A_scwrl.pdb	0.3333	33.4	0.68	2.49	0		927	b2688_1va6_A_jackal.pdb	0.8996	23.57	0.48	2.22	0		927	1SV6_ABCDE.pisa1.pdb	0.9993	13.64	0.01	1.18	0		927	b1872_1dmr_A_scwrl.pdb
928	1QTQ_A.pdb	0.0803	40.31	0.92	2.4	0		928	b4090_2vvo_A_jackal.pdb	0.9994	13.39	0	1.92	0		928	b0171_2bne_A_modeller.pdb	0.8635	24.53	0.16	2.27	0		928	b0930_1x54_A_scwrl.pdb	0.3335	33.39	0.69	2.45	0		928	b0074_1sr9_A_scwrl.pdb	0.8997	23.56	1	1.74	0		928	1XS1_A.pdb	0.9993	13.61	0.01	1.75	0		928	b3034_2yvo_A_modeller.pdb
929	b3428_2pyd_A_scwrl.pdb	0.08034	40.3	0.29	2.21	1		929	b1098_3lv8_A_modeller.pdb	0.9994	13.38	0	0.59	0		929	b0586_3lnv_A_modeller.pdb	0.8637	24.52	0.04	2.11	0		929	b3867_1olt_A_scwrl.pdb	0.3335	33.39	0.2	1.88	0		929	b0861_3dhw_A_modeller.pdb	0.8997	23.56	0.39	1.47	0		929	b1801_2wit_A_modeller.pdb	0.9993	13.58	0.01	1.04	0		929	b2890_3g1z_A_scwrl.pdb
930	b3450_1vci_A_scwrl.pdb	0.08039	40.3	0.7	2.61	0		930	b0166_1kgt_A_jackal.pdb	0.9994	13.38	0	1.23	0		930	b0063_3l0q_A_scwrl.pdb	0.8638	24.52	0.39	1.98	0		930	b0403_1izj_A_modeller.pdb	0.3336	33.39	0.65	2.67	0		930	b3994_3epm_A_scwrl.pdb	0.8997	23.56	0.05	0.96	0		930	b4177_1loo_A_modeller.pdb	0.9993	13.58	0.01	1.2	0		930	b0837_1cq1_A_scwrl.pdb
931	b0842_2gfp_A_scwrl.pdb	0.08055	40.29	0.41	2.15	0		931	b4019_2ogy_A_scwrl.pdb	0.9994	13.38	0	1.45	0		931	2AN9_A.pdb	0.8639	24.52	0.05	1.41	0		931	2IO9_A.pdb	0.3338	33.39	0.22	2.63	0		931	1LYL_AC.pdb1	0.9	23.56	0.58	2.36	0		931	b4067_3dh4_A_scwrl.pdb	0.9993	13.58	0.01	1.55	0		931	1GSA_A.pdb
932	b3591_2ez2_A_jackal.pdb	0.08065	40.29	0.17	2.69	0		932	1U2E_A.pdb	0.9994	13.38	0	1.8	0		932	b3958_2i3g_A_scwrl.pdb	0.864	24.52	1	2.35	0		932	b2997_1h2a_S_scwrl.pdb	0.3342	33.38	0.81	2.4	0		932	1GSA_A.pdb	0.9002	23.55	0.06	2.23	0		932	1H16_A.pdb	0.9993	13.58	0.01	1.82	0		932	b3359_2cjh_A_modeller.pdb
933	b4213_3ive_A_scwrl.pdb	0.08074	40.28	0.91	2.38	0		933	1U2E_AC.pdb1	0.9994	13.38	0	1.8	0		933	b3962_2j3n_A_scwrl.pdb	0.864	24.52	0.12	1.92	0		933	b3500_2grt_A_scwrl.pdb	0.3349	33.37	0.93	2.04	0		933	1M41_A(2)B(2).pdb1	0.9002	23.55	0.06	2.24	0		933	b2065_1xs4_A_modeller.pdb	0.9993	13.58	0.01	1.82	0		933	b2515_3noy_A_modeller.pdb
934	1K0E_A.pdb	0.08084	40.28	0.86	2.52	0		934	b1478_1llu_A_jackal.pdb	0.9994	13.37	0	0.53	0		934	b2530_3gzd_A_modeller.pdb	0.8642	24.51	0.81	1.84	0		934	1YR3_ABCDEF.pdb1	0.3351	33.37	0.91	2.37	0		934	1G79_A.pdb	0.9003	23.54	1	2.05	0		934	b4290_3gfv_A_modeller.pdb	0.9993	13.57	0.01	1.35	0		934	1VMI_A.pdb
935	1KNW_A(2).pdb1	0.08087	40.28	0.41	2.37	0		935	b2866_1rm6_A_scwrl.pdb	0.9994	13.37	0	1.63	0		935	2R6G_G.pdb	0.8642	24.51	0.81	2.48	0		935	b2400_1j09_A_modeller.pdb	0.3351	33.37	0.91	2.52	0		935	1KJX_A.pdb	0.9003	23.55	0.15	2.07	0		935	b0477_3in1_A_scwrl.pdb	0.9993	13.56	0.01	1.76	0		935	b0908_2o0e_A_modeller.pdb
936	1KNW_A.pdb	0.08087	40.28	0.41	2.37	0		936	b0937_2fz5_A_scwrl.pdb	0.9994	13.36	0	1.33	0		936	3HTV_A(2).pdb1	0.8642	24.51	0.15	2.03	0		936	b2146_3f8p_A_scwrl.pdb	0.3352	33.36	0.87	2.76	0		936	1CQI_B.pdb	0.9004	23.54	0.09	2.24	0		936	b2917_4req_A_scwrl.pdb	0.9993	13.56	0.01	1.87	0		936	b1781_1m9h_A_scwrl.pdb
937	b0241_1t16_A_modeller.pdb	0.08093	40.27	0.12	2.76	0		937	b2256_3cl6_A_jackal.pdb	0.9994	13.36	0	1.52	0		937	3HTV_A.pdb	0.8642	24.51	0.15	2.03	0		937	b1713_2q7h_A_scwrl.pdb	0.3352	33.36	0.77	2.14	0		937	1JWA_B.pdb	0.9006	23.54	0.93	2.62	0		937	1GSH_A(4).pdb1	0.9993	13.56	0.01	2.2	0		937	b4024_2jjx_A_scwrl.pdb
938	b1773_2fjk_A_scwrl.pdb	0.08105	40.27	0.42	2.19	0		938	1YBA_ABCD.pdb1	0.9994	13.36	0	1.54	0		938	2R4J_A.pdb	0.8642	24.51	0.04	2.6	0		938	b2917_4req_A_scwrl.pdb	0.3361	33.35	0.44	2.21	0		938	b3433_1pqp_A_modeller.pdb	0.9006	23.54	0.46	1.79	0		938	b3671_1ybh_A_scwrl.pdb	0.9993	13.53	0.01	0.59	0		938	1TDJ_A(4).pisa1.pdb
939	b4090_2vvo_A_jackal.pdb	0.0811	40.26	0.87	2.16	0		939	1K6D_A.pdb	0.9994	13.36	0	1.56	0		939	b4084_3ll3_A_jackal.pdb	0.8642	24.51	0.03	1.76	0		939	b0194_2j3m_A_scwrl.pdb	0.3361	33.35	0.3	2.6	0		939	b2150_1glg_A_scwrl.pdb	0.9007	23.53	0.93	1.8	1		939	b1033_3kbo_A_jackal.pdb	0.9993	13.53	0.01	2.13	0		939	b3397_2yvo_A_scwrl.pdb
940	1C0A_A.pdb	0.08113	40.26	0.36	2.18	0		940	b2306_2onk_A_scwrl.pdb	0.9994	13.36	0	1.62	0		940	b0417_3mcq_A_modeller.pdb	0.8643	24.51	0.11	1.33	0		940	1G8L_A.pdb	0.3362	33.35	0.53	2.83	0		940	b1054_1k30_A_scwrl.pdb	0.9011	23.52	0.14	2.46	0		940	b3844_2vnk_A_scwrl.pdb	0.9993	13.48	0.01	2.2	0		940	b2541_2dte_A_scwrl.pdb
941	b0484_3a1d_A_scwrl.pdb	0.08147	40.25	0.27	2.6	0		941	b3679_2xq2_A_modeller.pdb	0.9994	13.36	0	1.88	0		941	b0756_1lur_A_scwrl.pdb	0.8644	24.51	0.49	2.14	0		941	b4390_2qjo_A_scwrl.pdb	0.3367	33.34	0.11	2.7	0		941	2QCU_AB.pdb	0.9012	23.52	0.11	1.72	0		941	b1002_3it0_A_scwrl.pdb	0.9993	13.48	0.01	2.24	0		941	b2283_1l0v_B_scwrl.pdb
942	b0928_1aib_A_modeller.pdb	0.08154	40.24	0.87	2.65	0		942	1X2H_A.pdb	0.9994	13.35	0	1.3	0		942	b2312_3osc_A_scwrl.pdb	0.8646	24.5	0.58	2.39	0		942	2B82_A.pdb	0.3369	33.33	0.66	2.44	0		942	b2114_3kfl_A_modeller.pdb	0.9013	23.51	0.41	2.25	0		942	1CM7_A.pdb	0.9993	13.46	0.01	1.08	0		942	b1623_2pgf_A_scwrl.pdb
943	b1385_2o2p_A_modeller.pdb	0.08163	40.24	0.33	2.59	0		943	1K6D_AB.pdb1	0.9994	13.35	0	1.56	0		943	b4132_3l1l_A_scwrl.pdb	0.8647	24.5	0.08	2.16	0		943	b0837_3byc_A_scwrl.pdb	0.3371	33.33	0.85	2.42	0		943	1K3D_A.pdb	0.9014	23.51	0.57	1.32	0		943	1YW6_A.pdb	0.9993	13.46	0.01	1.17	0		943	b0383_1zed_A_scwrl.pdb
944	b1486_3dhw_A_jackal.pdb	0.08167	40.23	0.89	2.42	0		944	b1189_3rha_A_scwrl.pdb	0.9994	13.34	0	1.09	0		944	b0997_1dmr_A_scwrl.pdb	0.8648	24.5	0.9	2.74	0		944	12AS_AB.pdb1	0.3372	33.33	0.45	2.42	0		944	2NU8_A(2)B(2).pdb1	0.9016	23.51	0.02	2.01	0		944	1XSQ_AB.pdb1	0.9993	13.46	0.01	1.63	0		944	b0074_1sr9_A_scwrl.pdb
945	b2615_1z0u_A_scwrl.pdb	0.08176	40.23	0.74	2.33	0		945	1XRH_A.pdb	0.9994	13.34	0	1.31	0		945	b1744_1cpx_A_scwrl.pdb	0.8648	24.5	0.18	2.39	0		945	b0243_1o20_A_jackal.pdb	0.3375	33.32	0.44	2.42	0		945	b0937_2vzf_A_jackal.pdb	0.9017	23.5	1	1.99	0		945	b1123_2nvu_B_scwrl.pdb	0.9993	13.45	0.01	2.37	0		945	b2996_1kqf_B_modeller.pdb
946	2X5J_O.pdb	0.08176	40.23	0.57	2.28	0		946	1XRH_AB.pdb1	0.9994	13.34	0	1.31	0		946	b3397_1vhz_A_modeller.pdb	0.865	24.49	0.12	2.35	0		946	b2947_2r87_A_scwrl.pdb	0.3378	33.32	0.38	2.64	0		946	b2021_3dc1_A_jackal.pdb	0.9021	23.49	0.81	2.36	0		946	b0116_1yqz_A_scwrl.pdb	0.9993	13.67	0	1.52	0		946	b1008_2wzw_A_modeller.pdb
947	b2215_1t16_A_modeller.pdb	0.08181	40.23	0.55	2.5	0		947	b2467_2gt4_A_scwrl.pdb	0.9994	13.34	0	2.01	0		947	b4388_1f5s_A_scwrl.pdb	0.8651	24.49	0.9	2.32	0		947	1QB4_A(4).pdb1	0.338	33.31	0.59	2.18	0		947	b0091_1p3d_A_jackal.pdb	0.9021	23.49	0.1	2.72	0		947	1DXE_A(3)B(3).pdb1	0.9993	13.64	0	1.74	0		947	b1249_2ze4_A_jackal.pdb
948	b3580_3ll3_A_scwrl.pdb	0.08188	40.22	0.58	2.16	0		948	b3115_1x3m_A_modeller.pdb	0.9994	13.34	0	2.24	0		948	b2284_3iam_1_modeller.pdb	0.8652	24.49	0.06	1.65	0		948	b0650_1kax_A_scwrl.pdb	0.3381	33.31	0.81	1.66	0		948	b3600_3h2z_A_jackal.pdb	0.9023	23.48	0.08	2.34	0		948	1JQN_A.pdb	0.9993	13.63	0	0.96	0		948	b1033_2dbq_A_scwrl.pdb
949	b1991_1d0s_A_modeller.pdb	0.08197	40.22	0.92	2.4	0		949	b2010_2j9p_A_scwrl.pdb	0.9994	13.33	0	0.87	0		949	2WYL_C.pdb	0.8653	24.49	0.67	2.13	0		949	b1064_3fr3_A_scwrl.pdb	0.3381	33.31	0.28	2.67	0		949	b2867_3eub_C_scwrl.pdb	0.9027	23.47	0.38	2.83	0		949	b3882_3adp_A_scwrl.pdb	0.9993	13.63	0	1.06	0		949	b0642_1h3n_A_scwrl.pdb
950	b2866_3nrz_C_modeller.pdb	0.08213	40.21	0.32	2.85	0		950	1RQI_A.pdb	0.9994	13.33	0	1.78	0		950	b3458_3m9w_A_scwrl.pdb	0.8653	24.49	0.26	2.24	0		950	b4177_1loo_A_modeller.pdb	0.3387	33.3	0.23	2.53	0		950	b2366_1ve5_A_scwrl.pdb	0.9028	23.47	0.79	2.51	0		950	3ETH_AB.pdb1	0.9993	13.62	0	0.51	0		950	b4287_2nq2_C_scwrl.pdb
951	b1479_1o0s_A_modeller.pdb	0.08221	40.21	0.7	2.53	0		951	1RQI_AB.pdb1	0.9994	13.33	0	1.78	0		951	b2711_2yvj_A_scwrl.pdb	0.8653	24.49	0.07	2.14	0		951	b1897_1tj5_A_jackal.pdb	0.3388	33.3	0.89	2.51	0		951	b2574_2bs2_A_scwrl.pdb	0.9029	23.47	0.13	2.39	0		951	1KAE_A.pdb	0.9993	13.62	0	1.07	0		951	b4208_3l1l_A_scwrl.pdb
952	1S5U_ABCD.pdb1	0.08258	40.19	0.95	2.56	0		952	b0864_2olj_A_modeller.pdb	0.9994	13.33	0	2.03	0		952	b0688_2fuv_A_scwrl.pdb	0.8654	24.48	1	1.85	0		952	b1006_3qe7_A_jackal.pdb	0.3388	33.3	0.21	2.54	0		952	b2309_3r39_A_scwrl.pdb	0.903	23.46	1	2.27	0		952	b3749_3ozx_A_scwrl.pdb	0.9993	13.61	0	1.42	0		952	2PAN_A.pdb
953	1YRL_ABCD.pdb1	0.08263	40.19	0.13	2.63	0		953	1JZ7_A.pdb	0.9994	13.32	0	0.46	0		953	1XK6_AC.pdb1	0.8654	24.48	0.36	1.87	0		953	1F0K_A.pdb	0.339	33.3	0.25	2.31	0		953	b2049_2cu2_A_scwrl.pdb	0.9031	23.46	1	2.58	0		953	b0151_1g6h_A_modeller.pdb	0.9993	13.6	0	1.7	0		953	b2019_1z7n_E_scwrl.pdb
954	b0121_2o06_A_scwrl.pdb	0.08267	40.18	0.49	2.18	0		954	2DRD_A.pdb	0.9994	13.31	0	0.68	0		954	2ANB_A.pdb	0.8654	24.48	0.27	2.57	0		954	b3571_1qho_A_scwrl.pdb	0.3392	33.29	0.63	2.54	0		954	b2048_1pcm_X_scwrl.pdb	0.9032	23.46	0.81	2.12	0		954	b1748_2pb0_A_modeller.pdb	0.9993	13.6	0	2.15	0		954	b4322_3dbn_A_scwrl.pdb
955	b1746_2j6l_A_modeller.pdb	0.08303	40.17	0.72	2.57	0		955	b0074_3ho8_A_scwrl.pdb	0.9994	13.31	0	0.68	0		955	b1779_2x5j_O_modeller.pdb	0.8655	24.48	0.09	1.9	0		955	3L96_A(3)B(3).pdb1	0.3392	33.29	0.09	2.69	0		955	b4069_3e7w_A_jackal.pdb	0.9032	23.46	0.07	1.7	0		955	b0522_3eth_A_modeller.pdb	0.9993	13.59	0	0.46	0		955	b4242_1q3i_A_scwrl.pdb
956	b2751_1b23_P_scwrl.pdb	0.08304	40.17	0.13	2.1	0		956	b0526_3kfl_A_scwrl.pdb	0.9994	13.31	0	0.74	0		956	b4233_3hn7_A_jackal.pdb	0.8656	24.48	0.1	2.41	0		956	b3849_3pjz_A_scwrl.pdb	0.3393	33.29	0.71	2.17	0		956	b0160_3bg2_A_scwrl.pdb	0.9037	23.44	0.47	2.18	0		956	b2515_3noy_A_modeller.pdb	0.9993	13.59	0	0.47	0		956	b2310_3r39_A_scwrl.pdb
957	b4054_1ams_A_scwrl.pdb	0.08319	40.16	0.24	2.24	0		957	b1714_2q7h_A_scwrl.pdb	0.9994	13.31	0	1.62	0		957	b0588_1g6h_A_scwrl.pdb	0.8657	24.47	0.83	2.65	0		957	b0616_3cv1_A_modeller.pdb	0.3396	33.29	0.54	2.39	0		957	b4481_2x0e_A_scwrl.pdb	0.9038	23.44	0.86	1.88	0		957	b1014_3e2q_A_scwrl.pdb	0.9993	13.59	0	1.31	0		957	b1682_2onk_A_scwrl.pdb
958	b3580_3ll3_B_scwrl.pdb	0.08335	40.15	0.55	2.14	0		958	b0654_3dhw_A_jackal.pdb	0.9994	13.31	0	1.92	0		958	b2019_1z7n_E_scwrl.pdb	0.8659	24.47	0.95	2.41	0		958	b1091_3il4_A_scwrl.pdb	0.3396	33.28	0.41	2.3	0		958	1I8T_A.pdb	0.9038	23.44	0.06	2.06	0		958	b2049_2x5z_A_scwrl.pdb	0.9993	13.58	0	0.82	0		958	1UDC_A.pdb
959	2ROQ_A.pdb	0.08339	40.15	0.22	2.32	0		959	b1701_1md9_A_scwrl.pdb	0.9994	13.3	0	0.95	0		959	1FS0_EG.pdb	0.8659	24.47	0.5	2.23	0		959	b2536_1pv6_A_scwrl.pdb	0.34	33.28	0.07	2.59	0		959	b2290_1xi9_A_scwrl.pdb	0.9041	23.43	0.11	2.48	0		959	b3565_1s5m_A_scwrl.pdb	0.9993	13.58	0	1.49	1		959	b0025_1t6z_A_scwrl.pdb
960	b2988_1pk8_A_scwrl.pdb	0.08353	40.14	0.28	2.03	0		960	b3567_1ji0_A_scwrl.pdb	0.9994	13.29	0	0.83	0		960	3N75_A.pdb	0.866	24.47	0.1	2.43	0		960	b0720_1ixe_A_scwrl.pdb	0.3401	33.28	0.52	2.41	0		960	b3132_2fiq_A_jackal.pdb	0.9041	23.43	0.08	2.2	0		960	b0134_1o68_A_jackal.pdb	0.9993	13.57	0	1.47	0		960	b2048_1k2y_X_scwrl.pdb
961	b2481_1kek_A_scwrl.pdb	0.08376	40.13	0.63	2.45	0		961	b0720_1ixe_A_scwrl.pdb	0.9994	13.29	0	2.22	0		961	b2552_3crz_A_modeller.pdb	0.866	24.47	0.08	2.75	0		961	1ZUD_1234.pdb1	0.3402	33.28	0.93	2.21	0		961	b1805_3g7s_A_scwrl.pdb	0.9042	23.43	0.06	1.96	0		961	1L6S_A(4)B(4).pdb1	0.9993	13.57	0	2.07	0		961	b3469_3fpb_A_modeller.pdb
962	b3962_1bhy_A_modeller.pdb	0.08389	40.12	0.22	2.3	0		962	1ID1_A.pdb	0.9994	13.28	0	1.08	0		962	b1276_1c96_A_scwrl.pdb	0.8661	24.46	0.08	1.9	0		962	b2676_1piu_A_modeller.pdb	0.3403	33.27	0.42	2.56	0		962	b3454_1ji0_A_jackal.pdb	0.9043	23.43	0.93	1.94	0		962	1L6S_A.pdb	0.9993	13.57	0	2.07	0		962	b0855_1oxu_A_scwrl.pdb
963	b0331_1xg3_A_jackal.pdb	0.08412	40.11	0.32	2.55	0		963	b2311_1sbz_A_scwrl.pdb	0.9994	13.27	0	0.11	0		963	1E8C_A.pdb	0.8663	24.46	0.08	1.94	0		963	b3416_3k8m_A_scwrl.pdb	0.3404	33.27	0.18	2.52	0		963	b2866_3nrz_C_modeller.pdb	0.9043	23.42	0.86	2.14	0		963	b2600_2pv7_A_scwrl.pdb	0.9993	13.56	0	1.54	0		963	b0723_1knp_A_scwrl.pdb
964	1LI5_A.pdb	0.08426	40.1	0.75	2.31	0		964	b0336_2jln_A_modeller.pdb	0.9994	13.27	0	0.66	0		964	b2132_2x40_A_modeller.pdb	0.8665	24.46	0.03	1.52	0		964	b1210_2i99_A_scwrl.pdb	0.3407	33.27	0.88	2.51	0		964	b4169_3ne8_A_modeller.pdb	0.9045	23.42	1	2.34	0		964	1ZJW_A.pdb	0.9993	13.56	0	1.9	0		964	b2034_3mbo_A_jackal.pdb
965	1TLY_A.pdb	0.08433	40.1	0.15	2.56	0		965	1OLT_A.pdb	0.9994	13.27	0	1.53	0		965	b0758_1guq_A_modeller.pdb	0.8668	24.45	0.64	2.16	0		965	b0604_2imf_A_scwrl.pdb	0.3408	33.26	0.77	2.32	0		965	b2041_1keu_A_jackal.pdb	0.9045	23.42	0.67	1.7	0		965	b3201_1g6h_A_scwrl.pdb	0.9993	13.56	0	2.29	0		965	b2308_3dhw_A_modeller.pdb
966	b3374_1v19_A_modeller.pdb	0.08453	40.09	0.88	2.55	0		966	3CRA_AB.pdb1	0.9994	13.26	0	0.96	0		966	2GB5_AB.pdb1	0.8668	24.45	0.34	2.71	0		966	b0789_3hsi_A_modeller.pdb	0.341	33.26	0.89	2.41	0		966	1Q1K_A.pdb	0.9045	23.42	0.05	1.78	0		966	b0241_3hw9_A_scwrl.pdb	0.9993	13.54	0	1.2	0		966	b0933_3fvq_A_modeller.pdb
967	1LYL_AC.pdb1	0.08473	40.08	0.4	2.55	0		967	1FVK_A.pdb	0.9994	13.26	0	1.04	0		967	b0348_1b4u_B_scwrl.pdb	0.8673	24.44	0.95	2.38	0		967	b2097_2qjh_A_scwrl.pdb	0.341	33.26	0.89	2.49	0		967	b1479_1llq_A_scwrl.pdb	0.9047	23.41	0.07	1.78	0		967	2Q16_AB.pdb1	0.9993	13.54	0	1.87	0		967	b1854_2e28_A_scwrl.pdb
968	b4237_2fb3_A_scwrl.pdb	0.0848	40.08	0.68	2.32	0		968	3GP6_A.pdb	0.9994	13.25	0	1.81	0		968	b0578_2wzw_A_jackal.pdb	0.8675	24.43	0.05	2.44	0		968	3H90_A.pdb	0.3413	33.25	0.12	2.23	0		968	b0477_3in1_A_scwrl.pdb	0.9048	23.41	0.17	1.74	0		968	b2234_2cvx_A_jackal.pdb	0.9993	13.53	0	2.11	0		968	b3957_3pfo_A_scwrl.pdb
969	b2574_1chu_A_scwrl.pdb	0.08523	40.06	0.2	2.43	0		969	b1701_3lnv_A_scwrl.pdb	0.9994	13.25	0	2	0		969	1K0E_A.pdb	0.8676	24.43	0.67	2.59	0		969	b0698_3pjz_A_scwrl.pdb	0.3416	33.25	0.91	2.89	0		969	b0655_3r39_A_scwrl.pdb	0.9049	23.41	0.82	1.87	0		969	b2341_1f0y_A_modeller.pdb	0.9993	13.52	0	1.07	0		969	b1440_1pot_A_jackal.pdb
970	b2316_1vrg_A_scwrl.pdb	0.08529	40.05	0.79	2.33	0		970	b1378_1b0p_A_jackal.pdb	0.9994	13.24	0	0.45	0		970	b0765_1oxu_A_jackal.pdb	0.8677	24.43	0.22	2.14	0		970	b3666_1pw4_A_jackal.pdb	0.3419	33.25	0.52	2.37	0		970	b0855_2onk_A_modeller.pdb	0.905	23.4	0.79	2.04	0		970	2WDQ_A.pdb	0.9993	13.52	0	1.18	0		970	b2917_4req_A_scwrl.pdb
971	b1463_1e2t_A_jackal.pdb	0.0854	40.05	0.7	2.25	0		971	b1385_2o2p_A_modeller.pdb	0.9994	13.24	0	1.52	0		971	2JLC_A.pdb	0.8679	24.42	0.95	2.61	0		971	b3052_2fv7_A_scwrl.pdb	0.3421	33.24	0.79	2.66	0		971	b3904_3ll3_A_scwrl.pdb	0.905	23.4	0.34	2.38	0		971	b3600_3h2z_A_jackal.pdb	0.9993	13.51	0	2.09	0		971	b2895_2bpo_A_scwrl.pdb
972	3B34_A.pdb	0.08554	40.04	0.52	2.56	0		972	b3732_2qe7_D_modeller.pdb	0.9994	13.23	0	0.45	0		972	1I52_A.pdb	0.8681	24.42	0.86	2.45	0		972	b1873_2j7a_C_modeller.pdb	0.3421	33.24	0.69	2.43	0		972	b0150_1qjq_A_modeller.pdb	0.905	23.4	0.16	2.55	0		972	b0775_3iix_A_scwrl.pdb	0.9993	13.5	0	0.71	0		972	b3893_1kqf_B_jackal.pdb
973	b2066_1uej_A_scwrl.pdb	0.08558	40.04	0.81	2.41	0		973	b3607_1sst_A_jackal.pdb	0.9994	13.23	0	0.63	0		973	2AD5_A.pdb	0.8682	24.41	0.67	1.63	0		973	1KNW_A(2).pdb1	0.3421	33.24	0.43	2.37	0		973	b2711_2yvj_A_scwrl.pdb	0.905	23.4	0.07	1.85	0		973	1UDC_A.pdb	0.9993	13.5	0	0.98	0		973	b2677_3fvq_A_scwrl.pdb
974	b0974_1kqf_C_scwrl.pdb	0.08575	40.03	1	2.46	0		974	b4025_1hox_A_modeller.pdb	0.9994	13.23	0	1.94	0		974	b4382_1tpt_A_modeller.pdb	0.8682	24.41	0.44	2.52	0		974	1KNW_A.pdb	0.3421	33.24	0.43	2.37	0		974	2WYL_C.pdb	0.9051	23.4	1	2.03	0		974	1FS0_EG.pdb	0.9993	13.5	0	1.99	0		974	b4390_1hyb_A_scwrl.pdb
975	1ZCD_AB.pdb	0.08581	40.03	0.36	1.88	0		975	2DH5_A(2).pdb1	0.9994	13.22	0	0.8	0		975	b2418_1rft_A_modeller.pdb	0.8683	24.41	0.02	1.78	0		975	b2538_1o7n_A_modeller.pdb	0.3421	33.24	0.24	2.39	0		975	b1745_1yni_A_modeller.pdb	0.9051	23.4	0.86	2.61	0		975	b1709_1ji0_A_scwrl.pdb	0.9993	13.49	0	1.3	0		975	b2907_2x3n_A_scwrl.pdb
976	b2489_2fug_6_scwrl.pdb	0.08587	40.02	0.94	2.45	0		976	2DH5_A.pdb	0.9994	13.22	0	0.8	0		976	b2342_2f2s_A_modeller.pdb	0.8685	24.41	0.08	1.66	0		976	b1241_2j6l_A_scwrl.pdb	0.3423	33.24	0.35	2.38	0		976	2O1S_A.pdb	0.9051	23.4	0.27	2.47	0		976	2F00_A.pdb	0.9993	13.49	0	2.76	0		976	b3893_1kek_A_modeller.pdb
977	b0355_3d0k_A_modeller.pdb	0.08605	40.02	0.11	2.31	0		977	b1054_1k30_A_scwrl.pdb	0.9994	13.22	0	1.16	0		977	2I22_B.pdb	0.8688	24.4	0.86	2.15	0		977	b3258_3dh4_A_modeller.pdb	0.3426	33.23	0.12	2.51	0		977	2O1S_AB.pdb1	0.9051	23.4	0.18	2.47	0		977	b3540_3dhw_C_scwrl.pdb	0.9993	13.48	0	1.37	0		977	b1442_2onk_C_scwrl.pdb
978	b2463_2a9f_A_scwrl.pdb	0.08608	40.01	0.24	2.15	0		978	b0109_1qpn_A_modeller.pdb	0.9994	13.22	0	1.29	0		978	b2518_3fcv_A_scwrl.pdb	0.869	24.39	0.9	2.08	0		978	b3951_1h16_A_scwrl.pdb	0.3427	33.23	0.91	2.16	0		978	b0124_2ebs_A_scwrl.pdb	0.9051	23.4	0.06	1.62	0		978	b2388_1sz2_A_scwrl.pdb	0.9993	13.48	0	2.75	1		978	b1734_1s6y_A_scwrl.pdb
979	b2467_2gt4_A_scwrl.pdb	0.08609	40.01	0.44	2.55	0		979	b2049_2cu2_A_scwrl.pdb	0.9994	13.22	0	2.03	0		979	b3580_3ll3_B_scwrl.pdb	0.8691	24.39	0.04	2.19	0		979	b1377_1p4t_A_scwrl.pdb	0.3428	33.23	0.19	2.19	0		979	b4382_3h5q_A_scwrl.pdb	0.9052	23.4	0.82	2.72	0		979	4ECA_ABCD.pdb1	0.9993	13.47	0	2.13	0		979	b0344_2w62_A_modeller.pdb
980	b0421_3krp_D_scwrl.pdb	0.0861	40.01	0.16	2.23	0		980	b0628_3ciw_A_scwrl.pdb	0.9994	13.21	0	1	0		980	b0893_3lss_A_scwrl.pdb	0.8692	24.39	0.1	1.98	0		980	b3665_3nqb_A_modeller.pdb	0.343	33.23	0.36	2.61	0		980	b0273_1akm_A_scwrl.pdb	0.9053	23.39	0.63	1.88	0		980	b1927_3k8l_A_scwrl.pdb	0.9993	13.46	0	0.64	0		980	b0474_1n5j_A_scwrl.pdb
981	b0910_2a2z_A_scwrl.pdb	0.0864	40	0.23	2.59	0		981	2QFI_A(2).pdb1	0.9994	13.21	0	1.32	0		981	b2697_3hxv_A_jackal.pdb	0.8692	24.39	0.04	1.86	0		981	b1701_1v26_A_scwrl.pdb	0.343	33.23	0.13	2.13	0		981	b0149_3fwm_A_scwrl.pdb	0.9054	23.39	0.5	2.03	0		981	b4005_1kj8_A_jackal.pdb	0.9993	13.46	0	2.02	0		981	b4481_2x0e_A_scwrl.pdb
982	b3572_3g7q_A_jackal.pdb	0.08643	40	0.75	2.18	0		982	2QFI_A.pdb	0.9994	13.21	0	1.32	0		982	1INI_A.pdb	0.8694	24.38	0.64	2.18	0		982	b1805_3c5e_A_scwrl.pdb	0.3431	33.22	0.38	2.4	0		982	2XF8_EFGH.pdb1	0.9054	23.39	0.18	2.6	0		982	3DHW_ABCD.pdb1	0.9993	13.45	0	1.5	0		982	1S20_A.pdb
983	b2780_3ihl_A_scwrl.pdb	0.08654	39.99	0.42	2.69	0		983	b2866_3nrz_C_modeller.pdb	0.9994	13.21	0	1.89	0		983	b0133_2x0k_A_scwrl.pdb	0.8695	24.38	0.29	2.44	0		983	b2232_3ofk_A_scwrl.pdb	0.3432	33.22	0.48	2.67	0		983	b4119_1u8x_X_modeller.pdb	0.9056	23.39	0.08	2.33	0		983	1MZG_A.pdb	0.9993	13.45	0	1.84	0		983	b0238_1yfz_A_modeller.pdb
984	b2203_1jni_A_modeller.pdb	0.08674	39.98	0.74	2.77	0		984	b2871_1ve5_A_scwrl.pdb	0.9994	13.2	0	0.49	0		984	b0509_3ggo_A_scwrl.pdb	0.8696	24.38	0.71	2.1	0		984	b3189_3iss_A_scwrl.pdb	0.3433	33.22	0.23	2.67	0		984	b0221_1egc_A_scwrl.pdb	0.9058	23.38	0.93	1.94	0		984	1MZG_AB.pdb	0.9993	13.45	0	1.84	0		984	b4069_3lnv_A_scwrl.pdb
985	2F1M_A.pdb	0.08683	39.98	0.59	2.45	0		985	b2114_1j09_A_scwrl.pdb	0.9994	13.2	0	1.93	0		985	b4154_3p4p_A_modeller.pdb	0.8696	24.38	0.27	2.65	0		985	b3624_1ro8_A_scwrl.pdb	0.3434	33.22	0.87	2.24	0		985	b1852_1e7y_A_modeller.pdb	0.906	23.37	0.29	2.09	0		985	1PR0_A.pdb	0.9994	13.41	1	1.49	0		985	b4384_1yqq_A_modeller.pdb
986	b0356_1p1r_A_jackal.pdb	0.08685	39.98	0.52	2.48	0		986	b0352_3bli_A_modeller.pdb	0.9994	13.2	0	2.05	0		986	b2976_2gq3_A_scwrl.pdb	0.8696	24.38	0.12	2.49	0		986	b2675_2cvx_A_modeller.pdb	0.3437	33.21	0.49	2.6	0		986	b3092_3iac_A_scwrl.pdb	0.906	23.37	0.05	2.39	0		986	b0860_2y7i_A_jackal.pdb	0.9994	13.26	1	2.13	0		986	3A6T_A.pdb
987	b2418_1jxi_A_scwrl.pdb	0.08695	39.97	0.3	2.14	0		987	b0038_1xvv_A_jackal.pdb	0.9994	13.19	0	0.25	0		987	b3386_3exs_A_scwrl.pdb	0.8697	24.38	0.06	1.95	0		987	b0153_2qi9_A_scwrl.pdb	0.3437	33.21	0.3	2.58	0		987	b1713_2q7h_A_scwrl.pdb	0.9061	23.37	0.12	2.21	0		987	2DGM_E.pdb	0.9994	13.38	0.17	0.49	0		987	b2038_2ixk_A_scwrl.pdb
988	2BZ1_A.pdb	0.087	39.97	0.33	2.15	0		988	1JW9_B.pdb	0.9994	13.19	0	0.61	0		988	3HY0_AB.pdb	0.8697	24.38	0.03	1.87	0		988	b1680_3a9z_A_scwrl.pdb	0.344	33.21	0.74	2.52	0		988	b3212_1ea0_A_modeller.pdb	0.9061	23.37	0.02	1.96	0		988	b2715_3ipj_A_scwrl.pdb	0.9994	13.33	0.17	1.71	0		988	b2066_1uj2_A_jackal.pdb
989	b0031_3ijp_A_modeller.pdb	0.0872	39.96	0.12	2.52	0		989	b3052_3ikh_A_scwrl.pdb	0.9994	13.19	0	1.11	0		989	2WNN_B.pdb	0.87	24.37	0.35	2.9	0		989	b1126_3fvq_A_modeller.pdb	0.3445	33.2	0.17	2.51	0		989	b2029_2iyp_A_modeller.pdb	0.9062	23.36	1	2.33	0		989	3BIG_A.pdb1	0.9994	13.35	0.12	2.45	0		989	b0997_1tmo_A_modeller.pdb
990	b4242_3fpb_A_modeller.pdb	0.08732	39.95	0.22	2.59	0		990	b3997_1r3t_A_modeller.pdb	0.9994	13.18	0	0.81	0		990	1U2J_CE.pisa1.pdb	0.8705	24.36	0.15	1.62	0		990	b1387_2vro_A_modeller.pdb	0.3446	33.2	0.28	2.56	0		990	2RJG_A.pdb	0.9063	23.36	0.7	2.74	0		990	1RXC_J.pdb	0.9994	13.23	0.12	1.83	0		990	b3008_2rfv_A_scwrl.pdb
991	2GUF_A.pdb	0.08747	39.95	1	2.64	0		991	b0037_3gpc_A_modeller.pdb	0.9994	13.18	0	1.25	0		991	b3479_1b0u_A_jackal.pdb	0.8706	24.35	1	2.49	0		991	b2803_2uyt_A_modeller.pdb	0.345	33.19	0.67	2.38	0		991	1RMT_ABCD.pdb1	0.9063	23.36	0.04	2.34	0		991	3CSU_B.pdb	0.9994	13.17	0.12	1.92	0		991	b4238_1hk8_A_scwrl.pdb
992	b1263_1zyk_A_scwrl.pdb	0.08778	39.93	0.51	2.34	0		992	1Q1K_A.pdb	0.9994	13.17	0	0.57	0		992	b2796_3ncy_A_scwrl.pdb	0.8706	24.35	0.56	2.26	0		992	2IV2_X.pdb1	0.3457	33.18	0.87	2.29	0		992	1Q3N_A.pdb	0.9065	23.36	0.09	2.29	0		992	1ESM_A.pdb	0.9994	13.43	0.1	1.14	0		992	2CGL_A.pdb
993	b0474_2jas_A_scwrl.pdb	0.08792	39.92	0.34	2.66	0		993	b0002_1ebu_D_modeller.pdb	0.9995	13.17	0	0.71	0		993	1NLM_A.pdb	0.8709	24.35	0.1	2.4	0		993	b3417_1l5w_A_modeller.pdb	0.3457	33.18	0.66	2.33	0		993	b2205_3mm8_A_jackal.pdb	0.9066	23.35	0.81	2.15	0		993	1TGY_A.pdb	0.9994	13.32	0.1	1.86	0		993	b0068_1mrp_A_scwrl.pdb
994	b2291_3ccg_A_scwrl.pdb	0.08836	39.9	0.75	2.32	0		994	b0632_2j9p_A_scwrl.pdb	0.9995	13.17	0	1.21	0		994	b1276_1c97_A_scwrl.pdb	0.8711	24.34	0.66	2.55	0		994	b0841_2a96_A_scwrl.pdb	0.3462	33.17	0.42	2.42	0		994	b2379_1czc_A_scwrl.pdb	0.9066	23.35	0.06	2.29	0		994	1FDR_A.pdb	0.9994	13.39	0.08	1.79	0		994	b1062_1xge_B_scwrl.pdb
995	b0104_2ble_A_modeller.pdb	0.0884	39.9	0.79	2.54	0		995	3HTV_A(2).pdb1	0.9995	13.16	0	1.2	0		995	b0025_2x0k_A_scwrl.pdb	0.8713	24.34	0.05	2.11	0		995	b1288_3ojf_A_modeller.pdb	0.3467	33.16	0.41	2.53	0		995	1XEY_A(3)B(3).pdb1	0.9067	23.35	0.09	2.04	0		995	b0723_1knp_A_scwrl.pdb	0.9994	13.35	0.06	2.08	0		995	b0123_3kw8_A_scwrl.pdb
996	b1602_1u2g_C_modeller.pdb	0.08849	39.9	0.98	2.44	0		996	3HTV_A.pdb	0.9995	13.16	0	1.2	0		996	b3213_1e1m_A_scwrl.pdb	0.8714	24.33	0.08	1.8	0		996	b1768_3hb7_A_scwrl.pdb	0.3467	33.16	0.35	2.2	0		996	b1440_1d9y_A_scwrl.pdb	0.9068	23.35	1	2.04	0		996	b3829_1u1j_A_modeller.pdb	0.9994	13.26	0.06	0.77	0		996	b3433_1pqu_A_jackal.pdb
997	b4129_3a74_A_scwrl.pdb	0.08849	39.9	0.28	2.51	0		997	b3958_2i3g_A_scwrl.pdb	0.9995	13.16	0	1.2	0		997	2DQ6_A.pdb	0.8715	24.33	0.08	2.43	0		997	2WSX_ABC.pdb1	0.3467	33.16	0.17	2.55	0		997	1JW9_B.pdb	0.9068	23.35	0.86	2.09	0		997	1GG4_A.pdb	0.9994	13.18	0.06	2	0		997	2BHS_A.pdb
998	b3620_2h1f_A_scwrl.pdb	0.08851	39.9	0.98	2.35	0		998	b1478_1rjw_A_jackal.pdb	0.9995	13.16	0	1.42	0		998	b1208_1oj4_A_modeller.pdb	0.8716	24.33	0.29	2.21	0		998	b3428_1p4h_A_jackal.pdb	0.347	33.15	0.1	2.5	1		998	b2552_2gdm_A_modeller.pdb	0.9072	23.34	0.62	2.17	0		998	b2168_2jgv_B_jackal.pdb	0.9994	13.44	0.05	1.31	0		998	b3825_3jw8_A_scwrl.pdb
999	1R30_AB.pdb1	0.08856	39.89	0.62	2.35	0		999	b1300_1a4z_A_scwrl.pdb	0.9995	13.16	0	1.71	0		999	1HTT_AB.pdb1	0.8719	24.32	0.09	2.44	0		999	b0907_1bjo_A_jackal.pdb	0.3473	33.15	0.81	2.39	0		999	b4323_1lj8_A_modeller.pdb	0.9072	23.34	0.05	2.28	0		999	b2147_1gth_D_scwrl.pdb	0.9994	13.4	0.05	1.28	0		999	b1094_2fva_A_modeller.pdb
1000	b2600_3ggo_B_scwrl.pdb	0.08856	39.89	0.1	2.68	0		1000	b3546_3lxq_A_scwrl.pdb	0.9995	13.16	0	1.89	0		1000	b3359_2cjh_A_modeller.pdb	0.8721	24.32	0.13	2.18	0		1000	b2341_2wtb_A_scwrl.pdb	0.3481	33.14	0.64	2.29	0		1000	b3957_3gux_A_scwrl.pdb	0.9074	23.33	1	2.45	0		1000	b3579_3b50_A_scwrl.pdb	0.9994	13.32	0.05	1.65	0		1000	b0918_1vh3_A_scwrl.pdb
1001	b0068_1mrp_A_scwrl.pdb	0.08884	39.88	0.31	2.21	0		1001	1RMT_ABCD.pdb1	0.9995	13.15	0	0.61	0		1001	b1487_1dpe_A_modeller.pdb	0.8722	24.31	0.9	2.2	0		1001	b2947_1i7l_A_scwrl.pdb	0.3483	33.13	0.66	2.42	0		1001	b2499_2zau_A_scwrl.pdb	0.9074	23.33	0.29	2.31	0		1001	1UQW_A.pdb1	0.9994	13.2	0.05	1.21	0		1001	b1241_3owo_A_scwrl.pdb
1002	b2926_2x15_A_modeller.pdb	0.08895	39.88	0.16	2.39	0		1002	b3137_2fjk_A_jackal.pdb	0.9995	13.15	0	0.95	0		1002	b0425_3hwr_A_modeller.pdb	0.8722	24.31	0.39	1.66	0		1002	b0522_3etj_A_modeller.pdb	0.3484	33.13	0.33	2.36	0		1002	b0757_1pie_A_scwrl.pdb	0.9077	23.32	0.72	2.16	0		1002	b3368_1pjq_B_modeller.pdb	0.9994	13.44	0.04	1.79	0		1002	b0099_3ef5_A_modeller.pdb
1003	b3028_3lcm_A_modeller.pdb	0.08926	39.86	0.75	2.7	0		1003	b1377_3a2t_X_scwrl.pdb	0.9995	13.15	0	1.58	0		1003	1PHO_A(3).pdb1	0.8722	24.31	0.16	2.14	0		1003	b3952_3c8f_A_scwrl.pdb	0.3485	33.13	0.98	2.4	0		1003	1QF6_A.pdb	0.9079	23.31	0.88	2.48	0		1003	b2023_1ka9_H_modeller.pdb	0.9994	13.43	0.04	2.01	0		1003	b4034_2nvu_B_modeller.pdb
1004	b1378_1kek_A_jackal.pdb	0.08928	39.86	0.87	2.44	0		1004	b0980_1nd6_A_scwrl.pdb	0.9995	13.15	0	1.77	0		1004	1PHO_A.pdb	0.8722	24.31	0.16	2.14	0		1004	b0887_3nh9_A_scwrl.pdb	0.3487	33.13	1	2.16	0		1004	1S20_A.pdb	0.908	23.31	0.04	2.6	0		1004	1U7Z_AB.pdb1	0.9994	13.32	0.04	0.2	0		1004	b4129_3g1z_A_scwrl.pdb
1005	2O1S_AB.pdb1	0.0894	39.85	0.75	2.42	0		1005	b3496_2xut_A_modeller.pdb	0.9995	13.14	0	0.6	0		1005	b3198_2r8e_A_modeller.pdb	0.8723	24.31	0.46	2.09	0		1005	b1395_1f17_A_scwrl.pdb	0.3489	33.12	0.14	2.59	0		1005	b0639_1yum_A_jackal.pdb	0.9084	23.3	0.88	2.6	0		1005	1QTQ_A.pdb	0.9994	13.32	0.04	2.07	0		1005	b2764_1fnc_A_modeller.pdb
1006	b3725_1b0u_A_scwrl.pdb	0.0896	39.84	1	2.32	0		1006	b4069_3qov_A_scwrl.pdb	0.9995	13.14	0	0.6	0		1006	b3540_3dhw_C_scwrl.pdb	0.8723	24.31	0.33	2.39	0		1006	b4031_1pw4_A_scwrl.pdb	0.3491	33.12	0.18	2.52	0		1006	b0831_3dhw_A_modeller.pdb	0.9084	23.3	0.33	2.05	0		1006	b1301_3ps9_A_scwrl.pdb	0.9994	13.28	0.04	2.27	0		1006	b2066_2jeo_A_modeller.pdb
1007	b3734_2r9v_A_scwrl.pdb	0.08961	39.84	0.66	2.26	0		1007	b3172_1j20_A_modeller.pdb	0.9995	13.14	0	0.82	0		1007	b0931_1vlp_A_scwrl.pdb	0.8724	24.31	0.21	2.31	0		1007	b2032_1uqu_A_modeller.pdb	0.3494	33.11	0.34	2.5	0		1007	b2470_2dr6_A_modeller.pdb	0.9086	23.29	0.32	2.09	0		1007	b2026_1zps_A_scwrl.pdb	0.9994	13.24	0.04	1.24	0		1007	b4237_3c8f_A_scwrl.pdb
1008	b0596_2d1y_A_modeller.pdb	0.08964	39.84	0.91	2.58	0		1008	b0033_3g8c_A_scwrl.pdb	0.9995	13.14	0	1.3	0		1008	b3541_1l2t_A_scwrl.pdb	0.8728	24.3	1	2.61	0		1008	2PFK_C(2)D(2).pdb2	0.3495	33.11	0.58	2.56	0		1008	b0756_1so0_A_modeller.pdb	0.9087	23.29	1	2.58	0		1008	1R30_A.pdb	0.9994	13.32	0.03	1.56	0		1008	1URH_B.pdb
1009	b1297_2whi_A_modeller.pdb	0.08965	39.84	0.87	2.44	0		1009	b1781_1a80_A_scwrl.pdb	0.9995	13.14	0	1.32	0		1009	b1636_2ddo_A_modeller.pdb	0.8729	24.3	0.22	2.32	0		1009	b1603_2rir_A_scwrl.pdb	0.3495	33.11	0.51	2.5	0		1009	b3924_2xnj_A_modeller.pdb	0.9087	23.29	0.76	2.18	0		1009	b1483_2onk_A_jackal.pdb	0.9994	13.19	0.03	1.12	0		1009	b3258_3dh4_A_modeller.pdb
1010	b1014_3e2q_A_scwrl.pdb	0.08985	39.83	0.28	2.47	0		1010	b1781_1m9h_A_scwrl.pdb	0.9995	13.13	0	1.27	0		1010	3DHW_C.pdb	0.8734	24.28	0.67	1.52	0		1010	2AJG_A.pdb	0.3497	33.11	0.63	2.43	0		1010	b1441_2onk_A_scwrl.pdb	0.9088	23.29	0.58	1.52	0		1010	b0366_3fvq_A_modeller.pdb	0.9994	13.41	0.02	1.12	0		1010	b0829_3ozx_A_scwrl.pdb
1011	b2242_1ebd_A_scwrl.pdb	0.08987	39.83	0.43	2.33	0		1011	b3012_1vbj_A_scwrl.pdb	0.9995	13.13	0	1.77	0		1011	b2400_1j09_A_modeller.pdb	0.8736	24.28	0.95	2.21	0		1011	b2290_1xi9_A_scwrl.pdb	0.3497	33.11	0.38	2.23	0		1011	b0112_3l1l_A_scwrl.pdb	0.9088	23.28	0.38	2.2	0		1011	b0365_3hn0_A_scwrl.pdb	0.9994	13.4	0.02	1.46	0		1011	b1394_2ej5_A_modeller.pdb
1012	b2103_3ibq_A_jackal.pdb	0.09011	39.82	0.19	2.59	0		1012	b2260_3lnv_A_jackal.pdb	0.9995	13.13	0	1.78	0		1012	b1851_2gp4_A_scwrl.pdb	0.8736	24.28	0.95	2.37	0		1012	b2379_1czc_A_scwrl.pdb	0.3498	33.11	0.09	2.47	0		1012	3CRA_AB.pdb1	0.9088	23.28	0.08	2.4	0		1012	b1713_2q7g_A_scwrl.pdb	0.9994	13.4	0.02	2.35	0		1012	b4374_1z4m_A_scwrl.pdb
1013	b1198_1vbh_A_scwrl.pdb	0.09016	39.82	0.43	1.98	0		1013	b0386_3gt0_A_scwrl.pdb	0.9995	13.12	0	0.67	0		1013	b1714_3hfz_A_modeller.pdb	0.8737	24.28	0.54	2.39	0		1013	b1692_3doo_A_scwrl.pdb	0.3501	33.1	0.76	2.65	0		1013	b3579_3b50_A_scwrl.pdb	0.9089	23.28	1	1.91	0		1013	b1855_1k30_A_modeller.pdb	0.9994	13.36	0.02	1.76	0		1013	b0212_2p1e_A_scwrl.pdb
1014	b2234_2cvu_A_modeller.pdb	0.09019	39.82	0.19	2.43	0		1014	b4238_1h78_A_scwrl.pdb	0.9995	13.12	0	1.59	0		1014	1F76_A.pdb	0.8737	24.28	0.06	2.64	0		1014	b3648_1qhx_A_scwrl.pdb	0.3502	33.1	0.42	2.15	0		1014	b3034_1v8t_A_scwrl.pdb	0.9089	23.28	0.88	2.35	0		1014	b2690_2wf9_A_jackal.pdb	0.9994	13.18	0.02	0.51	0		1014	1JYS_A.pdb
1015	1U2J_CE.pisa1.pdb	0.09021	39.82	0.63	2.26	0		1015	b2779_2al1_A_jackal.pdb	0.9995	13.11	0	0.78	0		1015	b3957_3gux_A_scwrl.pdb	0.8742	24.26	1	1.66	0		1015	b3918_2pof_A_modeller.pdb	0.3504	33.1	0.83	2.64	0		1015	b3161_3ncy_A_jackal.pdb	0.9089	23.28	0.76	2.29	0		1015	b3962_2j3n_A_scwrl.pdb	0.9994	13.42	0.01	1.89	0		1015	b2467_1viu_A_scwrl.pdb
1016	b2021_1ams_A_scwrl.pdb	0.09023	39.81	0.2	2.7	0		1016	3O4V_AB.pdb1	0.9995	13.11	0	1.88	0		1016	b2866_3an1_A_modeller.pdb	0.8744	24.26	0.07	2.31	0		1016	b0063_3ll3_A_scwrl.pdb	0.3507	33.09	0.29	2.63	0		1016	b2514_2q7h_A_scwrl.pdb	0.909	23.28	0.5	2.05	0		1016	1CM7_AB.pdb1	0.9994	13.39	0.01	1.08	0		1016	b2170_1pv6_A_modeller.pdb
1017	b2675_4r1r_A_scwrl.pdb	0.09028	39.81	0.25	2.75	0		1017	1EC8_A.pdb	0.9995	13.1	0	0.25	0		1017	b3540_2onk_A_jackal.pdb	0.8748	24.25	0.67	1.57	0		1017	1SV6_ABCDE.pisa1.pdb	0.351	33.09	0.96	2.27	0		1017	b3365_2npx_A_scwrl.pdb	0.9091	23.27	0.64	2.39	0		1017	b0026_1ffy_A_jackal.pdb	0.9994	13.39	0.01	2.08	0		1017	b3450_1vci_A_scwrl.pdb
1018	b3198_2r8z_A_modeller.pdb	0.09064	39.8	0.55	2.24	0		1018	1B9L_ABCDEFGH.pdb1	0.9995	13.1	0	0.33	0		1018	b2877_2xwl_A_scwrl.pdb	0.8749	24.25	0.07	1.77	0		1018	b2789_1pw4_A_scwrl.pdb	0.351	33.09	0.87	2.37	0		1018	b3187_3aq0_A_modeller.pdb	0.9092	23.27	0.08	2.08	0		1018	b3397_1v8t_A_jackal.pdb	0.9994	13.36	0.01	0.36	0		1018	b4382_1tpt_A_modeller.pdb
1019	1DAM_A.pdb	0.09072	39.79	0.4	2.6	0		1019	b0480_3ive_A_scwrl.pdb	0.9995	13.1	0	0.49	0		1019	3CQD_A.pdb	0.8752	24.24	0.15	1.73	0		1019	1I8T_A.pdb	0.351	33.09	0.15	2.66	0		1019	1ORO_AB.pdb1	0.9096	23.26	0.54	2.29	0		1019	1USG_A.pdb	0.9994	13.36	0.01	1.15	0		1019	b0781_2fb3_B_scwrl.pdb
1020	b2867_3nrz_C_scwrl.pdb	0.09081	39.79	0.25	2.39	0		1020	b4154_3p4p_A_modeller.pdb	0.9995	13.09	0	1.98	0		1020	1RMT_ABCD.pdb1	0.8752	24.24	0.02	1.7	0		1020	1X8X_A.pdb	0.3512	33.08	0.75	2.46	0		1020	b2574_1chu_A_scwrl.pdb	0.9097	23.25	0.93	2.14	0		1020	1EQ2_ABCDE.pdb1	0.9994	13.36	0.01	1.44	0		1020	b0414_2d5n_B_modeller.pdb
1021	b4032_2r6g_F_modeller.pdb	0.09082	39.79	0.19	2.15	0		1021	b1621_3qnq_A_jackal.pdb	0.9995	13.08	0	1.03	0		1021	b0839_2j9p_A_scwrl.pdb	0.8753	24.23	1	2.33	0		1021	b3957_3pfo_A_scwrl.pdb	0.3515	33.08	0.87	2.42	0		1021	b0394_3ohr_A_scwrl.pdb	0.9097	23.26	0.33	2.46	0		1021	b3224_1pw4_A_scwrl.pdb	0.9994	13.34	0.01	2.04	0		1021	b2114_1rqg_A_scwrl.pdb
1022	b3856_1n5l_B_scwrl.pdb	0.091	39.78	0.42	2.52	0		1022	b0356_1p0f_A_jackal.pdb	0.9995	13.08	0	1.93	0		1022	b2467_1ktg_A_jackal.pdb	0.8753	24.23	0.9	1.76	0		1022	b4322_1tz9_A_scwrl.pdb	0.3516	33.07	0.23	2.57	0		1022	2DRD_A.pdb	0.9098	23.25	0.09	1.63	0		1022	1GUD_A.pdb1	0.9994	13.34	0.01	2.62	0		1022	b0339_2esf_A_scwrl.pdb
1023	b2435_3ne8_A_scwrl.pdb	0.09104	39.78	0.87	2.61	0		1023	b1781_1vbj_A_scwrl.pdb	0.9995	13.08	0	2.08	0		1023	b1392_2pia_A_scwrl.pdb	0.8753	24.24	0.19	2.19	0		1023	b0639_1nup_A_scwrl.pdb	0.3518	33.07	0.72	2.3	0		1023	b3588_3k2w_B_scwrl.pdb	0.91	23.25	0.58	1.82	0		1023	b3176_3i3w_A_jackal.pdb	0.9994	13.33	0.01	1.52	0		1023	2ZUQ_A.pdb
1024	b2284_3iam_1_modeller.pdb	0.09135	39.76	0.16	2	0		1024	b2803_2uyt_A_modeller.pdb	0.9995	13.07	0	0.38	0		1024	b0662_2x3n_A_jackal.pdb	0.8756	24.23	0.04	1.99	0		1024	b4214_2wef_A_jackal.pdb	0.352	33.07	0.69	2.49	0		1024	b1329_2z23_A_scwrl.pdb	0.91	23.25	0.03	2.3	0		1024	b4013_2ghr_A_jackal.pdb	0.9994	13.33	0.01	1.7	0		1024	b0862_3dhw_A_scwrl.pdb
1025	b0356_1p0f_A_jackal.pdb	0.09137	39.76	0.51	2.61	0		1025	b0934_3dhw_A_jackal.pdb	0.9995	13.07	0	0.43	0		1025	1CS1_D.pdb	0.8758	24.22	0.05	1.76	0		1025	1KO5_A.pdb	0.3521	33.07	0.4	2.36	0		1025	b1392_3crz_A_scwrl.pdb	0.9101	23.24	0.82	2.1	0		1025	2PAQ_A.pdb	0.9994	13.29	0.01	1.66	0		1025	b0049_1hp1_A_modeller.pdb
1026	b2149_3bk7_A_scwrl.pdb	0.09147	39.76	0.08	2.36	0		1026	3DET_AB.pdb1	0.9995	13.07	0	0.7	0		1026	1OTJ_AD.pdb1	0.876	24.22	0.3	2.32	0		1026	b1123_1mrp_A_scwrl.pdb	0.3522	33.06	0.89	2.63	0		1026	1YNH_A.pdb	0.9102	23.24	0.86	2.13	0		1026	2PAQ_AB.pdb1	0.9994	13.29	0.01	1.66	0		1026	b0809_1b0u_A_scwrl.pdb
1027	b0596_2dte_A_modeller.pdb	0.09155	39.75	0.23	2.33	0		1027	b0758_1gup_A_scwrl.pdb	0.9995	13.07	0	0.8	0		1027	b0091_2jfg_A_scwrl.pdb	0.876	24.22	0.04	1.96	0		1027	b2867_3amz_A_scwrl.pdb	0.3527	33.06	0.54	2.58	0		1027	b1876_2zue_A_jackal.pdb	0.9103	23.24	1	2.08	0		1027	b2205_3mm9_A_jackal.pdb	0.9994	13.29	0.01	2.36	0		1027	b4067_3dh4_A_scwrl.pdb
1028	b2688_1va6_A_jackal.pdb	0.09158	39.75	0.07	2.41	0		1028	b2388_1sz2_A_scwrl.pdb	0.9995	13.07	0	1.32	1		1028	b0339_2esf_A_scwrl.pdb	0.8762	24.21	0.9	2.72	0		1028	2X26_A.pdb	0.3527	33.06	0.14	2.12	0		1028	b2957_4pga_A_scwrl.pdb	0.9105	23.23	0.79	1.85	0		1028	b2927_3gnq_B_modeller.pdb	0.9994	13.26	0.01	1.28	0		1028	b0514_3cwc_A_modeller.pdb
1029	1E6U_A(2).pdb1	0.09166	39.75	0.22	2.61	0		1029	b2436_1vju_A_scwrl.pdb	0.9995	13.07	0	1.46	0		1029	b0074_3ho8_A_scwrl.pdb	0.8764	24.21	0.75	2.08	0		1029	b0752_3h90_A_scwrl.pdb	0.353	33.05	0.91	2.17	0		1029	b2436_1vju_A_scwrl.pdb	0.9106	23.23	1	2.31	0		1029	1ID1_AB.pdb1	0.9994	13.24	0.01	0.78	0		1029	1K3D_A.pdb
1030	b1102_3efm_A_scwrl.pdb	0.09167	39.75	0.09	2.34	0		1030	2ZFG_A.pdb	0.9995	13.06	0	0.65	0		1030	b3198_2r8z_A_modeller.pdb	0.8764	24.21	0.12	2.47	0		1030	1DXE_A(3)B(3).pdb1	0.3532	33.05	0.98	2.39	0		1030	b4390_1hyb_A_scwrl.pdb	0.9108	23.22	0.48	2.12	0		1030	1KF6_ABCD.pdb1	0.9994	13.23	0.01	1.94	0		1030	b0588_2qi9_C_scwrl.pdb
1031	1AI2_A.pdb	0.09178	39.74	0.38	2.65	0		1031	b2501_1f0i_A_scwrl.pdb	0.9995	13.06	0	1.46	0		1031	b0099_1ktg_A_scwrl.pdb	0.8766	24.2	0.64	2.13	0		1031	2PAN_A.pdb	0.3533	33.05	0.22	2.36	0		1031	b3620_2h1f_A_scwrl.pdb	0.9109	23.22	0.2	2.7	0		1031	2GT3_A.pdb	0.9994	13.19	0.01	1.78	0		1031	b0180_3d6x_A_modeller.pdb
1032	b1302_3q8n_A_scwrl.pdb	0.09184	39.74	0.53	2.34	0		1032	b1010_1nq3_A_modeller.pdb	0.9995	13.06	0	1.72	0		1032	b1764_2z1u_A_scwrl.pdb	0.8767	24.2	0.9	2.39	0		1032	1HOR_A.pdb	0.354	33.03	0.43	2.58	0		1032	b3455_1g6h_A_scwrl.pdb	0.9111	23.21	0.93	2.68	0		1032	1KJ8_A.pdb	0.9994	13.44	0	1.79	0		1032	b0864_1b0u_A_scwrl.pdb
1033	b3639_1u7w_A_scwrl.pdb	0.09187	39.74	0.53	2.45	0		1033	1EC7_ABCD.pdb1	0.9995	13.05	0	0.17	0		1033	b1106_3hav_A_modeller.pdb	0.8767	24.2	0.09	1.88	0		1033	b3116_3ncy_A_scwrl.pdb	0.3542	33.03	0.7	2.38	0		1033	b0421_1yhl_A_scwrl.pdb	0.9111	23.21	0.06	1.85	0		1033	b1246_2olj_A_scwrl.pdb	0.9994	13.43	0	1.81	0		1033	b3616_3meq_A_scwrl.pdb
1034	b0182_1f0k_A_scwrl.pdb	0.09212	39.73	0.11	2.43	0		1034	b3732_1mab_B_jackal.pdb	0.9995	13.05	0	0.64	0		1034	2HWG_AB.pdb1	0.8768	24.2	0.05	2.41	0		1034	b3458_1usk_A_jackal.pdb	0.3545	33.03	0.87	2.35	0		1034	b0092_2zdh_A_modeller.pdb	0.9113	23.21	1	2.05	0		1034	b1033_2p9c_A_scwrl.pdb	0.9994	13.42	0	1.43	0		1034	b2147_1gth_D_scwrl.pdb
1035	b0074_3ho8_A_scwrl.pdb	0.09224	39.72	0.23	2.46	0		1035	1OTS_A.pdb	0.9995	13.05	0	0.91	0		1035	b1301_2iw5_A_scwrl.pdb	0.877	24.19	0.02	2.18	0		1035	b3826_1nrw_A_scwrl.pdb	0.3548	33.02	0.81	1.84	0		1035	1D9E_ABCD.pdb1	0.9115	23.2	0.09	2.62	0		1035	1S7C_A.pdb	0.9994	13.42	0	1.54	0		1035	b0133_3inn_A_jackal.pdb
1036	b1390_3pw1_A_modeller.pdb	0.09254	39.71	0.29	2.39	0		1036	b1475_1yq3_B_scwrl.pdb	0.9995	13.05	0	1.52	0		1036	b2818_2r8v_A_scwrl.pdb	0.8771	24.19	0.95	2.1	0		1036	b3744_12as_A_modeller.pdb	0.3548	33.02	0.6	2.48	0		1036	1HO5_A.pdb	0.9116	23.19	0.13	1.61	0		1036	b3632_2h1f_A_modeller.pdb	0.9994	13.41	0	0.89	0		1036	b2551_3g8m_A_modeller.pdb
1037	b2045_2h1f_A_scwrl.pdb	0.09256	39.71	0.17	2.2	0		1037	b3844_1ib0_A_scwrl.pdb	0.9995	13.05	0	1.82	0		1037	1AZY_AB.pdb1	0.8771	24.19	0.4	2.16	0		1037	b4290_3eiw_A_scwrl.pdb	0.3551	33.01	0.58	2.32	0		1037	b2048_1pcj_X_jackal.pdb	0.9116	23.19	0.11	2.1	0		1037	1Q95_ABCDEFGHIJKL.pdb1	0.9994	13.41	0	1.23	0		1037	2AJG_A.pdb
1038	b2533_1imd_A_scwrl.pdb	0.09261	39.7	0.8	2.58	0		1038	b0886_3nha_A_modeller.pdb	0.9995	13.05	0	1.98	0		1038	b1805_3gpc_A_scwrl.pdb	0.8774	24.18	0.95	2.31	0		1038	b3809_1bwz_A_jackal.pdb	0.3552	33.01	0.83	2.42	0		1038	b2422_1vci_A_scwrl.pdb	0.9116	23.19	0.06	1.93	0		1038	2HIM_ABCD.pdb1	0.9994	13.41	0	2.66	0		1038	b2422_2onk_A_scwrl.pdb
1039	b2379_1aib_A_scwrl.pdb	0.09262	39.7	0.19	2.68	0		1039	b0074_1sr9_A_scwrl.pdb	0.9995	13.04	0	0.28	0		1039	b0720_3csc_A_modeller.pdb	0.8775	24.18	0.08	2.12	0		1039	b2154_3d0k_A_modeller.pdb	0.3563	32.99	0.76	2.39	0		1039	b0312_2wme_A_scwrl.pdb	0.9118	23.19	0.71	1.54	0		1039	b1136_2qfx_A_scwrl.pdb	0.9994	13.4	0	2.05	0		1039	1EQR_A.pdb
1040	b4238_3r1r_A_scwrl.pdb	0.09263	39.7	0.28	2.38	0		1040	b2787_1jct_A_jackal.pdb	0.9995	13.04	0	0.34	0		1040	b0937_2fz5_A_scwrl.pdb	0.8776	24.17	1	2.33	0		1040	b2818_2r98_A_scwrl.pdb	0.3564	32.99	0.65	2.26	0		1040	b1734_1s6y_A_scwrl.pdb	0.9118	23.19	0.12	2.52	0		1040	b3187_3oyr_B_scwrl.pdb	0.9994	13.39	0	0.25	0		1040	b3496_2xut_A_modeller.pdb
1041	b0241_2iww_A_scwrl.pdb	0.09268	39.7	0.32	2.46	0		1041	b2308_3dhw_A_modeller.pdb	0.9995	13.04	0	0.89	0		1041	b1701_1md9_A_scwrl.pdb	0.8778	24.17	0.15	1.92	0		1041	b0077_2ez8_A_modeller.pdb	0.3566	32.99	0.14	2.63	0		1041	b0074_3ho8_A_scwrl.pdb	0.9118	23.19	0.09	2.25	0		1041	b2882_3qe7_A_scwrl.pdb	0.9994	13.39	0	0.98	0		1041	b2201_3fvq_A_modeller.pdb
1042	3I8S_A.pdb	0.09271	39.7	0.58	2.31	0		1042	3G5I_ABCD.pdb1	0.9995	13.03	0	0.44	0		1042	b2926_13pk_A_modeller.pdb	0.8779	24.17	0.15	2.32	0		1042	3PGU_A.pdb	0.3569	32.98	0.47	2.29	0		1042	2DGM_ABCDEF.pdb1	0.9118	23.19	0.03	2.03	0		1042	b3213_2vdc_G_scwrl.pdb	0.9994	13.39	0	1.82	0		1042	b2096_1gvf_A_scwrl.pdb
1043	b1208_1kvk_A_modeller.pdb	0.09284	39.69	0.38	2.56	0		1043	b2976_2gq3_A_scwrl.pdb	0.9995	13.03	0	1.01	0		1043	b2752_1zun_A_scwrl.pdb	0.878	24.17	0.07	2.05	0		1043	b0915_3kji_A_scwrl.pdb	0.357	32.98	0.87	2.47	0		1043	1QUS_A.pdb	0.9121	23.18	1	2.49	0		1043	b3990_3ciw_A_scwrl.pdb	0.9994	13.39	0	1.98	0		1043	b0781_1tv7_A_modeller.pdb
1044	b0306_3kwl_A_scwrl.pdb	0.0929	39.69	0.79	2.44	0		1044	b1210_1gpj_A_scwrl.pdb	0.9995	13.02	0	0.58	0		1044	b3996_2qjo_A_modeller.pdb	0.8782	24.16	0.05	2.22	0		1044	b2518_3fcv_A_scwrl.pdb	0.3571	32.98	0.72	2.18	0		1044	1G57_AB.pdb1	0.9121	23.18	0.1	2.29	0		1044	b4322_1tz9_A_scwrl.pdb	0.9994	13.39	0	2.02	0		1044	b1015_3dh4_A_scwrl.pdb
1045	1HP1_A.pdb	0.09292	39.69	0.16	2.48	0		1045	b3626_1zct_A_scwrl.pdb	0.9995	13.02	0	0.93	0		1045	1D8W_ABCD.pdb1	0.8789	24.14	0.16	2.25	0		1045	b3942_1x7u_A_modeller.pdb	0.3574	32.97	0.1	2.42	0		1045	1Q16_C.pdb	0.9121	23.18	0.08	2.33	0		1045	2UDP_AB.pdb1	0.9994	13.38	0	0.78	0		1045	1FX8_A.pdb
1046	2IDB_A(2)B(2)C(2).pdb1	0.09306	39.68	0.28	2.09	0		1046	1A96_ABCD.pdb1	0.9995	13.02	0	1.04	0		1046	b1123_1a99_A_modeller.pdb	0.8792	24.13	0.9	2.42	0		1046	b1676_1pky_A_modeller.pdb	0.3575	32.97	0.91	2.33	0		1046	b3416_3k8m_A_scwrl.pdb	0.9122	23.18	0.22	1.75	0		1046	b0777_2yqz_A_modeller.pdb	0.9994	13.38	0	0.96	0		1046	b2995_2vpw_C_scwrl.pdb
1047	1WV4_AB.pdb1	0.09308	39.68	0.45	2.45	0		1047	1KPK_A.pdb	0.9995	13.02	0	1.07	0		1047	b0153_2qi9_A_scwrl.pdb	0.8793	24.13	0.29	2.43	0		1047	3HWO_A.pdb	0.3575	32.97	0.85	2.57	0		1047	b0182_3beo_A_scwrl.pdb	0.9122	23.17	0.13	1.75	0		1047	b4383_3m8w_A_scwrl.pdb	0.9994	13.38	0	1.36	0		1047	b1398_3qov_A_scwrl.pdb
1048	b0639_2qjo_A_modeller.pdb	0.0933	39.67	0.63	2.5	0		1048	b1377_3a2s_X_jackal.pdb	0.9995	13.02	0	1.57	0		1048	1YRL_A.pdb	0.8795	24.13	1	2.44	0		1048	1DAM_A.pdb	0.3576	32.97	0.2	2.53	0		1048	b3396_3fwl_A_scwrl.pdb	0.9123	23.17	0.25	1.66	0		1048	b0521_1e19_A_scwrl.pdb	0.9994	13.38	0	1.93	0		1048	b1363_3pjz_A_modeller.pdb
1049	b2675_2cvv_A_scwrl.pdb	0.09336	39.67	0.63	2.57	0		1049	1TJ7_A(2)B(2).pdb2	0.9995	13.02	0	1.98	0		1049	b3127_1pw4_A_scwrl.pdb	0.8795	24.13	0.15	2.38	0		1049	b0182_1f0k_A_scwrl.pdb	0.3577	32.97	0.14	1.86	0		1049	b0893_2zr2_A_scwrl.pdb	0.9123	23.17	0.07	2.13	0		1049	b3187_3aq0_A_modeller.pdb	0.9994	13.37	0	0.32	0		1049	b0333_2h12_A_scwrl.pdb
1050	1BL5_A.pdb	0.09337	39.67	0.85	2.41	0		1050	3BUL_A.pdb	0.9995	13.02	0	2.24	0		1050	b0116_1bhy_A_jackal.pdb	0.8795	24.13	0.09	2.1	0		1050	1CKE_A.pdb	0.3579	32.97	0.43	2.56	0		1050	1UQU_A(2)B(2).pisa1.pdb	0.9124	23.17	0.25	1.71	0		1050	b0037_3g7s_A_modeller.pdb	0.9994	13.36	0	1.22	0		1050	b0002_3c1m_A_scwrl.pdb
1051	1GZ5_A.pdb	0.0935	39.66	0.34	2.47	0		1051	b0241_2zfg_A_scwrl.pdb	0.9995	13.01	0	1.53	0		1051	b1872_4dmr_A_scwrl.pdb	0.8796	24.12	1	2.59	0		1051	1NYT_A.pdb	0.3579	32.97	0.4	2.65	0		1051	b2290_1aib_A_scwrl.pdb	0.9125	23.17	1	2.08	0		1051	b2836_1mdb_A_scwrl.pdb	0.9994	13.35	0	1.41	0		1051	b2903_1lw5_B_scwrl.pdb
1052	1X2H_A.pdb	0.09357	39.66	0.47	2.6	0		1052	b2818_3d2m_A_jackal.pdb	0.9995	13.01	0	1.74	0		1052	b0931_3os4_A_jackal.pdb	0.8798	24.12	0.45	2.33	0		1052	b3870_2whi_A_modeller.pdb	0.3587	32.95	0.46	2.48	0		1052	b0063_3ll3_A_scwrl.pdb	0.9125	23.17	0.93	2.34	0		1052	1FS0_G.pdb	0.9994	13.35	0	1.5	0		1052	b3397_1vhz_A_modeller.pdb
1053	2OWO_A.pdb	0.09365	39.66	0.17	2.16	0		1053	2DGM_E.pdb	0.9995	13.01	0	1.85	0		1053	b0197_3hn0_A_scwrl.pdb	0.8798	24.12	0.16	2.39	0		1053	b4358_1pl8_A_scwrl.pdb	0.3589	32.95	0.61	2.35	0		1053	1K4M_A.pdb	0.9127	23.16	0.88	1.84	0		1053	b2514_2q7h_A_scwrl.pdb	0.9994	13.35	0	2.19	0		1053	b0394_3lm9_A_scwrl.pdb
1054	b3926_3ll3_A_modeller.pdb	0.09367	39.65	0.22	2.22	0		1054	1H16_A.pdb	0.9995	13	0	0.3	0		1054	b0421_3p41_A_scwrl.pdb	0.88	24.11	0.28	1.71	0		1054	b1301_3ps9_A_scwrl.pdb	0.359	32.95	0.66	2.43	0		1054	b3962_1zmd_A_modeller.pdb	0.9129	23.15	0.17	2.14	0		1054	b4288_2nq2_A_modeller.pdb	0.9994	13.32	0	0.84	0		1054	b1091_3il4_A_scwrl.pdb
1055	b3454_2qi9_C_scwrl.pdb	0.09382	39.65	0.71	2.5	0		1055	b3360_1qdl_B_modeller.pdb	0.9995	13	0	1.11	0		1055	b3779_2j4r_A_modeller.pdb	0.8804	24.1	0.32	2.2	0		1055	b2201_2onk_A_scwrl.pdb	0.3592	32.94	0.72	2.42	0		1055	b2764_1qfz_A_scwrl.pdb	0.913	23.15	1	1.8	0		1055	b0091_2jfg_A_scwrl.pdb	0.9994	13.32	0	1.69	0		1055	b2502_2flo_A_jackal.pdb
1056	b3994_3epo_A_scwrl.pdb	0.09413	39.63	0.37	2.66	0		1056	1SFF_AB.pisa2.pdb	0.9995	13	0	1.14	0		1056	b3605_2e77_A_scwrl.pdb	0.8807	24.09	0.03	2.22	0		1056	b1611_2ptq_A_modeller.pdb	0.3592	32.94	0.29	2.66	0		1056	1WQ5_AB.pdb	0.9132	23.14	0.14	2.12	0		1056	b0805_1qff_A_scwrl.pdb	0.9994	13.31	0	1.17	0		1056	b3432_3k1d_A_modeller.pdb
1057	1KMO_A.pdb	0.09432	39.63	0.7	2.49	0		1057	3O4F_A.pdb	0.9995	13	0	1.22	0		1057	b2600_3ggo_B_scwrl.pdb	0.8812	24.08	0.03	1.96	0		1057	b2029_1pgo_A_modeller.pdb	0.3593	32.94	0.89	2.81	0		1057	b0594_3c5e_A_scwrl.pdb	0.9133	23.14	0.27	2.22	0		1057	b0066_1vci_A_scwrl.pdb	0.9994	13.3	0	0.88	0		1057	b2234_2cvu_A_modeller.pdb
1058	2O7P_A.pdb	0.09435	39.62	0.46	2.62	0		1058	b0241_3hw9_A_scwrl.pdb	0.9995	13	0	1.5	0		1058	1GPM_A.pdb	0.8814	24.08	0.24	2.58	0		1058	b0511_2jln_A_scwrl.pdb	0.3597	32.94	0.22	2.39	0		1058	b3992_1e5q_A_scwrl.pdb	0.9133	23.14	0.25	1.88	0		1058	b2388_1bg3_A_scwrl.pdb	0.9994	13.3	0	1.52	1		1058	1GG0_A.pdb
1059	b3553_1wwk_A_scwrl.pdb	0.09444	39.62	0.47	2.68	0		1059	b2232_3ofk_A_scwrl.pdb	0.9995	12.99	0	1.33	0		1059	2O8V_A(2).pdb1	0.8818	24.07	1	2.27	0		1059	b0048_1rf7_A_modeller.pdb	0.36	32.93	0.98	2.58	0		1059	b0154_3k28_A_scwrl.pdb	0.9134	23.14	1	2.06	0		1059	b0475_2qd1_A_scwrl.pdb	0.9994	13.3	0	1.57	0		1059	b0583_1qr0_A_modeller.pdb
1060	b4358_1pl8_A_scwrl.pdb	0.09452	39.62	0.22	2.63	0		1060	b0674_1mb9_A_scwrl.pdb	0.9995	12.98	0	1.61	0		1060	b0123_2x87_A_scwrl.pdb	0.8818	24.07	0.95	2.45	0		1060	1CLI_BD.pdb1	0.3601	32.93	0.28	2.34	0		1060	b3958_3dr3_A_modeller.pdb	0.9135	23.13	0.93	2.24	0		1060	b3041_1tku_A_modeller.pdb	0.9994	13.3	0	1.85	0		1060	b1676_3gr4_A_modeller.pdb
1061	b1054_1k30_A_scwrl.pdb	0.09456	39.61	0.2	1.96	0		1061	1C17_M.pdb	0.9995	12.97	0	0.28	0		1061	1VMI_A(2).pdb1	0.882	24.06	0.5	2.33	0		1061	b0929_1e54_A_scwrl.pdb	0.3602	32.93	0.62	2.55	0		1061	b0092_2zdq_A_jackal.pdb	0.9135	23.13	0.12	2.27	0		1061	b1468_1fdi_A_scwrl.pdb	0.9994	13.3	0	2.22	0		1061	b0757_1pie_A_scwrl.pdb
1062	b0475_2qd1_A_scwrl.pdb	0.09468	39.61	0.4	2.29	0		1062	b1854_1a49_A_modeller.pdb	0.9995	12.97	0	0.42	0		1062	1VMI_A.pdb	0.882	24.06	0.5	2.33	0		1062	2V9N_ABCD.pdb1	0.3603	32.93	0.58	2.42	0		1062	b2407_3fb1_A_modeller.pdb	0.9136	23.13	0.29	2	0		1062	b3374_1v19_A_modeller.pdb	0.9994	13.3	0	2.24	0		1062	b1288_3ojf_A_modeller.pdb
1063	1PB1_A.pdb	0.09479	39.6	0.68	2.39	0		1063	b1106_3dxq_A_modeller.pdb	0.9995	12.97	0	0.56	0		1063	b4374_1z4l_A_scwrl.pdb	0.882	24.06	0.45	2.87	0		1063	b3089_1xfh_A_modeller.pdb	0.3603	32.92	0.49	2.45	0		1063	b1443_2onk_C_modeller.pdb	0.9138	23.12	0.4	1.59	0		1063	1GUQ_AB.pdb1	0.9994	13.29	0	1.49	0		1063	b0116_1zmd_A_scwrl.pdb
1064	b1008_2wzw_A_modeller.pdb	0.09488	39.6	0.44	2.54	0		1064	b3454_1ji0_A_jackal.pdb	0.9995	12.97	0	0.98	0		1064	b1199_1un9_A_scwrl.pdb	0.8821	24.06	0.13	2.26	0		1064	b4161_1mky_A_scwrl.pdb	0.3603	32.93	0.38	2.19	0		1064	2MBR_A.pdb	0.914	23.11	0.05	2.23	0		1064	2PAN_A(2)B(2).pdb1	0.9994	13.29	0	1.53	0		1064	b2010_2j9p_A_scwrl.pdb
1065	b0103_1jjv_A_jackal.pdb	0.09493	39.6	0.47	2.41	0		1065	1URH_A.pdb	0.9995	12.97	0	1.83	0		1065	b3671_1ybh_A_scwrl.pdb	0.8823	24.05	0.1	1.93	0		1065	b2235_1piu_A_scwrl.pdb	0.3605	32.92	0.91	2.17	0		1065	b1224_2jiq_A_scwrl.pdb	0.9141	23.11	1	2.28	0		1065	2PAN_A.pdb	0.9994	13.29	0	1.55	0		1065	b2242_1ebd_A_scwrl.pdb
1066	b0067_3d31_C_scwrl.pdb	0.09531	39.58	0.58	2.25	0		1066	b4386_2aru_A_modeller.pdb	0.9995	12.96	0	1.15	0		1066	b0642_1obc_A_scwrl.pdb	0.8823	24.05	0.08	2.29	0		1066	b1858_2vf7_A_scwrl.pdb	0.361	32.91	0.94	2.28	0		1066	2P0B_A.pdb	0.9144	23.1	0.04	2.13	0		1066	b2508_1mew_A_scwrl.pdb	0.9994	13.28	0	1.66	0		1066	b3952_3c8f_A_scwrl.pdb
1067	b3416_3k8m_A_scwrl.pdb	0.09533	39.58	0.09	2.42	0		1067	b1390_1j30_A_scwrl.pdb	0.9995	12.96	0	1.65	0		1067	3DHW_ABCD.pdb1	0.8826	24.04	0.67	1.75	0		1067	1FHV_A.pdb	0.3616	32.9	0.77	2.41	0		1067	b0118_1ami_A_scwrl.pdb	0.9145	23.1	0.46	1.77	0		1067	3LCB_CD.pisa4.pdb	0.9994	13.28	0	1.99	0		1067	1QSG_A.pdb
1068	1KPK_A.pdb	0.09536	39.58	0.98	2.79	0		1068	b0839_2j9p_A_scwrl.pdb	0.9995	12.95	0	0.94	0		1068	b3733_2qe7_G_scwrl.pdb	0.8828	24.04	0.9	1.72	0		1068	b3397_2yvo_A_scwrl.pdb	0.362	32.9	0.69	2.4	0		1068	b2286_2fug_4_modeller.pdb	0.9145	23.1	0.33	2.26	0		1068	b4485_3ozx_A_scwrl.pdb	0.9994	13.28	0	2.34	0		1068	b1090_1yco_A_scwrl.pdb
1069	b1380_1j49_A_modeller.pdb	0.09563	39.57	0.89	2.59	0		1069	1S20_A.pdb	0.9995	12.95	0	1.13	0		1069	b0085_2xja_A_scwrl.pdb	0.8828	24.04	0.06	2.56	0		1069	b0221_3b96_A_scwrl.pdb	0.3621	32.89	0.66	2.3	0		1069	b2947_1i7l_A_scwrl.pdb	0.9145	23.1	0.12	1.62	0		1069	b0063_3l0q_A_scwrl.pdb	0.9994	13.27	0	0.38	0		1069	b4132_3l1l_A_scwrl.pdb
1070	1PSW_A.pdb	0.0959	39.55	0.13	2.53	0		1070	b0886_3nh9_A_jackal.pdb	0.9995	12.95	0	1.17	0		1070	b4035_2onk_A_scwrl.pdb	0.883	24.03	1	2.26	0		1070	b3519_2jjb_A_modeller.pdb	0.3621	32.89	0.28	2.39	0		1070	b1106_3hav_A_modeller.pdb	0.9145	23.1	0.08	1.95	0		1070	b2224_1m1o_A_jackal.pdb	0.9994	13.27	0	0.7	0		1070	b0592_3hxp_A_scwrl.pdb
1071	1HTT_AB.pdb1	0.09596	39.55	0.24	2.6	0		1071	2AIR_B.pdb	0.9995	12.95	0	1.43	0		1071	b1002_3it0_A_scwrl.pdb	0.8832	24.03	1	2.21	0		1071	b2788_3n6h_A_scwrl.pdb	0.3621	32.89	0.14	2.62	0		1071	b1442_2onk_C_scwrl.pdb	0.9147	23.09	1	2.24	0		1071	b2320_3oet_A_modeller.pdb	0.9994	13.27	0	0.94	0		1071	b1519_2p35_A_jackal.pdb
1072	b1746_3ju8_A_modeller.pdb	0.09603	39.55	0.2	2.21	0		1072	2GSK_A.pdb	0.9995	12.95	0	1.78	0		1072	b3634_2qjo_A_modeller.pdb	0.8834	24.02	0.67	1.71	0		1072	b2508_1vrd_A_scwrl.pdb	0.3623	32.89	0.12	2.39	0		1072	b1241_2j6l_A_scwrl.pdb	0.9147	23.09	0.86	2.1	0		1072	1I2K_A(2).pdb1	0.9994	13.27	0	1.18	0		1072	b4094_2j41_A_scwrl.pdb
1073	3BUL_A.pdb	0.09604	39.55	0.16	2.15	0		1073	2GSK_AB.pdb	0.9995	12.95	0	1.78	0		1073	b3632_1psw_A_scwrl.pdb	0.8835	24.02	0.86	2.13	0		1073	b0356_1p0f_A_jackal.pdb	0.3625	32.89	0.45	2.44	0		1073	b0352_3bli_A_modeller.pdb	0.9147	23.09	0.6	2.31	0		1073	1I2K_A.pdb	0.9994	13.27	0	1.18	0		1073	b0480_1ii7_A_scwrl.pdb
1074	b0174_2dtn_B_jackal.pdb	0.09612	39.54	0.42	2.38	0		1074	b0009_1di6_A_scwrl.pdb	0.9995	12.95	0	2.06	0		1074	b0066_1oxu_A_modeller.pdb	0.8836	24.02	0.56	2.12	0		1074	b0260_3l1l_A_scwrl.pdb	0.3625	32.89	0.1	1.97	0		1074	b2498_1bd4_D_jackal.pdb	0.9147	23.09	0.29	2.21	0		1074	b3628_3mbo_A_scwrl.pdb	0.9994	13.27	0	1.31	0		1074	b0002_3ing_A_scwrl.pdb
1075	b2675_1pem_A_modeller.pdb	0.09619	39.54	0.25	2.29	0		1075	b1773_2fjk_A_scwrl.pdb	0.9995	12.94	0	0.95	0		1075	1KQF_B.pdb	0.8838	24.01	1	1.96	0		1075	b0908_2o0z_A_modeller.pdb	0.3626	32.89	0.54	2.69	0		1075	3L8F_A.pdb	0.9147	23.09	0.19	1.74	0		1075	b1634_2xut_A_jackal.pdb	0.9994	13.27	0	1.94	0		1075	b0421_3krp_D_scwrl.pdb
1076	b4161_2rcn_A_modeller.pdb	0.09637	39.53	0.6	2.27	0		1076	2WDQ_ABCD.pdb1	0.9995	12.94	0	1.67	0		1076	b2255_2q1s_A_scwrl.pdb	0.8839	24.01	0.67	2.39	0		1076	b4069_3e7w_A_jackal.pdb	0.3629	32.88	0.96	2.46	0		1076	b3623_1psw_A_modeller.pdb	0.9148	23.09	0.35	1.67	0		1076	b3386_2fli_A_jackal.pdb	0.9994	13.26	0	0.83	0		1076	b0980_1c80_A_scwrl.pdb
1077	2DDM_AB.pdb1	0.09648	39.53	0.59	2.38	0		1077	b2045_2h1f_A_scwrl.pdb	0.9995	12.94	0	1.81	0		1077	1D9E_ABCD.pdb1	0.884	24.01	0.33	2.19	0		1077	b1519_2yqz_A_scwrl.pdb	0.3632	32.88	0.28	2.26	0		1077	b1637_2jan_A_modeller.pdb	0.9148	23.09	0.13	1.6	0		1077	b0594_1mdb_A_scwrl.pdb	0.9994	13.26	0	1.76	0		1077	b4395_1h2e_A_scwrl.pdb
1078	b0307_1l0v_B_jackal.pdb	0.09662	39.52	0.76	2.45	0		1078	1DI6_A(3).pdb1	0.9995	12.94	0	2.06	0		1078	b0935_3b9o_A_modeller.pdb	0.884	24.01	0.09	2.44	0		1078	1OI2_A.pdb	0.3634	32.87	0.4	2.46	0		1078	b3546_3lxq_A_scwrl.pdb	0.9149	23.08	0.2	2.22	0		1078	b0474_2v54_A_scwrl.pdb	0.9994	13.25	0	2.26	0		1078	b4242_3fpb_A_modeller.pdb
1079	b2232_2glu_A_scwrl.pdb	0.09669	39.52	0.74	2.47	0		1079	b3959_3ll5_C_scwrl.pdb	0.9995	12.94	0	2.32	0		1079	b0613_3h9p_A_modeller.pdb	0.8843	24	1	2.21	0		1079	1MBB_A.pdb	0.3635	32.87	0.26	2.31	0		1079	b3654_3qe7_A_jackal.pdb	0.9149	23.09	0.12	1.05	0		1079	1GAD_O.pdb	0.9994	13.24	0	1.5	0		1079	b4034_1mrp_A_scwrl.pdb
1080	b3428_3gpb_A_modeller.pdb	0.09672	39.52	0.48	2.35	1		1080	b0386_2rcy_A_scwrl.pdb	0.9995	12.93	0	0.52	0		1080	b4395_1h2e_A_scwrl.pdb	0.8843	24	0.33	2.32	0		1080	1Q0N_A.pdb	0.3636	32.87	0.62	2.33	0		1080	b2418_1rft_A_modeller.pdb	0.915	23.08	0.06	2.62	0		1080	b2416_1vbh_A_scwrl.pdb	0.9994	13.23	0	0.52	0		1080	b1398_3nyq_A_scwrl.pdb
1081	b2818_3b8g_A_scwrl.pdb	0.09683	39.51	0.47	2.32	0		1081	b0789_2c1l_A_modeller.pdb	0.9995	12.93	0	0.57	0		1081	b2874_3ll5_C_scwrl.pdb	0.8844	24	0.13	2.53	0		1081	b4069_3lnv_A_scwrl.pdb	0.3639	32.86	0.29	2.48	0		1081	2Q28_A(2)B(2).pdb1	0.915	23.08	0.05	2.14	0		1081	3PCO_ABCD.pdb1	0.9994	13.23	0	0.63	0		1081	b4213_2z1a_A_scwrl.pdb
1082	b1123_1mrp_A_scwrl.pdb	0.09683	39.51	0.21	2.11	0		1082	b2169_1a3a_A_modeller.pdb	0.9995	12.93	0	1.63	0		1082	b2467_1viu_A_scwrl.pdb	0.8845	23.99	1	2.48	0		1082	2GSK_AB.pdb	0.3639	32.86	0.19	2.3	0		1082	b4067_3dh4_A_scwrl.pdb	0.9152	23.08	0.74	2.44	0		1082	b4139_2vd6_A_scwrl.pdb	0.9994	13.23	0	1.46	0		1082	1VHT_A.pdb
1083	b3236_1emd_A_jackal.pdb	0.09684	39.51	0.82	2.63	0		1083	b1069_3mkt_A_modeller.pdb	0.9995	12.93	0	1.79	0		1083	3E74_ABCD.pdb1	0.8845	23.99	0.03	2.25	0		1083	b1380_3kb6_A_modeller.pdb	0.364	32.86	0.37	2.39	0		1083	b3368_2npn_A_scwrl.pdb	0.9153	23.07	1	1.72	0		1083	b1395_1f17_A_scwrl.pdb	0.9994	13.22	0	1.8	0		1083	b0973_3myr_B_modeller.pdb
1084	b1492_3l1l_A_scwrl.pdb	0.09689	39.51	0.58	2.48	0		1084	3EH0_ABC.pdb1	0.9995	12.93	0	2.28	0		1084	b2557_2hs3_A_scwrl.pdb	0.8847	23.99	0.9	0.98	0		1084	b4384_3nm6_B_modeller.pdb	0.3641	32.86	0.72	2.44	0		1084	b0888_1tdf_A_modeller.pdb	0.9154	23.07	0.52	2.45	0		1084	b2463_1pj3_A_scwrl.pdb	0.9994	13.22	0	1.93	0		1084	b0118_1c96_A_scwrl.pdb
1085	b0933_2onk_A_scwrl.pdb	0.09689	39.51	0.44	2.5	0		1085	1M5W_A.pdb	0.9995	12.93	0	2.29	0		1085	3L9W_AB.pdb1	0.8847	23.99	0.19	2.57	0		1085	b0596_2d1y_A_modeller.pdb	0.3642	32.86	0.56	2.55	0		1085	2IWV_B.pdb	0.9154	23.07	0.16	1.87	0		1085	b3213_1e1m_A_scwrl.pdb	0.9994	13.22	0	2.35	0		1085	2BZ1_A.pdb
1086	b1805_1v26_A_scwrl.pdb	0.09692	39.51	0.36	2.63	0		1086	b3397_2yvo_A_scwrl.pdb	0.9995	12.92	0	0.93	0		1086	1QUS_A.pdb	0.885	23.98	0.66	2.54	0		1086	1X14_B.pdb	0.3645	32.85	0.3	2.59	0		1086	b2215_3hw9_A_scwrl.pdb	0.9155	23.07	0.3	1.86	0		1086	b0886_2hyd_A_scwrl.pdb	0.9994	13.22	0	2.88	0		1086	b1854_1a49_A_modeller.pdb
1087	2WYL_C.pdb	0.09724	39.49	0.54	2.36	0		1087	b1778_2l1u_A_jackal.pdb	0.9995	12.92	0	1.1	0		1087	b4374_1z4i_A_scwrl.pdb	0.8854	23.97	0.23	2.76	0		1087	b4055_1z4i_A_jackal.pdb	0.365	32.84	0.35	2.54	0		1087	1PT7_AB.pdb1	0.9155	23.06	0.19	1.89	0		1087	b0171_2jjx_A_scwrl.pdb	0.9995	13.1	0.5	2.4	0		1087	b1801_2wit_A_modeller.pdb
1088	1QR7_A.pdb	0.09729	39.49	0.47	2.48	0		1088	1HO4_A.pdb	0.9995	12.92	0	2.3	0		1088	b3384_3fhj_A_modeller.pdb	0.8854	23.97	0.08	2.13	0		1088	b4192_1ko3_A_scwrl.pdb	0.3655	32.84	0.6	2.6	0		1088	2V9N_ABCD.pdb1	0.9155	23.07	0.05	1.91	0		1088	2O90_A(8).pdb1	0.9995	12.98	0.14	0.5	0		1088	1C8U_A.pdb
1089	b2498_1i5e_A_scwrl.pdb	0.09744	39.49	0.23	2.56	0		1089	2FAE_A.pdb	0.9995	12.91	0	0.32	0		1089	b3844_1krh_A_modeller.pdb	0.8857	23.96	1	1.9	0		1089	b4069_1pg4_A_jackal.pdb	0.3655	32.84	0.35	2.56	0		1089	b0723_2bs2_A_scwrl.pdb	0.9156	23.06	0.08	2.38	0		1089	2O90_A.pdb	0.9995	12.98	0.14	0.5	0		1089	b2508_1mew_A_scwrl.pdb
1090	b2131_2reg_A_scwrl.pdb	0.09781	39.47	0.47	2.26	0		1090	1IBA_A.pdb	0.9995	12.9	0	0.57	0		1090	1MUM_A.pdb	0.8858	23.96	0.27	2.53	0		1090	1BXK_AB.pdb1	0.3655	32.84	0.18	2.39	0		1090	b2407_3faz_A_modeller.pdb	0.9157	23.06	0.22	2.08	0		1090	1YKI_C.pdb	0.9995	13	0.12	0.81	0		1090	b0475_2qd1_A_scwrl.pdb
1091	b3453_1mrp_A_scwrl.pdb	0.09783	39.47	0.19	2.56	0		1091	2Z26_AB.pdb1	0.9995	12.9	0	0.72	0		1091	b1247_2onk_A_modeller.pdb	0.8859	23.96	0.43	1.89	0		1091	b3519_2jf4_A_jackal.pdb	0.3657	32.83	0.09	2.46	0		1091	1RC2_B.pdb	0.9157	23.06	0.04	1.8	0		1091	b1866_1asz_A_scwrl.pdb	0.9995	13.02	0.1	1.63	0		1091	b4214_1ka1_A_scwrl.pdb
1092	b0516_1z2l_B_modeller.pdb	0.09793	39.46	0.92	2.75	0		1092	1OCX_ABC.pdb1	0.9995	12.9	0	1.32	1		1092	b1119_2ap1_A_jackal.pdb	0.8861	23.95	0.24	2.38	0		1092	b2552_2gdm_A_modeller.pdb	0.3659	32.83	0.41	2.44	0		1092	b3734_3fks_A_scwrl.pdb	0.9158	23.06	1	1.99	0		1092	b3907_2i68_A_scwrl.pdb	0.9995	12.99	0.09	1.79	0		1092	1VH4_A.pdb
1093	b4374_2i7d_A_scwrl.pdb	0.09801	39.46	0.62	2.51	0		1093	b0002_2hmf_A_modeller.pdb	0.9995	12.9	0	1.4	0		1093	1NNS_A.pdb	0.8862	23.95	0.95	2.46	0		1093	3CV2_A.pdb	0.3659	32.83	0.23	2.26	0		1093	3PCO_ABCD.pdb1	0.9158	23.05	0.57	1.62	0		1093	1ORO_AB.pdb1	0.9995	12.94	0.09	1.9	0		1093	b2049_2x65_B_scwrl.pdb
1094	2GB5_AB.pdb1	0.09806	39.46	0.09	2.2	0		1094	b4055_1z4i_A_jackal.pdb	0.9995	12.9	0	2.22	0		1094	b3450_2onk_A_scwrl.pdb	0.8863	23.95	0.21	1.84	0		1094	b3993_1g67_A_scwrl.pdb	0.3661	32.83	0.94	2.72	0		1094	b0679_1ax3_A_modeller.pdb	0.9159	23.05	0.25	1.72	0		1094	b3924_1fdr_A_jackal.pdb	0.9995	13.01	0.08	1.79	0		1094	b2168_2jgv_B_jackal.pdb
1095	b0862_3dhw_A_scwrl.pdb	0.09812	39.46	0.35	2.57	0		1095	b2551_2xbn_A_scwrl.pdb	0.9995	12.89	0	0.09	0		1095	b3994_3epo_A_scwrl.pdb	0.8864	23.94	0.86	2.12	0		1095	b3845_1wdk_C_scwrl.pdb	0.3664	32.82	0.41	2.18	0		1095	b2507_2ywc_A_scwrl.pdb	0.916	23.05	0.04	2.32	0		1095	b0657_2plq_A_modeller.pdb	0.9995	13.16	0.06	0.29	0		1095	b2996_1l0v_B_jackal.pdb
1096	b3116_3ncy_A_scwrl.pdb	0.09813	39.46	0.24	2.57	0		1096	b3560_3rf1_A_modeller.pdb	0.9995	12.89	0	0.53	0		1096	1EF8_A(2)B(2)C(2).pdb2	0.8864	23.94	0.25	1.98	0		1096	b1123_1a99_A_modeller.pdb	0.3666	32.82	0.15	2.52	0		1096	b2996_1kqf_B_modeller.pdb	0.9161	23.04	0.19	2.46	0		1096	b0403_1ua3_A_scwrl.pdb	0.9995	12.89	0.06	0.26	0		1096	b1463_1e2t_A_jackal.pdb
1097	b3893_1yq3_B_scwrl.pdb	0.09814	39.45	0.86	2.29	0		1097	b0063_3l0q_A_scwrl.pdb	0.9995	12.89	0	0.71	0		1097	b3829_1u1h_A_modeller.pdb	0.8864	23.94	0.15	1.87	0		1097	b3623_2h1f_A_scwrl.pdb	0.3674	32.8	0.93	2.86	0		1097	b2154_3d0k_A_modeller.pdb	0.9162	23.04	1	2.22	0		1097	b0870_2xbn_A_scwrl.pdb	0.9995	12.92	0.05	2.33	0		1097	b0896_2vpw_C_scwrl.pdb
1098	b3958_2i3g_A_scwrl.pdb	0.09819	39.45	0.48	2.73	0		1098	1NXU_AB.pdb1	0.9995	12.89	0	1.23	0		1098	b3565_1s5m_A_scwrl.pdb	0.8866	23.94	0.9	2.11	1		1098	b0811_3r39_A_scwrl.pdb	0.3675	32.8	0.6	2.35	0		1098	b0221_3pfd_A_jackal.pdb	0.9163	23.04	0.93	2.02	0		1098	b2312_1sto_A_scwrl.pdb	0.9995	12.91	0.05	0.82	0		1098	b3187_3aq0_A_modeller.pdb
1099	b0929_2iww_A_scwrl.pdb	0.09826	39.45	0.1	2.29	0		1099	b0709_2xut_A_scwrl.pdb	0.9995	12.88	0	0.72	0		1099	b3452_2r6g_F_scwrl.pdb	0.8867	23.93	0.75	2.49	0		1099	1YW6_A.pdb	0.3675	32.8	0.12	2.61	0		1099	1QD6_C.pdb	0.9163	23.04	0.14	1.5	0		1099	b3816_2iub_A_scwrl.pdb	0.9995	12.87	0.05	1.06	0		1099	b1773_2fjk_A_scwrl.pdb
1100	b4161_1lvg_A_modeller.pdb	0.0983	39.45	0.28	2.47	0		1100	b2764_1tll_A_scwrl.pdb	0.9995	12.88	0	1.4	0		1100	b0781_2fb3_A_modeller.pdb	0.8867	23.93	0.15	2.1	0		1100	b0030_3b9x_A_jackal.pdb	0.3681	32.79	0.94	2.52	0		1100	3O6Z_AB.pdb1	0.9164	23.04	1	2	0		1100	b1385_1a4z_A_scwrl.pdb	0.9995	13.11	0.04	1.4	0		1100	b1241_2bi4_A_scwrl.pdb
1101	2V9N_ABCD.pdb1	0.0984	39.44	0.96	2.61	0		1101	b0433_1pv6_A_modeller.pdb	0.9995	12.88	0	1.84	0		1101	b1394_1rjn_B_scwrl.pdb	0.8871	23.92	0.45	2.24	0		1101	b2518_1wkk_A_jackal.pdb	0.3682	32.79	0.98	2.43	0		1101	b1232_3n0v_A_jackal.pdb	0.9164	23.04	0.15	1.18	0		1101	b4227_2rjo_A_jackal.pdb	0.9995	13.05	0.04	1.81	0		1101	b0103_1esm_A_scwrl.pdb
1102	b3628_2jjm_A_scwrl.pdb	0.09852	39.44	0.89	2.45	0		1102	1VH4_A.pdb	0.9995	12.88	0	2.25	0		1102	b0828_2zak_A_scwrl.pdb	0.8872	23.92	0.86	2.01	0		1102	1S7C_A.pdb	0.3684	32.79	1	2.22	0		1102	b3116_3ncy_A_scwrl.pdb	0.9165	23.03	0.57	1.72	0		1102	b0311_2jbv_A_scwrl.pdb	0.9995	12.94	0.04	2	0		1102	b0765_3d31_A_jackal.pdb
1103	b3417_1l5w_A_modeller.pdb	0.09863	39.43	0.32	2.47	0		1103	b2411_1dgs_A_modeller.pdb	0.9995	12.87	0	0.8	0		1103	b2803_2uyt_A_modeller.pdb	0.8872	23.92	0.4	1.89	0		1103	b0007_2a65_A_modeller.pdb	0.3689	32.78	0.85	2.54	0		1103	b3962_2j3n_A_scwrl.pdb	0.9165	23.03	0.14	1.88	0		1103	b1010_1nq3_A_modeller.pdb	0.9995	13.04	0.03	1.27	0		1103	1INI_A.pdb
1104	b3924_2xnj_A_modeller.pdb	0.09867	39.43	0.18	2.08	0		1104	b0110_1j3g_A_modeller.pdb	0.9995	12.87	0	1.16	0		1104	3FSU_A(2)CE.pdb1	0.8873	23.92	0.1	2.52	0		1104	3OB6_AB.pdb1	0.3692	32.77	0.85	2.39	0		1104	b1676_1a49_A_modeller.pdb	0.9166	23.03	0.06	1.75	0		1104	b0937_3lcm_A_scwrl.pdb	0.9995	12.89	0.03	1.06	0		1104	b0588_1g6h_A_scwrl.pdb
1105	b2010_2j9p_A_scwrl.pdb	0.09872	39.43	0.58	2.39	0		1105	b4197_3cqh_A_scwrl.pdb	0.9995	12.87	0	1.9	0		1105	b4079_3o5a_A_scwrl.pdb	0.8873	23.92	0.04	2.2	0		1105	b3958_2i3g_A_scwrl.pdb	0.3694	32.77	0.29	2.64	0		1105	b0197_3hn0_A_scwrl.pdb	0.9167	23.03	0.14	2.16	0		1105	b2286_2fug_4_modeller.pdb	0.9995	12.85	0.03	0.66	0		1105	b0931_1vlp_A_scwrl.pdb
1106	b1981_1pw4_A_jackal.pdb	0.09872	39.43	0.08	2.55	0		1106	b0421_3krp_D_scwrl.pdb	0.9995	12.87	0	2	0		1106	b1106_3dxq_A_modeller.pdb	0.8874	23.92	0.67	1.75	0		1106	b2585_3hsi_A_modeller.pdb	0.3697	32.76	0.4	2.35	0		1106	b2947_2r87_A_scwrl.pdb	0.9167	23.03	0.07	2.26	0		1106	1T8S_A.pdb	0.9995	13.16	0.02	1.41	0		1106	b0822_1u2s_A_scwrl.pdb
1107	b1262_1a53_A_jackal.pdb	0.09878	39.43	0.44	2.32	0		1107	2G6V_AB.pdb1	0.9995	12.87	0	2.06	0		1107	b3939_2rfv_A_scwrl.pdb	0.8874	23.91	0.03	2.74	0		1107	1CS1_D.pdb	0.3699	32.76	0.49	1.72	0		1107	b0134_1o68_A_jackal.pdb	0.9168	23.02	0.29	1.94	0		1107	b3469_3fpb_A_modeller.pdb	0.9995	13.15	0.02	0.87	0		1107	b2284_2fug_1_modeller.pdb
1108	2GSK_AB.pdb	0.09885	39.42	0.16	2.5	0		1108	b1768_3hb7_A_scwrl.pdb	0.9995	12.85	0	0.54	0		1108	b3727_2onk_C_scwrl.pdb	0.8875	23.91	1	2.34	0		1108	b3990_2fb3_B_modeller.pdb	0.3699	32.76	0.39	2.22	0		1108	b3612_1o98_A_jackal.pdb	0.9168	23.02	0.11	2.19	0		1108	b4287_1g6h_A_modeller.pdb	0.9995	13.06	0.02	2.13	0		1108	b1007_3k88_A_scwrl.pdb
1109	2GSK_A.pdb	0.09885	39.42	0.07	2.5	0		1109	b4242_1wpg_A_modeller.pdb	0.9995	12.85	0	1.76	0		1109	3G5I_ABCD.pdb1	0.8876	23.91	0.3	2.38	0		1109	b2290_1ams_A_scwrl.pdb	0.37	32.76	0.72	2.33	0		1109	b2661_2ilu_A_scwrl.pdb	0.917	23.01	0.44	1.86	0		1109	1TT8_A.pdb	0.9995	13.02	0.02	0.97	0		1109	b0421_3p41_A_scwrl.pdb
1110	b2103_1jxi_A_jackal.pdb	0.09909	39.41	0.12	2.44	0		1110	b0368_1e5h_A_modeller.pdb	0.9995	12.84	0	0.65	0		1110	3QAS_AB.pdb1	0.8877	23.9	1	1.98	0		1110	1DOS_AB.pdb1	0.37	32.76	0.24	2.57	0		1110	1L8A_A.pdb	0.9171	23.01	0.08	2.8	0		1110	b2039_1iim_A_modeller.pdb	0.9995	13	0.02	1.09	0		1110	b0893_2dq3_A_modeller.pdb
1111	b0832_3dhw_A_modeller.pdb	0.09913	39.41	0.81	2.64	0		1111	b1224_2jir_A_scwrl.pdb	0.9995	12.84	0	1.58	0		1111	b0174_2dtn_B_jackal.pdb	0.8877	23.9	0.91	2.6	0		1111	3KVV_ABCDEF.pdb1	0.3706	32.75	0.15	2.33	0		1111	1Z7E_ABCDEF.pdb1	0.9171	23.01	0.03	2.42	0		1111	b3161_3ncy_A_jackal.pdb	0.9995	12.97	0.02	1.2	0		1111	b2027_3b8p_A_scwrl.pdb
1112	b1640_3qbw_A_modeller.pdb	0.09945	39.4	0.54	2.45	0		1112	b3974_3aez_A_scwrl.pdb	0.9995	12.84	0	1.67	0		1112	b1603_1l7e_A_scwrl.pdb	0.8878	23.9	0.52	2.29	0		1112	b2541_1bdb_A_scwrl.pdb	0.3708	32.75	0.41	2.27	0		1112	1MZR_A.pdb	0.9175	23	0.58	1.75	0		1112	b0997_1dmr_A_scwrl.pdb	0.9995	12.96	0.02	1.94	0		1112	b2029_2iyp_A_modeller.pdb
1113	b2416_2vwt_A_scwrl.pdb	0.09947	39.4	0.61	2.38	0		1113	b0860_3r39_A_scwrl.pdb	0.9995	12.84	0	1.98	0		1113	b1483_2olj_A_scwrl.pdb	0.8878	23.9	0.48	2.32	0		1113	b3771_2gp4_A_scwrl.pdb	0.3711	32.74	0.92	2.51	0		1113	1TRE_AB.pdb1	0.9176	22.99	1	2.46	0		1113	b1394_1rjn_B_scwrl.pdb	0.9995	12.92	0.02	1.64	0		1113	b1249_2c1l_A_modeller.pdb
1114	b1210_2i99_A_scwrl.pdb	0.09954	39.39	0.18	2.59	0		1114	b0421_2e90_A_scwrl.pdb	0.9996	12.83	0	0.4	0		1114	b0199_1b0u_A_scwrl.pdb	0.888	23.9	0.3	2.27	0		1114	1RYA_AB.pdb1	0.3711	32.74	0.15	2.03	0		1114	b0514_3cwc_A_modeller.pdb	0.9176	23	0.13	2.33	0		1114	b1701_1md9_A_scwrl.pdb	0.9995	12.92	0.02	2.06	0		1114	b2499_3fd6_A_scwrl.pdb
1115	b0074_1sr9_A_scwrl.pdb	0.09983	39.38	0.82	2.54	0		1115	b3236_1b8u_A_scwrl.pdb	0.9996	12.83	0	0.92	0		1115	b2467_2gt4_A_scwrl.pdb	0.888	23.9	0.23	2.08	0		1115	2WNN_B.pdb	0.3712	32.74	0.66	2.18	0		1115	b1761_1aup_A_scwrl.pdb	0.9177	22.99	0.65	2.17	0		1115	1KNQ_AB.pdb1	0.9995	13.15	0.01	1.13	0		1115	b1094_2fvf_A_modeller.pdb
1116	b1873_2j7a_C_modeller.pdb	0.09997	39.37	0.23	2.42	0		1116	2WDQ_A.pdb	0.9996	12.83	0	1	0		1116	b3560_3rf1_A_modeller.pdb	0.8885	23.88	0.49	2.53	0		1116	b4374_2gfh_A_jackal.pdb	0.3715	32.73	0.17	2.3	0		1116	b2508_1mew_A_scwrl.pdb	0.9177	22.99	0.12	1.61	0		1116	b2132_2x41_A_scwrl.pdb	0.9995	13.13	0.01	1.52	0		1116	b3385_2hsz_A_scwrl.pdb
1117	1C8U_A.pdb	0.1001	39.37	0.22	2.25	0		1117	b0386_2i76_A_modeller.pdb	0.9996	12.83	0	1.03	0		1117	1KV7_A.pdb	0.8888	23.88	0.41	1.89	0		1117	b3671_2ez8_A_modeller.pdb	0.3716	32.73	0.13	2.39	0		1117	b2134_1es2_A_modeller.pdb	0.9177	22.99	0.11	1.97	0		1117	b3951_1r8w_A_scwrl.pdb	0.9995	13.12	0.01	2.01	0		1117	b0003_1h74_A_modeller.pdb
1118	b0692_3ncy_A_scwrl.pdb	0.1002	39.36	0.8	2.18	0		1118	b3236_1i0z_A_scwrl.pdb	0.9996	12.83	0	1.62	0		1118	b3365_3nt6_A_scwrl.pdb	0.8888	23.88	0.04	2.09	0		1118	b3386_3exs_A_scwrl.pdb	0.3717	32.73	0.08	1.91	0		1118	1SFF_AB.pisa2.pdb	0.9179	22.99	1	1.96	0		1118	b3960_2vd6_A_scwrl.pdb	0.9995	13.11	0.01	2.04	0		1118	b0159_3lgs_A_scwrl.pdb
1119	2FWM_X(4).pdb1	0.1002	39.37	0.66	2.63	0		1119	b3093_1pw4_A_modeller.pdb	0.9996	12.83	0	2.01	0		1119	b1587_1ti2_A_scwrl.pdb	0.8889	23.87	0.74	2.16	0		1119	3CUZ_A.pdb	0.3722	32.72	0.28	2.32	0		1119	b1059_1mxt_A_modeller.pdb	0.9181	22.98	0.29	2.69	0		1119	b4384_3enz_A_modeller.pdb	0.9995	13.07	0.01	1.03	0		1119	b2675_2cvv_A_scwrl.pdb
1120	2FWM_X.pdb	0.1002	39.37	0.66	2.63	0		1120	b3617_2bwp_A_modeller.pdb	0.9996	12.82	0	0.22	0		1120	b3469_3cjk_B_scwrl.pdb	0.889	23.87	1	1.61	0		1120	b1238_1xx6_A_scwrl.pdb	0.3723	32.72	0.75	2.3	0		1120	b2907_2x3n_A_scwrl.pdb	0.9183	22.97	0.06	2.03	0		1120	1CIB_A.pdb	0.9995	13.06	0.01	1.26	0		1120	b2028_1dli_A_scwrl.pdb
1121	b0888_1tdf_A_modeller.pdb	0.1002	39.36	0.28	2.44	0		1121	b2149_1ji0_A_modeller.pdb	0.9996	12.81	0	0.36	0		1121	b2407_1z39_A_scwrl.pdb	0.889	23.87	0.48	2.6	0		1121	b0578_2wzw_A_jackal.pdb	0.3723	32.72	0.16	2.44	0		1121	b4390_1lw7_A_modeller.pdb	0.9184	22.97	0.17	1.98	0		1121	b4233_2jfg_A_scwrl.pdb	0.9995	13.04	0.01	1.33	0		1121	b3212_1ea0_A_modeller.pdb
1122	b1854_2e28_A_scwrl.pdb	0.1002	39.36	0.16	2.68	0		1122	b3642_1lh0_B_modeller.pdb	0.9996	12.81	0	0.54	0		1122	b2751_3agj_A_scwrl.pdb	0.889	23.87	0.17	1.97	0		1122	2G8O_AB.pdb1	0.3725	32.72	0.36	2.47	0		1122	b2040_1kc3_A_jackal.pdb	0.9186	22.96	0.27	2.17	0		1122	2AA4_A.pdb	0.9995	13.03	0.01	1.03	0		1122	b2711_2v3a_A_modeller.pdb
1123	3LCB_CD.pisa4.pdb	0.1003	39.36	0.63	2.4	0		1123	2HWG_AB.pdb1	0.9996	12.81	0	0.73	0		1123	b0414_2d5n_B_modeller.pdb	0.8891	23.87	0.06	1.68	0		1123	2WSK_A.pdb	0.3727	32.71	0.61	2.49	0		1123	1QSG_A.pdb	0.9187	22.96	0.1	2.23	0		1123	b2029_2iyp_A_modeller.pdb	0.9995	13.03	0.01	1.56	0		1123	b0765_1oxu_A_jackal.pdb
1124	b0417_3c9r_A_modeller.pdb	0.1004	39.36	0.38	2.45	0		1124	b0347_2dkh_A_jackal.pdb	0.9996	12.81	0	1.56	0		1124	b2542_2yvf_A_scwrl.pdb	0.8896	23.85	0.28	2.36	0		1124	b0273_1akm_A_scwrl.pdb	0.3729	32.71	0.71	2.49	0		1124	b0720_3msu_A_modeller.pdb	0.9187	22.96	0.06	1.79	0		1124	3FWM_A.pdb1	0.9995	13.01	0.01	1.76	0		1124	1A96_B.pdb
1125	b1378_2c42_A_jackal.pdb	0.1006	39.35	0.85	2.3	0		1125	b4005_1kj8_A_jackal.pdb	0.9996	12.81	0	2.19	0		1125	1ZFN_A.pdb	0.8898	23.85	0.12	1.57	0		1125	b1297_2whi_A_modeller.pdb	0.3732	32.71	0.29	2.59	0		1125	1CM7_A.pdb	0.9189	22.95	0.33	1.67	0		1125	b1106_3fi8_A_modeller.pdb	0.9995	12.97	0.01	2.23	0		1125	b0931_2f7f_A_scwrl.pdb
1126	b3455_2onk_A_scwrl.pdb	0.1006	39.35	0.47	2.29	0		1126	b2803_2cgj_A_scwrl.pdb	0.9996	12.8	0	0.44	0		1126	b1059_1ng4_A_scwrl.pdb	0.8899	23.84	1	2.36	0		1126	b1094_2fvf_A_modeller.pdb	0.3733	32.7	0.86	2.33	0		1126	1CM7_AB.pdb1	0.9189	22.95	0.33	1.67	0		1126	b2836_3lnv_A_modeller.pdb	0.9995	12.97	0.01	2.28	0		1126	b0403_1qho_A_scwrl.pdb
1127	b1467_1q16_B_scwrl.pdb	0.1006	39.35	0.36	2.46	0		1127	b4032_2r6g_F_modeller.pdb	0.9996	12.8	0	1.82	0		1127	1U2E_AC.pdb1	0.8899	23.84	0.51	2.56	0		1127	1QF6_A(2).pisa3.pdb	0.3733	32.7	0.2	2.75	0		1127	b0368_1e5h_A_modeller.pdb	0.9189	22.95	0.25	2.22	0		1127	b2943_1pw4_A_scwrl.pdb	0.9995	12.95	0.01	0.98	1		1127	b1475_1kek_A_jackal.pdb
1128	b3708_3gzd_A_scwrl.pdb	0.1006	39.35	0.31	2.4	0		1128	b4374_1z4i_A_scwrl.pdb	0.9996	12.8	0	1.9	0		1128	1U2E_A.pdb	0.8899	23.84	0.38	2.56	0		1128	2F00_A.pdb	0.3733	32.7	0.11	2.45	0		1128	b3639_1u7w_A_scwrl.pdb	0.919	22.95	0.26	2.15	0		1128	b1090_1vi1_A_jackal.pdb	0.9995	12.95	0.01	2.56	0		1128	b1441_1z47_A_scwrl.pdb
1129	1S0A_AB.pdb1	0.1006	39.35	0.13	2.56	0		1129	b1801_2wsw_A_scwrl.pdb	0.9996	12.79	0	0.55	0		1129	b4468_3pm9_A_modeller.pdb	0.8899	23.85	0.12	2.49	0		1129	b1858_2onk_A_modeller.pdb	0.3735	32.7	0.92	2.45	0		1129	1GMX_A.pdb1	0.9193	22.94	1	1.76	0		1129	b4242_1q3i_A_scwrl.pdb	0.9995	12.89	0.01	1.2	0		1129	b1858_3fvq_A_modeller.pdb
1130	b0241_3a2s_X_modeller.pdb	0.1007	39.34	0.24	2.24	0		1130	2O8V_A(2).pdb1	0.9996	12.79	0	0.6	0		1130	b1588_1dmr_A_scwrl.pdb	0.8899	23.84	0.07	2	0		1130	2ZU0_ACD.pdb1	0.3736	32.7	0.96	2.65	0		1130	1E0T_ABCD.pdb1	0.9193	22.93	0.93	1.88	0		1130	b2487_2fug_4_jackal.pdb	0.9995	12.87	0.01	1.78	0		1130	b2053_2pk3_A_scwrl.pdb
1131	b3789_1h5r_A_scwrl.pdb	0.1009	39.34	0.1	2.32	0		1131	2O8V_A.pdb	0.9996	12.79	0	0.6	0		1131	b1440_1d9y_A_scwrl.pdb	0.89	23.84	0.25	1.88	0		1131	b0133_3q10_A_jackal.pdb	0.3741	32.69	1	2.62	0		1131	b3012_1vbj_A_scwrl.pdb	0.9194	22.93	0.79	1.95	0		1131	b0864_2olj_A_modeller.pdb	0.9995	13.17	0	0.9	0		1131	2RDZ_A.pdb
1132	b4035_2onk_A_scwrl.pdb	0.101	39.33	0.75	2.51	0		1132	b3829_1u1h_A_modeller.pdb	0.9996	12.79	0	0.66	0		1132	1IGW_ABCD.pdb1	0.89	23.84	0.02	1.3	0		1132	1KF6_ABCD.pdb1	0.3741	32.69	0.47	2.36	0		1132	1L5J_AB.pdb	0.9195	22.93	0.22	1.83	0		1132	b1484_2onk_A_modeller.pdb	0.9995	13.16	0	1.43	0		1132	b1761_1aup_A_scwrl.pdb
1133	b2287_2fug_6_scwrl.pdb	0.1011	39.33	0.55	2.59	0		1133	b2283_1l0v_B_scwrl.pdb	0.9996	12.79	0	1.66	0		1133	b2156_3l1l_A_scwrl.pdb	0.8901	23.84	0.2	1.88	0		1133	3EYW_A.pdb	0.3743	32.69	0.51	2.36	0		1133	b1761_3etd_A_scwrl.pdb	0.9197	22.92	1	2.31	0		1133	b2523_3kzw_A_scwrl.pdb	0.9995	13.16	0	1.84	0		1133	b3785_3b8o_A_scwrl.pdb
1134	b2418_3keu_A_modeller.pdb	0.1011	39.33	0.34	2.76	0		1134	b0025_2x0k_A_scwrl.pdb	0.9996	12.79	0	1.95	0		1134	b2251_2o1c_A_scwrl.pdb	0.8902	23.84	1	1.28	0		1134	b1009_3om8_A_scwrl.pdb	0.3744	32.69	0.79	2.4	0		1134	b3469_3a1d_A_scwrl.pdb	0.9197	22.92	0.12	1.92	0		1134	b2037_3mkt_A_jackal.pdb	0.9995	13.14	0	1.67	0		1134	b0084_3oc2_A_scwrl.pdb
1135	b1385_2imp_A_modeller.pdb	0.1011	39.33	0.24	2.29	0		1135	b2287_2fug_6_scwrl.pdb	0.9996	12.79	0	1.96	0		1135	b4208_3l1l_A_scwrl.pdb	0.8902	23.84	0.34	2.3	0		1135	1ECC_A.pdb	0.3745	32.68	0.62	2.35	0		1135	b2476_2z02_A_jackal.pdb	0.9199	22.92	0.24	2.43	0		1135	1GG1_ABCD.pdb1	0.9995	13.13	0	1.24	0		1135	1HXQ_A.pdb
1136	b1395_1f17_A_scwrl.pdb	0.1011	39.33	0.22	2.57	0		1136	b2502_2flo_A_jackal.pdb	0.9996	12.78	0	0.8	0		1136	1GUQ_AB.pdb1	0.8902	23.84	0.04	2.38	0		1136	3PCO_B.pdb	0.3749	32.68	0.76	2.08	0		1136	1TDJ_A.pdb	0.9199	22.91	0.07	2.11	0		1136	b1301_2iw5_A_scwrl.pdb	0.9995	13.13	0	1.94	0		1136	1NPD_A.pdb
1137	b0025_1t6x_A_scwrl.pdb	0.1012	39.32	0.85	2.34	0		1137	b0596_2dte_A_modeller.pdb	0.9996	12.78	0	1.63	0		1137	b4139_2vd6_A_scwrl.pdb	0.8905	23.83	0.68	2.45	0		1137	b0697_2zxe_A_scwrl.pdb	0.3749	32.68	0.43	2.67	0		1137	b1014_3itg_A_modeller.pdb	0.92	22.91	0.29	2.2	0		1137	1Z7E_ABCDEF.pdb1	0.9995	13.13	0	2.3	0		1137	b0937_3lcm_A_scwrl.pdb
1138	1XDP_A.pdb	0.1012	39.32	0.33	2.17	0		1138	1HTT_AB.pdb1	0.9996	12.78	0	2.09	0		1138	b0650_1kax_A_scwrl.pdb	0.8905	23.83	0.12	2.3	0		1138	b1849_3etj_A_scwrl.pdb	0.375	32.68	0.72	2.14	0		1138	b2097_1w8s_A_scwrl.pdb	0.9201	22.91	0.68	2.27	0		1138	b1397_1wdk_C_modeller.pdb	0.9995	13.12	0	0.94	0		1138	b2498_1vst_A_modeller.pdb
1139	b4069_3e7w_A_jackal.pdb	0.1012	39.32	0.24	2.53	0		1139	b0861_3dhw_A_modeller.pdb	0.9996	12.77	0	1.18	0		1139	b0758_1gup_A_scwrl.pdb	0.8909	23.82	0.62	2.08	0		1139	b0038_1xvv_A_jackal.pdb	0.3752	32.67	0.38	2.42	0		1139	b2131_3mam_A_scwrl.pdb	0.9203	22.9	0.06	1.89	0		1139	b0241_2iww_A_scwrl.pdb	0.9995	13.12	0	2.1	0		1139	1Y6V_A.pdb
1140	b2601_1n8f_A_modeller.pdb	0.1018	39.3	0.92	2.56	0		1140	b2132_2x41_A_scwrl.pdb	0.9996	12.77	0	1.97	0		1140	b2425_2onr_A_modeller.pdb	0.8909	23.82	0.46	2.5	0		1140	b1745_1yni_A_modeller.pdb	0.3753	32.67	0.74	1.99	0		1140	b1682_1b0u_A_scwrl.pdb	0.9204	22.9	0.86	2.05	0		1140	b1390_1t0q_A_modeller.pdb	0.9995	13.12	0	2.25	0		1140	b4267_1pl8_A_jackal.pdb
1141	1C8U_AB.pdb1	0.1018	39.3	0.2	2.37	0		1141	3KEF_A.pdb	0.9996	12.76	0	0.69	0		1141	b2066_2jeo_A_modeller.pdb	0.8909	23.82	0.18	2.59	0		1141	1ECM_AB.pdb2	0.3761	32.66	0.88	2.42	0		1141	b1621_3qnq_A_jackal.pdb	0.9204	22.9	0.21	2	0		1141	b1270_1g5t_A_modeller.pdb	0.9995	13.1	0	1.9	0		1141	b1270_1g64_A_modeller.pdb
1142	b1238_1g5t_A_scwrl.pdb	0.1019	39.29	0.37	2.48	0		1142	b0655_3r39_A_scwrl.pdb	0.9996	12.76	0	1.47	0		1142	b0323_3ll5_C_scwrl.pdb	0.8913	23.81	0.44	1.98	0		1142	1PTM_AB.pdb1	0.3764	32.65	0.28	2.72	0		1142	b2587_1pw4_A_scwrl.pdb	0.9205	22.9	0.22	2.22	0		1142	b1385_2o2p_A_modeller.pdb	0.9995	13.08	0	1.4	0		1142	b4122_2isb_A_jackal.pdb
1143	b1661_1kp9_A_scwrl.pdb	0.1019	39.29	0.36	2.02	0		1143	b2234_2cvv_A_jackal.pdb	0.9996	12.75	0	1.05	0		1143	b3189_3iss_A_scwrl.pdb	0.8913	23.81	0.2	2.49	0		1143	b1682_1b0u_A_scwrl.pdb	0.3765	32.65	0.55	2.32	0		1143	b0037_3qov_A_scwrl.pdb	0.9206	22.89	1	1.83	0		1143	1O8B_AB.pdb1	0.9995	13.06	0	0.62	0		1143	1FFT_A.pdb
1144	b0149_3fwm_A_scwrl.pdb	0.1019	39.29	0.32	2.15	0		1144	b4367_2x0o_A_scwrl.pdb	0.9996	12.75	0	1.9	0		1144	3O4F_AB.pdb1	0.8913	23.81	0.13	2.45	0		1144	b2866_1rm6_A_scwrl.pdb	0.3766	32.65	0.92	2.5	0		1144	b2416_1vbh_A_scwrl.pdb	0.9208	22.88	0.05	2.57	0		1144	b1539_1xg5_A_scwrl.pdb	0.9995	13.06	0	1.61	0		1144	b2103_3ibq_A_jackal.pdb
1145	1GG1_ABCD.pdb1	0.1021	39.28	0.46	2.51	0		1145	3BIG_A.pdb1	0.9996	12.74	0	1.24	0		1145	b2574_1knp_A_scwrl.pdb	0.8914	23.8	1	2.04	0		1145	b3727_2onk_C_scwrl.pdb	0.3767	32.65	0.81	2.51	0		1145	b4233_3hn7_A_jackal.pdb	0.9209	22.88	0.82	2.38	0		1145	b2215_1t16_A_modeller.pdb	0.9995	13.04	0	1.75	0		1145	3BUL_A.pdb
1146	b3625_3f61_A_scwrl.pdb	0.1022	39.28	0.58	2.74	0		1146	b1859_2nq2_A_jackal.pdb	0.9996	12.74	0	1.37	0		1146	b0474_2v54_A_scwrl.pdb	0.8914	23.8	0.05	2.02	0		1146	1TJ7_A.pdb	0.3768	32.64	0.74	2.5	0		1146	2WYL_ABCDEF.pdb1	0.9209	22.88	0.74	2.16	0		1146	1KQF_C.pdb	0.9995	13.01	0	1.23	0		1146	b0242_2ako_A_scwrl.pdb
1147	b3633_2xci_A_scwrl.pdb	0.1023	39.27	0.21	2.61	0		1147	b1637_1h3e_A_modeller.pdb	0.9996	12.73	0	0.93	0		1147	b1854_2g50_A_jackal.pdb	0.8915	23.8	0.95	2.5	0		1147	b3551_1eu1_A_scwrl.pdb	0.3768	32.65	0.34	2.52	0		1147	b2312_1g9s_B_scwrl.pdb	0.9209	22.88	0.2	2.15	0		1147	b0149_3fwm_A_scwrl.pdb	0.9995	13.01	0	1.76	0		1147	b2040_1kc1_A_jackal.pdb
1148	b0508_1k77_A_scwrl.pdb	0.1023	39.28	0.04	2	0		1148	b2284_2fug_1_modeller.pdb	0.9996	12.73	0	1.43	0		1148	b4015_1igw_A_scwrl.pdb	0.8915	23.8	0.27	2	0		1148	b3385_3d6j_A_scwrl.pdb	0.3769	32.64	0.65	2.73	0		1148	b3012_1a80_A_jackal.pdb	0.921	22.88	0.61	1.87	0		1148	1Z7E_A.pdb	0.9995	13.01	0	2.35	0		1148	b2810_3nra_A_scwrl.pdb
1149	b0463_1vf7_A_scwrl.pdb	0.1028	39.25	0.57	2.48	0		1149	1FRW_A.pdb	0.9996	12.73	0	1.49	0		1149	b1603_2rir_A_scwrl.pdb	0.8918	23.79	0.33	2.13	0		1149	b0811_1wdn_A_modeller.pdb	0.3771	32.64	0.32	2.41	0		1149	b1062_1xge_A_modeller.pdb	0.921	22.88	0.47	1.06	0		1149	b3480_3dhw_C_jackal.pdb	0.9995	12.99	0	1.55	0		1149	b3939_2rfv_A_scwrl.pdb
1150	b3265_1vf7_A_scwrl.pdb	0.1028	39.25	0.57	2.48	0		1150	1YR3_ABCDEF.pdb1	0.9996	12.73	0	1.81	0		1150	b1682_2d2f_A_scwrl.pdb	0.8919	23.79	0.28	2.04	0		1150	b0474_1n5j_A_scwrl.pdb	0.3778	32.63	0.58	2.47	0		1150	1GVF_A.pdb	0.9212	22.87	0.4	2.11	0		1150	1YLR_AB.pdb1	0.9995	12.98	0	0.8	0		1150	b1440_1d9y_A_scwrl.pdb
1151	b2215_1e54_A_jackal.pdb	0.1029	39.25	0.81	2.12	0		1151	b1033_2p9c_A_scwrl.pdb	0.9996	12.72	0	0.28	0		1151	b3236_1i0z_A_scwrl.pdb	0.8921	23.78	0.22	2.55	0		1151	b4119_1u8x_X_modeller.pdb	0.3779	32.63	0.77	2.81	0		1151	b4005_2r87_A_scwrl.pdb	0.9212	22.87	0.07	2.12	0		1151	b1636_2ddo_A_modeller.pdb	0.9995	12.97	0	1.22	0		1151	b3870_1f52_A_scwrl.pdb
1152	b3001_3eau_A_modeller.pdb	0.1029	39.25	0.72	2.54	0		1152	b3642_1lh0_A_scwrl.pdb	0.9996	12.72	0	0.31	0		1152	b2344_1qfg_A_scwrl.pdb	0.8922	23.78	0.86	2.18	0		1152	1K0W_A(4).pdb1	0.3783	32.62	0.91	2.45	0		1152	1Q95_ABCDEFGHIJKL.pdb1	0.9214	22.86	0.63	2.08	0		1152	b0421_2e90_A_scwrl.pdb	0.9995	12.95	0	1.6	0		1152	1IEZ_A.pdb
1153	b0002_3ing_A_scwrl.pdb	0.1029	39.25	0.25	2.68	0		1153	3PCO_A.pdb	0.9996	12.71	0	1.01	0		1153	b0273_1akm_A_scwrl.pdb	0.8922	23.78	0.86	2.43	0		1153	b2262_3h02_A_scwrl.pdb	0.3785	32.62	0.98	2.77	0		1153	b1378_1kek_A_jackal.pdb	0.9215	22.86	0.68	2.4	0		1153	1B9L_ABCDEFGH.pdb1	0.9995	12.94	0	0.78	0		1153	b3380_3m8w_A_scwrl.pdb
1154	b3454_1g6h_A_jackal.pdb	0.103	39.25	0.36	2.27	0		1154	1BXK_AB.pdb1	0.9996	12.71	0	1.25	0		1154	b0123_1of0_A_modeller.pdb	0.8923	23.78	1	2.1	0		1154	b3089_2nwx_A_modeller.pdb	0.3786	32.61	0.68	2.49	0		1154	2BHS_A.pdb	0.9216	22.86	0.33	2.44	0		1154	1GAD_O(2)P(2).pdb1	0.9995	12.94	0	1.5	0		1154	b4322_1tz9_A_scwrl.pdb
1155	b1637_2jan_A_modeller.pdb	0.103	39.25	0.26	2.58	0		1155	b0158_2etv_A_scwrl.pdb	0.9996	12.71	0	1.72	0		1155	b0731_2kyr_A_scwrl.pdb	0.8923	23.78	0.69	1.99	0		1155	1R6W_A.pdb	0.3786	32.62	0.42	2.79	0		1155	b2502_3cj9_A_modeller.pdb	0.9217	22.85	0.12	1.21	0		1155	b4213_2z1a_A_scwrl.pdb	0.9995	12.94	0	1.91	0		1155	b3640_3gf0_A_scwrl.pdb
1156	1K87_A(2).pdb2	0.103	39.25	0.12	2.37	0		1156	1K92_A(4).pdb1	0.9996	12.7	0	0.43	0		1156	b1059_2uzz_A_modeller.pdb	0.8924	23.77	0.49	2.06	0		1156	b1661_1kp9_A_scwrl.pdb	0.3792	32.61	0.32	2.3	0		1156	b3365_2yvj_A_scwrl.pdb	0.9219	22.85	0.93	1.91	0		1156	b4087_3ozx_A_scwrl.pdb	0.9995	12.93	0	2.03	0		1156	b4015_1xg4_A_scwrl.pdb
1157	b1606_3gem_A_jackal.pdb	0.1031	39.24	0.38	2.28	0		1157	b3374_1v1a_A_modeller.pdb	0.9996	12.7	0	1.05	0		1157	b1441_1oxu_A_scwrl.pdb	0.8926	23.77	1	1.77	0		1157	b3990_3ciw_A_scwrl.pdb	0.3797	32.6	0.11	2.46	0		1157	b0158_2etv_A_scwrl.pdb	0.9219	22.84	0.35	2.67	0		1157	b2574_1mxt_A_scwrl.pdb	0.9995	12.92	0	1.08	0		1157	b0781_2fb3_A_modeller.pdb
1158	b2895_3esx_A_jackal.pdb	0.1034	39.23	0.92	2.35	0		1158	2GB5_AB.pdb1	0.9996	12.7	0	1.1	0		1158	b0480_1ii7_A_scwrl.pdb	0.8926	23.77	0.9	2.19	0		1158	b2320_2p9c_A_jackal.pdb	0.3802	32.59	0.12	2.59	0		1158	b0639_1nup_A_scwrl.pdb	0.9221	22.84	1	1.74	0		1158	1MLA_A.pdb	0.9995	12.92	0	1.93	0		1158	1C0A_A.pdb
1159	1GTR_A.pdb	0.1035	39.22	0.92	2.43	0		1159	b3212_1ea0_A_modeller.pdb	0.9996	12.7	0	1.14	0		1159	b3236_1b8u_A_scwrl.pdb	0.8926	23.77	0.13	2.42	0		1159	3PW1_A.pdb	0.3809	32.58	0.46	2.75	0		1159	b3940_1ebu_D_modeller.pdb	0.9221	22.84	0.65	2.33	0		1159	1FEP_A.pdb	0.9995	12.88	0	1.5	0		1159	b3132_3ekl_A_scwrl.pdb
1160	1T4B_AB.pdb1	0.1035	39.23	0.41	2.51	0		1160	b0421_3p41_A_scwrl.pdb	0.9996	12.7	0	1.23	0		1160	b2309_3r39_A_scwrl.pdb	0.8928	23.76	1	2.08	0		1160	b0062_2hxg_A_jackal.pdb	0.3822	32.55	0.45	2.6	0		1160	b0185_2f9y_A_modeller.pdb	0.9221	22.84	0.33	1.59	0		1160	b2563_2qg8_A_modeller.pdb	0.9995	12.88	0	1.76	0		1160	b2366_1ve5_A_scwrl.pdb
1161	b0910_1ko5_A_scwrl.pdb	0.1037	39.22	0.85	2.48	0		1161	b2096_1gvf_A_scwrl.pdb	0.9996	12.7	0	1.53	0		1161	b3882_3adp_A_scwrl.pdb	0.8928	23.76	0.22	1.87	0		1161	b0104_2ble_A_modeller.pdb	0.3823	32.55	0.92	2.58	0		1161	b1927_3k8l_A_scwrl.pdb	0.9222	22.83	0.93	2.47	0		1161	b1189_3rha_A_scwrl.pdb	0.9995	12.85	0	1.54	0		1161	b3623_1psw_A_modeller.pdb
1162	b3564_3ll3_A_jackal.pdb	0.1037	39.22	0.38	2.32	0		1162	b0365_3hn0_A_scwrl.pdb	0.9996	12.7	0	1.75	0		1162	b2392_2jln_A_scwrl.pdb	0.893	23.76	0.05	1.71	0		1162	b2907_2x3n_A_scwrl.pdb	0.3824	32.55	0.15	2.62	0		1162	b1185_3e9j_C_modeller.pdb	0.9222	22.83	0.14	2.23	0		1162	b0522_3g8c_A_jackal.pdb	0.9995	12.85	0	2.04	0		1162	b1605_3ncy_A_scwrl.pdb
1163	b0870_1lw5_B_jackal.pdb	0.104	39.2	0.41	2.33	0		1163	b3642_1sto_A_jackal.pdb	0.9996	12.69	0	0.32	0		1163	b3610_1i9d_A_scwrl.pdb	0.8931	23.76	1	1.16	0		1163	1MSK_A.pdb	0.3827	32.55	0.32	2.38	0		1163	2DQ6_A.pdb	0.9222	22.83	0.1	2.1	0		1163	2PUR_A(2)B(2).pdb1	0.9996	12.75	1	1.71	0		1163	b1392_1qfz_A_scwrl.pdb
1164	b0588_2qi9_C_scwrl.pdb	0.104	39.2	0.29	2.48	0		1164	b2867_3eub_C_scwrl.pdb	0.9996	12.69	0	0.43	0		1164	2W70_A.pdb	0.8931	23.76	0.14	2.16	0		1164	1V9Y_AB.pdb1	0.3833	32.54	0.93	2.68	0		1164	1GPM_AC.pisa2.pdb	0.9222	22.83	0.08	1.82	0		1164	b3371_2zj3_A_jackal.pdb	0.9996	12.61	1	1.51	0		1164	2AA4_A.pdb
1165	1JZ7_ABCD.pdb1	0.1048	39.17	0.62	2.34	0		1165	b2307_3dhw_A_scwrl.pdb	0.9996	12.69	0	0.57	0		1165	b0789_3hsi_A_modeller.pdb	0.8932	23.75	0.38	2.25	0		1165	b3924_1qfz_A_scwrl.pdb	0.3835	32.53	0.66	2.42	0		1165	b0347_2dkh_A_jackal.pdb	0.9225	22.82	0.76	2.08	0		1165	b2478_3i7s_A_modeller.pdb	0.9996	12.45	1	1.76	0		1165	b0630_1w66_A_jackal.pdb
1166	b3940_1ebu_D_modeller.pdb	0.1048	39.17	0.55	2.47	0		1166	b0323_2e9y_A_scwrl.pdb	0.9996	12.69	0	1.44	0		1166	b0212_2p1e_A_scwrl.pdb	0.8936	23.74	0.5	2.53	0		1166	b3942_2b2r_A_modeller.pdb	0.3836	32.53	0.58	2.43	0		1166	b0628_3ciw_A_scwrl.pdb	0.9225	22.82	0.09	2.42	0		1166	1T8K_A.pdb	0.9996	12.77	0.2	1.22	0		1166	b1521_1lj8_A_scwrl.pdb
1167	b3526_1v1a_A_scwrl.pdb	0.105	39.16	0.57	2.6	0		1167	b4258_1gax_A_scwrl.pdb	0.9996	12.69	0	1.54	0		1167	b3455_2onk_A_scwrl.pdb	0.8937	23.74	0.95	2.53	0		1167	b0394_2ap1_A_jackal.pdb	0.3836	32.53	0.2	1.97	0		1167	b3893_1kqf_B_jackal.pdb	0.9228	22.81	0.31	2.13	0		1167	b3916_3f5m_A_modeller.pdb	0.9996	12.71	0.2	1.98	0		1167	b4161_2rcn_A_modeller.pdb
1168	1YW6_A.pdb	0.105	39.16	0.37	2.38	0		1168	1F9Z_AB.pdb1	0.9996	12.69	0	1.66	0		1168	b0067_3d31_C_scwrl.pdb	0.8938	23.74	0.41	2.11	0		1168	b0837_1cq1_A_scwrl.pdb	0.3836	32.53	0.11	2.29	0		1168	1PPY_A.pdb	0.923	22.81	1	1.38	0		1168	b2129_3fvq_A_jackal.pdb	0.9996	12.72	0.14	1.2	0		1168	b2048_1pcm_X_scwrl.pdb
1169	1YW6_AB.pdb1	0.105	39.16	0.35	2.38	0		1169	1E0T_ABCD.pdb1	0.9996	12.69	0	2.17	0		1169	b2675_1pem_A_modeller.pdb	0.894	23.73	0.1	1.73	0		1169	1T16_A.pdb	0.3839	32.53	0.15	2.72	0		1169	b3380_3m8w_A_scwrl.pdb	0.9233	22.8	0.36	2.55	0		1169	b0415_1rvv_A_jackal.pdb	0.9996	12.56	0.14	1.22	0		1169	2IW1_A.pdb
1170	b0123_2x87_A_scwrl.pdb	0.1052	39.15	0.74	2.26	0		1170	b1094_2x2b_A_modeller.pdb	0.9996	12.68	0	0.37	0		1170	b2029_3fwn_A_scwrl.pdb	0.894	23.73	0.04	2.12	0		1170	1QJC_B.pdb	0.3842	32.52	0.45	1.83	0		1170	b0077_2ez8_A_modeller.pdb	0.9235	22.79	0.07	2.22	0		1170	b0864_1b0u_A_scwrl.pdb	0.9996	12.58	0.1	0.67	0		1170	b0720_3csc_A_modeller.pdb
1171	b3627_1ss9_A_scwrl.pdb	0.106	39.12	0.91	2.3	0		1171	2ANB_A.pdb	0.9996	12.68	0	0.58	0		1171	b2866_3eub_C_modeller.pdb	0.8941	23.73	0.9	2.21	0		1171	1DPE_A.pdb1	0.3847	32.51	0.68	2.55	0		1171	b2976_2gq3_A_scwrl.pdb	0.9236	22.78	0.2	2.12	0		1171	1F76_A.pdb	0.9996	12.62	0.09	1.47	0		1171	b1109_2yvj_A_scwrl.pdb
1172	b3709_3ncy_A_modeller.pdb	0.106	39.12	0.34	2.39	0		1172	b3925_3big_A_modeller.pdb	0.9996	12.68	0	1.24	0		1172	1UDC_A.pdb	0.8941	23.73	0.08	2.68	0		1172	b0827_1uuy_A_scwrl.pdb	0.3848	32.51	0.87	2.37	0		1172	1GYT_ABCDEF.pdb1	0.9236	22.79	0.02	1.51	0		1172	1U10_A.pdb	0.9996	12.65	0.08	1.52	0		1172	b0125_1bzy_A_jackal.pdb
1173	b0336_2jln_A_modeller.pdb	0.106	39.12	0.11	2.34	0		1173	1QSG_A.pdb	0.9996	12.67	0	0.46	0		1173	b0125_1p18_A_jackal.pdb	0.8942	23.72	0.06	2.35	0		1173	b3616_3meq_A_scwrl.pdb	0.3848	32.51	0.29	2.53	0		1173	1ESM_A.pdb	0.9237	22.78	0.31	1.78	0		1173	b0936_3hn0_A_scwrl.pdb	0.9996	12.69	0.07	1.53	0		1173	b2049_2x5z_A_scwrl.pdb
1174	b1210_1gpj_A_scwrl.pdb	0.1063	39.11	0.68	2.38	0		1174	1QF6_A(2).pisa3.pdb	0.9996	12.67	0	1.34	0		1174	b1388_1t0q_A_modeller.pdb	0.8943	23.72	0.62	2.63	0		1174	b1398_2y27_A_modeller.pdb	0.3848	32.51	0.2	2.71	0		1174	1ESM_AB.pdb1	0.9237	22.78	0.3	1.78	0		1174	b1208_2ww4_A_modeller.pdb	0.9996	12.75	0.06	0.75	0		1174	b2788_3p0w_A_scwrl.pdb
1175	b0386_3gt0_A_scwrl.pdb	0.1063	39.11	0.25	2.37	0		1175	b2750_2ofw_A_jackal.pdb	0.9996	12.67	0	1.49	0		1175	b1621_3qnq_A_jackal.pdb	0.8943	23.72	0.08	2.22	0		1175	2UZZ_A.pdb	0.385	32.51	0.4	2.56	0		1175	b3571_1qho_A_scwrl.pdb	0.9239	22.77	0.82	2.39	0		1175	b1603_1l7e_A_scwrl.pdb	0.9996	12.72	0.06	1.79	0		1175	b3370_3ncy_A_scwrl.pdb
1176	1WQ5_A.pdb	0.1064	39.1	0.59	2.69	0		1176	1VGV_AB.pdb1	0.9996	12.67	0	1.93	0		1176	b1778_2l1u_A_jackal.pdb	0.8943	23.72	0.04	2.18	0		1176	b1302_3oks_A_scwrl.pdb	0.3853	32.5	0.34	2.12	0		1176	b1661_1kpg_A_modeller.pdb	0.924	22.77	0.09	2.17	0		1176	b2400_2cfo_A_modeller.pdb	0.9996	12.59	0.06	0.97	0		1176	1Z7E_A.pdb
1177	b2162_1yoe_A_scwrl.pdb	0.1065	39.1	0.31	2.55	0		1177	1VGV_B.pdb	0.9996	12.67	0	1.93	0		1177	b2662_3q8n_A_modeller.pdb	0.8943	23.72	0.02	1.58	0		1177	b1761_1aup_A_scwrl.pdb	0.3853	32.5	0.23	2.53	0		1177	1Q16_B.pdb	0.9241	22.77	1	2.24	0		1177	b3540_1b0u_A_scwrl.pdb	0.9996	12.58	0.06	0.67	0		1177	b2615_1z0u_A_scwrl.pdb
1178	3FSU_A(2)CE.pdb1	0.1066	39.09	0.94	2.26	0		1178	1FFT_C.pdb	0.9996	12.66	0	1.89	0		1178	1H5R_ABCD.pdb1	0.8946	23.71	0.15	1.97	0		1178	1GSO_A.pdb	0.3856	32.5	0.91	2.07	0		1178	b3846_1f17_A_scwrl.pdb	0.9243	22.76	0.93	2.08	0		1178	b1247_2olj_A_scwrl.pdb	0.9996	12.53	0.06	1.84	0		1178	b3734_1fx0_A_modeller.pdb
1179	b3565_1a0d_A_scwrl.pdb	0.1066	39.09	0.2	2.55	1		1179	1JPD_X.pdb	0.9996	12.65	0	0.41	0		1179	b0736_2gf6_A_jackal.pdb	0.8947	23.71	0.95	2.16	0		1179	b2675_2cvu_A_modeller.pdb	0.3857	32.5	0.57	2.73	0		1179	b4268_1ko5_A_modeller.pdb	0.9243	22.76	0.17	1.27	0		1179	b3567_1ji0_A_scwrl.pdb	0.9996	12.47	0.06	1.82	0		1179	b0403_1jib_A_modeller.pdb
1180	b2507_2ywc_A_scwrl.pdb	0.1066	39.1	0.08	2.34	0		1180	b2841_1pw4_A_jackal.pdb	0.9996	12.65	0	1.43	0		1180	b1637_1h3e_A_modeller.pdb	0.8947	23.71	0.24	2.21	0		1180	1TRB_A(2).pdb1	0.3857	32.5	0.34	2.61	0		1180	b4239_2pwf_A_jackal.pdb	0.9244	22.75	0.09	1.38	0		1180	b3744_12as_A_modeller.pdb	0.9996	12.76	0.05	2.01	0		1180	b3430_1yp3_A_modeller.pdb
1181	1P7T_A.pdb	0.1068	39.09	0.17	2.75	0		1181	b3867_3iix_A_scwrl.pdb	0.9996	12.65	0	1.56	0		1181	b3132_2fiq_A_jackal.pdb	0.8948	23.71	0.14	1.4	0		1181	b2019_1z7n_E_scwrl.pdb	0.3863	32.49	0.92	2.71	0		1181	b0125_1bzy_A_jackal.pdb	0.9245	22.75	1	1.78	0		1181	1TJ2_A.pdb	0.9996	12.51	0.05	0.89	0		1181	b0339_1ekj_A_scwrl.pdb
1182	b0403_3k8l_A_scwrl.pdb	0.107	39.08	0.53	2.37	0		1182	2Q16_AB.pdb1	0.9996	12.64	0	0.45	0		1182	3KSS_A.pdb	0.8948	23.71	0.03	2.18	0		1182	1L2U_AB.pdb1	0.3863	32.49	0.77	2.68	0		1182	b2874_3ll5_C_scwrl.pdb	0.9245	22.75	0.93	1.73	0		1182	b2502_3cj9_A_modeller.pdb	0.9996	12.49	0.05	1.25	0		1182	b1398_2y27_A_modeller.pdb
1183	b0415_3mk3_1_jackal.pdb	0.1072	39.07	0.66	2.01	0		1183	b0929_3a2t_X_modeller.pdb	0.9996	12.64	0	1.26	0		1183	b2965_1c4k_A_modeller.pdb	0.895	23.7	1	1.75	0		1183	b0116_1yqz_A_scwrl.pdb	0.3865	32.48	0.08	2.38	0		1183	b1640_3cqy_A_modeller.pdb	0.9245	22.75	0.06	1.78	0		1183	b4132_3l1l_A_scwrl.pdb	0.9996	12.46	0.05	1.02	0		1183	b3788_1bxk_A_modeller.pdb
1184	b3258_3dh4_A_modeller.pdb	0.1072	39.07	0.66	2.39	0		1184	b0929_3a2s_X_modeller.pdb	0.9996	12.64	0	1.75	0		1184	b2203_2e80_A_jackal.pdb	0.895	23.7	0.86	1.93	0		1184	b2751_1b23_P_scwrl.pdb	0.3867	32.48	0.62	2.4	0		1184	1D2F_AB.pdb1	0.9247	22.74	0.74	2.72	0		1184	b2738_1dzv_P_scwrl.pdb	0.9996	12.79	0.04	1.14	0		1184	b0104_2c6q_A_scwrl.pdb
1185	b2206_2jiq_A_scwrl.pdb	0.1072	39.07	0.25	2.45	0		1185	b0829_3ozx_A_scwrl.pdb	0.9996	12.63	0	0.34	0		1185	b0576_3l1l_A_modeller.pdb	0.8952	23.69	0.89	1.81	0		1185	b0854_1mrp_A_scwrl.pdb	0.3867	32.48	0.6	2.3	0		1185	b0628_3iix_A_scwrl.pdb	0.9247	22.75	0.08	2.43	0		1185	b1062_1xge_A_modeller.pdb	0.9996	12.75	0.04	1.59	0		1185	2OFP_A.pdb
1186	b0480_3ivd_A_scwrl.pdb	0.1073	39.07	0.14	2.43	0		1186	b3996_2qjo_A_modeller.pdb	0.9996	12.63	0	0.59	0		1186	b4238_1h78_A_scwrl.pdb	0.8953	23.69	1	2.22	0		1186	b2751_3agj_A_scwrl.pdb	0.3871	32.47	0.47	2.26	0		1186	b1747_1yle_A_scwrl.pdb	0.9248	22.74	0.93	2.31	0		1186	3GWI_A.pdb	0.9996	12.68	0.04	1.32	0		1186	b2234_2cvv_A_jackal.pdb
1187	b2710_1ko3_A_scwrl.pdb	0.1075	39.06	0.36	2.03	0		1187	1GVF_A.pdb	0.9996	12.63	0	1.53	0		1187	b0521_3kzf_A_scwrl.pdb	0.8954	23.69	0.82	1.93	0		1187	3EY9_A.pdb	0.3871	32.47	0.18	2.53	0		1187	b3960_2vd6_A_scwrl.pdb	0.9248	22.74	0.11	2.35	0		1187	b2867_3amz_A_scwrl.pdb	0.9996	12.65	0.04	2.31	0		1187	3EYW_A.pdb
1188	2G6V_AB.pdb1	0.1076	39.06	0.3	2.54	0		1188	b2866_3amz_A_modeller.pdb	0.9996	12.63	0	1.85	0		1188	b0341_1pw4_A_scwrl.pdb	0.8961	23.67	0.16	2.17	0		1188	b2170_1pv6_A_modeller.pdb	0.3872	32.47	0.14	2.18	0		1188	b1276_1c97_A_scwrl.pdb	0.925	22.73	0.52	1.92	0		1188	b2034_3mbo_A_jackal.pdb	0.9996	12.62	0.04	1.98	0		1188	b3172_1j20_A_modeller.pdb
1189	b0615_2hj0_A_modeller.pdb	0.1076	39.06	0.17	2.58	0		1189	b0509_1yb4_A_modeller.pdb	0.9996	12.62	0	0.52	0		1189	2WDQ_B.pdb	0.8962	23.67	0.89	2.21	0		1189	b2551_1kl2_A_jackal.pdb	0.3873	32.47	0.87	2.6	0		1189	1YW6_A.pdb	0.9252	22.73	0.47	2.68	0		1189	b1761_1aup_A_scwrl.pdb	0.9996	12.59	0.04	0.87	0		1189	b1288_2yw9_D_scwrl.pdb
1190	3FWM_A.pdb1	0.1077	39.05	0.48	2.31	0		1190	b2724_1yq3_B_modeller.pdb	0.9996	12.62	0	1.23	0		1190	1L7V_C.pdb	0.8963	23.66	0.23	2.13	0		1190	b0033_3g8c_A_scwrl.pdb	0.3876	32.47	0.82	2.6	0		1190	b3996_2qjo_A_modeller.pdb	0.9253	22.72	0.05	2.28	0		1190	1KPK_A.pdb	0.9996	12.57	0.04	2.09	0		1190	b2574_1chu_A_scwrl.pdb
1191	1NPD_A.pdb	0.1077	39.05	0.18	2.35	0		1191	b3256_1dv2_A_modeller.pdb	0.9996	12.61	0	1.61	0		1191	b2800_2v2a_A_modeller.pdb	0.8967	23.65	0.05	1.66	0		1191	b0727_2ii4_A_modeller.pdb	0.3876	32.46	0.15	2.47	0		1191	1JQN_A.pdb	0.9255	22.72	0.27	2.12	0		1191	b1701_3c5e_A_scwrl.pdb	0.9996	12.54	0.04	1.26	0		1191	b1768_2wt9_A_scwrl.pdb
1192	b0451_1u7g_A_scwrl.pdb	0.1078	39.05	0.33	2.36	0		1192	b3835_2pzi_A_scwrl.pdb	0.9996	12.61	0	1.67	0		1192	b4289_2nq2_A_scwrl.pdb	0.8968	23.65	0.44	1.55	0		1192	2KDC_ABC.pdb	0.3876	32.47	0.09	2.28	0		1192	b2533_1imd_A_scwrl.pdb	0.9257	22.71	1	1.88	0		1192	b1919_1rqx_A_modeller.pdb	0.9996	12.78	0.03	1.89	0		1192	3TAT_A.pdb
1193	2OI6_A.pdb	0.108	39.04	0.47	2.75	0		1193	b1394_2vsu_A_jackal.pdb	0.9996	12.6	0	0.4	0		1193	b1605_3ncy_A_scwrl.pdb	0.897	23.64	0.95	2.31	0		1193	b0242_2ako_A_scwrl.pdb	0.3878	32.46	0.29	2.55	0		1193	b2312_1mb9_A_scwrl.pdb	0.9257	22.71	0.86	2.11	0		1193	b2675_2cvv_A_scwrl.pdb	0.9996	12.7	0.03	0.96	0		1193	1UQU_A.pdb
1194	b1288_3ojf_A_modeller.pdb	0.108	39.04	0.21	2.41	0		1194	b0639_2qjo_A_modeller.pdb	0.9996	12.6	0	1.5	0		1194	b1993_1ltq_A_scwrl.pdb	0.8971	23.64	0.64	2.39	0		1194	3HW9_A(3).pdb1	0.388	32.46	0.11	2.33	0		1194	b3627_1ll2_A_jackal.pdb	0.9257	22.71	0.25	1.96	0		1194	b3624_1ro8_A_scwrl.pdb	0.9996	12.83	0.02	1.74	0		1194	b1485_3dhw_A_modeller.pdb
1195	b0585_2b20_A_modeller.pdb	0.1081	39.03	0.18	2.47	0		1195	b3918_2pof_A_modeller.pdb	0.9996	12.6	0	2.19	0		1195	b4015_1f8i_A_scwrl.pdb	0.8973	23.63	0.25	2.15	0		1195	3HW9_A.pdb	0.388	32.46	0.11	2.33	0		1195	b1126_3fvq_A_modeller.pdb	0.9257	22.71	0.1	1.67	0		1195	3K9S_B.pdb	0.9996	12.76	0.02	1.84	0		1195	b3565_1a0d_A_scwrl.pdb
1196	b4485_1ji0_A_scwrl.pdb	0.1082	39.03	0.56	2.67	0		1196	2OWO_A.pdb	0.9996	12.59	0	1.13	0		1196	1PFV_A.pdb	0.8974	23.63	0.15	2.49	0		1196	b3774_1qmg_A_scwrl.pdb	0.3882	32.46	0.42	2.56	0		1196	b0104_2c6q_A_scwrl.pdb	0.9258	22.7	0.11	2.08	0		1196	1NNS_A.pdb	0.9996	12.69	0.02	1.25	0		1196	b0777_2p35_A_jackal.pdb
1197	1AZY_AB.pdb1	0.1082	39.03	0.24	2.23	0		1197	b4214_1ka1_A_scwrl.pdb	0.9996	12.59	0	1.21	0		1197	b1854_3gr4_A_jackal.pdb	0.8975	23.63	0.23	2.44	0		1197	b1326_1bav_A_modeller.pdb	0.3883	32.45	0.65	2.14	0		1197	b0750_1wzu_A_scwrl.pdb	0.9259	22.7	1	2.45	0		1197	b3894_3o5a_A_scwrl.pdb	0.9996	12.66	0.02	1.17	0		1197	b0115_1eab_A_jackal.pdb
1198	b2205_1yq3_B_modeller.pdb	0.1084	39.02	0.85	2.59	0		1198	1KMN_A.pdb	0.9996	12.59	0	1.33	0		1198	b3371_3fkj_A_scwrl.pdb	0.8975	23.63	0.12	2.08	0		1198	b2411_1dgs_A_modeller.pdb	0.3886	32.45	0.98	2.31	0		1198	1JSW_ABCD.pdb1	0.9259	22.7	0.09	2.67	0		1198	1TRB_A(2).pdb1	0.9996	12.62	0.02	1.58	0		1198	b2720_1kek_A_scwrl.pdb
1199	1MC3_A.pdb	0.1084	39.02	0.19	2.47	0		1199	2W70_A.pdb	0.9996	12.59	0	1.43	0		1199	b0037_3qov_A_scwrl.pdb	0.8976	23.63	0.09	2.54	0		1199	3A8K_AE.pdb1	0.3887	32.45	0.87	2.24	0		1199	b0116_1yqz_A_scwrl.pdb	0.9259	22.7	0.08	1.58	0		1199	1AW8_A(2)B(2)D(2)E(2).pdb1	0.9996	12.57	0.02	1.82	0		1199	b1714_2q7h_A_scwrl.pdb
1200	b0123_3kw8_A_scwrl.pdb	0.1085	39.02	0.55	2.39	0		1200	1T16_A.pdb	0.9996	12.59	0	1.46	0		1200	b3725_2olj_A_modeller.pdb	0.8978	23.62	0.22	2.13	0		1200	1RQI_AB.pdb1	0.3887	32.45	0.56	2.68	0		1200	b1713_3hfz_B_scwrl.pdb	0.9263	22.69	0.15	2.46	0		1200	b0002_3ing_A_scwrl.pdb	0.9996	12.54	0.02	1.68	0		1200	3O7Y_A.pdb
1201	2JFG_A.pdb	0.1086	39.01	0.98	2.76	0		1201	b0171_2bnd_A_modeller.pdb	0.9996	12.59	0	1.88	0		1201	b4161_2rcn_A_modeller.pdb	0.8979	23.62	1	2.31	0		1201	b0002_1ebu_D_modeller.pdb	0.3888	32.45	1	2.78	0		1201	b3633_2xci_A_scwrl.pdb	0.9263	22.68	0.1	2.4	0		1201	1BL5_A.pdb	0.9996	12.53	0.02	2.07	0		1201	b3374_1v1b_A_modeller.pdb
1202	b0099_3ef5_A_modeller.pdb	0.1089	39	0.52	2.43	0		1202	b2867_3nrz_C_scwrl.pdb	0.9996	12.58	0	0.47	0		1202	b2889_2ick_A_modeller.pdb	0.8979	23.61	0.9	1.98	0		1202	b2661_2w8q_A_modeller.pdb	0.3891	32.44	0.31	2.44	0		1202	b0221_2uxw_A_scwrl.pdb	0.9264	22.68	0.93	2.16	0		1202	1G1B_A.pdb	0.9996	12.81	0.01	1.14	0		1202	b1276_1c97_A_scwrl.pdb
1203	b4395_1h2e_A_scwrl.pdb	0.1089	39	0.36	2.55	0		1203	1AG9_A.pdb	0.9996	12.58	0	0.52	0		1203	b0766_3dnp_A_modeller.pdb	0.8979	23.62	0.26	2.26	0		1203	1E9I_AB.pdb1	0.3893	32.44	0.15	2.44	0		1203	b4213_2z1a_A_scwrl.pdb	0.9266	22.67	1	1.97	0		1203	2WXB_AB.pdb1	0.9996	12.81	0.01	1.82	0		1203	1KMN_A.pdb
1204	1URH_B.pdb	0.109	39	0.66	2.38	0		1204	b4069_3lnv_A_scwrl.pdb	0.9996	12.58	0	1.03	0		1204	3DP8_A.pdb	0.8981	23.61	0.09	2.32	0		1204	b1377_3hw9_A_scwrl.pdb	0.3895	32.43	0.44	2.6	0		1204	1QD5_A.pdb	0.9272	22.65	0.12	1.77	0		1204	b0368_1e5h_A_modeller.pdb	0.9996	12.79	0.01	1.4	0		1204	2JGD_AB.pdb
1205	b1897_2b1q_A_jackal.pdb	0.1092	38.99	0.36	2.17	0		1205	b3882_3adp_A_scwrl.pdb	0.9996	12.58	0	1.3	0		1205	1IYD_A.pdb	0.8984	23.6	0.07	1.76	0		1205	2NYB_AB.pdb1	0.3897	32.43	0.91	2.72	0		1205	b2518_3fc9_A_jackal.pdb	0.9275	22.64	0.93	2.48	0		1205	b0861_3dhw_A_modeller.pdb	0.9996	12.79	0.01	1.91	0		1205	1E4V_A.pdb
1206	1L2U_AB.pdb1	0.1093	38.98	0.88	2.3	0		1206	b2206_2jir_A_scwrl.pdb	0.9996	12.58	0	2.03	0		1206	b1093_3csd_B_modeller.pdb	0.8984	23.6	0.07	2.29	0		1206	b2146_2yvj_A_scwrl.pdb	0.3897	32.43	0.24	2.36	0		1206	1I2K_A(2).pdb1	0.9276	22.64	0.35	2.3	0		1206	2KDC_ABC.pdb	0.9996	12.78	0.01	0.29	0		1206	b0242_2j5v_A_scwrl.pdb
1207	b3475_1qr0_A_jackal.pdb	0.1093	38.98	0.25	2.5	0		1207	1H3D_A(2).pisa3.pdb	0.9996	12.57	0	0.66	0		1207	2GAE_A.pdb	0.8986	23.59	0.09	1.93	0		1207	1M7X_A.pdb	0.3901	32.42	0.58	2.33	0		1207	1I2K_A.pdb	0.9276	22.64	0.35	2.3	0		1207	b3627_1zct_A_scwrl.pdb	0.9996	12.77	0.01	1.64	0		1207	b3665_2ics_A_scwrl.pdb
1208	b1539_2jah_A_jackal.pdb	0.1093	38.99	0.13	2.57	0		1208	b0864_1b0u_A_scwrl.pdb	0.9996	12.57	0	0.95	0		1208	2UZZ_A.pdb	0.8986	23.6	0.08	2.08	0		1208	b2711_2yvj_A_scwrl.pdb	0.3901	32.42	0.18	2.33	0		1208	b2222_2g39_A_scwrl.pdb	0.9276	22.64	0.11	2.48	0		1208	b2038_1dzr_A_jackal.pdb	0.9996	12.75	0.01	1.27	0		1208	1YW6_A.pdb
1209	b0356_1mc5_A_modeller.pdb	0.1094	38.98	0.72	2.41	0		1209	1NPD_A.pdb	0.9996	12.57	0	1.74	0		1209	1FUI_ABCDEF.pdb3	0.8986	23.6	0.03	1.13	0		1209	2XAP_AD.pdb	0.3902	32.42	0.18	2.39	0		1209	3FSL_AB.pdb1	0.9279	22.62	0.07	1.86	0		1209	b4358_3meq_A_scwrl.pdb	0.9996	12.75	0.01	1.55	0		1209	2Y5Y_A.pdb
1210	b0381_2r87_A_scwrl.pdb	0.1094	38.98	0.14	2.54	0		1210	1NPD_AB.pdb1	0.9996	12.57	0	1.74	0		1210	2O1S_AB.pdb1	0.8987	23.59	0.95	1.78	0		1210	b0421_3krp_D_scwrl.pdb	0.3906	32.42	0.4	2.5	0		1210	b3916_4pfk_A_modeller.pdb	0.9283	22.61	0.93	2.12	0		1210	b0152_3gfv_A_modeller.pdb	0.9996	12.72	0.01	1.99	0		1210	b0134_1o68_A_jackal.pdb
1211	b3281_3pgj_A_scwrl.pdb	0.1095	38.98	0.45	2.14	0		1211	b3542_3dhw_A_modeller.pdb	0.9996	12.57	0	1.92	0		1211	b2291_3ccg_A_scwrl.pdb	0.8987	23.59	0.13	2.39	0		1211	1SFF_AB.pisa2.pdb	0.3908	32.41	0.57	1.89	0		1211	1GL3_A.pdb	0.9284	22.61	0.82	2.4	0		1211	b3571_1qho_A_scwrl.pdb	0.9996	12.69	0.01	2.22	0		1211	2X26_A.pdb
1212	b0929_3pgs_A_scwrl.pdb	0.1098	38.97	0.49	2.51	0		1212	b2206_2jiq_A_scwrl.pdb	0.9996	12.57	0	2	0		1212	2E3D_A.pdb	0.8988	23.59	0.17	1.92	0		1212	b0583_1qr0_A_modeller.pdb	0.3909	32.41	0.9	2.37	0		1212	2NOO_A.pdb1	0.9285	22.6	0.37	2.33	0		1212	b0238_1a97_B_scwrl.pdb	0.9996	12.68	0.01	1.97	0		1212	b2499_2zau_A_scwrl.pdb
1213	1FS5_A(3)B(3).pdb1	0.1101	38.95	0.98	2.57	0		1213	b3365_3nt6_A_scwrl.pdb	0.9996	12.56	0	0.51	0		1213	b2499_3fd6_A_scwrl.pdb	0.8988	23.59	0.12	1.69	0		1213	b1606_3gem_A_jackal.pdb	0.3912	32.4	0.44	2.62	0		1213	b4266_3cxr_A_scwrl.pdb	0.9286	22.6	0.2	2.31	0		1213	b2312_1g9s_B_scwrl.pdb	0.9996	12.64	0.01	2.08	0		1213	1MUM_A.pdb
1214	1EIX_A.pdb	0.1102	38.95	0.55	2.32	0		1214	b4267_2b5w_A_modeller.pdb	0.9996	12.56	0	1.35	0		1214	b1189_1c0p_A_scwrl.pdb	0.8991	23.58	1	2.22	0		1214	b0241_3pgs_A_modeller.pdb	0.3916	32.4	0.98	2.41	0		1214	b0517_1vbi_A_modeller.pdb	0.9287	22.6	0.79	1.38	0		1214	b0929_2o4v_A_modeller.pdb	0.9996	12.6	0.01	1.06	0		1214	b0888_1h6v_A_modeller.pdb
[truncated: 2,021 more rows]
[truncated: 156 more columns]
