# Supplementary material for: Antibacterial mechanisms identified through structural systems pharmacology
Source: BMC Syst Biol. 2013 Oct 10;7:102. doi: 10.1186/1752-0509-7-102 (PMC3853765; doi:10.1186/1752-0509-7-102)
Supplement: Additional file 4: Table S3 — Excel file containing all curated data used to select ligands for antibacterial mechanism screens. [file 1752-0509-7-102-S4.xlsx]

## Sheet: Ligand data
Ligand ID	Ligand Name	Ligand Formula	# Atoms	Ligand MW	SMILES	PDB IDs with Free Ligand	Non-Bacterial PDB IDs with Free Ligand	DrugBank	ChEMBL	KEGG Drug	KEGG Compound	iJO1366 metabolite	Cluster Centroid	Class	E. coli Targets (Blattner)	GEM-PRO Targets (Blattner)	E. coli Antibacterial Assay (CHEMBLID)
BGC	BETA-D-GLUCOSE	C6 H12 O6	24	180.16	C([C@@H]1[C@H]([C@@H]([C@H]([C@@H](O1)O)O)O)O)O	1AA5,1ABR,1AC0,1AU1,1AX1,1B1Y,1B2Y,1BAG,1BG3,1BG9,1BOS,1BRR,1BYC,1BYH,1BZW,1C0Q,1C0R,1C1L,1C4Q,1CEL,1CEN,1CQ1,1CQF,1CT1,1D1I,1DAN,1DBG,1DBN,1DBO,1DTU,1DVA,1E4O,1ECE,1ECY,1EO5,1EXP,1F9O,1FCE,1FQ4,1FV2,1FV3,1FVM,1G9H,1G9J,1GA2,1GAC,1GO6,1GU3,1GUI,1GWM,1GZ1,1GZW,1H49,1HGG,1HH3,1HHA,1HHC,1HHF,1HHU,1HKB,1HKC,1HLC,1HWP,1HX0,1I82,1I8A,1IA7,1IEQ,1IGX,1IGZ,1ISY,1J0Y,1J0Z,1J18,1J84,1J8R,1JS4,1JSW,1JWY,1JX2…	1ABR,1AC0,1AU1,1AX1,1B1Y,1B2Y,1BG3,1BG9,1BOS,1BRR,1BYC,1BYH,1BZW,1C1L,1CEL,1DAN,1DBN,1DVA,1FQ4,1GWM,1GZ1,1GZW,1H49,1HGG,1HKB,1HKC,1HLC,1HWP,1HX0,1IEQ,1IGX,1IGZ,1JWY,1JX2,1JZN,1K7V,1KME,1LTE,1MFV,1NF5,1OC5,1OC7,1OCB,1OCJ,1OCN,1OGO,1OH3,1OJJ,1OJK,1OSE,1P6W,1PIG,1PPI,1Q33,1Q6D,1Q6E,1Q6F,1Q6G,1QK0,1RP8,1RP9,1RVT,1SID,1TFM,1UA3,1UA4,1UGY,1ULC,1ULF,1UMZ,1UU4,1UU5,1UU6,1UZY,1V03,1V3I,1V6L,1W0Y,1W2K,1W2U…		CHEMBL1614854	D00009	C00221	glc-D	ALL		b3428;(substrate:b0459;b2150;b2388;b2943;b3565)	b3428;(substrate:b0459;b2150;b2388;b2943;b3565)
FCN	FOSFOMYCIN	C3 H7 O4 P	15	138.06	C[C@H]1[C@H](O1)P(=O)(O)O	1LQP,2BNN,3D41,3QUO,3UH9	3UH9	DB00828	CHEMBL1757	D04253	C06454		FCN	phosphoenolpyruvate analogue	b0421;b2323;b2925;b3189	b0421;b2323;b2925;b3189	CHEMBL1678343
YTZ	4-AMINO-N-(1,3-THIAZOL-2-YL)BENZENESULFONAMIDE	C9 H9 N3 O2 S2	25	255.32	c1cc(ccc1N)S(=O)(=O)Nc2nccs2	3TYE	3TYE	DB06147	CHEMBL437	D01047	C11169		YTZ	sulfonamide	b0048;b3177	b0048;b3177	CHEMBL664444
TOP	TRIMETHOPRIM	C14 H18 N4 O3	39	290.32	COc1cc(cc(c1OC)OC)Cc2cnc(nc2N)N	1DG5,1DYR,2BFM,2W3A,2W3V,2W9G,2W9H,2W9S,3FL9,3FRB,3FRE,3JW3,3JW5,3N0H,3S3V,3TQ8	1DYR,2BFM,2W3A,3N0H,3S3V,3TQ8	DB00440	CHEMBL22	D00145	C01965		TOP	trimethoprim	b0048;b4150	b0048	CHEMBL1029504
H3P	2,2'-METHANEDIYLBIS(3,4,6-TRICHLOROPHENOL)	C13 H6 CL6 O2	27	406.91	c1c(c(c(c(c1Cl)Cl)Cc2c(c(cc(c2Cl)Cl)Cl)O)O)Cl	3ETE	3ETE	DB00756	CHEMBL496	D00859	C08039		NE1	chlorophenol	b2133	b2133
NFZ	NITROFURAZONE	C6 H6 N4 O4	20	198.14	c1cc(oc1\C=N\NC(=O)N)[N+](=O)[O-]	1YKI,3R6W	3R6W	DB00336	CHEMBL869	D00862	C08042		FUR	nitrofuran	b0618;b0871;b3236;b3500	b0871;b3236;b3500	CHEMBL1013425
PNN	PENICILLIN G	C16 H18 N2 O4 S	41	334.39	CC1([C@@H](N2[C@H](S1)[C@@H](C2=O)NC(=O)Cc3ccccc3)C(=O)O)C	1FXV,1GM7,1UOB,1UOF,3HUO,3KP2	3KP2	DB01053	CHEMBL29	D02336	C05551		AIX	penicillin	b0149;b0632;b2134	b0149;b0632;b2134	CHEMBL1006615
MRC	MUPIROCIN	C26 H44 O9	79	500.63	CC([C@H]1[C@@H](O1)C[C@H]2CO[C@H]([C@H]([C@H]2O)O)C/C(=C/C(=O)OCCCCCCCCC(=O)O)/C)[C@H](C)O	1FFY,1JZS,1QU2,1QU3	1QU3		CHEMBL719				MRC	carboxylic acid
CSC	4-(3-ACETOXYMETHYL-2-CARBOXY-8-OXO-5-THIA-1-AZA-BICYCLO[4.2.0]OCT-2-EN-7-YLCARBAMOYL)-1-CARBOXY-BUTYL-AMMONIUM	C16 H22 N3 O8 S 1	50	416.42	CC(=O)OCC1=C(N2[C@@H]([C@@H](C2=O)NC(=O)CCC[C@H](C(=O)O)[NH3+])SC1)C(=O)O	1PWD,2VAV,2VAX	2VAV,2VAX		CHEMBL482858		C00916		CSC	cephalosporin	b0632	b0632
1RG	(4R,5S)-3-({(3S,5S)-5-[(3-CARBOXYPHENYL)CARBAMOYL]PYRROLIDIN-3-YL}SULFANYL)-5-[(1S,2R)-1-FORMYL-2-HYDROXYPROPYL]-4-METHYL-4,5-DIHYDRO-1H-PYRROLE-2-CARBOXYLIC ACID	C22 H27 N3 O7 S	60	477.53	C[C@@H]1[C@@H](NC(=C1S[C@H]2C[C@H](NC2)C(=O)Nc3cccc(c3)C(=O)O)C(=O)O)[C@H](C=O)[C@@H](C)O	3M6B	3M6B	DB00303	CHEMBL1359	D07908			1RG	carbapenem	b0084;b0149;b0635;b0839;b3182;b3396	b0084;b0149;b0635;b0839;b3182;b3396
TAC	TETRACYCLINE	C22 H24 N2 O8	56	444.44	C[C@]1(c2cccc(c2C(=O)C3=C([C@]4([C@@H](C[C@@H]31)C(C(=C(C4=O)C(=O)N)O)N(C)C)O)O)O)O	1HNW,1I97,2HCJ,2HDN,2TRT,2UXO,2VKE,3Q5P	3Q5P	DB00759	CHEMBL1440	D00201	C06570	ttrcyc	TAC	tetracycline	b3306;b3307;b3314;b3316;b3341;b3650;b4150	b3650	CHEMBL1029504
LFX	(3S)-9-FLUORO-3-METHYL-10-(4-METHYLPIPERAZIN-1-YL)-7-OXO-2,3-DIHYDRO-7H-[1,4]OXAZINO[2,3,4-IJ]QUINOLINE-6-CARBOXYLIC ACID	C18 H20 F N3 O4	46	361.37	C[C@H]1COc2c3c(cc(c2N4CCN(CC4)C)F)C(=O)C(=CN31)C(=O)O	3K9F,3RAE	3RAE	DB01137	CHEMBL33	D08120	C07660		LFX	quinolone			CHEMBL1679169
CL8	CHLORAMPHENICOL SUCCINATE	C15 H16 CL2 N2 O8	43	423.21	c1cc(ccc1[C@H]([C@@H](COC(=O)CCC(=O)O)NC(=O)C(Cl)Cl)O)[N+](=O)[O-]	2JKN,2W5P	2W5P	DB07565	CHEMBL1201281	D07675	C11727		CL8	amphenicol
4AX	(R)-4-AMINO-ISOXAZOLIDIN-3-ONE	C3 H6 N2 O2	13	102.09	C1[C@H](C(=O)NO1)N	1PB9,1XQL	1PB9,1XQL	DB00260	CHEMBL771	D00877	C08057		4AX	oxazolidinone	b0086;b0092;b0096;b0131;b0381	b0086;b0092;b0096;b0131;b0381	CHEMBL1059676
AKN	(2R)-4-AMINO-N-{(1R,2S,3S,4R,5S)-5-AMINO-2-[(3-AMINO-3-DEOXY-ALPHA-D-GLUCOPYRANOSYL)OXY]-4-[(6-AMINO-6-DEOXY-ALPHA-D-GLUCOPYRANOSYL)OXY]-3-HYDROXYCYCLOHEXYL}-2-HYDROXYBUTANAMIDE	C22 H43 N5 O13	83	585.61	C1[C@@H]([C@H]([C@@H]([C@H]([C@@H]1NC(=O)[C@@H](CCN)O)O[C@@H]2[C@@H]([C@H]([C@@H]([C@H](O2)CO)O)N)O)O)O[C@@H]3[C@@H]([C@H]([C@@H]([C@H](O3)CN)O)O)O)N	2G5Q	2G5Q		CHEMBL177				AKN	aminoglycoside	b3342		CHEMBL1023543
RAP	RAPAMYCIN IMMUNOSUPPRESSANT DRUG	C51 H79 N O13	144	914.18	C[C@@H]1CC[C@H]2C[C@@H](C(=CC=C\C=C\[C@H](C[C@H](C(=O)[C@@H]([C@@H](/C(=C/[C@H](C(=O)C[C@H](OC(=O)[C@@H]3CCCCN3C(=O)C(=O)[C@@]1(O2)O)[C@H](C)C[C@@H]4CC[C@H]([C@@H](C4)OC)O)C)/C)O)OC)C)C)C)OC	1C9H,1FAP,1FKB,1FKL,1PBK,1Z58,2DG3,2DG4,2DG9,2VCD,3KZ7	1C9H,1FAP,1FKB,1FKL,1PBK,2DG3,2DG4,2DG9,3KZ7		CHEMBL413	D00753	C07909		587	macrolide
MIG	(2R,3R,4R,5S)-1-(2-HYDROXYETHYL)-2-(HYDROXYMETHYL)PIPERIDINE-3,4,5-TRIOL	C8 H17 N O5	31	207.23	C1[C@@H]([C@H]([C@@H]([C@H]([N@@]1CCO)CO)O)O)O	3L4W	3L4W	DB00491	CHEMBL1561	D00625	C07708		CTS	piperidine
AZ1	AZELAIC ACID	C9 H16 O4	29	188.22	C(CCCC(=O)O)CCCC(=O)O	1TUF	1TUF	DB00548	CHEMBL1238	D03034	C08261		4OX	carboxylic acid	b3863;b4150
CXU	CLOXACILLIN (OPEN FORM)	C19 H20 CL N3 O5 S	49	437.9	Cc1c(c(no1)c2ccccc2Cl)C(=O)N[C@H](C=O)[C@@H]3N[C@H](C(S3)(C)C)C(=O)O	1FCM	1FCM		CHEMBL891				CXU	penicillin	b4150
PGT	(1S)-2-{[{[(2R)-2,3-DIHYDROXYPROPYL]OXY}(HYDROXY)PHOSPHORYL]OXY}-1-[(PALMITOYLOXY)METHYL]ETHYL STEARATE	C40 H79 O10 P	130	751.03	CCCCCCCCCCCCCCCCCC(=O)O[C@@H](COC(=O)CCCCCCCCCCCCCCC)CO[P@@](=O)(O)OC[C@@H](CO)O	2HHK,3MTX,3RG1,4DOJ	3MTX,3RG1,4DOJ						PGT
BCO	S-[2-[3-[[(2S)-4-[[[(2R,3S,4R,5R)-5-(6-AMINOPURIN-9-YL)-4-HYDROXY-3-PHOSPHONOOXY-OXOLAN-2-YL]METHOXY-HYDROXY-PHOSPHORYL]OXY-HYDROXY-PHOSPHORYL]OXY-2-HYDROXY-3,3-DIMETHYL-BUTANOYL]AMINO]PROPANOYLAMINO]ETHYL] BUTANETHIOATE	C25 H42 N7 O17 P3 S	95	837.62	CCCC(=O)SCCNC(=O)CCNC(=O)[C@H](C(C)(C)CO[P@@](=O)(O)O[P@](=O)(O)OC[C@@H]1[C@H]([C@H]([C@@H](O1)n2cnc3c2ncnc3N)O)OP(=O)(O)O)O	3EQ6,3Q0G	3EQ6,3Q0G				C00136	btcoa	BCO
PLS	[3-HYDROXY-2-METHYL-5-PHOSPHONOOXYMETHYL-PYRIDIN-4-YLMETHYL]-SERINE	C11 H17 N2 O8 P	39	336.24	Cc1c(c(c(cn1)COP(=O)(O)O)CN[C@@H](CO)C(=O)O)O	1BEU,1KFE,1KFJ,2CLL,2CLM,2CLO,2TRS,2TSY,2W8J,2W8W,3B1D	3B1D						PLS
MU1	N~2~-ACETYL-N-[(1S,3S,4S)-4-({[(5S)-3-(3-ACETYLPHENYL)-2-OXO-1,3-OXAZOLIDIN-5-YL]CARBONYL}AMINO)-1-BENZYL-3-HYDROXY-5-PHENYLPENTYL]-L-VALINAMIDE	C37 H44 N4 O7	92	656.78	CC(C)[C@@H](C(=O)N[C@@H](Cc1ccccc1)C[C@@H]([C@H](Cc2ccccc2)NC(=O)[C@@H]3CN(C(=O)O3)c4cccc(c4)C(=O)C)O)NC(=O)C	2Q54	2Q54		CHEMBL388901				MU1
ATP	ADENOSINE-5'-TRIPHOSPHATE	C10 H16 N5 O13 P3	47	507.18	c1nc(c2c(n1)n(cn2)[C@H]3[C@@H]([C@@H]([C@H](O3)CO[P@@](=O)(O)O[P@](=O)(O)OP(=O)(O)O)O)O)N	1A0I,1A49,1A5U,1A82,1AQ2,1ASZ,1ATN,1ATP,1AYL,1B0U,1B38,1B39,1B76,1B8A,1BCP,1C0F,1C0G,1CSN,1D4X,1D9Z,1DEJ,1DO0,1DV2,1DY3,1E24,1E2Q,1E4G,1E79,1E8X,1EE1,1EQY,1ESQ,1ESV,1F2U,1F9A,1FIN,1FMW,1FQ1,1G21,1G3I,1G5T,1G64,1GN8,1GOL,1GTR,1GY3,1GZ3,1GZ4,1H1V,1H1W,1H3E,1H4Q,1H8H,1HCK,1HI1,1HLU,1HP1,1I7L,1II0,1IJJ,1J09,1J1Z,1J21,1J7K,1JI0,1JJV,1JKN,1JST,1JWA,1KAX,1KAY,1KAZ,1KH2,1KJ8,1KJ9,1KMN,1KO5,1KP2,1KP3,1KP8…	1A0I,1A49,1A5U,1ASZ,1ATN,1ATP,1B38,1B39,1B8A,1C0F,1C0G,1CSN,1D4X,1DEJ,1E2Q,1E79,1E8X,1EQY,1ESV,1F2U,1F9A,1FIN,1FMW,1FQ1,1GOL,1GY3,1GZ3,1GZ4,1H1V,1H1W,1H8H,1HCK,1HI1,1HLU,1I7L,1IJJ,1JKN,1JST,1KAX,1KAY,1KAZ,1KVK,1KXP,1L2T,1LCU,1LHR,1LOT,1MA9,1MAB,1MDU,1MJH,1MO8,1N48,1N56,1NBM,1NGE,1NGF,1NGG,1NGH,1NLV,1NM1,1NMD,1NSF,1O93,1O9T,1OBD,1OL6,1P8Z,1PHK,1PJ4,1PK8,1PX2,1Q24,1Q97,1QL6,1QMZ,1QZ5,1QZ6,1R0X,1R0Z…	DB00171	CHEMBL14249	D08646	C00002	atp	ATP		b0425;b3752	b0425;b3752	CHEMBL628500
2AQ	QUINOLIN-2-AMINE	C9 H8 N2	19	144.18	c1ccc2c(c1)ccc(n2)N	2OHL	2OHL		CHEMBL61236				2AQ
A6P	6-O-PHOSPHONO-ALPHA-D-ALLOPYRANOSE	C6 H13 O9 P	29	260.14	C([C@@H]1[C@H]([C@H]([C@H]([C@H](O1)O)O)O)O)OP(=O)(O)O	2VVO	2VVO					all6p	A6P
ANF	ANTHRONE	C14 H10 O	25	194.23	c1ccc2c(c1)cc3ccccc3c2O	2BJM	2BJM						ANF
DGT	2'-DEOXYGUANOSINE-5'-TRIPHOSPHATE	C10 H16 N5 O13 P3	47	507.18	c1nc2c(n1[C@H]3C[C@@H]([C@H](O3)CO[P@@](=O)(O)O[P@@](=O)(O)OP(=O)(O)O)O)N=C(NC2=O)N	1HK8,1S59,1XJJ,1XJK,1ZJN,2AGP,2ATZ,2BQ1,2C22,2CVX,2E2I,2IRY,2J6U,2JEF,2JEG,2JEI,2JEJ,2PYJ,2R8G,2R8H,2UVR,2UVU,2UVV,2UVW,2V4Q,2V4R,2VA3,2VP2,2W7O,2W8K,2W8L,2W9A,2XCA,3AU2,3B0X,3B0Y,3EF5,3F2B,3F2C,3F2D,3G6X,3GII,3GIJ,3GIK,3GIL,3GIM,3GV8,3H4D,3IRH,3K8T,3KHG,3KHH,3MAQ,3OTB,3PKQ,3Q8R,3QES,3QEX,3QNN,3RAQ,3RAX,3RB0,3RB3,3RB4,3RB6,3RBD,3RBE,3S87,3S8A,3T5H,3T5L,3TBA,4DTP,4DTU,8ICV,9ICH,9ICT	1HK8,1S59,1ZJN,2AGP,2C22,2CVX,2E2I,2J6U,2JEF,2JEG,2JEI,2JEJ,2PYJ,2R8G,2R8H,2UVR,2UVU,2UVV,2UVW,2V4Q,2V4R,2VA3,2VP2,2W7O,2W8K,2W8L,2W9A,2XCA,3G6X,3GII,3GIJ,3GIK,3GIL,3GIM,3GV8,3H4D,3K8T,3KHG,3KHH,3Q8R,3QES,3QEX,3QNN,3RAQ,3RAX,3RB0,3RB3,3RB4,3RB6,3RBD,3RBE,3S87,3S8A,3T5H,3T5L,3TBA,4DTP,4DTU,8ICV,9ICH,9ICT		CHEMBL477486		C00286	dgtp	DGT
0BZ	4-({4-[(2-FLUOROPHENYL)AMINO]PYRIMIDIN-2-YL}AMINO)BENZOIC ACID	C17 H13 F N4 O2	37	324.31	c1ccc(c(c1)Nc2ccnc(n2)Nc3ccc(cc3)C(=O)O)F	3UNZ	3UNZ		CHEMBL2170427				0BZ
IOP	INDOLYLPROPIONIC ACID	C11 H11 N O2	25	189.21	c1ccc2c(c1)c(c[nH]2)CCC(=O)O	1AHF,2AY5,2OLI	2OLI	DB02758	CHEMBL207225				IOP
DZF	5-DEAZAFOLIC ACID	C20 H20 N6 O6	52	440.42	c1cc(ccc1C(=O)N[C@@H](CCC(=O)O)C(=O)O)NCc2cc3c(nc2)NC(=NC3=O)N	1CDE,1DYH,2DHF	2DHF						DZF
X0J	4-[4-(BIPHENYL-3-YLMETHYL)PIPERAZIN-1-YL]-N-{[4-({(1R)-3-(DIMETHYLAMINO)-1-[(PHENYLSULFANYL)METHYL]PROPYL}AMINO)-3-NITROPHENYL]SULFONYL}BENZAMIDE	C42 H46 N6 O5 S2	101	778.98	CN(C)CC[C@H](CSc1ccccc1)Nc2ccc(cc2[N+](=O)[O-])S(=O)(=O)NC(=O)c3ccc(cc3)N4CCN(CC4)Cc5cccc(c5)c6ccccc6	3INQ	3INQ						X0J
GDU	GALACTOSE-URIDINE-5'-DIPHOSPHATE	C15 H24 N2 O17 P2	60	566.3	C1=CN(C(=O)NC1=O)[C@H]2[C@@H]([C@@H]([C@H](O2)CO[P@@](=O)(O)O[P@@](=O)(O)O[C@@H]3[C@@H]([C@H]([C@H]([C@H](O3)CO)O)O)O)O)O	1FR8,1GUP,1I3L,1O0R,1R82,1TVY,1TW1,1YRO,2FYC,2GNA,2RJ7,2VS5,3AW9,3HDQ,3HDY,3INR,3INT,3OH2,3UKF,3UKH,3UKP,3UKQ,3UTH	1FR8,1I3L,1O0R,1R82,1TVY,1TW1,1YRO,2FYC,2RJ7,2VS5,3AW9,3OH2,3UKF,3UKH,3UKP,3UKQ,3UTH		CHEMBL439009		C00052	udpgal	GDU
TYR	TYROSINE	C9 H11 N O3	24	181.19	c1cc(ccc1C[C@@H](C(=O)O)N)O	1FE1,1J1U,1S2K,1TYA,1TYB,1TYD,1WQ4,1X8X,1Y42,1YXW,2AMC,2BN2,2CSM,2CYB,2CYC,2HNU,2HNV,2PV7,2QAA,2VBY,2WHZ,2XII,3B37,3CPA,3GGG,3JW7,3JZU,3K1G,3KDZ,3KUM,3MO4,3O7B,3PG9,4CSM,4TS1	1J1U,1S2K,1Y42,2BN2,2CSM,2CYB,2CYC,2HNU,2HNV,3CPA,3O7B,4CSM,4TS1	DB03839	CHEMBL925	D00022	C00082	tyr-L	TYR
N41	4-(6-CYCLOHEXYLMETHOXY-9H-PURIN-2-YLAMINO)--BENZAMIDE	C19 H22 N6 O2	49	366.42	c1cc(ccc1C(=O)N)Nc2nc3c(c(n2)OCC4CCCCC4)nc[nH]3	1OIY	1OIY	DB08241	CHEMBL121941				N41
4MZ	4-METHYLIMIDAZOLE	C4 H6 N2	12	82.11	Cc1c[nH]cn1	1DTM,1G0E,1KEQ,1MOO,2FNN	1DTM,1G0E,1KEQ,1MOO,2FNN		CHEMBL1230309		C19262		4MZ
11U	(S)-N-(4-CARBAMIMIDOYLBENZYL)-1-(2-(CYCLOHEXYLAMINO)ETHANOYL)PYRROLIDINE-2-CARBOXAMIDE	C21 H31 N5 O2	59	385.51	[H]/N=C(/c1ccc(cc1)CNC(=O)[C@@H]2CCCN2C(=O)CNC3CCCCC3)\N	2ZQ1,3BIV,3LJO	2ZQ1,3BIV,3LJO	DB06850					11U
2HP	DIHYDROGENPHOSPHATE ION	H2 O4 P -1	7	96.99	OP(=O)(O)[O-]	1A54,1A55,1GXU,1IXI,1JSC,1PR9,2DDG,2DEM,2DP6,2H0N,2JC4,2NP1,2OBE,2X1L,2X1M,3C46,3CH3,3Q22,3Q23,3Q24	1JSC,1PR9,2H0N,2NP1,2OBE,3C46,3CH3,3Q22,3Q23,3Q24	DB02831			C00009	pi	2HP
UND	UNDECANE	C11 H24	35	156.31	CCCCCCCCCCC	1CWQ,1Y9L,3RHW,3RI5,3RIA,3RIF,3U0P,3UKM,3USG,4DX5,4FXZ	1CWQ,3RHW,3RI5,3RIA,3RIF,3U0P,3UKM,4FXZ		CHEMBL132474				UND
U	URIDINE-5'-MONOPHOSPHATE	C9 H13 N2 O9 P	34	324.18	C1=CN(C(=O)NC1=O)[C@H]2[C@@H]([C@@H]([C@H](O2)COP(=O)(O)O)O)O	1A34,1AF2,1BO7,1BO8,1KLZ,1KM4,1KSV,1LOJ,1LOQ,1M8V,1T36,1Y1Q,2HBM,2YLC,3ERC,3G1D,3G1X,3G22,3I0F,3I9D,4DW5,4DW7	1A34,1KLZ,1KM4,1LOJ,1LOQ,1M8V,2HBM,3ERC,3G1D,3G1X,3G22,3I0F,4DW5,4DW7		CHEMBL214393		C00105	ump	U
MLR	MALTOTRIOSE	C18 H32 O16	66	504.44	C([C@@H]1[C@H]([C@@H]([C@H]([C@H](O1)O[C@@H]2[C@H](O[C@@H]([C@@H]([C@H]2O)O)O[C@@H]3[C@H](O[C@@H]([C@@H]([C@H]3O)O)O)CO)CO)O)O)O)O	1UA3,1URD,1URS,2FNC,2GGU,2GH9,2GHA,3CKB,3G7W,3HST,3O3U,3OB4,3PY7	1UA3,2GGU,3PY7				C01835	malttr	MLR
BUA	BUTANOIC ACID	C4 H8 O2	14	88.11	CCCC(=O)O	1P0I,1UGP,1UK7,1ZRM,2CZ0,2CZ1,2HA7,2J4C,3DLT,3I3F,3UMQ	1P0I,2HA7,2J4C,3I3F,3UMQ	DB03568	CHEMBL14227		C00246	but	BUA
URI	URIDINE	C9 H12 N2 O6	29	244.2	C1=CN(C(=O)NC1=O)[C@H]2[C@@H]([C@@H]([C@H](O2)CO)O)O	1I5L,1LNX,1LOJ,1TLZ,2FR6,2HWU,2V0L,3IVD,3TIJ,4EG2	1I5L,1LNX,1LOJ,2FR6,4EG2		CHEMBL100259		C00299	uri	URI
TDA	N-TRIDECANOIC ACID	C13 H26 O2	41	214.35	CCCCCCCCCCCCC(=O)O	1QLL,1TC8,1TP2	1QLL,1TC8,1TP2	DB02448	CHEMBL107874		C17076		TDA
RZ5	N-PENTYL-4-SULFAMOYLBENZAMIDE	C12 H18 N2 O3 S	36	270.35	CCCCCNC(=O)c1ccc(cc1)S(=O)(=O)N	3RZ5	3RZ5		CHEMBL149507				RZ5
BHG	2-HEXYLOXY-6-HYDROXYMETHYL-TETRAHYDRO-PYRAN-3,4,5-TRIOL	C12 H24 O6	42	264.32	CCCCCCO[C@H]1[C@@H]([C@H]([C@H]([C@H](O1)CO)O)O)O	1LZI,1LZJ,1PP9,1PPJ,1WT1,1WT3,1YQ3,1YQ4,2A06,2FBW,2GMH,2H88,2H89,2WQY,3I0E,3I0F,3I0G,3I0J,3I0K,3I0L	1LZI,1LZJ,1PP9,1PPJ,1WT1,1WT3,1YQ3,1YQ4,2A06,2FBW,2GMH,2H88,2H89,2WQY,3I0E,3I0F,3I0G,3I0J,3I0K,3I0L	DB04141					BHG
LU2	2-(3,4-DIHYDROXYPHENYL)-5,7-DIHYDROXY-4H-CHROMEN-4-ONE	C15 H10 O6	31	286.24	c1cc(c(cc1C2=CC(=O)c3c(cc(cc3O2)O)O)O)O	3SZ1,4DGN	3SZ1,4DGN		CHEMBL151		C01514		LU2		b1288	b1288	CHEMBL1012461
P39	5-METHYL-4-[(2-METHYL-5-{[(3-MORPHOLIN-4-YLPHENYL)CARBONYL]AMINO}PHENYL)AMINO]-N-[(1S)-1-PHENYLETHYL]PYRROLO[2,1-F][1,2,4]TRIAZINE-6-CARBOXAMIDE	C34 H35 N7 O3	79	589.7	Cc1ccc(cc1Nc2c3c(c(cn3ncn2)C(=O)N[C@@H](C)c4ccccc4)C)NC(=O)c5cccc(c5)N6CCOCC6	3BV3	3BV3		CHEMBL408150				P39
RR8	(3R,4R)-1-METHANESULFONYL-PYRROLIDINE-3,4-DICARBOXYLIC ACID 3-[(4-CHLORO-PHENYL)-AMIDE] 4-{[2-FLUORO-4-(2-OXO-2H-PYRIDIN-1-YL)-PHENYL]-AMIDE}	C24 H22 CL F N4 O5 S	58	532.97	CS(=O)(=O)[N@]1C[C@@H]([C@H](C1)C(=O)Nc2ccc(cc2F)N3C=CC=CC3=O)C(=O)Nc4ccc(cc4)Cl	2XBX	2XBX		CHEMBL1221534				RR8
Z46	(5R)-5-PROPYL-4,5,6,7-TETRAHYDRO-1H-INDAZOLE-3-CARBOHYDRAZIDE	C11 H18 N4 O	34	222.29	CCC[C@@H]1CCc2c(c(n[nH]2)C(=O)NN)C1	3R8P	3R8P						Z46
PSR	THIOBUTYRIC ACID S-{2-[3-(2-HYDROXY-3,3-DIMETHYL-4-PHOSPHONOOXY-BUTYRYLAMINO)-PROPIONYLAMINO]-ETHYL} ESTER	C15 H29 N2 O8 P S	56	428.44	CCCC(=O)SCCNC(=O)CCNC(=O)[C@H](C(C)(C)COP(=O)(O)O)O	1L0I,2KG9	2KG9						PSR
A3F	3-[6-AMINO-5-(3,4,5-TRIMETHOXYPHENYL)PYRIDIN-3-YL]PHENOL	C20 H20 N2 O4	46	352.39	COc1cc(cc(c1OC)OC)c2cc(cnc2N)c3cccc(c3)O	3MTF	3MTF						A3F
Z75	N'-[(1S,2S)-2-[(2R)-4-BENZYLPIPERAZIN-2-YL]-1-(3,5-DIFLUOROBENZYL)-2-HYDROXYETHYL]-5-METHYL-N,N-DIPROPYLBENZENE-1,3-DICARBOXAMIDE	C35 H44 F2 N4 O3	88	606.75	CCCN(CCC)C(=O)c1cc(cc(c1)C(=O)N[C@@H](Cc2cc(cc(c2)F)F)[C@@H]([C@H]3C[N@](CCN3)Cc4ccccc4)O)C	3LPJ	3LPJ		CHEMBL1097356				Z75
R13	3-METHYL-7-(5,5,8,8-TETRAMETHYL-5,6,7,8-TETRAHYDRO-NAPHTHALEN-2-YL) -OCTA-2,4,6-TRIENOIC ACID	C23 H30 O2	55	338.49	C\C(=C/C(=O)O)\C=C\C=C(/C)\c1ccc2c(c1)C(CCC2(C)C)(C)C	2CBS	2CBS		CHEMBL160376				R13
FUC	ALPHA-L-FUCOSE	C6 H12 O5	23	164.16	C[C@H]1[C@H]([C@H]([C@@H]([C@@H](O1)O)O)O)O	1AH1,1AX0,1AX1,1AX2,1AXY,1AXZ,1B0F,1B41,1B5F,1BCR,1BCS,1CDR,1CF5,1CLY,1CLZ,1CQD,1CVI,1CXP,1D2V,1D5L,1D7W,1DAN,1DN2,1DNU,1DNW,1DOT,1DVA,1DWA,1DWF,1DWG,1DWH,1DWI,1DWJ,1E4K,1E4M,1E6Q,1E6S,1E6X,1E70,1E71,1E72,1E73,1ELV,1F6A,1F8R,1FAK,1FC1,1FC2,1FE8,1FF7,1FFM,1FRT,1FUJ,1FWU,1FWV,1FX5,1G1R,1G1S,1G1T,1G7P,1G7Q,1G7Y,1G82,1G9M,1GC1,1GH7,1GPZ,1GSL,1GZ9,1GZT,1H1B,1H3W,1HZH,1I1A,1I1C,1IAU,1IEQ,1IEV,1IEX,1IGR…	1AH1,1AX0,1AX1,1AX2,1AXY,1AXZ,1B0F,1B41,1B5F,1CDR,1CF5,1CLY,1CLZ,1CQD,1CVI,1CXP,1D2V,1D5L,1D7W,1DAN,1DN2,1DNU,1DNW,1DOT,1DVA,1DWA,1DWF,1DWG,1DWH,1DWI,1DWJ,1E4K,1E4M,1E6Q,1E6S,1E6X,1E70,1E71,1E72,1E73,1ELV,1F6A,1F8R,1FAK,1FC1,1FE8,1FF7,1FFM,1FRT,1FUJ,1FWU,1FWV,1FX5,1G1R,1G1S,1G1T,1G7P,1G7Q,1G7Y,1G82,1G9M,1GC1,1GH7,1GPZ,1GSL,1GZ9,1H1B,1H3W,1HZH,1I1A,1I1C,1IAU,1IEQ,1IEV,1IEX,1IGR,1IGT,1IGY,1ING,1INH…	DB04473				fuc-L	FUC
ARG	ARGININE	C6 H15 N4 O2 1	27	175.21	C(C[C@@H](C(=O)O)N)CNC(=[NH2+])N	1AJU,1AKX,1ARJ,1B4B,1BCR,1BCS,1BS2,1F7U,1FOL,1FOO,1FOP,1HSB,1KH3,1KOC,1KOR,1LAF,1M15,1M7V,1N2N,1NOD,1NSI,1OM4,1P50,1PQ5,1PQ7,1S9R,1SD0,1T5G,1XXA,1XXB,1ZVL,2A9G,2AN2,2BD2,2BD7,2BD8,2BTY,2CKI,2E9F,2FC1,2FLQ,2G6H,2G6I,2G6J,2G6K,2G6L,2G6M,2G6N,2G6O,2KX8,2L8H,2NSE,2P5M,2Q2A,2RD5,2WBO,2WBP,2WOP,2Y7I,2Z7C,2ZFZ,2ZNY,3A34,3AGI,3B2P,3BE7,3C7C,3CAG,3CEV,3D2P,3D68,3DUG,3EMS,3FC5,3FHZ,3JU6,3KUM,3L1L,3LAJ,3LUM…	1AJU,1AKX,1ARJ,1BS2,1F7U,1FOL,1FOO,1FOP,1HSB,1KOC,1M15,1N2N,1NOD,1NSI,1OM4,1P50,1PQ5,1PQ7,1SD0,1T5G,1ZVL,2BD2,2BD7,2BD8,2CKI,2G6H,2G6I,2G6J,2G6K,2G6L,2G6M,2G6N,2G6O,2KX8,2L8H,2NSE,2RD5,2Z7C,2ZNY,3A34,3AGI,3BE7,3C7C,3D68,3DUG,3EMS,3FC5,3JU6,3LUM,3LUN,3MFF,3NSE,3ZZH,4JDW,4NSE	DB04027		D02982	C00062	arg-L	ARG
BTN	BIOTIN	C10 H16 N2 O3 S	32	244.31	C1[C@H]2[C@@H]([C@@H](S1)CCCCC(=O)O)NC(=O)N2	1AVD,1BDO,1BIB,1DF8,1F27,1HXD,1KQS,1LUQ,1MEP,1MK5,1N43,1N9M,1NDJ,1NQM,1STP,1SWD,1SWE,1SWG,1SWK,1SWN,1SWP,1SWR,1SWT,1WBI,1WPY,1XNY,1Y52,1Y55,2AVI,2B8G,2BDO,2C1Q,2C4I,2DTH,2DTO,2DXT,2EJ9,2EJF,2EJG,2F01,2FYK,2GH7,2IZF,2IZG,2IZH,2IZI,2IZJ,2JGS,2RTD,2RTE,2RTF,2RTG,2UYW,2UZ2,2Y3F,2ZGW,2ZSC,3EFR,3EFS,3EW2,3G8C,3IB9,3MG5,3O34,3RDM,3RDO,3RKY,3RY2,3SZJ,3T2W,3T6F,4DVE,4EKV	1AVD,1F27,1KQS,1WBI,1WPY,1Y52,1Y55,2AVI,2C1Q,2C4I,2DTH,2DTO,2DXT,2EJ9,2EJF,2EJG,2FYK,2JGS,2UYW,2UZ2,2ZGW,2ZSC,3O34,4EKV	DB00121	CHEMBL857	D00029	C00120	btn	BTN
BEG	2,5-DIBENZYLOXY-3-HYDROXY-HEXANEDIOIC ACID BIS-[(2-HYDROXY-INDAN-1-YL)-AMIDE]	C38 H40 N2 O7	87	636.74	c1ccc(cc1)CO[C@H](C[C@H]([C@H](C(=O)N[C@H]2c3ccccc3C[C@H]2O)OCc4ccccc4)O)C(=O)N[C@H]5c6ccccc6C[C@H]5O	1D4I	1D4I						BEG
KYA	4-HYDROXYQUINOLINE-2-CARBOXYLIC ACID	C10 H7 N O3	21	189.17	c1ccc2c(c1)c(cc(n2)C(=O)O)O	3AV7	3AV7		CHEMBL299155		C01717		KYA
SLB	5-N-ACETYL-BETA-D-NEURAMINIC ACID	C11 H19 N O9	40	309.27	CC(=O)N[C@@H]1[C@H](C[C@](O[C@H]1[C@@H]([C@@H](CO)O)O)(C(=O)O)O)O	1DFQ,1E8U,1FV2,1FV3,1V0F,1V3C,2BER,2JHL,2XA5,2XWI,2XWK,2XWV,2XXK,2ZOE,3AH1,3B50,3E81,3GVJ,3GVK,3GVL,3JU4,3OBT,3R4S	1E8U,1V0F,1V3C,2JHL,3GVJ,3GVK,3GVL,3JU4,3R4S		CHEMBL165084			acnam	SLB
NHK	N-HYDROXY-N~2~-(2-HYDROXYETHYL)-N~2~-[(4-METHOXYPHENYL)SULFONYL]GLYCINAMIDE	C11 H16 N2 O6 S	36	304.32	COc1ccc(cc1)S(=O)(=O)N(CCO)CC(=O)NO	3NX7	3NX7		CHEMBL1234724				NHK
FB2	BENZENESULFONAMIDE	C6 H7 N O2 S	17	157.19	c1ccc(cc1)S(=O)(=O)N	2WEJ	2WEJ		CHEMBL27601				FB2
NAD	NICOTINAMIDE-ADENINE-DINUCLEOTIDE	C21 H27 N7 O14 P2	71	663.43	c1cc(c[n+](c1)[C@H]2[C@@H]([C@@H]([C@H](O2)CO[P@@](=O)([O-])O[P@@](=O)(O)OC[C@@H]3[C@H]([C@H]([C@@H](O3)n4cnc5c4ncnc5N)O)O)O)O)C(=O)N	1A4Z,1A5Z,1A71,1A7A,1A7K,1A9Y,1A9Z,1AD3,1AGN,1AHH,1AHI,1ARZ,1AXE,1AXG,1B14,1B3R,1B8U,1B8V,1BDB,1BI9,1BMD,1BPW,1BTO,1BVR,1BW9,1BXG,1BXK,1BXS,1C14,1C1D,1C1X,1CDO,1CER,1CW3,1CWU,1D1S,1D1T,1D4F,1D7O,1D8A,1DBV,1DC6,1DEH,1DFG,1DFH,1DFI,1DHR,1DHS,1DIR,1DLI,1DO8,1DQS,1DRU,1DSS,1DXY,1E3E,1E3I,1E3L,1E3S,1E3W,1E6W,1EBF,1EE2,1EE9,1EFK,1EFL,1EJ2,1EK5,1EMD,1ENO,1ENP,1ENY,1ENZ,1EVJ,1EVZ,1EZ4,1F0Y,1F3P,1F8F,1F8G…	1A4Z,1A71,1A7A,1A7K,1AD3,1AGN,1AXE,1AXG,1B14,1B3R,1BI9,1BPW,1BTO,1BXS,1CDO,1CW3,1CWU,1D1S,1D1T,1D4F,1D7O,1DEH,1DHR,1DHS,1DIR,1DO8,1DQS,1DSS,1E3E,1E3I,1E3L,1E3S,1E3W,1E6W,1EBF,1EE2,1EE9,1EFK,1EFL,1EJ2,1EK5,1ENO,1ENP,1EVZ,1F0Y,1FDV,1GPD,1GRB,1GY8,1GYP,1HDR,1HDX,1HDY,1HDZ,1HET,1HEU,1HF3,1HKU,1HL3,1HLD,1HLP,1HSO,1HSZ,1HT0,1HTB,1HWY,1HZJ,1I24,1I2B,1I2C,1I3K,1I3L,1I3M,1I3N,1IB0,1ICI,1IL0,1J0X,1JKF,1JU9…		CHEMBL1234613	D00002	C00003	nad	NAD
SPD	SPERMIDINE	C7 H19 N3	29	145.25	C(CCNCCCN)CN	1BO4,1I2X,1POT,1POY,1TYP,293D,2ELG,2HMP,2O07,2P18,2P1E,2PWP,2QBY,2YGP,3A76,3BXZ,3C6K,3CN8,3GK7,3ICE,3L1R,3LS3,3LSA,3TTN	1I2X,1TYP,293D,2ELG,2HMP,2O07,2P18,2P1E,2PWP,2QBY,2YGP,3C6K,3CN8,3L1R,3LS3,3LSA,3TTN	DB03566	CHEMBL19612		C00315	spmd	SPD
IPR	ISOPENTYL PYROPHOSPHATE	C5 H14 O7 P2	28	248.11	CC(C)CCO[P@@](=O)(O)OP(=O)(O)O	1RQI,1RQJ,1YHM,1ZW5,2FOR,3DYF,3IBA,3ICK,3ICM,3ICN,3ICZ	1YHM,1ZW5,3DYF,3IBA,3ICK,3ICM,3ICN,3ICZ	DB02508					IPR
KBT	3-{[3-BUTYL-5-(1-METHYLETHYL)-2,6-DIOXO-1,2,3,6-TETRAHYDROPYRIMIDIN-4-YL]CARBONYL}-5-METHYLBENZONITRILE	C20 H23 N3 O3	49	353.42	CCCCN1C(=C(C(=O)NC1=O)C(C)C)C(=O)c2cc(cc(c2)C#N)C	3LAN	3LAN		CHEMBL1081840				KBT
PYN	3-PYRROLIDIN-1-YL-N-[6-(3-PYRROLIDIN-1-YL-PROPIONYLAMINO)-ACRIDIN-3-YL]-PROPIONAMIDE	C27 H33 N5 O2	67	459.59	c1cc(cc2c1cc3ccc(cc3n2)NC(=O)CCN4CCCC4)NC(=O)CCN5CCCC5	1L1H	1L1H		CHEMBL79900				PYN
ANL	ANILINE	C6 H7 N	14	93.13	c1ccc(cc1)N	1AEE,1HJ9,1PPA,2OV4,3GUN,3MS3	1AEE,1HJ9,1PPA,3GUN,3MS3	DB06728	CHEMBL538		C00292		ANL
SAR	SARCOSINE	C3 H7 N O2	13	89.09	CNCC(=O)O	3L8H,3QSE,3T26,3T2I	3T26,3T2I		CHEMBL304383		C00213	sarcs	SAR
K14	(3R,3AS,6AR)-HEXAHYDROFURO[2,3-B]FURAN-3-YL [(1S,2R)-1-BENZYL-2-HYDROXY-3-{[(4-METHOXYPHENYL)SULFONYL][(2S)-2-METHYLBUTYL]AMINO}PROPYL]CARBAMATE	C29 H40 N2 O8 S	80	576.7	CC[C@H](C)C[N@@](C[C@H]([C@H](Cc1ccccc1)NC(=O)O[C@H]2CO[C@@H]3[C@H]2CCO3)O)S(=O)(=O)c4ccc(cc4)OC	3O9A	3O9A						K14
O62	6-(4-{[3-(2,6-DICHLOROPHENYL)-5-(1-METHYLETHYL)ISOXAZOL-4-YL]METHOXY}PHENYL)NAPHTHALENE-1-CARBOXYLIC ACID	C30 H23 CL2 N O4	60	532.42	CC(C)c1c(c(no1)c2c(cccc2Cl)Cl)COc3ccc(cc3)c4ccc5c(c4)cccc5C(=O)O	3DCU	3DCU		CHEMBL476302				O62
XMI	4-[(6-CHLORO-2-NAPHTHALENYL)SULFONYL]-1-[[1-(4-PYRIDINYL)-4-PIPERIDINYL]METHYL]PIPERAZINONE	C25 H27 CL N4 O3 S	61	499.03	c1cc(cc2c1cc(cc2)Cl)S(=O)(=O)[N@]3CCN(C(=O)C3)CC4CCN(CC4)c5ccncc5	1IQK	1IQK						XMI
ICT	ISOCITRIC ACID	C6 H8 O7	21	192.12	C([C@@H]([C@H](C(=O)O)O)C(=O)O)C(=O)O	1AI3,1B0J,1C97,1CW1,1CW7,1GRO,1GRP,1IDE,1ITW,1LWD,1P8F,1PB1,1T0L,1W7F,1W8G,1XG4,1XKD,2CSG,2QFW,2UXR,3MAP,3MAS,3P0X,4AOU,4AOV,5ICD,7ACN,8ICD	1B0J,1C97,1LWD,1T0L,1XKD,2QFW,3MAP,3MAS,7ACN,8ICD		CHEMBL390356		C00451	icit	ICT
LBT	ALPHA-LACTOSE	C12 H22 O11	45	342.3	C([C@@H]1[C@@H]([C@@H]([C@H]([C@@H](O1)O[C@@H]2[C@H](O[C@@H]([C@@H]([C@H]2O)O)O)CO)O)O)O)O	1W3A,1W8O,2D6M,2EAE,2EAK,2H4I,2IHZ,2ILV,2NN8,2PEL,2WSV,2Y9G,2YVV,2Z4T,3AP4,3I8T,3NBD,3PJQ	1W3A,2D6M,2EAK,2H4I,2NN8,2PEL,2WSV,2Y9G,3AP4,3I8T,3NBD,3PJQ				C00243	lcts	LBT
A	ADENOSINE-5'-MONOPHOSPHATE	C10 H14 N5 O7 P	37	347.22	c1nc(c2c(n1)n(cn2)[C@H]3[C@@H]([C@@H]([C@H](O3)COP(=O)(O)O)O)O)N	1BKX,1CVJ,1EXD,3FIT,3I9D,3RA8,3RAA	1BKX,1CVJ,3FIT,3RA8,3RAA	DB00131	CHEMBL752	D02769	C00020	amp	A
CK5	3-[4-(2,4-DIMETHYL-THIAZOL-5-YL)-PYRIMIDIN-2-YLAMINO]-PHENOL	C15 H14 N4 O S	35	298.36	Cc1c(sc(n1)C)c2ccnc(n2)Nc3cccc(c3)O	1PXM	1PXM	DB04518	CHEMBL47527				CK5
NPO	P-NITROPHENOL	C6 H5 N O3	15	139.11	c1cc(ccc1[N+](=O)[O-])O	1LS6,1VAH,1YEK,1Z44,2D20,2I10,2WGZ,2ZVP,2ZYV,2ZYW,3A70,3ASQ,3ASR,3ASS,3AST,3AYD,3ETT,3M3C,3M3E,3M3O,3MK0,3MK1,3Q3N,3QVU,3U3R,43CA	1LS6,1VAH,1YEK,2WGZ,2ZVP,2ZYV,2ZYW,3ASQ,3ASR,3ASS,3AST,3AYD,3M3C,3M3E,3M3O,3MK0,3MK1,3QVU,3U3R,43CA	DB04417	CHEMBL14130		C00870		NPO
UQ8	UBIQUINONE-8	C49 H74 O4	127	727.12	CC1=C(C(=O)C(=C(C1=O)OC)OC)CC=C(C)CC\C=C(/C)\CC\C=C(/C)\CC\C=C(/C)\CC\C=C(/C)\CC\C=C(/C)\CC\C=C(/C)\CCC=C(C)C	2X34,3E8T,3E8W,3Q34	3E8T,3E8W,3Q34				C17569		UQ8
ABA	ALPHA-AMINOBUTYRIC ACID	C4 H9 N O2	16	103.12	CC[C@@H](C(=O)O)N	3A0K,9JDW	3A0K,9JDW		CHEMBL1230782		C02356		ABA
09A	BENZYL (3S,5'R)-2-OXO-1,2-DIHYDROSPIRO[INDOLE-3,3'-PYRROLIDINE]-5'-CARBOXYLATE	C19 H18 N2 O3	42	322.36	c1ccc(cc1)COC(=O)[C@H]2C[C@@]3(CN2)c4ccccc4NC3=O	3UDM	3UDM		CHEMBL2181979				09A
AK1	1-{5-[2-(THIENO[3,2-D]PYRIMIDIN-4-YLAMINO)ETHYL]-1,3-THIAZOL-2-YL}-3-[3-(TRIFLUOROMETHYL)PHENYL]UREA	C19 H15 F3 N6 O S2	46	464.48	c1cc(cc(c1)NC(=O)Nc2ncc(s2)CCNc3c4c(ccs4)ncn3)C(F)(F)F	3D14	3D14	DB07360	CHEMBL472193				AK1
FAD	FLAVIN-ADENINE DINUCLEOTIDE	C27 H33 N9 O15 P2	86	785.56	Cc1cc2c(cc1C)N(C3=NC(=O)NC(=O)C3=N2)C[C@@H]([C@@H]([C@@H](CO[P@@](=O)(O)O[P@](=O)(O)OC[C@@H]4[C@H]([C@H]([C@@H](O4)n5cnc6c5ncnc6N)O)O)O)O)O	1A8P,1AHV,1AHZ,1AMO,1AN9,1AOG,1B2R,1B37,1B4V,1B5Q,1B5T,1B8S,1BF3,1BGJ,1BGN,1BHY,1BJK,1BKW,1BQE,1BUC,1BWC,1BX0,1BX1,1BZL,1C0I,1C0K,1C0L,1C0P,1CBO,1CC2,1CC4,1CC6,1CF3,1CJ2,1CJ3,1CJ4,1CJC,1CL0,1CNE,1CNF,1COY,1CQX,1D4A,1D4C,1D4D,1D4E,1D7Y,1DDG,1DDI,1DDO,1DII,1DIQ,1DNC,1DNP,1DOB,1DOC,1DOD,1DOE,1DXL,1DXO,1DXQ,1DZN,1E0Y,1E1K,1E1L,1E1M,1E1N,1E39,1E62,1E63,1E64,1E6E,1E7P,1E8G,1EBD,1EFP,1EFV,1EGC,1EGD,1EGE…	1AHV,1AHZ,1AMO,1AN9,1AOG,1B37,1B5Q,1BWC,1BX0,1BX1,1BZL,1C0I,1C0K,1C0L,1C0P,1CF3,1CJC,1CNE,1CNF,1D4A,1DDO,1DNC,1DXL,1DXO,1DXQ,1DZN,1E0Y,1E1K,1E1L,1E1M,1E1N,1E6E,1E8G,1EFV,1EGC,1EGD,1EGE,1EVI,1F20,1F8R,1F8S,1FEA,1FEB,1FEC,1FIQ,1FNB,1FND,1FO4,1FOH,1FRN,1FRQ,1GAL,1GAQ,1GAW,1GG5,1GOS,1GPE,1GRA,1GRB,1GRE,1GRF,1GRG,1GRH,1GRT,1GSN,1GT8,1GTE,1GTH,1GV4,1GXF,1H66,1H69,1H6V,1H7W,1H7X,1H81,1H82,1H83,1H84,1H86…	DB03147	CHEMBL1232653	D00005	C00016	fad	FAD
BI1	3-{1-[3-(DIMETHYLAMINO)PROPYL]-1H-INDOL-3-YL}-4-(1H-INDOL-3-YL)-1H-PYRROLE-2,5-DIONE	C25 H24 N4 O2	55	412.49	CN(C)CCCn1cc(c2c1cccc2)C3=C(C(=O)NC3=O)c4c[nH]c5c4cccc5	1UU8,1XWS,1ZRZ,2BIK,2BIL	1UU8,1XWS,1ZRZ,2BIK,2BIL	DB03777	CHEMBL7463		C11238		BI1
G3A	GUANOSINE-P3-ADENOSINE-5',5'-TRIPHOSPHATE	C20 H27 N10 O17 P3	77	772.41	c1nc(c2c(n1)n(cn2)[C@H]3[C@@H]([C@@H]([C@H](O3)CO[P@@](=O)(O)O[P@](=O)(O)O[P@](=O)(O)OC[C@@H]4[C@H]([C@H]([C@@H](O4)n5cnc6c5N=C(NC6=O)N)O)O)O)O)N	2P3L,2PXC,3EVE	2P3L,2PXC,3EVE		CHEMBL1232915				G3A
GSB	S-BENZYL-GLUTATHIONE	C17 H23 N3 O6 S	50	397.45	c1ccc(cc1)CSC[C@@H](C(=O)NCC(=O)O)NC(=O)CC[C@@H](C(=O)O)N	1FRO,1GUH	1FRO,1GUH						GSB
IU5	ISO-URSODEOXYCHOLIC ACID	C24 H40 O4	68	392.58	C[C@H](CCC(=O)O)[C@H]1CC[C@@H]2[C@@]1(CC[C@H]3[C@H]2[C@H](C[C@H]4[C@@]3(CC[C@@H](C4)O)C)O)C	1IHI,1OT7	1IHI,1OT7				C17662		IU5
4HC	4-HYDROXY-2H-CHROMEN-2-ONE	C9 H6 O3	18	162.15	c1ccc2c(c1)C(=CC(=O)O2)O	1V5Y	1V5Y		CHEMBL301141				4HC
BTH	4-OXO-3-{6-[4-(QUINOXALIN-2-YLAMINO)-BENZOYLAMINO]-2-THIOPHEN-2-YL-HEXANOYLAMINO}-PENTANOIC ACID	C30 H31 N5 O5 S	72	573.66	CC(=O)[C@H](CC(=O)O)NC(=O)[C@H](CCCCNC(=O)c1ccc(cc1)Nc2cnc3ccccc3n2)c4cccs4	1RWO	1RWO						BTH
D1S	(4E,6Z,8S,9S,10E,12S,13R,14S,16R)-19-{[3-(DIMETHYLAMINO)PROPYL]AMINO}-13-HYDROXY-8,14-DIMETHOXY-4,10,12,16-TETRAMETHYL-3,20,22-TRIOXO-2-AZABICYCLO[16.3.1]DOCOSA-1(21),4,6,10,18-PENTAEN-9-YL CARBAMATE	C33 H50 N4 O8	95	630.78	C[C@H]1C[C@@H]([C@@H]([C@H](/C=C(/[C@@H]([C@H](/C=C\C=C(\C(=O)NC2=CC(=O)C(=C(C1)C2=O)NCCCN(C)C)/C)OC)OC(=O)N)\C)C)O)OC	3Q5J	3Q5J		CHEMBL124840				D1S
FYI	N-{(2S)-4-(METHYLAMINO)-4-OXO-2-[4-(PHOSPHONOOXY)BENZYL]BUTANOYL}-L-ISOLEUCYL-L-ASPARTAMIDE	C22 H34 N5 O9 P	71	543.51	CC[C@H](C)[C@@H](C(=O)N[C@@H](CC(=O)N)C(=O)N)NC(=O)[C@@H](Cc1ccc(cc1)OP(=O)(O)O)CC(=O)NC	3IN8	3IN8						FYI
SIN	SUCCINIC ACID	C4 H6 O4	14	118.09	C(CC(=O)O)C(=O)O	1CZE,1D4D,1E5H,1F8I,1GP6,1H2Z,1H6C,1HG0,1HQJ,1KNP,1KOR,1KQE,1KYC,1L4X,1O6F,1O6G,1QGL,1TKQ,1UO9,1VZ4,1VZ5,1XG3,2AYD,2BIF,2BWN,2CGN,2CNQ,2CSG,2DJL,2FDG,2FDI,2FDJ,2FDK,2OG7,2Q8D,2R2J,2RKZ,2V62,2W8Q,2WBP,2XED,2XGW,2YCA,2YFB,2YGX,2Z0A,3AML,3BIF,3BY9,3CQY,3E4O,3EDN,3GC2,3GXW,3HWK,3HZN,3IST,3JU8,3LL6,3LOG,3MDP,3O1S,3O1T,3O1U,3O1V,3R5C,3RT3,3S7Z,3SKI,3SKZ,3SLM,3SLQ,3T7Y,3UQC,3ZS3,4AWR,4EEI,4ELW,4F0V,4FU8…	1GP6,1H2Z,1HQJ,1KYC,1L4X,1O6F,1O6G,1QGL,2AYD,2BIF,2CGN,2CNQ,2DJL,2Q8D,2R2J,2V62,2W8Q,2Z0A,3AML,3BIF,3GXW,3LL6,3RT3,3SKI,3SKZ,3SLM,3SLQ,3ZS3,4AWR,4FU8,4FU9,4FUB,4FUC,4FUD,4FUE,4FUF,4FUI,4FUJ,4GFS	DB00139	CHEMBL576		C00042	succ	SIN
LBV	3-[2-[(Z)-[3-(2-CARBOXYETHYL)-5-[(Z)-(4-ETHENYL-3-METHYL-5-OXIDANYLIDENE-PYRROL-2-YLIDENE)METHYL]-4-METHYL-PYRROL-1-IUM-2-YLIDENE]METHYL]-5-[(Z)-[(3E)-3-ETHYLIDENE-4-METHYL-5-OXIDANYLIDENE-PYRROLIDIN-2-YLIDENE]METHYL]-4-METHYL-1H-PYRROL-3-YL]PROPANOIC ACID	C33 H37 N4 O6 1	80	585.68	C/C=C/1\C(C(=O)N\C1=C/c2c(c(c([nH]2)/C=C\3/C(=C(C(=[NH+]3)/C=C\4/C(=C(C(=O)N4)C=C)C)C)CCC(=O)O)CCC(=O)O)C)C	2O9B,2O9C,2OOL,3S7N,3S7O,3S7P,3S7Q,4E04	4E04						LBV
NLC	2-(ACETYLAMINO)-2-DEOXY-4-O-BETA-D-GALACTOPYRANOSYL-ALPHA-D-GLUCOPYRANOSE	C14 H25 N O11	51	383.35	CC(=O)N[C@@H]1[C@H]([C@@H]([C@H](O[C@@H]1O)CO)O[C@H]2[C@@H]([C@H]([C@H]([C@H](O2)CO)O)O)O)O	1W3F,1W3G,1ZI3,1ZJ1,2VS3,2VS4,2YY1,3EHN	1W3F,1W3G,1ZI3,1ZJ1,2VS3,2VS4,2YY1,3EHN						NLC
DM2	DOXORUBICIN	C27 H29 N O11	68	543.53	C[C@H]1[C@H]([C@H](C[C@@H](O1)O[C@H]2C[C@@](Cc3c2c(c4c(c3O)C(=O)c5cccc(c5C4=O)OC)O)(C(=O)CO)O)N)O	151D,1D12,1DA9,1I1E,1P20,2DR6,4DX7	151D,1D12,1DA9,1P20,4DX7	DB00997	CHEMBL53463	D03899	C01661	doxrbcn	DM2				CHEMBL873604
FLU	2-(6-HYDROXY-3-OXO-3H-XANTHEN-9-YL)-BENZOIC ACID	C20 H12 O5	37	332.31	c1ccc(c(c1)C2=C3C=CC(=O)C=C3Oc4c2ccc(c4)O)C(=O)O	1FLR,1N0S,1T66,1X9Q,2NMV	1FLR,1N0S,1T66,1X9Q,2NMV		CHEMBL177756				FLU
FUD	D-FRUCTOSE	C6 H12 O6	24	180.16	C([C@H]([C@H]([C@@H](C(=O)CO)O)O)O)O	2HK1,2QUN,3VNK	3VNK			D00114	C10906		FUD
0CK	4-[1-CYCLOHEXYL-4-(4-FLUOROPHENYL)-1H-IMIDAZOL-5-YL]PYRIMIDIN-2-AMINE	C19 H20 F N5	45	337.4	c1cc(ccc1c2c(n(cn2)C3CCCCC3)c4ccnc(n4)N)F	3UYT,3UZP	3UYT,3UZP		CHEMBL1951415				0CK
5IP	(1R,2R,3R,4R,5S,6S)-6-HYDROXYCYCLOHEXANE-1,2,3,4,5-PENTAYL PENTAKIS[DIHYDROGEN (PHOSPHATE)]	C6 H17 O21 P5	49	580.06	C1([C@@H]([C@H](C([C@@H]([C@@H]1OP(=O)(O)O)OP(=O)(O)O)OP(=O)(O)O)OP(=O)(O)O)OP(=O)(O)O)O	2I5F,3MOZ	2I5F,3MOZ						5IP
LVA	(3R,5R)-7-((1R,2R,6S,8R,8AS)-2,6-DIMETHYL-8-{[(2R)-2-METHYLBUTANOYL]OXY}-1,2,6,7,8,8A-HEXAHYDRONAPHTHALEN-1-YL)-3,5-DIHYDROXYHEPTANOIC ACID	C24 H38 O6	68	422.56	CC[C@H](C)C(=O)O[C@H]1C[C@H](C=C2[C@H]1[C@H]([C@H](C=C2)C)CC[C@H](C[C@H](CC(=O)O)O)O)C	1T02,3HLG	3HLG	DB03785	CHEMBL1201373				LVA
MZX	5,8-DIMETHOXY-4-METHYLQUINOLIN-2(1H)-ONE	C12 H13 N O3	29	219.24	CC1=CC(=O)Nc2c1c(ccc2OC)OC	3NHS,3O2N	3NHS,3O2N		CHEMBL493174				MZX
53U	D-PHENYLALANYL-N-BENZYL-L-PROLINAMIDE	C21 H25 N3 O2	51	351.45	c1ccc(cc1)C[C@H](C(=O)N2CCC[C@H]2C(=O)NCc3ccccc3)N	2ZFF	2ZFF	DB07143	CHEMBL116597				53U
H12	6-CHLORO-4-(CYCLOHEXYLOXY)-3-PROPYLQUINOLIN-2(1H)-ONE	C18 H22 CL N O2	44	319.83	CCCC1=C(c2cc(ccc2NC1=O)Cl)OC3CCCCC3	1TKT	1TKT	DB07867	CHEMBL187718				H12
J43	4-{[6-CHLORO-5-FORMYL-2-(METHYLSULFANYL)PYRIMIDIN-4-YL]AMINO}BENZENESULFONAMIDE	C12 H11 CL N4 O3 S2	33	358.82	CSc1nc(c(c(n1)Cl)C=O)Nc2ccc(cc2)S(=O)(=O)N	3MHO	3MHO		CHEMBL1233721				J43
TS2	2-AMINO-4-[4-(4-AMINO-4-CARBOXY-BUTYRYLAMINO)-5,8,19,22-TETRAOXO-1,2-DITHIA-6,9,13,18,21-PENTAAZA-CYCLOTETRACOS-23-YLCARBAMOYL]-BUTYRIC ACID	C27 H47 N9 O10 S2	95	721.84	C1CCNC(=O)CNC(=O)[C@H](CSSC[C@@H](C(=O)NCC(=O)NCCCNC1)NC(=O)CC[C@@H](C(=O)O)N)NC(=O)CC[C@@H](C(=O)O)N	3GRT	3GRT				C03170		TS2
VHD	4-(1,3-DIHYDRO-2H-ISOINDOL-2-YLCARBONYL)-6-(1-METHYLETHYL)BENZENE-1,3-DIOL	C18 H19 N O3	41	297.35	CC(C)c1cc(c(cc1O)O)C(=O)N2Cc3ccccc3C2	2XAB	2XAB		CHEMBL1215467				VHD
DMU	DECYL-BETA-D-MALTOPYRANOSIDE	C22 H42 O11	75	482.57	CCCCCCCCCCO[C@H]1[C@@H]([C@H]([C@@H]([C@H](O1)CO)O[C@@H]2[C@@H]([C@H]([C@@H]([C@H](O2)CO)O)O)O)O)O	1V54,1V55,2BBH,2DYR,2DYS,2EIJ,2EIK,2EIL,2EIM,2EIN,2GSM,2HD0,2Y69,2ZXW,3ABK,3ABL,3ABM,3AG1,3AG2,3AG3,3AG4,3ASN,3ASO,3CBA,3DTU,3FYE,3FYI,3OM3,3OMA,3OMI,3OMN,3TIJ,4A01,4DXR,4DXS	1V54,1V55,2DYR,2DYS,2EIJ,2EIK,2EIL,2EIM,2EIN,2HD0,2Y69,2ZXW,3ABK,3ABL,3ABM,3AG1,3AG2,3AG3,3AG4,3ASN,3ASO,3CBA,4A01,4DXR,4DXS						DMU
TBU	TERTIARY-BUTYL ALCOHOL	C4 H10 O	15	74.12	CC(C)(C)O	1BN5,1DKW,1GAJ,1HAN,1JJU,1KMY,1KND,1KNF,1KQ0,1KQ9,1PBY,1QZY,1RFN,1RUV,1WOL,1Y6W,2GMJ,2VEK,2VEM,2WDC,2WDD,2WDE,2WDF,3AFN,3EV3,3HEZ,3L9I,3N27,3UAL,3UBW,7RSA	1BN5,1DKW,1GAJ,1KQ0,1KQ9,1QZY,1RFN,1RUV,1WOL,1Y6W,2GMJ,2VEK,2VEM,3EV3,3HEZ,3L9I,3N27,3UAL,3UBW,7RSA	DB03900	CHEMBL16502				TBU
CAQ	CATECHOL	C6 H6 O2	14	110.11	c1ccc(c(c1)O)O	1DLT,1KND,1XEP,2BUQ,2BUY,2PUM,3FW4,3HHY,3MI5,3O4M,3T67	1XEP,2PUM,3FW4,3O4M,3T67	DB02232	CHEMBL280998		C00090		CAQ		b3389	b3389
RIS	1-HYDROXY-2-(3-PYRIDINYL)ETHYLIDENE BIS-PHOSPHONIC ACID	C7 H11 N O7 P2	28	283.11	c1cc(cnc1)CC(O)(P(=O)(O)O)P(=O)(O)O	1RQJ,1YHL,1YQ7,1YV5,2O1O,2QIS	1YHL,1YQ7,1YV5,2O1O,2QIS	DB00884	CHEMBL923	D08484	C08233		RIS				CHEMBL910461
BDF	BETA-D-FRUCTOPYRANOSE	C6 H12 O6	24	180.16	C1[C@H]([C@H]([C@@H]([C@](O1)(CO)O)O)O)O	1N3Q,1OVP,2FA1,3OAY	1N3Q,3OAY						BDF
DSO	ADAMANTANE-1-CARBOXYLIC ACID-5-DIMETHYLAMINO-NAPHTHALENE-1-SULFONYLAMINO-OCTYL-AMIDE	C31 H45 N3 O3 S	83	539.78	CN(C)c1cccc2c1cccc2S(=O)(=O)NCCCCCCCCNC(=O)C34CC5CC(C3)CC(C5)C4	1LWL,1RE9,3P6M,3P6N	3P6N	DB03031					DSO
FPP	FARNESYL DIPHOSPHATE	C15 H28 O7 P2	52	382.33	CC(=CCC/C(=C/CC/C(=C/CO[P@@](=O)(O)OP(=O)(O)O)/C)/C)C	1FPP,1FT2,1JCQ,1JCR,1KZO,1LD7,1LD8,1MZC,1O5M,1S63,1SA4,1SA5,1T0A,1UBX,1V7U,1WCO,2BED,2E90,2F0Y,2R2L,2VG1,2ZIR,2ZIS,3AQ0,3BNX,3DPY,3DSU,3E30,3E32,3E33,3E34,3KSQ,3PZ4,3Q7A,3Q7F	1FPP,1FT2,1JCQ,1JCR,1KZO,1LD7,1LD8,1MZC,1O5M,1S63,1SA4,1SA5,1UBX,2BED,2E90,2F0Y,2R2L,2ZIR,2ZIS,3AQ0,3BNX,3DPY,3DSU,3E30,3E32,3E33,3E34,3KSQ,3PZ4,3Q7A,3Q7F	DB07780	CHEMBL69330		C00448	frdp	FPP
SPO	SPHEROIDENE	C41 H60 O	102	568.92	CC(=CCCC(=CCC/C(=C/C=CC(=CC=C\C=C(\C)/C=C/C=C(\C)/C=C/C=C(\C)/C=CCC(C)(C)OC)C)/C)C)C	1F6N,1FNP,1FNQ,1JGW,1JGX,1JGY,1JGZ,1JH0,1KBY,1M3X,1PCR,1RGN,1RVJ,1RY5,1RZH,1RZZ,1S00,1YF6,1YST,2J8C,2J8D,2UWS,2UWT,2UWU,2UWV,2UWW,2UX3,2UX4,2UX5,2UXJ,2UXK,2UXL,2UXM,3I4D	3I4D						SPO
TCL	TRICLOSAN	C12 H7 CL3 O2	24	289.55	c1cc(c(cc1Cl)O)Oc2ccc(cc2Cl)Cl	1C14,1D7O,1D8A,1NHG,1P45,1QG6,1QSG,1UH5,2B35,2O2S,2O2Y,2PD3,2QIO,2WYW,3AM3,3AM5,3F4B,3GR6,3NRC,3OID,3OIF,3P9T,3PJD,3PJE,3PJF,4ALI,4ALL	1D7O,1NHG,1UH5,2O2S,2O2Y,3AM3,3AM5,3F4B,4ALL	DB08604	CHEMBL849	D06226	C12059		TCL	polychloro phenoxy phenol	b1288	b1288	CHEMBL1794494
BMZ	2-(2-HYDROXY-PHENYL)-1H-BENZOIMIDAZOLE-5-CARBOXAMIDINE	C14 H13 N4 O 1	32	253.28	c1ccc(c(c1)c2[nH]c3ccc(cc3n2)C(=[NH2+])N)O	1GHW,1GHX,1GI0,1GI1,1GI3,1GI8	1GHW,1GHX,1GI0,1GI1,1GI3,1GI8	DB02287					BMZ
HN4	1-(4-TERT-BUTYLPHENYL)-2-[(1S,2R,5R,8R,8AR)-1,2,8-TRIHYDROXYOCTAHYDROINDOLIZIN-5-YL]ETHANONE	C20 H29 N O4	54	347.45	CC(C)(C)c1ccc(cc1)C(=O)C[C@H]2CC[C@H]([C@H]3[N@]2C[C@H]([C@H]3O)O)O	3EJR	3EJR						HN4
N3H	N-{3-[5-HYDROXY-2-(3-METHYLBUTYL)-3-OXO-6-THIOPHEN-2-YL-2,3-DIHYDROPYRIDAZIN-4-YL]-1,1-DIOXIDO-2H-1,2,4-BENZOTHIADIAZIN-7-YL}METHANESULFONAMIDE	C21 H23 N5 O6 S3	58	537.62	CC(C)CCN1C(=O)C(=C(C(=N1)c2cccs2)O)C3=Nc4ccc(cc4S(=O)(=O)N3)NS(=O)(=O)C	3CDE	3CDE		CHEMBL401825				N3H
1CA	DESOXYCORTICOSTERONE	C21 H30 O3	54	330.47	C[C@]12CC[C@H]3[C@H]([C@@H]1CC[C@@H]2C(=O)CO)CCC4=CC(=O)CC[C@]34C	1Y9R,2AA7,2ABI,2Q3Y,3RY9	1Y9R,2AA7,2ABI,2Q3Y,3RY9		CHEMBL1498	D07792	C03205		1CA
2FG	2-FLUORO-2-DEOXY-BETA-D-GALACTOPYRANOSE	C6 H11 F O5	23	182.15	C([C@@H]1[C@@H]([C@@H]([C@H]([C@@H](O1)O)F)O)O)O	1JZ0,1JZ1,1JZ2,3F53,3F5E	3F53,3F5E						2FG
I0G	(3AS,4R,9BR)-4-(4-HYDROXYPHENYL)-1,2,3,3A,4,9B-HEXAHYDROCYCLOPENTA[C]CHROMEN-8-OL	C18 H18 O3	39	282.34	c1cc(ccc1[C@H]2[C@H]3CCC[C@H]3c4cc(ccc4O2)O)O	2I0G,2I0J	2I0G,2I0J	DB07933	CHEMBL278703	D09899			I0G
9EP	(2R)-5-[(ACETYLOXY)METHYL]-2-{(1R)-2-OXO-1-[(THIOPHEN-2-YLACETYL)AMINO]ETHYL}-3,6-DIHYDRO-2H-1,3-THIAZINE-4-CARBOXYLIC ACID	C16 H18 N2 O6 S2	44	398.45	CC(=O)OCC1=C(N[C@H](SC1)[C@@H](C=O)NC(=O)Cc2cccs2)C(=O)O	3NDE	3NDE						9EP
KDM	(2R,4S,5R,6R)-2,4,5-TRIHYDROXY-6-[(1R,2R)-1,2,3-TRIHYDROXYPROPYL]OXANE-2-CARBOXYLIC-ACID	C9 H16 O9	34	268.22	C1[C@@H]([C@H]([C@@H](O[C@]1(C(=O)O)O)[C@@H]([C@@H](CO)O)O)O)O	2XZI	2XZI						KDM
KSK	7-[(2-AMINO-2-METHYLPROPYL)AMINO]-5-CYCLOPROPYL-2-[(3,5-DIMETHOXYPHENYL)AMINO]PYRAZOLO[1,5-A]PYRIMIDINE-3-CARBOXAMIDE	C22 H29 N7 O3	61	439.52	CC(C)(CNc1cc(nc2n1nc(c2C(=O)N)Nc3cc(cc(c3)OC)OC)C4CC4)N	3AC8	3AC8						KSK
VB1	N^6^-[(1R)-2-{[(1S)-1-CARBOXYPROPYL]AMINO}-2-OXO-1-(SULFANYLMETHYL)ETHYL]-6-OXO-L-LYSINE	C13 H23 N3 O6 S	46	349.4	CC[C@@H](C(=O)O)NC(=O)[C@H](CS)NC(=O)CCC[C@@H](C(=O)O)N	2VBP	2VBP						VB1
HC4	4'-HYDROXYCINNAMIC ACID	C9 H8 O3	20	164.16	c1cc(ccc1\C=C\C(=O)O)O	1D7E,1F98,1F9I,1GSV,1GSW,1GSX,1MZU,1NWZ,1ODV,1OT6,1OT9,1OTA,1OTB,1OTD,1OTE,1OTI,1S1Y,1S1Z,1S4R,1S4S,1T18,1T19,1T1A,1T1B,1T1C,1TS0,1TS6,1TS7,1TS8,1UGU,1UWN,1UWP,1XFN,1XFQ,2D01,2D02,2I9V,2J3J,2KX6,2O7B,2O7F,2PHY,2PYP,2PYR,2QJ5,2QJ7,2QWS,2ZOH,2ZOI,3A5R,3PHY,3PYP,3UBA,3UMD,3UME,4ALB,4EYO	2J3J,3A5R,3UBA,4EYO	DB04066	CHEMBL66879		C00811		HC4				CHEMBL1019081
OLA	OLEIC ACID	C18 H34 O2	54	282.46	CCCCCCCC\C=C/CCCCCCCC(=O)O	1DKF,1FE3,1FK5,1G74,1GNI,1GT6,1HMS,1ICN,1J78,1J7E,1LFO,1LID,1PMP,1SX6,1VYF,2AF9,2AG2,2AG4,2E9L,2E9M,2EV1,2EV2,2EV3,2EV4,2FLJ,2FTB,2JU8,2LKK,2WQ9,2WQA,2ZOX,3LSP,3NY8,3O19,3O22,3O2Y,3ODU,3PGU,3UG9,4DQ3,4EA3,4EIY	1DKF,1FE3,1FK5,1G74,1GNI,1GT6,1HMS,1ICN,1J78,1J7E,1LFO,1LID,1PMP,1SX6,1VYF,2AF9,2AG2,2AG4,2E9L,2E9M,2FLJ,2FTB,2JU8,2LKK,2WQ9,2WQA,2ZOX,3NY8,3O19,3O22,3O2Y,3ODU,3UG9,4DQ3,4EIY		CHEMBL8659	D02315	C00712	ocdcea	OLA				CHEMBL1821326
DPF	DIETHYL HYDROGEN PHOSPHATE	C4 H11 O4 P	20	154.1	CCOP(=O)(O)OCC	2R1K,2R1M,3CAK,3UR5,3URB	3URB				C06608		DPF
NAR	NARINGENIN	C15 H12 O5	32	272.26	c1cc(ccc1[C@@H]2CC(=O)c3c(cc(cc3O2)O)O)O	1CGK,1EYQ,2BRT,2UXU,4A87	1CGK,1EYQ,2BRT,4A87	DB03467	CHEMBL9352		C00509		NAR				CHEMBL1033425
1FL	5-(2,4-DIFLUOROPHENYL)-2-HYDROXY-BENZOIC ACID	C13 H8 F2 O3	26	250.2	c1cc(c(cc1c2ccc(cc2F)F)C(=O)O)O	2BXE,3D2T	2BXE,3D2T	DB00861	CHEMBL898	D00130	C01691		1FL		b4150
PU3	9-BUTYL-8-(3,4,5-TRIMETHOXYBENZYL)-9H-PURIN-6-AMINE	C19 H25 N5 O3	52	371.44	CCCCn1c(nc2c1ncnc2N)Cc3cc(c(c(c3)OC)OC)OC	1UY6,1UYM	1UY6,1UYM	DB02754	CHEMBL113690				PU3
4BG	N-[4-(BENZYLOXY)PHENYL]GLYCINAMIDE	C15 H16 N2 O2	35	256.3	c1ccc(cc1)COc2ccc(cc2)NC(=O)CN	3CHO	3CHO	DB07099	CHEMBL479960				4BG
DE1	DECAN-1-OL	C10 H22 O	33	158.28	CCCCCCCCCCO	1ZNL	1ZNL		CHEMBL25363		C01633		DE1
HS3	(2R)-3-HYDROXY-2-[(4-METHOXYPHENYL)SULFONYLAMINO]-N-OXO-PROPANAMIDE	C10 H12 N2 O6 S	31	288.27	COc1ccc(cc1)S(=O)(=O)N[C@H](CO)C(=O)N=O	3F16	3F16						HS3
LSW	N~2~-[(1S)-1-CARBOXY-3-PHENYLPROPYL]-L-LYSYL-L-TRYPTOPHAN	C27 H34 N4 O5	70	494.59	c1ccc(cc1)CC[C@@H](C(=O)O)N[C@@H](CCCCN)C(=O)N[C@@H](Cc2c[nH]c3c2cccc3)C(=O)O	3L3N	3L3N		CHEMBL212710				LSW
MUH	N-{4-METHYL-3-[(3-PYRIMIDIN-4-YLPYRIDIN-2-YL)AMINO]PHENYL}-3-(TRIFLUOROMETHYL)BENZAMIDE	C24 H18 F3 N5 O	51	449.43	Cc1ccc(cc1Nc2c(cccn2)c3ccncn3)NC(=O)c4cccc(c4)C(F)(F)F	2OSC	2OSC	DB08221	CHEMBL245549				MUH
RAE	2-DEOXY-ALPHA-RHAMNOSE	C6 H12 O4	22	148.16	C[C@H]1[C@@H]([C@H](C[C@@H](O1)O)O)O	1M7D	1M7D						RAE
X11	2-(4,6-DIAMINO-1,3,5-TRIAZIN-2-YL)PHENOL	C9 H9 N5 O	24	203.2	c1ccc(c(c1)c2nc(nc(n2)N)N)O	3QQJ	3QQJ		CHEMBL1595789				X11
X4B	4-CHLORO-5-NITRO-2-[(PYRIDIN-3-YLMETHYL)AMINO]BENZAMIDE	C13 H11 CL N4 O3	32	306.7	c1cc(cnc1)CNc2cc(c(cc2C(=O)N)[N+](=O)[O-])Cl	3QX4	3QX4		CHEMBL1725944				X4B
NAP	NADP NICOTINAMIDE-ADENINE-DINUCLEOTIDE PHOSPHATE	C21 H28 N7 O17 P3	76	743.41	c1cc(c[n+](c1)[C@H]2[C@@H]([C@@H]([C@H](O2)CO[P@@](=O)([O-])O[P@](=O)(O)OC[C@@H]3[C@H]([C@H]([C@@H](O3)n4cnc5c4ncnc5N)OP(=O)(O)O)O)O)O)C(=O)N	1A27,1ADS,1AE1,1AE4,1AFS,1AH0,1AH3,1AH4,1AI2,1AMO,1AZ1,1AZ2,1BL5,1C9W,1CD2,1CF2,1CIV,1CWN,1CYD,1D4O,1DDI,1DIA,1DIB,1DIG,1DJL,1DQA,1DR1,1DR4,1DR5,1DR6,1DR7,1DRE,1DRH,1E1K,1E1L,1E1M,1E26,1E3T,1E6U,1E7Q,1E7R,1E7S,1E92,1EDO,1EF3,1EKO,1EL3,1EQ2,1EQU,1EYY,1EZ0,1F20,1FDT,1FDU,1FRB,1FXS,1GET,1GJR,1GQ2,1GVE,1H5Q,1H9A,1HDO,1HE2,1HE3,1HE4,1HE5,1HFP,1HFQ,1HFR,1HJ6,1HQT,1HYE,1HYG,1HZZ,1I0S,1I36,1IDE,1IEI,1IHI…	1A27,1ADS,1AE1,1AE4,1AFS,1AH0,1AH3,1AH4,1AMO,1AZ1,1AZ2,1C9W,1CD2,1CF2,1CIV,1CWN,1CYD,1D4O,1DIA,1DIB,1DIG,1DJL,1DQA,1DR1,1DR4,1DR5,1DR6,1DR7,1E1K,1E1L,1E1M,1E26,1E92,1EDO,1EF3,1EKO,1EL3,1EQU,1F20,1FDT,1FDU,1FRB,1GQ2,1GVE,1H5Q,1HDO,1HE2,1HE3,1HE4,1HE5,1HFP,1HFQ,1HFR,1HQT,1HYE,1HYG,1I0S,1I36,1IEI,1IHI,1J96,1J9Z,1JA0,1JA1,1JAY,1K8C,1KY8,1LWI,1LY3,1LY4,1MAR,1MRQ,1MXH,1N9G,1NAS,1NVT,1OAA,1P0F,1PIW,1PR9…		CHEMBL295069		C00006	nadp	NAP
BM3	2-(ACETYLAMINO)-2-DEOXY-ALPHA-D-MANNOPYRANOSE	C8 H15 N O6	30	221.21	CC(=O)N[C@H]1[C@H]([C@@H]([C@H](O[C@@H]1O)CO)O)O	2J0G,2ORJ,2YHW,2YHY,2YI1	2J0G,2ORJ,2YHW,2YHY,2YI1		CHEMBL1231391			acmana	BM3
RRC	R-ROSCOVITINE	C19 H26 N6 O	52	354.45	CC[C@H](CO)Nc1nc(c2c(n1)n(cn2)C(C)C)NCc3ccccc3	1UNL,1YGK,2A4L,3DDQ	1UNL,1YGK,2A4L,3DDQ		CHEMBL14762				RRC
GD9	2-(1H-INDAZOL-4-YL)-6-{[4-(METHYLSULFONYL)PIPERAZIN-1-YL]METHYL}-4-MORPHOLIN-4-YL-THIENO[3,2-D]PYRIMIDINE	C23 H27 N7 O3 S2	62	513.63	CS(=O)(=O)N1CCN(CC1)Cc2cc3c(s2)c(nc(n3)c4cccc5c4cn[nH]5)N6CCOCC6	2WXP,2Y3A,3DBS	2WXP,2Y3A,3DBS		CHEMBL521851	D10189			GD9
OXD	OXALIC ACID	C2 H2 O4	8	90.04	C(=O)(C(=O)O)O	1O4N,1YTM	1O4N,1YTM	DB03902	CHEMBL146755		C00209	oxa	OXD
ED2	N-BENZYL-N-(2-{(4-CYANOPHENYL)[(1-METHYL-1H-IMIDAZOL-5-YL)METHYL]AMINO}ETHYL)-1-METHYL-1H-IMIDAZOLE-4-SULFONAMIDE	C25 H27 N7 O2 S	62	489.59	Cn1cc(nc1)S(=O)(=O)[N@@](CCN(Cc2cncn2C)c3ccc(cc3)C#N)Cc4ccccc4	3E32,3Q7F	3E32,3Q7F		CHEMBL215769				ED2
1AB	1,4-DIDEOXY-1,4-IMINO-D-ARABINITOL	C5 H11 N O3	20	133.15	C1[C@H]([C@@H]([C@H](N1)CO)O)O	2G9Q	2G9Q		CHEMBL80254				1AB
GNL	(3AR,5R,6R,7R,7AR)-5-(HYDROXYMETHYL)-2-METHYL-5,6,7,7A-TETRAHYDRO-3AH-PYRANO[3,2-D][1,3]THIAZOLE-6,7-DIOL	C8 H13 N O4 S	27	219.26	CC1=N[C@@H]2[C@H]([C@H]([C@H](O[C@@H]2S1)CO)O)O	3SUS	3SUS		CHEMBL403756				GNL
IZ4	N-{(1S)-2-{4-[(5S)-1,1-DIOXIDO-3-OXOISOTHIAZOLIDIN-5-YL]PHENYL}-1-[(4R)-4-(2-PHENYLETHYL)-4,5-DIHYDRO-1H-IMIDAZOL-2-YL]ETHYL}-3-FLUOROBENZENESULFONAMIDE	C28 H29 F N4 O5 S2	69	584.68	c1ccc(cc1)CC[C@@H]2CNC(=N2)[C@H](Cc3ccc(cc3)[C@@H]4CC(=O)NS4(=O)=O)NS(=O)(=O)c5cccc(c5)F	2VEX	2VEX						IZ4
S29	N-(BENZYLSULFONYL)-D-ALANYL-N-(4-CARBAMIMIDOYLBENZYL)-L-PROLINAMIDE	C23 H29 N5 O4 S	62	471.57	[H]/N=C(/c1ccc(cc1)CNC(=O)[C@@H]2CCCN2C(=O)[C@@H](C)NS(=O)(=O)Cc3ccccc3)\\N	3RLY	3RLY		CHEMBL2152431				S29
S60	6-AMINO-2-METHYL-1,7-DIHYDRO-8H-IMIDAZO[4,5-G]QUINAZOLIN-8-ONE	C10 H9 N5 O	25	215.21	Cc1[nH]c2cc3c(cc2n1)N=C(NC3=O)N	3C2Y	3C2Y	DB08511					S60
GSH	GLUTATHIONE	C10 H17 N3 O6 S	37	307.32	C(CC(=O)N[C@@H](CS)C(=O)NCC(=O)O)[C@@H](C(=O)O)N	11GS,13GS,19GS,1AQW,1B48,1B4Q,1DNC,1DUG,1EEM,1F2E,1F3A,1FHE,1FLJ,1FW1,1GNE,1GRA,1GRE,1GRX,1GSA,1GSE,1GSN,1GSY,1HNL,1IYH,1IYI,1JLV,1JZR,1K0A,1K0B,1K0C,1K0D,1K0N,1KBN,1KCG,1LBK,1LJR,1M0U,1MD3,1MD4,1OE7,1OE8,1OYJ,1PD2,1PKW,1PMT,1PX6,1PX7,1Q8M,1QGJ,1QH5,1R4W,1SS4,1TDI,1TU7,1TYP,1U3I,1U87,1UA5,1USB,1UW3,1V40,1VF1,1XA8,1XW5,1XW6,1Y1A,1YJ6,1ZGN,1ZHM,1ZHP,1ZL9,2BRQ,2CA8,2CAQ,2CVD,2CZ2,2DSA,2E7P,2F8F,2FHE…	11GS,13GS,19GS,1AQW,1B48,1B4Q,1DNC,1DUG,1EEM,1F3A,1FHE,1FLJ,1FW1,1GNE,1GRA,1GRE,1GSE,1GSN,1GSY,1HNL,1IYH,1IYI,1JLV,1JZR,1K0A,1K0B,1K0C,1K0D,1K0N,1KBN,1KCG,1LBK,1LJR,1M0U,1MD3,1MD4,1OE7,1OE8,1OYJ,1PD2,1PKW,1PX6,1PX7,1Q8M,1QGJ,1QH5,1R4W,1TDI,1TU7,1TYP,1U3I,1U87,1UA5,1USB,1UW3,1V40,1VF1,1XW5,1XW6,1Y1A,1YJ6,1ZGN,1ZHM,1ZHP,1ZL9,2BRQ,2CA8,2CAQ,2CVD,2CZ2,2E7P,2F8F,2FHE,2FLS,2H8A,2HGS,2HNL,2HQM,2HT9,2IMI…	DB00143	CHEMBL1543	D00014	C00051	gthrd	GSH
MGD	2-AMINO-5,6-DIMERCAPTO-7-METHYL-3,7,8A,9-TETRAHYDRO-8-OXA-1,3,9,10-TETRAAZA-ANTHRACEN-4-ONE GUANOSINE DINUCLEOTIDE	C20 H26 N10 O13 P2 S2	73	740.55	c1nc2c(n1[C@H]3[C@@H]([C@@H]([C@H](O3)CO[P@@](=O)(O)O[P@@](=O)(O)OC[C@@H]4C(=C([C@H]5[C@@H](O4)NC6=C(N5)C(=O)NC(=N6)N)S)S)O)O)N=C(NC2=O)N	1AA6,1EU1,1FDI,1FDO,1G8J,1G8K,1H0H,1KQF,1KQG,1OGY,1R27,1TI2,1TI4,1TI6,1VLD,1VLE,1VLF,2E7Z,2IV2,2IVF,2JIM,2JIO,2JIP,2JIQ,2JIR,2NAP,2NYA,2V3V,2V45,2VPW,2VPX,2VPY,2VPZ,3EGW,3ML1,3O5A	3O5A						MGD
DPO	DIPHOSPHATE	O7 P2 -4	9	173.94	[O-]P(=O)([O-])OP(=O)([O-])[O-]	1FI1,1KKF,1N5L,1PVF,1QFF,1QFG,1QJQ,1QKC,1RQI,1WXI,2DTN,2F7F,2GRX,2O1S,2VG2,3CRQ,3CRR,3D40,3H20,3KOA,3QQS,3R20,4DI5,4ECS,4ECT,4ECU,4ECV,4ECW,4ECX	3H20,3KOA,4DI5,4ECS,4ECT,4ECU,4ECV,4ECW,4ECX	DB04160				ppi	DPO
MTA	5'-DEOXY-5'-METHYLTHIOADENOSINE	C11 H15 N5 O3 S	35	297.33	CSC[C@@H]1[C@H]([C@H]([C@@H](O1)n2cnc3c2ncnc3N)O)O	1CG6,1EG2,1JDT,1Z5O,2A8Y,2E5W,2HTE,2IPX,2O05,2O06,2O07,2YY8,3A26,3ANX,3B7P,3C6K,3C6M,3FPF,3FUW,3FUX,3KPC,3KPD,3P2H,3RIE,3T94,3V7U,4F0R	1CG6,1JDT,2A8Y,2E5W,2HTE,2IPX,2O05,2O06,2O07,2YY8,3A26,3B7P,3C6K,3C6M,3FPF,3KPC,3KPD,3RIE,3T94,4F0R		CHEMBL277041		C00170	5mta	MTA
GDD	GUANOSINE-5'-DIPHOSPHATE-ALPHA-D-MANNOSE	C16 H25 N5 O16 P2	64	605.34	c1nc2c(n1[C@H]3[C@@H]([C@@H]([C@H](O3)CO[P@](=O)(O)O[P@](=O)(O)O[C@@H]4[C@H]([C@H]([C@@H]([C@H](O4)CO)O)O)O)O)O)N=C(NC2=O)N	2C59,2C5E,2GEJ,2GT4,2I8T,2PK3,2WVL,2WVM,2X5Z,2ZU8,3O3P,3O61,3OKA,3OKP,3OY7	2C59,2C5E,2ZU8,3OY7				C00096	gdpmann	GDD
CZH	C2-HYDROPEROXY-COELENTERAZINE	C26 H21 N3 O5	55	455.47	c1ccc(cc1)CC2=NC(=CN3C2=N[C@@](C3=O)(Cc4ccc(cc4)O)OO)c5ccc(cc5)O	1EJ3,1JF0,1JF2,1QV0,1QV1,1SL9,3KPX	1EJ3,1JF0,1JF2,1QV0,1QV1,1SL9,3KPX						CZH
ERE	(1R,3S,4R,5S)-3-AMINO-2,3,6-TRIDEOXY-3-METHYL-ALPHA-L-ARABINO-HEXOPYRANOSE	C7 H15 N O3	26	161.2	C[C@H]1[C@@H]([C@@](C[C@@H](O1)O)(C)N)O	1HH3,1HHA,1HHC,1HHF	1HHF						ERE
53R	5-[(3R)-3-(5-METHOXYBIPHENYL-3-YL)BUT-1-YN-1-YL]-6-METHYLPYRIMIDINE-2,4-DIAMINE	C22 H22 N4 O	49	358.44	Cc1c(c(nc(n1)N)N)C#C[C@H](C)c2cc(cc(c2)OC)c3ccccc3	3EEJ,3F0B,3F0U	3EEJ,3F0U	DB07140	CHEMBL459177				53R
AIX	(2R,4S)-2-[(1R)-1-{[(2R)-2-AMINO-2-PHENYLACETYL]AMINO}-2-OXOETHYL]-5,5-DIMETHYL-1,3-THIAZOLIDINE-4-CARBOXYLIC ACID	C16 H21 N3 O4 S	45	351.42	CC1([C@@H](N[C@H](S1)[C@@H](C=O)NC(=O)[C@@H](c2ccccc2)N)C(=O)O)C	3A3I,3ITA,3N8L	3N8L						AIX
G3G	N,N'-(3S,4S)-PYRROLIDINE-3,4-DIYLBIS(4-AMINO-N-BENZYLBENZENESULFONAMIDE)	C30 H33 N5 O4 S2	74	591.74	c1ccc(cc1)CN([C@H]2CNC[C@@H]2N(Cc3ccccc3)S(=O)(=O)c4ccc(cc4)N)S(=O)(=O)c5ccc(cc5)N	2PWC,2R3W,2R43	2PWC,2R3W,2R43		CHEMBL1196641				G3G
LP3	(7R)-4,7-DIHYDROXY-N,N,N-TRIMETHYL-10-OXO-3,5,9-TRIOXA-4-PHOSPHAHEPTACOSAN-1-AMINIUM 4-OXIDE	C26 H55 N O7 P 1	90	524.7	CCCCCCCCCCCCCCCCCC(=O)OC[C@H](CO[P@](=O)(O)OCC[N+](C)(C)C)O	2AG2,2AG4,2RKN	2AG2,2AG4,2RKN						LP3
U2G	URIDYLYL-2'-5'-PHOSPHO-GUANOSINE	C19 H24 N7 O13 P	64	589.41	c1nc2c(n1[C@H]3[C@@H]([C@@H]([C@H](O3)CO[P@](=O)(O)O[C@@H]4[C@@H]([C@H](O[C@H]4N5C=CC(=O)NC5=O)CO)O)O)O)N=C(NC2=O)N	11BG,1EOS,1EOW	11BG,1EOS,1EOW						U2G
ANG	8-AMINOGUANINE	C5 H6 N6 O	18	166.14	c12c([nH]c(n1)N)N=C(NC2=O)N	1LWV,1M3Q	1LWV,1M3Q		CHEMBL8040				ANG
4BY	5-METHYL-1H-INDOLE-2-CARBOXYLIC ACID	C10 H9 N O2	22	175.19	Cc1ccc2c(c1)cc([nH]2)C(=O)O	3KCE	3KCE		CHEMBL23328				4BY
76V	N-{[(2S,3S)-3-(ETHOXYCARBONYL)OXIRAN-2-YL]CARBONYL}-L-ISOLEUCYL-L-ISOLEUCINE	C18 H30 N2 O7	57	386.44	CC[C@H](C)[C@@H](C(=O)N[C@@H]([C@@H](C)CC)C(=O)O)NC(=O)[C@@H]1[C@H](O1)C(=O)OCC	2DCB	2DCB	DB07225					76V
AFQ	6-AMINO-4-{2-[(CYCLOPENTYLMETHYL)AMINO]ETHYL}-2-(METHYLAMINO)-1,7-DIHYDRO-8H-IMIDAZO[4,5-G]QUINAZOLIN-8-ONE	C18 H25 N7 O	51	355.44	CNc1[nH]c2cc3c(c(c2n1)CCNCC4CCCC4)N=C(NC3=O)N	3GE7	3GE7						AFQ
BCG	3-(BENZOYLOXY)-8-METHYL-8-AZABICYCLO[3.2.1]OCTANE-2-CARBOXYLIC ACID	C16 H19 N O4	40	289.33	C[N@]1[C@H]2CC[C@@H]1[C@H]([C@H](C2)OC(=O)c3ccccc3)C(=O)O	1QYG	1QYG	DB01515			C10847		BCG
BND	ME-A-N-BENZOYL-AMINO-9-DEOXY-NEU5AC	C19 H26 N2 O9	56	426.42	CC(=O)N[C@@H]1[C@H](C[C@@](O[C@H]1[C@@H]([C@@H](CNC(=O)c2ccccc2)O)O)(C(=O)O)OC)O	1OD9	1OD9						BND
IJZ	5-AMINO-2,6-DIOXO-1,2,3,6-TETRAHYDROPYRIMIDINE-4-CARBOXYLIC ACID	C5 H5 N3 O4	17	171.11	C1(=C(NC(=O)NC1=O)C(=O)O)N	3MJY	3MJY		CHEMBL1615017				IJZ
M01	1-[1-(9H-PURIN-6-YL)PIPERIDIN-4-YL]METHANAMINE	C11 H16 N6	33	232.29	c1[nH]c2c(n1)c(ncn2)N3CCC(CC3)CN	2VNW	2VNW		CHEMBL259356				M01
MUT	(5S)-3-(3-ACETYLPHENYL)-N-[(1S,2R)-1-BENZYL-2-HYDROXY-3-{ISOBUTYL[(4-METHOXYPHENYL)SULFONYL]AMINO}PROPYL]-2-OXO-1,3-OXAZOLIDINE-5-CARBOXAMIDE	C33 H39 N3 O8 S	84	637.75	CC(C)C[N@@](C[C@H]([C@H](Cc1ccccc1)NC(=O)[C@@H]2CN(C(=O)O2)c3cccc(c3)C(=O)C)O)S(=O)(=O)c4ccc(cc4)OC	2I0D	2I0D		CHEMBL384438				MUT
PGG	PARA-NITROPHENYLPHOSPHONOBUTANOYL-GLYCINE	C12 H15 N2 O8 P	38	346.23	c1cc(ccc1[N+](=O)[O-])O[P@@](=O)(CCCC(=O)NCC(=O)O)O	1YEI	1YEI	DB08394					PGG
T1P	3-{2,6,8-TRIOXO-9-[(2R,3S,4R)-2,3,4,5-TETRAHYDROXYPENTYL]-1,2,3,6,8,9-HEXAHYDRO-7H-PURIN-7-YL}PROPYL DIHYDROGEN PHOSPHATE	C13 H21 N4 O11 P	50	440.3	C(CN1C2=C(NC(=O)NC2=O)N(C1=O)C[C@H]([C@@H]([C@@H](CO)O)O)O)COP(=O)(O)O	1W19	1W19						T1P
SAH	S-ADENOSYL-L-HOMOCYSTEINE	C14 H20 N6 O5 S	46	384.41	c1nc(c2c(n1)n(cn2)[C@H]3[C@@H]([C@@H]([C@H](O3)CSCC[C@@H](C(=O)O)N)O)O)N	10MH,1AF7,1AQI,1AV6,1B42,1BC5,1BKY,1BOO,1CBF,1D2H,1DL5,1EAM,1EQA,1F3L,1FJX,1FP1,1FP2,1G55,1HNN,1I1N,1JG1,1JQD,1JQE,1JSZ,1JTE,1JTF,1KHH,1KPG,1KPH,1KPI,1KR5,1KYW,1KYZ,1L1E,1L3I,1L9K,1M0E,1M6E,1M6Y,1MHT,1MLV,1MT6,1MXI,1N7I,1N7J,1NV9,1NW7,1O9S,1OR8,1ORH,1ORI,1OZV,1P0Y,1P1B,1P1C,1P39,1P9P,1PEG,1PJQ,1PJS,1PJT,1Q0S,1Q0T,1QAN,1R00,1R18,1R6A,1RI1,1RI3,1RJE,1RJG,1S4D,1SKM,1SUI,1SUS,1SVU,1T43,1TPY,1TW2,1TW3…	1AV6,1B42,1BKY,1D2H,1EAM,1EQA,1F3L,1FP1,1FP2,1G55,1HNN,1I1N,1JG1,1JQD,1JQE,1JSZ,1JTE,1JTF,1KHH,1KR5,1KYW,1KYZ,1L3I,1L9K,1M6E,1MLV,1MT6,1N7I,1N7J,1O9S,1OR8,1ORH,1ORI,1OZV,1P0Y,1P1B,1P1C,1P39,1PEG,1Q0S,1Q0T,1R18,1R6A,1RI1,1RI3,1RJE,1RJG,1SUI,1SUS,1U2Z,1V39,1VCE,1VP3,1VP9,1WNG,1WY7,1WZN,1XCJ,1XCL,1XQH,1YF3,1YFJ,1YZ3,1ZG3,1ZGA,1ZGJ,1ZHF,1ZKK,2A14,2AN3,2AN4,2AN5,2AOT,2BB3,2BQZ,2BZG,2DEK,2DSG,2DSH,2DSI…		CHEMBL418052		C00021	ahcys	SAH
LEU	LEUCINE	C6 H13 N O2	22	131.17	CC(C)C[C@@H](C(=O)O)N	1A16,1ABW,1DPP,1F2O,1H3N,1LAN,1OBC,1PE5,1PE7,1PE8,1T2W,1TDN,1USK,1XQW,1XRO,1XRQ,1Y3G,1Z16,2A65,2BH3,2BN7,2BTE,2BYT,2P6T,2Q6H,2Q72,2QAA,2QB4,2QJU,2V0C,2V0G,2VC0,2VSQ,2WI0,2Z1Y,2Z3P,2ZP7,3AOE,3B3S,3B3W,3B7I,3DEQ,3F3E,3FIG,3GJC,3GJD,3GWU,3GWV,3GWW,3HPS,3IPC,3JZU,3LOP,3MPN,3MPQ,3UFG,3USG,3USI,3USJ,3USK,3USP,4AQ7,4ARC,4FXZ	1ABW,1LAN,1TDN,1XQW,1XRO,1XRQ,4FXZ	DB01746	CHEMBL291962	D00030	C00123	leu-L	LEU
CAM	CAMPHOR	C10 H16 O	27	152.24	CC1([C@@H]2CC[C@]1(C(=O)C2)C)C	1AKD,1DZ4,1DZ6,1DZ8,1DZ9,1GEB,1IWI,1IWJ,1O76,1T85,1T86,1T87,1T88,1UYU,1YRC,1YRD,2A1M,2A1N,2A1O,2CP4,2CPP,2FEU,2L8M,2QBL,2QBM,2QBN,2QBO,2Z97,2ZAW,2ZAX,2ZUH,2ZUI,2ZUJ,2ZWT,2ZWU,3CPP,3FWF,3FWG,3FWI,3FWJ,3L63,3LXI,3NV6,4CP4,4EK1,4G3R,5CP4,6CP4	6CP4		CHEMBL504760				CAM
OHT	4-HYDROXYTAMOXIFEN	C26 H29 N O2	58	387.52	CC/C(=C(\c1ccc(cc1)O)/c2ccc(cc2)OCCN(C)C)/c3ccccc3	1S9Q,1VJB,2BJ4,2FSZ,2GPU,2GPV,2JF9,2P7Z,3ERT	1S9Q,1VJB,2BJ4,2FSZ,2GPU,2GPV,2JF9,2P7Z,3ERT		CHEMBL489	D06551	C05011		OHT
GUA	GLUTARIC ACID	C5 H8 O4	17	132.12	C(CC(=O)O)CC(=O)O	1AMS,1B4N,1CZC,1IYD,1JW0,1XEY,3P4R	1B4N,3P4R	DB03553	CHEMBL1162495		C00489		GUA
CTS	CASTANOSPERMINE	C8 H15 N O4	28	189.21	C1C[N@]2C[C@@H]([C@H]([C@@H]([C@H]2[C@H]1O)O)O)O	1EQC,2CBU,2JKP,2PWG,2VL8	1EQC,2VL8		CHEMBL311226		C02256		CTS
DHY	2-(3,4-DIHYDROXYPHENYL)ACETIC ACID	C8 H8 O4	20	168.15	c1cc(c(cc1CC(=O)O)O)O	1AI4,1F1V,1Q0C,3MFL,3PCN	3PCN	DB01702	CHEMBL1284		C01161		DHY
MED	D-METHIONINE	C5 H11 N O2 S	20	149.21	CSCC[C@H](C(=O)O)N	1KQ0,1TKJ,1Y9Q,3GP4	1KQ0,3GP4	DB02893	CHEMBL1234268		C00855	met-D	MED
78H	7,8-DIHYDROPTEROATE	C14 H14 N6 O3	37	314.3	c1cc(ccc1C(=O)O)NCC2=NC3=C(NC2)N=C(NC3=O)N	2Y5S,3TYA	3TYA				C00921	dhpt	78H
EP1	3-[4-(2-HYDROXYETHYL)PIPERAZIN-1-YL]PROPANE-1-SULFONIC ACID	C9 H20 N2 O4 S	36	252.33	C1CN(CCN1CCCS(=O)(=O)O)CCO	1RJM,1RJN	1RJN						EP1
LDR	PHENANTHRIDIN-6(5H)-ONE	C13 H9 N O	24	195.22	c1ccc2c(c1)-c3ccccc3NC2=O	3SE2,4AVU	3SE2,4AVU		CHEMBL45245				LDR
25E	N-({(2Z)-2-[(4-HYDROXYPHENYL)METHYLIDENE]HYDRAZINO}CARBONOTHIOYL)-BETA-D-GLUCOPYRANOSYLAMINE	C14 H19 N3 O6 S	43	357.38	c1cc(ccc1/C=N\NC(=S)N[C@H]2[C@@H]([C@H]([C@@H]([C@H](O2)CO)O)O)O)O	3MTD	3MTD						25E
DFZ	3-AMINO-3-BENZYL-[4.3.0]BICYCLO-1,6-DIAZANONAN-2-ONE	C20 H18 N4 O	43	330.39	c1ccc(cc1)c2c3c([nH]c2c4ccccc4)ncnc3NCCO	2BRM	2BRM	DB07655	CHEMBL366312				DFZ
NE1	2',3,3',4',5-PENTACHLOROBIPHENYL-4-OL	C12 H5 CL5 O	23	342.44	c1cc(c(c(c1c2cc(c(c(c2)Cl)O)Cl)Cl)Cl)Cl	2G9K	2G9K				C14729		NE1
OTK	(3S,3AR,4S,6S,6AS,8R,9R,9AR,9BS)-6-(ACETYLOXY)-4-(BUTANOYLOXY)-3,3A-DIHYDROXY-3,6,9-TRIMETHYL-2-OXODODECAHYDROAZULENO[4,5-B]FURAN-8-YL (2Z)-2-METHYLBUT-2-ENOATE	C26 H38 O10	74	510.58	CCCC(=O)O[C@H]1C[C@]([C@H]2C[C@H]([C@@H]([C@H]2[C@H]3[C@]1([C@](C(=O)O3)(C)O)O)C)OC(=O)/C(=C\C)/C)(C)OC(=O)C	3NAM	3NAM		CHEMBL372254				OTK
XM1	(2S)-2-(4-CHLOROBENZYL)-3-OXO-3-[4-(7H-PYRROLO[2,3-D]PYRIMIDIN-4-YL)PIPERAZIN-1-YL]PROPAN-1-AMINE	C20 H23 CL N6 O	51	398.89	c1cc(ccc1C[C@@H](CN)C(=O)N2CCN(CC2)c3c4cc[nH]c4ncn3)Cl	3OCB	3OCB		CHEMBL1236822				XM1
ALA	ALANINE	C3 H7 N O2	13	89.09	C[C@@H](C(=O)O)N	1D0K,1E8K,1HSB,1KL6,1PIN,1QTE,1RXQ,1TA9,1TKK,1XRM,1XRN,1YFS,2BD3,2BDA,2BDB,2CFE,2CYH,2DFD,2EIT,2EJD,2G50,2HUU,2J8F,2J8G,2JB1,2QEI,2QER,2WTS,2Z9X,3BEG,3C8C,3DEQ,3DER,3DES,3DWC,3F48,3GKR,3H41,3IJI,3IJQ,3IP5,3IPA,3Q4D,3QV4,3R1Z,3TU0,4GFI,5PGM,8JDW	1E8K,1HSB,1PIN,1TA9,1XRM,1XRN,2BD3,2BDA,2BDB,2CFE,2CYH,2DFD,2G50,2HUU,2J8F,2J8G,2QER,3BEG,3DWC,3QV4,5PGM,8JDW	DB01786	CHEMBL279597	D00012	C00041	ala-L	ALA		b4053	b4053
DMY	DISTAMYCIN A	C22 H27 N9 O4	62	481.51	Cn1cc(cc1C(=O)Nc2cc(n(c2)C)C(=O)Nc3cc(n(c3)C)C(=O)NCCC(=N)N)NC=O	159D,1JTL,1JUX,1K2Z,216D,217D,267D,2DND,2JT7,304D,305D,306D,378D	159D,1JTL,1JUX,1K2Z,216D,217D,267D,2DND,2JT7,304D,305D,306D,378D		CHEMBL11252				DMY
C	CYTIDINE-5'-MONOPHOSPHATE	C9 H14 N3 O8 P	35	323.2	C1=CN(C(=O)N=C1N)[C@H]2[C@@H]([C@@H]([C@H](O2)COP(=O)(O)O)O)O	1KDO,1KDP,1TEZ,1VQL,1VQM,1W55,2C84,2X63,2YK5,3I9D,3IEQ,4DW7	1VQL,1VQM,4DW7		CHEMBL307679		C00055	cmp	C
FLP	FLURBIPROFEN	C15 H13 F O2	31	244.26	C[C@@H](c1ccc(c(c1)F)c2ccccc2)C(=O)O	1CQE,1DVT,1EQH,1R9O,2AYL,3N8W,3N8Z,3PGH,4FOR	1CQE,1DVT,1EQH,1R9O,2AYL,3N8W,3N8Z,3PGH,4FOR		CHEMBL435298				FLP
NPI	2-AMINOPIMELIC ACID	C7 H13 N O4	25	175.18	C(CCC(=O)O)C[C@@H](C(=O)O)N	1KGQ,2TDT,3R5B	3R5B	DB03134					NPI
NEU	L-NEOPTERIN	C9 H11 N5 O4	29	253.22	c1c(nc2c(n1)N=C(NC2=O)N)[C@@H]([C@@H](CO)O)O	2NM2,2O90	2O90				C05926		NEU
DB8	4-[(2,4-DICHLORO-5-METHOXYPHENYL)AMINO]-6-METHOXY-7-[3-(4-METHYLPIPERAZIN-1-YL)PROPOXY]QUINOLINE-3-CARBONITRILE	C26 H29 CL2 N5 O3	65	530.45	CN1CCN(CC1)CCCOc2cc3c(cc2OC)c(c(cn3)C#N)Nc4cc(c(cc4Cl)Cl)OC	3SOA,3UE4	3SOA,3UE4		CHEMBL288441	D03252			DB8
ONM	3'-O-(N-METHYLANTHRANILOYL)-GUANOSINE-5'-TRIPHOSPHATE	C18 H23 N6 O15 P3	65	656.33	CNc1ccccc1C(=O)O[C@@H]2[C@H](O[C@H]([C@@H]2O)n3cnc4c3N=C(NC4=O)N)CO[P@@](=O)(O)O[P@](=O)(O)OP(=O)(O)O	1TL7,1U0H	1TL7,1U0H		CHEMBL403351				ONM
ALL	D-ALLOPYRANOSE	C6 H12 O6	24	180.16	C([C@@H]1[C@H]([C@H]([C@H]([C@@H](O1)O)O)O)O)O	1RPJ	1RPJ					all-D	ALL
34A	3,4-DIMETHYLANILINE	C8 H11 N	20	121.18	Cc1ccc(cc1C)N	1L4K	1L4K	DB03018	CHEMBL1230039				34A
AQO	2-AMINOQUINAZOLIN-4(3H)-ONE	C8 H7 N3 O	19	161.16	c1ccc2c(c1)C(=O)NC(=N2)N	1S39	1S39	DB03780	CHEMBL6993				AQO
FR4	1-((1R)-1-(HYDROXYMETHYL)-3-{6-[(3-PHENYLPROPANOYL)AMINO]-1H-INDOL-1-YL}PROPYL)-1H-IMIDAZOLE-4-CARBOXAMIDE	C25 H27 N5 O3	60	445.52	c1ccc(cc1)CCC(=O)Nc2ccc3ccn(c3c2)CC[C@H](CO)n4cc(nc4)C(=O)N	1UML	1UML	DB07783	CHEMBL338076				FR4
G83	ETHYL (5S,8S,11R)-8-BENZYL-5-(2-TERT-BUTOXY-2-OXOETHYL)-3,6,9-TRIOXO-11-{[(3S)-2-OXOPYRROLIDIN-3-YL]METHYL}-1-PHENYL-2-OXA-4,7,10-TRIAZATETRADECAN-14-OATE	C36 H48 N4 O9	97	680.79	CCOC(=O)CC[C@H](C[C@@H]1CCNC1=O)NC(=O)[C@H](Cc2ccccc2)NC(=O)[C@H](CC(=O)OC(C)(C)C)NC(=O)OCc3ccccc3	3ZVD	3ZVD						G83
GB1	(2R,3R,4S)-2-({[(1R)-2-HYDROXY-1-PHENYLETHYL]AMINO}METHYL)PYRROLIDINE-3,4-DIOL	C13 H20 N2 O3	38	252.31	c1ccc(cc1)[C@H](CO)NC[C@@H]2[C@H]([C@H](CN2)O)O	2F18	2F18		CHEMBL425723				GB1
IXX	3-(5H-DIBENZO[B,F]AZEPIN-5-YL)-N,N-DIMETHYLPROPAN-1-AMINE	C19 H24 N2	45	280.41	CN(C)CCCN1c2ccccc2CCc3c1cccc3	2Q72	2Q72	DB00458	CHEMBL11	D08070	C07049		IXX
KZ9	(S)-4-(3-HYDROXYPHENYL)-2-THIOXO-1,2,3,4,7,8-HEXAHYDROQUINAZOLIN-5(6H)-ONE	C14 H14 N2 O2 S	33	274.34	c1cc(cc(c1)O)[C@H]2C3=C(CCCC3=O)NC(=S)N2	2X7C	2X7C		CHEMBL1213954				KZ9
MZ9	N-[(1S,2R)-1-BENZYL-2-HYDROXY-3-{[(4-METHOXYPHENYL)SULFONYL][(2S)-2-METHYLBUTYL]AMINO}PROPYL]-4-OXOHEXANAMIDE	C28 H40 N2 O6 S	77	532.69	CC[C@H](C)C[N@@](C[C@H]([C@H](Cc1ccccc1)NC(=O)CCC(=O)CC)O)S(=O)(=O)c2ccc(cc2)OC	2QI7	2QI7						MZ9
NOX	N-(PARA-GLUTARAMIDOPHENYL-ETHYL)-PIPERIDINIUM-N-OXIDE	C18 H26 N2 O4	50	334.41	c1cc(ccc1CC[N+]2(CCCCC2)[O-])NC(=O)CCCC(=O)O	35C8	35C8	DB08289					NOX
PE2	9-(4-HYDROXY-3-(HYDROXYMETHYL)BUT-1-YL)GUANINE	C10 H15 N5 O3	33	253.26	c1nc2c(n1CCC(CO)CO)N=C(NC2=O)N	1KI3	1KI3	DB00299	CHEMBL1540	D05407	C07417		PE2
YAP	5'-O-[(R)-{[(2S)-2-AMINO-3-(4-HYDROXYPHENYL)PROPANOYL]OXY}(HYDROXY)PHOSPHORYL]ADENOSINE	C19 H23 N6 O9 P	58	510.39	c1cc(ccc1C[C@@H](C(=O)O[P@](=O)(O)OC[C@@H]2[C@H]([C@H]([C@@H](O2)n3cnc4c3ncnc4N)O)O)N)O	3VGJ	3VGJ						YAP
5GP	GUANOSINE-5'-MONOPHOSPHATE	C10 H14 N5 O8 P	38	363.22	c1nc2c(n1[C@H]3[C@@H]([C@@H]([C@H](O3)COP(=O)(O)O)O)O)N=C(NC2=O)N	1A97,1AO0,1C9K,1ECB,1EX7,1G7C,1G9T,1GKY,1HGX,1HMP,1IYB,1J1F,1J1G,1JXM,1LVG,1PZM,1QK3,1RNC,1T9S,1VCZ,1WAJ,1XZ8,1ZNX,2A1Y,2A7R,2ANB,2B8W,2BLE,2BWG,2CNW,2D4H,2FXV,2J41,2JBH,2JKY,2JKZ,2KLH,2OUQ,2P1D,2PNZ,2QOR,2VFA,2W27,2XBU,2XJC,3ACC,3B89,3DY8,3DYS,3GCM,3KB8,3KIA,3KYF,3KYG,3LNC,3LUH,3MD7,3N1S,3N1T,3OXK,3PEN,3PY6,3RHN,3RL3,3RL4,3SLQ,3TR0,4AC9,4EGU,4G0Z	1EX7,1G7C,1GKY,1HGX,1HMP,1IYB,1J1F,1J1G,1JXM,1LVG,1PZM,1QK3,1RNC,1T9S,1VCZ,1WAJ,2A7R,2B8W,2BLE,2BWG,2D4H,2JBH,2JKY,2JKZ,2KLH,2OUQ,2P1D,2PNZ,2QOR,2VFA,2XBU,2XJC,3DY8,3DYS,3LUH,3OXK,3PEN,3RHN,3RL3,3RL4,3SLQ,4AC9,4G0Z		CHEMBL283807		C00144	gmp	5GP
ADE	ADENINE	C5 H5 N5	15	135.13	c1[nH]c2c(n1)c(ncn2)N	1AHA,1BJQ,1CB0,1D2A,1GIU,1HQC,1IFS,1J1R,1JH8,1JYS,1LPD,1LU1,1M2T,1MUD,1NLI,1OD2,1OD4,1Q8Y,1QB7,1QCI,1QD2,1S2D,1VRL,1WEI,1WTA,1XE8,1Y26,1YXM,1Z5N,1Z8D,1ZN7,2GA4,2H8G,2ICS,2P8N,2PQJ,2PUB,2PUE,2QES,2QET,2QLU,2QTT,2XOC,2XOY,2YED,3A7I,3BSF,3E9R,3K9W,3KPV,3KU0,3LE7,3LGS,3LQV,3MRY,3NG9,3NM6,3ONE,3PAO,3QUI,3RL9,3RYS,3S0S,3S99,3U6Z,3U70,3V2K,4DC2	1AHA,1BJQ,1CB0,1D2A,1GIU,1IFS,1J1R,1LPD,1LU1,1M2T,1NLI,1OD2,1OD4,1Q8Y,1QB7,1QCI,1QD2,1WTA,1XE8,1YXM,1Z8D,1ZN7,2GA4,2H8G,2P8N,2PQJ,2QES,2QET,2QLU,2QTT,2XOC,2XOY,2YED,3A7I,3BSF,3E9R,3KPV,3KU0,3LE7,3LGS,3LQV,3MRY,3NG9,3ONE,3RL9,3S0S,3U6Z,3U70,3V2K,4DC2	DB00173	CHEMBL226345	D00034	C00147	ade	ADE
5RP	RIBULOSE-5-PHOSPHATE	C5 H11 O8 P	25	230.11	C([C@H]([C@H](C(=O)CO)O)O)OP(=O)(O)O	1PVY,1SNN,1TKU,1UJ5,1XBV,1XBX,1XBY,2ISS,2IYP,2RIU,2VVP,3ENW,3EXS,3GND,3HHE,3OVQ	1PVY,1SNN,1TKU,2RIU,3OVQ				C00199	ru5p-D	5RP
BAP	1,2,3-TRIHYDROXY-1,2,3,4-TETRAHYDROBENZO[A]PYRENE	C20 H16 O3	39	304.35	c1cc2ccc3cc4c(c5c3c2c(c1)cc5)C[C@H]([C@H]([C@@H]4O)O)O	1AXL,1AXO,1AXV,1BPS,1DXA,1FYY,1S0M,1XC9,1Y9H,2IA6,2IBK	1AXL,1AXO,1AXV,1BPS,1DXA,1FYY,1S0M,1Y9H,2IA6,2IBK	DB07435					BAP
MER	(4R,5S)-3-{[(3S,5S)-5-(DIMETHYLCARBAMOYL)PYRROLIDIN-3-YL]SULFANYL}-5-[(2S,3R)-3-HYDROXY-1-OXOBUTAN-2-YL]-4-METHYL-4,5-DIHYDRO-1H-PYRROLE-2-CARBOXYLIC ACID	C17 H27 N3 O6 S	54	401.48	C[C@@H]1[C@@H](NC(=C1S[C@H]2C[C@H](NC2)C(=O)N(C)C)C(=O)O)[C@H](C=O)[C@@H](C)O	1H8Y,2ZD8,3BFG,3PBR,3Q82,4EV4	4EV4						MER
BRL	2,4-THIAZOLIDIINEDIONE, 5-[[4-[2-(METHYL-2-PYRIDINYLAMINO)ETHOXY]PHENYL]METHYL]-(9CL)	C18 H19 N3 O3 S	44	357.43	CN(CCOc1ccc(cc1)C[C@H]2C(=O)NC(=O)S2)c3ccccn3	1FM6,1ZGY,2PRG,3CS8,3DZY	1FM6,1ZGY,2PRG,3CS8,3DZY		CHEMBL121106				BRL
HAI	CYCLOHEXYLAMMONIUM ION	C6 H14 N 1	21	100.18	C1CCC(CC1)[NH3+]	1DLG,1EJD,1NAW,2H52,2HHJ	2H52,2HHJ	DB02995			C00571		HAI
RSA	N-PROPARGYL-1(S)-AMINOINDAN	C12 H13 N	26	171.24	C#CCN[C@H]1CCc2c1cccc2	1S2Y,2C72,2C73,2C75,2C76	1S2Y,2C72,2C73,2C75,2C76	DB03894	CHEMBL1235738				RSA
L20	(2S)-1-(1H-INDOL-3-YL)-3-{[5-(3-METHYL-1H-INDAZOL-5-YL)PYRIDIN-3-YL]OXY}PROPAN-2-AMINE	C24 H23 N5 O	53	397.48	Cc1c2cc(ccc2[nH]n1)c3cc(cnc3)OC[C@H](Cc4c[nH]c5c4cccc5)N	2JDR,2JDS,2JDV,2UZU	2JDR,2JDS,2JDV,2UZU	DB08073	CHEMBL379300				L20
AEF	4-(2-AMINOETHYL)PHENOL	C8 H11 N O	21	137.18	c1cc(ccc1CCN)O	3BRA	3BRA		CHEMBL11608		C00483	tym	AEF
3OW	(2S,4S)-4-HYDROXY-2-(1-METHYLETHYL)-4-[(4S,13S)-18-[METHYL(METHYLSULFONYL)AMINO]-2,15-DIOXO-4-PHENYL-11-OXA-3,14-DIAZATRICYCLO[14.3.1.1~5,9~]HENICOSA-1(20),5(21),6,8,16,18-HEXAEN-13-YL]-N-(2-METHYLPROPYL)BUTANAMIDE	C37 H48 N4 O7 S	97	692.87	CC(C)CNC(=O)[C@@H](C[C@@H]([C@@H]1COCc2cccc(c2)[C@@H](NC(=O)c3cc(cc(c3)N(C)S(=O)(=O)C)C(=O)N1)c4ccccc4)O)C(C)C	3OWN	3OWN						3OW
AFJ	(2R,4S,5S)-N-BUTYL-4-HYDROXY-2,7-DIMETHYL-5-{[N-(4-METHYLPENTANOYL)-L-METHIONYL]AMINO}OCTANAMIDE	C25 H49 N3 O4 S	82	487.74	CCCCNC(=O)[C@H](C)C[C@@H]([C@H](CC(C)C)NC(=O)[C@H](CCSC)NC(=O)CCC(C)C)O	3DUY	3DUY		CHEMBL461606				AFJ
BDL	N-(BIPHENYL-4-YLSULFONYL)-D-LEUCINE	C18 H21 N O4 S	45	347.43	CC(C)C[C@H](C(=O)O)NS(=O)(=O)c1ccc(cc1)c2ccccc2	3EHX	3EHX	DB07446					BDL
CIW	5-[(5-CHLORO-2-OXO-2,3-DIHYDRO-1H-INDOL-1-YL)METHYL]-1,3-BENZODIOXOLE-4-CARBOXYLIC ACID	C17 H12 CL N O5	36	345.73	c1cc2c(cc1Cl)CC(=O)N2Cc3ccc4c(c3C(=O)O)OCO4	3NF7	3NF7						CIW
D92	N-((1R,2S)-2-(5-CHLORO-1H-INDOLE-2-CARBOXAMIDO)CYCLOHEXYL)-5-METHYL-4,5,6,7-TETRAHYDROTHIAZOLO[5,4-C]PYRIDINE-2-CARBOXAMIDE	C23 H26 CL N5 O2 S	58	472	C[N@@]1CCc2c(sc(n2)C(=O)N[C@@H]3CCCC[C@@H]3NC(=O)c4cc5cc(ccc5[nH]4)Cl)C1	2EI6	2EI6	DB07629	CHEMBL245678				D92
EHA	(5-{3-[(6-BENZOYL-1-PROPYL-2-NAPHTHYL)OXY]PROPOXY}-1H-INDOL-1-YL)ACETIC ACID	C33 H31 N O5	70	521.61	CCCc1c2ccc(cc2ccc1OCCCOc3ccc4c(c3)ccn4CC(=O)O)C(=O)c5ccccc5	2F4B	2F4B	DB04689	CHEMBL201880				EHA
EV2	3-PYRROLIDIN-1-YLQUINOXALIN-2-AMINE	C12 H14 N4	30	214.27	c1ccc2c(c1)nc(c(n2)N3CCCC3)N	3HW1	3HW1		CHEMBL1232596				EV2
FC3	5-[2-(TRIFLUOROMETHYL)PHENYL]-2-FUROIC ACID	C12 H7 F3 O3	25	256.18	c1ccc(c(c1)c2ccc(o2)C(=O)O)C(F)(F)F	2EVC	2EVC	DB07759	CHEMBL200377				FC3		b0168
GS5	5-CHLORO-N-{(3S)-1-[(1S)-1-METHYL-2-MORPHOLIN-4-YL-2-OXOETHYL]-2-OXOPYRROLIDIN-3-YL}-1-BENZOTHIOPHENE-2-SULFONAMIDE	C19 H22 CL N3 O5 S2	52	471.97	C[C@@H](C(=O)N1CCOCC1)N2CC[C@@H](C2=O)NS(=O)(=O)c3cc4cc(ccc4s3)Cl	2J38	2J38	DB07843	CHEMBL220529				GS5
K21	4-[3-{1-(4-BENZYL)PIPERODINYL}PROPIONYL]-7-METHOXY-2,3,4,5-TERTRAHYDRO-1,4-BENZOTHIAZEPINE	C25 H32 N2 O2 S	62	424.6	COc1ccc2c(c1)CN(CCS2)C(=O)CCN3CCC(CC3)Cc4ccccc4	1HAK	1HAK	DB02929	CHEMBL1233797				K21
SMR	N-{(2S)-3-[(3S)-8',9'-DIHYDRO-1H,3'H-SPIRO[PIPERIDINE-3,7'-PYRANO[3,2-E]INDAZOL]-1-YL]-2-HYDROXYPROPYL}-N-(2-ETHOXYETHYL)-2,6-DIMETHYLBENZENESULFONAMIDE	C29 H40 N4 O5 S	79	556.72	CCOCC[N@@](C[C@H](C[N@]1CCC[C@]2(C1)CCc3c(ccc4c3cn[nH]4)O2)O)S(=O)(=O)c5c(cccc5C)C	3QKL	3QKL						SMR
T10	[1-(1-BENZYL-3-HYDROXY-2-OXO-PROPYLCARBAMOYL)-2-PHENYL-ETHYL]-CARBAMIC ACID BENZYL ESTER	C27 H28 N2 O5	62	460.53	c1ccc(cc1)C[C@@H](C(=O)CO)NC(=O)[C@H](Cc2ccccc2)NC(=O)OCc3ccccc3	1ME4	1ME4	DB01871	CHEMBL261723				T10
TRK	TIRANDAMYCIN D	C22 H27 N O6	56	401.46	C[C@H]1[C@H]2C(=O)C=C([C@](O2)(O[C@@H]1[C@H](C)/C=C(\C)/C=C/C(=C/3\C(=O)CNC3=O)/O)C)C	2Y3R	2Y3R						TRK
UIQ	(1R,3AS,4R,8AS,8BR)-4-(2-BENZO[1,3]DIOXOL-5-YLMETHYL-1-ISOPROPYL-3-OXO-DECAHYDRO-PYRROLO[3,4-A]PYRROLIZIN-4-YL)-BENZAMIDINE	C27 H32 N4 O3	66	460.58	[H]/N=C(/c1ccc(cc1)[C@H]2[C@@H]3[C@H]([C@H]4[N@@]2CCC4)[C@H](N(C3=O)Cc5ccc6c(c5)OCO6)C(C)C)\N	1Y3U	1Y3U						UIQ
X87	4-[(3-AMINOPROPYL)AMINO]-5-NITRO-2-[(PYRIDIN-3-YLMETHYL)AMINO]BENZAMIDE	C16 H20 N6 O3	45	344.37	c1cc(cnc1)CNc2cc(c(cc2C(=O)N)[N+](=O)[O-])NCCCN	3R73	3R73						X87
ZZO	2-{[4-AMINO-3-(3-FLUORO-4-HYDROXYPHENYL)-1H-PYRAZOLO[3,4-D]PYRIMIDIN-1-YL]METHYL}-5-METHYL-3-(2-METHYLPHENYL)QUINAZOLIN-4(3H)-ONE	C28 H22 F N7 O2	60	507.53	Cc1ccccc1N2C(=Nc3cccc(c3C2=O)C)Cn4c5c(c(n4)c6ccc(c(c6)F)O)c(ncn5)N	2WXH	2WXH		CHEMBL1213085				ZZO
DTT	2,3-DIHYDROXY-1,4-DITHIOBUTANE	C4 H10 O2 S2	18	154.24	C([C@@H]([C@H](CS)O)O)S	1A78,1B2L,1DK8,1DQ8,1EAC,1F0C,1F7T,1FA2,1FVG,1FW1,1FX2,1H0P,1HKX,1I3S,1IA9,1IAH,1KAE,1KV5,1KZI,1MW0,1N0H,1N1C,1N2F,1O9J,1R43,1RAM,1RE5,1SV2,1TIQ,1V8Q,1VD5,1W27,1X0J,1X79,1XXX,1YQD,1YRP,1ZLQ,2A27,2A2A,2AM9,2AMB,2BGC,2BVJ,2CKO,2CZD,2E8E,2G8X,2I9F,2IYG,2IYI,2J98,2O30,2OLW,2PAN,2PIJ,2PLR,2PNU,2PX6,2QSI,2V6V,2V8V,2VNF,2WVQ,2Y92,2YHI,2ZHG,2ZHH,3AO2,3BBF,3BMO,3BMQ,3FLK,3FVE,3G36,3GVT,3H8D,3HLE,3HP8,3JQ6…	1A78,1B2L,1DK8,1DQ8,1F0C,1FA2,1FVG,1FW1,1FX2,1H0P,1HKX,1I3S,1IA9,1IAH,1KV5,1N0H,1O9J,1R43,1RAM,1W27,1X0J,1X79,1YQD,1YRP,2A27,2A2A,2AM9,2AMB,2CKO,2CZD,2I9F,2J98,2O30,2PLR,2PNU,2PX6,2V6V,2V8V,2VNF,2WVQ,2Y92,2YHI,3AO2,3BBF,3BMO,3BMQ,3G36,3GVT,3H8D,3HLE,3HP8,3JQ6,3JQ7,3JQ8,3JQB,3JQF,3KJN,3KUF,3LFL,3M24,3NGS,3NYX,3OIV,3R0H,3R6N,3RTY,3SI8,3T1I,3TPN,3UB2,3UB3,4DLV,4DLY,4EB4,5TIM		CHEMBL406270		C00265		DTT
BPH	BACTERIOPHEOPHYTIN A	C55 H76 N4 O6	141	889.23	CC[C@H]1c2\cc/3\c(c4c([nH]3)c(c5n/c(c\c6c(c(c([nH]6)\cc(/n2)\[C@@H]1C)C(=O)C)C)/[C@H]([C@@H]5CCC(=O)OCC=C(C)CCC[C@@H](C)CCC[C@@H](C)CCCC(C)C)C)[C@H](C4=O)C(=O)OC)C	1AIG,1AIJ,1DS8,1DV3,1DV6,1E14,1E6D,1EYS,1F6N,1FNP,1FNQ,1JGW,1JGX,1JGY,1JGZ,1JH0,1K6L,1K6N,1KBY,1L9B,1L9J,1M3X,1MPS,1OGV,1PCR,1PSS,1PST,1PYH,1QOV,1RG5,1RGN,1RQK,1RVJ,1RY5,1RZH,1RZZ,1S00,1YF6,1YST,1Z9J,1Z9K,2GMR,2GNU,2HG3,2HG9,2HH1,2HHK,2HIT,2HJ6,2J8C,2J8D,2JIY,2JJ0,2RCR,2UWS,2UWT,2UWU,2UWV,2UWW,2UX3,2UX4,2UX5,2UXJ,2UXK,2UXL,2UXM,2WX5,3DSY,3DTA,3DTR,3DTS,3DU2,3DU3,3DUQ,3I4D,3V3Y,3V3Z,3ZUM,3ZUW,4RCR	4RCR						BPH
DAN	2-DEOXY-2,3-DEHYDRO-N-ACETYL-NEURAMINIC ACID	C11 H17 N O8	37	291.26	CC(=O)N[C@@H]1[C@H](C=C(O[C@H]1[C@@H]([C@@H](CO)O)O)C(=O)O)O	1E8V,1EUS,1F8B,1IVF,1MS0,1MS1,1MS8,1MZ6,1N1T,1N1V,1NNB,1NSD,1RV0,1SLI,1USR,1USX,1V3D,1VCU,1W0O,1W8N,1WCQ,1Z4V,1Z4W,1Z4Z,1Z50,2CEX,2F25,2F27,2F29,2HTR,2HTW,2QWC,2SIM,2VK6,2VVZ,2VW1,2YA6,3H73	1E8V,1F8B,1IVF,1MS0,1MS1,1MS8,1MZ6,1N1T,1N1V,1NNB,1NSD,1RV0,1SLI,1USR,1USX,1V3D,1VCU,1Z4V,1Z4W,1Z4Z,1Z50,2F25,2F27,2F29,2HTR,2HTW,2QWC,3H73		CHEMBL96712		C04580		DAN
THM	THYMIDINE	C10 H14 N2 O5	31	242.23	CC1=CN(C(=O)NC1=O)[C@H]2C[C@@H]([C@H](O2)CO)O	1E2J,1G0R,1H5R,1KIM,1OT3,1P6X,1P72,1P7C,1RXU,1TLW,1W2G,1ZMX,2B8T,2J9R,2QQ0,2QQE,2VTK,2Z1A,3BCU,3H5Q,3N2I,3ROE,4ESH	1E2J,1KIM,1OT3,1P6X,1P72,1P7C,1ZMX,2VTK,3BCU,3ROE,4ESH		CHEMBL52609		C00214	thymd	THM		b4382	b4382
ADA	ALPHA-D-GALACTOPYRANURONIC ACID	C6 H10 O7	23	194.14	[C@@H]1([C@H]([C@H](O[C@@H]([C@@H]1O)O)C(=O)O)O)O	1GXO,2EWE,2NSP,2NST,2NT6,2NT9,2NTB,2NTP,2NTQ,2NZM,2O04,2O0V,2O17,2O1D,2UVH,2UVJ,2Z8S,3B8Y,3KRG,3VMW,3ZSC	3ZSC	DB03511				galur	ADA
3GP	GUANOSINE-3'-MONOPHOSPHATE	C10 H14 N5 O8 P	38	363.22	c1nc2c(n1[C@H]3[C@@H]([C@@H]([C@H](O3)CO)OP(=O)(O)O)O)N=C(NC2=O)N	1GOY,1LOV,1LOW,1LOY,1RGA,1RGC,1RLS,1RMS,1XZ8,2GSP,2SAR,3D4A,3DH2,3GSP,4GSP,5GSP,6GSP	1LOV,1LOW,1LOY,1RGA,1RGC,1RLS,1RMS,2GSP,3GSP,4GSP,5GSP,6GSP				C06193	3gmp	3GP
AMQ	(S)-ALPHA-AMINO-3-HYDROXY-5-METHYL-4-ISOXAZOLEPROPIONIC ACID	C7 H10 N2 O4	23	186.17	Cc1c(c(no1)O)C[C@@H](C(=O)O)N	1FTM,1LB8,1MY2,1P1Q,1P1U,1P1W,3DP4,3FAT	1FTM,1LB8,1MY2,1P1Q,1P1U,1P1W,3DP4,3FAT	DB02057	CHEMBL276815		C13672		AMQ
3D1	(2R,3S,5R)-5-(6-AMINO-9H-PURIN-9-YL)-TETRAHYDRO-2-(HYDROXYMETHYL)FURAN-3-OL	C10 H13 N5 O3	31	251.24	c1nc(c2c(n1)n(cn2)[C@H]3C[C@@H]([C@H](O3)CO)O)N	1S2G,2C5H,2Z3M,2ZI3,2ZI6,3IAR,3SI8	2ZI3,2ZI6,3IAR,3SI8		CHEMBL449329		C00559	dad-2	3D1
MBG	METHYL-BETA-GALACTOSE	C7 H14 O6	27	194.18	CO[C@H]1[C@@H]([C@H]([C@H]([C@H](O1)CO)O)O)O	1AFA,1HQL,1QF3,2VMD,2VMG,2WYF,3F6J	1AFA,1HQL,1QF3,2VMD,3F6J	DB04046	CHEMBL442951		C03619		MBG
DET	UNDECYLAMINE-N,N-DIMETHYL-N-OXIDE	C13 H29 N O	44	215.38	CCCCCCCCCCC[N+](C)(C)[O-]	1LGH,3KVJ,3KVK,3KVL,3KVM	3KVJ,3KVK,3KVL,3KVM	DB07646					DET
NEC	N-ETHYL-5'-CARBOXAMIDO ADENOSINE	C12 H16 N6 O4	38	308.3	CCNC(=O)[C@@H]1[C@H]([C@H]([C@@H](O1)n2cnc3c2ncnc3N)O)O	1QY5,1U2O,1YSZ,2YDV	1QY5,1U2O,1YSZ,2YDV		CHEMBL464859				NEC
CBP	2-{4-[4-(4-CHLORO-PHENOXY)-BENZENESULFONYL]-TETRAHYDRO-PYRAN-4-YL}-N-HYDROXY-ACETAMIDE	C19 H20 CL N O6 S	48	425.88	c1cc(ccc1Oc2ccc(cc2)Cl)S(=O)(=O)C3(CCOCC3)CC(=O)NO	1CXV,456C	1CXV,456C	DB02049	CHEMBL93687				CBP
D2K	ETHYL 4-{3-[(2,4-DIAMINO-5-METHYLPYRIDO[2,3-D]PYRIMIDIN-6-YL)METHYL]-4-METHOXYPHENOXY}BUTANOATE	C22 H27 N5 O4	58	425.49	CCOC(=O)CCCOc1ccc(c(c1)Cc2cnc3c(c2C)c(nc(n3)N)N)OC	3NZ9,3NZA	3NZ9,3NZA		CHEMBL189796				D2K
DX9	(2S)-3-(7-CARBAMIMIDOYLNAPHTHALEN-2-YL)-2-[4-({(3R)-1-[(1Z)-ETHANIMIDOYL]PYRROLIDIN-3-YL}OXY)PHENYL]PROPANOIC ACID	C26 H28 N4 O3	61	444.53	[H]/N=C(\C)/N1CC[C@@H](C1)Oc2ccc(cc2)[C@H](Cc3ccc4ccc(cc4c3)/C(=N/[H])/N)C(=O)O	1FAX,1MTW	1FAX,1MTW						DX9
GU0	2,3,6-TRI-O-SULFONATO-ALPHA-L-GALACTOPYRANOSE	C6 H9 O15 S3 -3	33	417.31	C([C@@H]1[C@H]([C@@H]([C@H]([C@@H](O1)O)OS(=O)(=O)[O-])OS(=O)(=O)[O-])O)OS(=O)(=O)[O-]	1TB6,2B5T	1TB6,2B5T						GU0
HLO	1-[({2,4-BIS[(E)-(HYDROXYIMINO)METHYL]PYRIDINIUM-1-YL}METHOXY)METHYL]-4-CARBAMOYLPYRIDINIUM	C15 H17 N5 O4 2	41	331.33	c1c[n+](ccc1C(=O)N)COC[n+]2ccc(cc2\C=N\O)\C=N\O	2JEY,2JEZ	2JEY,2JEZ		CHEMBL1233344				HLO
PLH	METHYLAMINO-PHENYLALANYL-LEUCYL-HYDROXAMIC ACID	C18 H27 N3 O4	52	349.43	CC(C)C[C@H](CC(=O)NO)C(=O)N[C@@H](Cc1ccccc1)C(=O)NC	1HFC,1MNC	1HFC,1MNC	DB08403	CHEMBL11306				PLH
TBO	5-CHLORO-8-METHYL-7-(3-METHYL-BUT-2-ENYL)-6,7,8,9-TETRAHYDRO-2H-2,7,9A-TRIAZA-BENZO[CD]AZULENE-1-THIONE	C16 H20 CL N3 S	41	321.87	C[C@H]1CN2c3c(ccc(c3C[N@]1CC=C(C)C)Cl)NC2=S	1HNV,1UWB	1HNV,1UWB	DB08600	CHEMBL58711				TBO
032	N-(3-{[5-(4-CHLOROPHENYL)-1H-PYRROLO[2,3-B]PYRIDIN-3-YL]CARBONYL}-2,4-DIFLUOROPHENYL)PROPANE-1-SULFONAMIDE	C23 H18 CL F2 N3 O3 S	51	489.92	CCCS(=O)(=O)Nc1ccc(c(c1F)C(=O)c2c[nH]c3c2cc(cn3)c4ccc(cc4)Cl)F	3OG7	3OG7		CHEMBL1229517				032
08L	(2S,5S,8S,13S,16Z)-5-BENZYL-2-(CYCLOHEXYLMETHYL)-3,6,9,15,18-PENTAOXO-8-{3-[(PYRAZIN-2-YLCARBONYL)AMINO]PROPYL}-1,4,7,10,14-PENTAAZACYCLOOCTADEC-16-ENE-13-CARBOXYLIC ACID	C36 H46 N8 O8	98	718.8	c1ccc(cc1)C[C@H]2C(=O)N[C@H](C(=O)NCC[C@H](NC(=O)C=CC(=O)N[C@H](C(=O)N2)CC3CCCCC3)C(=O)O)CCCNC(=O)c4cnccn4	3U4W	3U4W						08L
2B5	2-(2-((BENZOFURAN-2-CARBOXAMIDO)METHYL)-5-METHOXY-1H-INDOL-1-YL)ACETIC ACID	C21 H18 N2 O5	46	378.38	COc1ccc2c(c1)cc(n2CC(=O)O)CNC(=O)c3cc4ccccc4o3	3LE8	3LE8		CHEMBL1229883				2B5
AP3	2-(1-CARBOXY-2-HYDROXY-2-METHYL-PROPYL)-5,5-DIMETHYL-THIAZOLIDINE-4-CARBOXYLIC ACID	C11 H19 N O5 S	37	277.33	CC1([C@@H](N[C@H](S1)[C@H](C(=O)O)C(C)(C)O)C(=O)O)C	1BUL	1BUL						AP3
DJT	(2S,4R)-4-(2-CHLOROPHENYL)SULFONYL-1-[1-(4-FLUOROPHENYL)CYCLOPROPYL]CARBONYL-N-[1-(IMINOMETHYL)CYCLOPROPYL]PYRROLIDINE-2-CARBOXAMIDE	C25 H25 CL F N3 O4 S	60	518	[H]/N=C/C1(CC1)NC(=O)[C@@H]2C[C@H](CN2C(=O)C3(CC3)c4ccc(cc4)F)S(=O)(=O)c5ccccc5Cl	2XU4	2XU4						DJT
FP6	PYRROLIDINE-1-CARBALDEHYDE	C5 H9 N O	16	99.13	C1CCN(C1)C=O	3R54	3R54						FP6
GTY	L-GAMMA-GLUTAMYL-S-OCTYL-D-CYSTEINYLGLYCINE	C18 H33 N3 O6 S	61	419.54	CCCCCCCCSC[C@@H](C(=O)NCC(=O)O)NC(=O)CC[C@@H](C(=O)O)N	1U88	1U88				C11302		GTY
HBZ	N-{[(4-HYDROXYPHENYL)CARBONYL]CARBAMOYL}-BETA-D-GLUCOPYRANOSYLAMINE	C14 H18 N2 O8	42	342.3	c1cc(ccc1C(=O)NC(=O)N[C@H]2[C@@H]([C@H]([C@@H]([C@H](O2)CO)O)O)O)O	2QN7	2QN7		CHEMBL552199				HBZ
IIE	1-{2-[(4-CHLOROPHENYL)AMINO]-2-OXOETHYL}-N-(1-ISOPROPYLPIPERIDIN-4-YL)-1H-INDOLE-2-CARBOXAMIDE	C25 H29 CL N4 O2	61	452.98	CC(C)N1CCC(CC1)NC(=O)c2cc3ccccc3n2CC(=O)Nc4ccc(cc4)Cl	2BQW	2BQW	DB07974	CHEMBL368238				IIE
LHJ	N-CYCLOPROPYL-3-[1-(2,4-DIFLUOROPHENYL)-7-METHYL-6-OXO-6,7-DIHYDRO-1H-PYRAZOLO[3,4-B]PYRIDIN-5-YL]-4-METHYLBENZAMIDE	C24 H20 F2 N4 O2	52	434.44	Cc1ccc(cc1C2=Cc3cnn(c3N(C2=O)C)c4ccc(cc4F)F)C(=O)NC5CC5	3LHJ	3LHJ		CHEMBL1091199				LHJ
MMI	N-[(4S,5S,7R)-8-({(S)-1-[(BENZYLAMINO)OXOMETHYL]-2-METHYLPROPYL}AMINO)-5-HYDROXY-2,7-DIMETHYL-8-OXO-OCT-4-YL]-(4S,7S)-4-ISOPROPYL-2,5,9-TRIOXO-1-OXA-3,6,10-TRIAZACYCLOHEXADECANE-7-CARBOXAMIDE	C38 H62 N6 O8	114	730.94	CC(C)C[C@@H]([C@H](C[C@@H](C)C(=O)N[C@@H](C(C)C)C(=O)NCc1ccccc1)O)NC(=O)[C@@H]2CC(=O)NCCCCCCOC(=O)N[C@H](C(=O)N2)C(C)C	1XS7	1XS7		CHEMBL362592				MMI
MRN	2-METHYL-N-[3-(1-METHYLETHOXY)PHENYL]BENZAMIDE	C17 H19 N O2	39	269.34	Cc1ccccc1C(=O)Nc2cccc(c2)OC(C)C	3AE5	3AE5		CHEMBL1615095		C18548		MRN
PF8	2-{[4-(4-PYRIDIN-4-YL-1H-PYRAZOL-3-YL)PHENOXY]METHYL}QUINOLINE	C24 H18 N4 O	47	378.43	c1ccc2c(c1)ccc(n2)COc3ccc(cc3)c4c(c[nH]n4)c5ccncc5	3HQZ	3HQZ	DB08386	CHEMBL560377				PF8
TGE	7-(6-METHOXYPYRIDIN-3-YL)-3-{[2-(MORPHOLIN-4-YL)ETHYL]AMINO}-1-(2-PROPOXYETHYL)PYRIDO[3,4-B]PYRAZIN-2(1H)-ONE	C24 H32 N6 O4	66	468.55	CCCOCCN1c2cc(ncc2N=C(C1=O)NCCN3CCOCC3)c4ccc(nc4)OC	3TGE	3TGE		CHEMBL551052				TGE
GDP	GUANOSINE-5'-DIPHOSPHATE	C10 H15 N5 O11 P2	43	443.2	c1nc2c(n1[C@H]3[C@@H]([C@@H]([C@H](O3)CO[P@](=O)(O)OP(=O)(O)O)O)O)N=C(NC2=O)N	1A2K,1A4R,1AA9,1AGR,1AN0,1AS2,1AS3,1BHN,1BOF,1BYU,1CC0,1CG0,1CG1,1CG3,1CG4,1CIB,1CLQ,1CRP,1CRQ,1CRR,1D2E,1D5C,1D8T,1DAR,1DG1,1DJ2,1DJ3,1DOA,1DPF,1DS6,1E0S,1EFC,1EFG,1EFM,1EK0,1ETU,1F6B,1FFX,1FNM,1FQJ,1FQK,1FSZ,1FTN,1FZQ,1G16,1G4U,1G7S,1GDD,1GFI,1GG2,1GIM,1GIN,1GIT,1GOT,1GP2,1GRN,1H2T,1H2U,1H65,1HA3,1HE1,1HH4,1HUR,1I4D,1I4L,1IA0,1IJE,1IJF,1IOZ,1JFF,1JNY,1JUY,1JWY,1K5G,1KAO,1KJY,1KK2,1KK3,1KSH,1KSJ…	1A2K,1A4R,1AA9,1AGR,1AN0,1AS2,1AS3,1BHN,1BOF,1BYU,1CC0,1CLQ,1CRP,1CRQ,1CRR,1D2E,1D5C,1DJ2,1DJ3,1DOA,1DPF,1DS6,1E0S,1EK0,1F6B,1FFX,1FQJ,1FQK,1FSZ,1FTN,1FZQ,1G16,1G7S,1GDD,1GFI,1GG2,1GIT,1GOT,1GP2,1GRN,1H2T,1H2U,1H65,1HH4,1HUR,1I4D,1I4L,1IA0,1IJE,1IJF,1IOZ,1JFF,1JNY,1JWY,1K5G,1KAO,1KJY,1KK2,1KK3,1KSH,1KSJ,1KV3,1KY3,1LF5,1LNY,1LON,1MEZ,1MF0,1MOZ,1MRE,1N1H,1N6I,1N6K,1N7H,1NUE,1OIV,1OIX,1OW3,1P9B,1PLL…		CHEMBL384759		C00035	gdp	GDP		b0425	b0425
BTB	2-[BIS-(2-HYDROXY-ETHYL)-AMINO]-2-HYDROXYMETHYL-PROPANE-1,3-DIOL	C8 H19 N O5	33	209.24	C(CO)N(CCO)C(CO)(CO)CO	1AG9,1JZ2,1JZ3,1N1Z,1R64,1RJ4,1TW6,1VCL,1XA3,1XA4,2BIB,2C59,2C5A,2E3V,2EI5,2F07,2HVR,2HVS,2I3A,2I3G,2I3H,2I3I,2IC5,2NUI,2OB3,2ONG,2ONH,2OQL,2RI0,2RI1,2V3F,2VN4,2VN7,2W1Q,2W1S,2XGX,2XIJ,2XU3,2Y3Q,2YHG,2YKK,3BD3,3BD4,3BD5,3CAK,3DHH,3DHI,3EHU,3F6W,3F7H,3F7I,3FZ0,3GG4,3GR8,3GTA,3HVJ,3IAP,3IAQ,3IB7,3IB8,3ICV,3IE2,3IQT,3LI9,3LIA,3LLR,3LRK,3M07,3M3O,3M49,3NA5,3NDY,3OOU,3P8A,3PG0,3Q58,3QKJ,3QRG,3QW0,3R9A…	1N1Z,1R64,1RJ4,1TW6,1VCL,2C59,2C5A,2E3V,2HVR,2HVS,2I3H,2I3I,2IC5,2NUI,2ONG,2ONH,2V3F,2VN4,2VN7,2XIJ,2XU3,3BD3,3BD4,3BD5,3F7H,3F7I,3FZ0,3GTA,3HVJ,3ICV,3LI9,3LIA,3LLR,3LRK,3M3O,3PG0,3QKJ,3QRG,3R9A,3SNG,3UTP,3UVK,3VII,3ZXJ,3ZY4,3ZY5,4F1M,4FB7						BTB
DGL	D-GLUTAMIC ACID	C5 H9 N O4	19	147.13	C(CC(=O)O)[C@H](C(=O)O)N	1D0K,1KR6,1ZUW,2DWU,2GZM,2J8F,2J8G,2JFO,2JFP,2JFQ,2JFX,2JFY,2JFZ,2VVT,2W4I,3H41,3IJI,3IJL,3IJQ,3KOB,3OEL,3OUT,3QV4,3R1Z,3UHF,3UHO,4B1F	2J8F,2J8G,3KOB,3OEL,3QV4,4B1F		CHEMBL76232		C00217	glu-D	DGL
RBF	RIBOFLAVIN	C17 H20 N4 O6	47	376.37	Cc1cc2c(cc1C)N(C3=NC(=O)NC(=O)C3=N2)C[C@@H]([C@@H]([C@@H](CO)O)O)O	1BU5,1HZE,1I18,1KYV,1L5R,1MOG,1NB9,1PKV,1T6Z,2A58,2CC8,2CCB,2FL5,2VX9,2VXA,3A35,3A3B,3DDY,3F4G,3P5N	1KYV,1L5R,1MOG,1NB9,2A58,2CC8,2CCB,2FL5,2VX9,3F4G,3P5N	DB00140	CHEMBL1534	D00050	C00255	ribflv	RBF		b4150
DHB	3,4-DIHYDROXYBENZOIC ACID	C7 H6 O4	17	154.12	c1cc(c(cc1C(=O)O)O)O	1B4U,1EOB,1N8Q,1PHH,1YKL,1YKN,1YKP,2BSL,2BUV,2BV0,3DX5,3HKP,3LMX,3MV6,3O5U,3PCA,4EYK	1N8Q,4EYK	DB03946	CHEMBL37537		C00230		DHB		b3389	b3389	CHEMBL1821326
NLG	N-ACETYL-L-GLUTAMATE	C7 H11 N O5	24	189.17	CC(=O)N[C@@H](CCC(=O)O)C(=O)O	1GS5,1GSJ,1OH9,1OHA,2BTY,2BUF,2JJ4,2RD5,2V5H,3B8G,3L86,3ZZF,3ZZH,4AB7	2RD5,3ZZF,3ZZH,4AB7	DB04075	CHEMBL1234751		C00624	acglu	NLG
FOM	3-[FORMYL(HYDROXY)AMINO]PROPYLPHOSPHONIC ACID	C4 H10 N O5 P	21	183.1	C(CN(C=O)O)CP(=O)(O)O	1ONP,1Q0H,1Q0L,2EGH,2JCV,2JCX,3A06,3AU9,3UPY,4AIC	3AU9,4AIC	DB02948	CHEMBL203125				FOM	phosphonic acid	b0088;b0092;b0173;b3189	b0088;b0092;b0173;b3189	CHEMBL1924992
ARA	ALPHA-L-ARABINOSE	C5 H10 O5	20	150.13	C1[C@@H]([C@@H]([C@H]([C@@H](O1)O)O)O)O	1ABE,1BAP,1PPM,2ARC,2E1S,3A22,3DAS,6ABP	1PPM,2E1S,6ABP		CHEMBL505348		C02604	arab-L	ARA
PAB	4-AMINOBENZOIC ACID	C7 H7 N O2	17	137.14	c1cc(ccc1C(=O)O)N	1IUS,1IUT,1IUU,1PBD,2DZA,3Q2A,3TYZ	3TYZ	DB02362	CHEMBL542	D02456	C00568	4abz	PAB				CHEMBL681225
TOE	2-[2-(2-METHOXY-ETHOXY)-ETHOXY]-ETHOXYL	C7 H16 O4	27	163.19	COCCOCCOCCO	1LCS,2XDR,3PZX,3QB6,3QUS,3RBO,3ZQA	1LCS,3PZX,3QB6,3RBO,3ZQA		CHEMBL1794613				TOE
LPA	LIPOIC ACID	C8 H14 O2 S2	26	206.32	C1CSS[C@@H]1CCCCC(=O)O	1HPC,1X2H,2ART,2C8M,2IQD	1HPC,2ART,2C8M,2IQD		CHEMBL134342		C16241	lipoate	LPA
M77	5-(1,4-DIAZEPAN-1-SULFONYL)ISOQUINOLINE	C14 H17 N3 O2 S	37	291.37	c1cc2cnccc2c(c1)S(=O)(=O)N3CCCNCC3	1Q8W,2ESM,2F2U,2GNI,3TKU	1Q8W,2ESM,2F2U,2GNI,3TKU	DB08162	CHEMBL38380	D07941			M77		b0376;b4150
TDM	2-[(2E)-3-[(4-AMINO-2-METHYLPYRIMIDIN-5-YL)METHYL]-2-(1-HYDROXYETHYLIDENE)-4-METHYL-2,3-DIHYDRO-1,3-THIAZOL-5-YL]ETHYL TRIHYDROGEN DIPHOSPHATE	C14 H22 N4 O8 P2 S	51	468.36	Cc1ncc(c(n1)N)CN\2C(=C(S/C2=C(\C)/O)CCO[P@@](=O)(O)OP(=O)(O)O)C	2EZT,3E9Y,3EA4,4FEE,4FEG	3E9Y,3EA4,4FEG						TDM
TEP	THEOPHYLLINE	C7 H8 N4 O2	21	180.17	CN1c2c([nH]cn2)C(=O)N(C1=O)C	1EHT,1O15,2A3A,3ROX,4EOH	1EHT,1O15,2A3A,3ROX,4EOH	DB00277	CHEMBL190	D00371	C07130		TEP
U3P	3'-URIDINEMONOPHOSPHATE	C9 H13 N2 O9 P	34	324.18	C1=CN(C(=O)NC1=O)[C@H]2[C@@H]([C@@H]([C@H](O2)CO)OP(=O)(O)O)O	1N3Z,1O0N,1UCC,4RSK	1N3Z,1O0N,1UCC,4RSK		CHEMBL460741		C01368	3ump	U3P
BOM	HEXADECA-10,12-DIEN-1-OL	C16 H30 O	47	238.41	CCC\C=C/C=C/CCCCCCCCCO	1DQE,2WC5,2WC6	1DQE,2WC5,2WC6				C16873		BOM
3NG	5-[(3-CHLOROPHENYL)AMINO]BENZO[C][2,6]NAPHTHYRIDINE-8-CARBOXYLIC ACID	C19 H12 CL N3 O2	37	349.78	c1cc(cc(c1)Cl)Nc2c3ccncc3c4ccc(cc4n2)C(=O)O	3NGA,3PE1	3NGA,3PE1		CHEMBL1230165				3NG
LHL	3-(2,6-DICHLOROPHENYL)-7-({4-[2-(DIETHYLAMINO)ETHOXY]PHENYL}AMINO)-1-METHYL-3,4-DIHYDROPYRIMIDO[4,5-D]PYRIMIDIN-2(1H)-ONE	C25 H28 CL2 N6 O2	63	515.44	CCN(CC)CCOc1ccc(cc1)Nc2ncc3c(n2)N(C(=O)N(C3)c4c(cccc4Cl)Cl)C	3KMM,3PJ1	3KMM,3PJ1		CHEMBL1234002				LHL
TP2	N-[TOSYL-D-PROLINYL]AMINO-ETHANETHIOL	C14 H20 N2 O3 S2	41	328.44	Cc1ccc(cc1)S(=O)(=O)[N@]2CCC[C@@H]2C(=O)NCCS	1F4C,1F4D	1F4D	DB03818					TP2
VZ5	(14BETA,17ALPHA)-2-ETHYL-17-HYDROXYESTRA-1(10),2,4-TRIEN-3-YL SULFAMATE	C20 H29 N O4 S	55	379.51	CCc1cc2c(cc1OS(=O)(=O)N)CC[C@@H]3[C@@H]2CC[C@]4([C@H]3CC[C@@H]4O)C	3OIL,3OIM	3OIL,3OIM		CHEMBL366014				VZ5
CEY	ALPHA-D-GLUCOPYRANOSYL-(1->4)-ALPHA-D-GLUCOPYRANOSYL-(1->4)-ALPHA-D-GLUCOPYRANOSYL-(1->4)-ALPHA-D-GLUCOPYRANOSYL-(1->4)-ALPHA-D-GLUCOPYRANOSYL-(1->4)-ALPHA-D-GLUCOPYRANOSE	C36 H62 O31	129	990.87	C([C@@H]1[C@H]([C@@H]([C@H]([C@H](O1)O[C@@H]2[C@H](O[C@@H]([C@@H]([C@H]2O)O)O[C@@H]3[C@H](O[C@@H]([C@@H]([C@H]3O)O)O[C@@H]4[C@H](O[C@@H]([C@@H]([C@H]4O)O)O[C@@H]5[C@H](O[C@@H]([C@@H]([C@H]5O)O)O[C@@H]6[C@H](O[C@@H]([C@@H]([C@H]6O)O)O)CO)CO)CO)CO)CO)O)O)O)O	3K8L	3K8L					malthx	CEY
0GA	3-{[(1Z)-1-CARBOXYPROP-1-EN-1-YL]OXY}-2-HYDROXYBENZOIC ACID	C11 H10 O6	27	238.19	C/C=C(/C(=O)O)\Oc1cccc(c1O)C(=O)O	3VEH	3VEH						0GA
0PC	NALPHA-[(BENZYLOXY)CARBONYL]-N-[(1S)-3-CHLORO-1-METHYL-2-OXOPROPYL]-L-PHENYLALANINAMIDE	C21 H23 CL N2 O4	51	402.88	C[C@@H](C(=O)CCl)NC(=O)[C@H](Cc1ccccc1)NC(=O)OCc2ccccc2	6PAD	6PAD						0PC
0Z1	6-AMMONIO-N-(TRIFLUOROACETYL)-L-NORLEUCYL-N-[4-(1-METHYLETHYL)PHENYL]-L-PROLINAMIDE	C22 H32 F3 N4 O3 1	64	457.52	CC(C)c1ccc(cc1)NC(=O)[C@@H]2CCCN2C(=O)[C@H](CCCC[NH3+])NC(=O)C(F)(F)F	1ELA	1ELA						0Z1
1NP	1-NAPHTHOL	C10 H8 O	19	144.17	c1ccc2c(c1)cccc2O	2ZVQ	2ZVQ		CHEMBL122617		C11714		1NP
3XA	6-{[(3S,4S)-4-(2-{[2,2-DIFLUORO-2-(3-FLUOROPHENYL)ETHYL]AMINO}ETHOXY)PYRROLIDIN-3-YL]METHYL}-4-METHYLPYRIDIN-2-AMINE	C21 H27 F3 N4 O	56	408.47	Cc1cc(nc(c1)N)C[C@H]2CNC[C@H]2OCCNCC(c3cccc(c3)F)(F)F	3NLV	3NLV						3XA
6GP	METHYL-N-(BETA-D-GLUCOPYRANOSYL)OXAMATE	C9 H15 N O8	33	265.22	COC(=O)C(=O)N[C@H]1[C@@H]([C@H]([C@@H]([C@H](O1)CO)O)O)O	2F3Q	2F3Q						6GP
BL6	(3AS)-3A-HYDROXY-7-METHYL-1-PHENYL-1,2,3,3A-TETRAHYDRO-4H-PYRROLO[2,3-B]QUINOLIN-4-ONE	C18 H16 N2 O2	38	292.34	Cc1ccc2c(c1)N=C3[C@](C2=O)(CCN3c4ccccc4)O	3BZ8	3BZ8	DB07469					BL6
CW1	COTYLENIN A	C34 H52 O12	98	652.78	C[C@@H]1[C@@H]\2CC[C@@](/C2=C/[C@]3(CCC(=C3[C@H]([C@@H]1O)O[C@@H]4[C@@H]([C@@H]5[C@]6([C@@H](O4)COC)O[C@H](O5)C(O6)(C)CCOC=O)O)C(C)C)C)(COC)O	3E6Y	3E6Y						CW1
F1K	(2S)-4-(4-FLUOROBENZYL)-N-(3-SULFANYLPROPYL)PIPERAZINE-2-CARBOXAMIDE	C15 H22 F N3 O S	43	311.42	c1cc(ccc1C[N@@]2CCN[C@@H](C2)C(=O)NCCCS)F	2ZJK	2ZJK	DB07737					F1K
F77	3-ETHYL-6-{[(4-FLUOROPHENYL)SULFONYL]AMINO}-2-METHYLBENZOIC ACID	C16 H16 F N O4 S	39	337.36	CCc1ccc(c(c1C)C(=O)O)NS(=O)(=O)c2ccc(cc2)F	2EA2	2EA2	DB07746	CHEMBL230172				F77
GL7	8,9,10-TRIHYDROXY-7-HYDROXYMETHYL-3-METHYL-6-OXA-1,3-DIAZA-SPIRO[4.5]DECANE-2,4-DIONE	C9 H14 N2 O7	32	262.22	CN1C(=O)[C@@]2([C@@H]([C@H]([C@@H]([C@H](O2)CO)O)O)O)NC1=O	1FTY	1FTY		CHEMBL593791				GL7
HM5	3-[(2,2-DIMETHYLPROPANOYL)AMINO]-N-1,3-THIAZOL-2-YLPYRIDINE-2-CARBOXAMIDE	C14 H16 N4 O2 S	37	304.37	CC(C)(C)C(=O)Nc1cccnc1C(=O)Nc2nccs2	2NQ7	2NQ7	DB07903	CHEMBL316308				HM5		b0168
NE8	6-AMINO-4-(2-PHENYLETHYL)-1,7-DIHYDRO-8H-IMIDAZO[4,5-G]QUINAZOLIN-8-ONE	C17 H15 N5 O	38	305.34	c1ccc(cc1)CCc2c3c(cc4c2N=C(NC4=O)N)[nH]cn3	1Y5V	1Y5V	DB08267					NE8
NPJ	4-NITROPHENYL 4-O-ALPHA-D-GLUCOPYRANOSYL-ALPHA-D-GALACTOPYRANOSIDE	C18 H25 N O13	57	463.39	c1cc(ccc1[N+](=O)[O-])O[C@@H]2[C@@H]([C@H]([C@@H]([C@H](O2)CO)O[C@@H]3[C@@H]([C@H]([C@@H]([C@H](O3)CO)O)O)O)O)O	2GGX	2GGX						NPJ
RLJ	(2S)-3-(4-CYANOPHENOXY)-N-[4-CYANO-3-(TRIFLUOROMETHYL)PHENYL]-2-HYDROXY-2-METHYLPROPANAMIDE	C19 H14 F3 N3 O3	42	389.33	C[C@](COc1ccc(cc1)C#N)(C(=O)Nc2ccc(c(c2)C(F)(F)F)C#N)O	3RLJ	3RLJ		CHEMBL1738889				RLJ
SFI	2-[(3Z)-6-FLUORANYL-2-METHYL-3-[(4-METHYLSULFANYLPHENYL)METHYLIDENE]INDEN-1-YL]ETHANOIC ACID	C20 H17 F O2 S	41	340.41	CC\1=C(c2cc(ccc2/C1=C\c3ccc(cc3)SC)F)CC(=O)O	3RX4	3RX4		CHEMBL18797				SFI
SK2	(3R)-METHYLCARBAMOYL-7-SULFOAMINO-3,4-DIHYDRO-1H-ISOQUINOLINE-2-CARBOXYLIC ACID BENZYL ESTER	C19 H21 N3 O6 S	50	419.45	CNC(=O)[C@@H]1Cc2ccc(cc2CN1C(=O)OCc3ccccc3)NS(=O)(=O)O	2F6V	2F6V	DB08549	CHEMBL1185001				SK2
TAV	N-METHYL-N-{2-[(2-NAPHTHYLSULFONYL)AMINO]-5-[(2-NAPHTHYLSULFONYL)OXY]BENZOYL}-L-ASPARTIC ACID	C32 H26 N2 O10 S2	72	662.68	CN([C@@H](CC(=O)O)C(=O)O)C(=O)c1cc(ccc1NS(=O)(=O)c2ccc3ccccc3c2)OS(=O)(=O)c4ccc5ccccc5c4	1YBG	1YBG						TAV
TQ4	5-[(4-METHYLPHENYL)SULFANYL]-2,4-QUINAZOLINEDIAMINE	C15 H14 N4 S	34	282.36	Cc1ccc(cc1)Sc2cccc3c2c(nc(n3)N)N	1IA2	1IA2	DB04306	CHEMBL83547				TQ4
U46	(5E)-7-{6-[(1E)-3-HYDROXYOCT-1-ENYL]-2-OXABICYCLO[2.2.1]HEPT-5-YL}HEPT-5-ENOIC ACID	C21 H34 O4	59	350.5	CCCCC[C@H](\C=C\[C@H]1[C@H]2C[C@@H]([C@@H]1C\C=C/CCCC(=O)O)CO2)O	3NHT	3NHT						U46
UBZ	(2S)-2-({N-[(R)-({[(BENZYLOXY)CARBONYL]AMINO}METHYL)(HYDROXY)PHOSPHORYL]-L-LEUCYL}AMINO)BUTANOIC ACID	C19 H30 N3 O7 P	60	443.43	CC[C@@H](C(=O)O)NC(=O)[C@H](CC(C)C)NP(=O)(CNC(=O)OCc1ccccc1)O	3T87	3T87						UBZ
VGG	1-TERT-BUTYL-3-(3-METHYLBENZYL)-1H-PYRAZOLO[3,4-D]PYRIMIDIN-4-AMINE	C17 H21 N5	43	295.39	Cc1cccc(c1)Cc2c3c(ncnc3n(n2)C(C)(C)C)N	2WEI	2WEI	DB08699	CHEMBL1236661				VGG
ZYO	(6S)-2-(3-CHLORO-4-FLUOROBENZYL)-8-ETHYL-10-HYDROXY-6-METHYL-4-(5-METHYL-1,1-DIOXIDO-1,2,5-THIADIAZOLIDIN-2-YL)-7,8-DIHYDROPYRAZINO[1',2':1,5]PYRROLO[2,3-D]PYRIDAZINE-1,9(2H,6H)-DIONE	C22 H24 CL F N6 O5 S	60	538.98	CCN1C[C@@H](n2c3c(c(c2C1=O)O)C(=O)N(N=C3N4CC[N@](S4(=O)=O)C)Cc5ccc(c(c5)Cl)F)C	3OYG	3OYG						ZYO
RIB	RIBOSE	C5 H10 O5	20	150.13	C([C@@H]1[C@H]([C@H]([C@H](O1)O)O)O)O	1GQT,1QD3,1RK2,1RKD,1RKS,1YOE,2C40,2KQD,2KQE,3GO6,3GO7,3I3Y,3RCY,4DPS,4RHN	1QD3,2KQD,2KQE,4DPS,4RHN		CHEMBL606078			rib-D	RIB
NCD	N-CARBAMOYL-L-ASPARTATE	C5 H8 N2 O5	20	176.13	C([C@@H](C(=O)O)NC(=O)N)C(=O)O	1J79,1R0C,1XGE,2Z24,2Z25,2Z26,2Z27,2Z28,2Z29,2Z2A,3MJM	3MJM	DB04252			C00438	cbasp	NCD
GLO	D-GLUCOSE IN LINEAR FORM	C6 H12 O6	24	180.16	C([C@H]([C@H]([C@@H]([C@H](C=O)O)O)O)O)O	1AC0,1EZ9,1FBO,1FQC,1FQD,1XYB,1XYM,2ZYD,3FXP,3KBN,3KCO	1AC0,3KCO						GLO
ZEA	(2E)-2-METHYL-4-(9H-PURIN-6-YLAMINO)BUT-2-EN-1-OL	C10 H13 N5 O	29	219.25	C/C(=C\CNc1c2c([nH]cn2)ncn1)/CO	1W1R,2FLH,2QIM,3C0V,3D7W,3RWS,3T4L,3T4Q	1W1R,2FLH,2QIM,3C0V,3D7W,3RWS,3T4L,3T4Q		CHEMBL525239		C00371		ZEA
PIO	L-ALPHA-D-MYOPHOSPHATIDYLINOSITOL 4,5-BISPHOSPHATE, D(+)SN1,2DI-O-OCTANOYLGLYCERYL	C25 H49 O19 P3	96	746.57	CCCCCCCC(=O)OC[C@H](COP(=O)(O)O[C@@H]1[C@@H]([C@@H]([C@H]([C@@H]([C@H]1O)OP(=O)(O)O)OP(=O)(O)O)O)O)OC(=O)CCCCCCC	1HFA,2H3V,3SPG,3SPH,3SPI,3SYA,3SYQ	1HFA,2H3V,3SPG,3SPH,3SPI,3SYA,3SYQ						PIO
PXL	3-HYDROXY-5-(HYDROXYMETHYL)-2-METHYLISONICOTINALDEHYDE	C8 H9 N O3	21	167.16	Cc1c(c(c(cn1)CO)C=O)O	1TD2,2DDW,2Z9W,2Z9X,3FHX,3MBH	3FHX,3MBH	DB00147	CHEMBL102970		C00250	pydx	PXL
S3H	TRISULFANE	H2 S3	5	98.2	SSS	3H8I,3H8L,3SZF,3T0K,3T2K,3T2Z	3H8I,3H8L,3T2Z						S3H
BAK	BIS(5-AMIDINO-2-BENZIMIDAZOLYL)METHANE KETONE	C17 H16 N8 O 2	42	348.37	c1cc2c(cc1C(=[NH2+])N)[nH]c(n2)C(=O)c3[nH]c4cc(ccc4n3)C(=[NH2+])N	1C2D,1C2E,1C2H,1C2I,1C2J	1C2D,1C2E,1C2H,1C2I,1C2J						BAK
H4M	5,10-DIMETHYLENE TETRAHYDROMETHANOPTERIN	C31 H45 N6 O16 P	99	788.7	C[C@H]1[C@@H]2[C@H]([N@](C[N@@]2C3=C(N1)N=C(NC3=O)N)c4ccc(cc4)C[C@@H]([C@@H]([C@H](CO[C@@H]5[C@@H]([C@@H]([C@H](O5)CO[P@@](=O)(O)O[C@@H](CCC(=O)O)C(=O)O)O)O)O)O)O)C	1Y60,3H65,3IQE,3IQZ	3H65,3IQE,3IQZ						H4M
OLB	(2S)-2,3-DIHYDROXYPROPYL (9Z)-OCTADEC-9-ENOATE	C21 H40 O4	65	356.54	CCCCCCCC/C=C\CCCCCCCC(=O)OC[C@H](CO)O	4E1S,4E1T,4EA3,4EIY	4EIY						OLB
RMN	(R)-MANDELIC ACID	C8 H8 O3	19	152.15	c1ccc(cc1)[C@H](C(=O)O)O	1MCZ,1MDL	1MDL		CHEMBL292411		C01983		RMN
2ZS	N-(MORPHOLIN-4-YLCARBONYL)-L-PHENYLALANYL-N-[(1R,2S)-1-(CYCLOHEXYLMETHYL)-2-HYDROXY-3-(1-METHYLETHOXY)-3-OXOPROPYL]-S-METHYL-L-CYSTEINAMIDE	C31 H48 N4 O7 S	91	620.8	CC(C)OC(=O)[C@@H]([C@H](CC1CCCCC1)NC(=O)[C@H](CSC)NC(=O)[C@H](Cc2ccccc2)NC(=O)N3CCOCC3)O	1EPN,1GVT	1EPN,1GVT		CHEMBL60550	D03743			2ZS
EAL	1-((2S)-2-{[(1S)-1-CARBOXY-3-PHENYLPROPYL]AMINO}PROPANOYL)-L-PROLINE	C18 H24 N2 O5	49	348.4	C[C@@H](C(=O)N1CCC[C@H]1C(=O)O)N[C@@H](CCc2ccccc2)C(=O)O	1UZE,2X90	1UZE,2X90		CHEMBL577		C11720		EAL
ETS	(4S-TRANS)-4-(ETHYLAMINO)-5,6-DIHYDRO-6-METHYL-4H-THIENO(2,3-B)THIOPYRAN-2-SULFONAMIDE-7,7-DIOXIDE	C10 H16 N2 O4 S3	35	324.43	CCN[C@H]1C[C@@H](S(=O)(=O)c2c1cc(s2)S(=O)(=O)N)C	1CIL,3FW3	1CIL,3FW3	DB00869	CHEMBL218490	D07871	C06969		ETS
GA3	GIBBERELLIN A3	C19 H22 O6	47	346.38	C[C@@]12[C@H](C=C[C@@]3([C@@H]1[C@@H]([C@]45[C@H]3CC[C@](C4)(C(=C)C5)O)C(=O)O)OC2=O)O	2ZSH,3ED1	2ZSH,3ED1	DB07814	CHEMBL1232952		C01699		GA3
QLR	6-METHYL-5-[(3R)-3-(3,4,5-TRIMETHOXYPHENYL)PENT-1-YN-1-YL]PYRIMIDINE-2,4-DIAMINE	C19 H24 N4 O3	50	356.42	CC[C@@H](C#Cc1c(nc(nc1N)N)C)c2cc(c(c(c2)OC)OC)OC	3QLR,3QLX	3QLR,3QLX		CHEMBL574741				QLR
SKP	5-(1-CARBOXY-1-PHOSPHONOOXY-ETHOXYL)-4-HYDROXY-3-PHOSPHONOOXY-CYCLOHEX-1-ENECARBOXYLIC ACID	C10 H16 O14 P2	42	422.18	C[C@](C(=O)O)(O[C@@H]1CC(=C[C@H]([C@H]1O)OP(=O)(O)O)C(=O)O)OP(=O)(O)O	1Q36,2O0X	2O0X						SKP
Z48	N-[(1S)-2-HYDROXY-1-PHENYLETHYL]-4-[5-METHYL-2-(PHENYLAMINO)PYRIMIDIN-4-YL]-1H-PYRROLE-2-CARBOXAMIDE	C24 H23 N5 O2	54	413.48	Cc1cnc(nc1c2cc([nH]c2)C(=O)N[C@H](CO)c3ccccc3)Nc4ccccc4	3I4B,3I5Z	3I4B,3I5Z		CHEMBL565459				Z48
0CL	1,3-DICHLOROPROPANE	C3 H6 CL2	11	112.99	C(CCl)CCl	3G4U	3G4U		CHEMBL157427				0CL
0H4	(2S)-3-CYCLOPENTYL-N-(5-METHYLPYRIDIN-2-YL)-2-[2-OXO-4-(TRIFLUOROMETHYL)PYRIDIN-1(2H)-YL]PROPANAMIDE	C20 H22 F3 N3 O2	50	393.4	Cc1ccc(nc1)NC(=O)[C@H](CC2CCCC2)N3C=CC(=CC3=O)C(F)(F)F	3VEV	3VEV						0H4
0V5	(2R)-2-(PHOSPHONOOXY)PROPANOIC ACID	C3 H7 O6 P	17	170.06	C[C@H](C(=O)O)OP(=O)(O)O	3UJS	3UJS	DB01733	CHEMBL1941138				0V5
29B	4-[4-(4-FLUOROPHENYL)-1H-PYRAZOL-3-YL]PYRIDINE	C14 H10 F N3	28	239.25	c1cc(ccc1c2c[nH]nc2c3ccncc3)F	3ROC	3ROC						29B
2IN	N-(BENZYLSULFONYL)SERYL-N~1~-{4-[AMINO(IMINO)METHYL]BENZYL}GLYCINAMIDE	C20 H25 N5 O5 S	56	447.51	c1ccc(cc1)CS(=O)(=O)N[C@H](CO)C(=O)NCC(=O)NCc2ccc(cc2)C(=N)N	1SC8	1SC8		CHEMBL158936				2IN
31U	D-LEUCYL-N-(4-CARBAMIMIDOYLBENZYL)-L-PROLINAMIDE	C19 H29 N5 O2	55	359.47	[H]/N=C(/c1ccc(cc1)CNC(=O)[C@@H]2CCCN2C(=O)[C@@H](CC(C)C)N)\N	2ZNK	2ZNK	DB06996					31U
3EA	2-{5-[3-(7-PROPYL-3-TRIFLUOROMETHYLBENZO[D]ISOXAZOL-6-YLOXY)PROPOXY]INDOL-1-YL}ETHANOIC ACID	C24 H23 F3 N2 O5	57	476.45	CCCc1c(ccc2c1onc2C(F)(F)F)OCCCOc3ccc4c(c3)ccn4CC(=O)O	2ATH	2ATH	DB07053	CHEMBL200495				3EA
3IG	N-{2-[6-(2,4-DIAMINO-6-ETHYLPYRIMIDIN-5-YL)-2,2-DIMETHYL-3-OXO-2,3-DIHYDRO-4H-1,4-BENZOXAZIN-4-YL]ETHYL}ACETAMIDE	C20 H26 N6 O3	55	398.46	CCc1c(c(nc(n1)N)N)c2ccc3c(c2)N(C(=O)C(O3)(C)C)CCNC(=O)C	2G1R	2G1R	DB07059	CHEMBL240355				3IG
8PS	5-OCTYL-2-PHENOXYPHENOL	C20 H26 O2	48	298.42	CCCCCCCCc1ccc(c(c1)O)Oc2ccccc2	2B37	2B37		CHEMBL505886				8PS
9IP	N~3~-[3-(5-METHOXYPYRIDIN-3-YL)BENZYL]PYRIDINE-2,3-DIAMINE	C18 H18 N4 O	41	306.37	COc1cc(cnc1)c2cccc(c2)CNc3cccnc3N	2OHS	2OHS	DB07303	CHEMBL220396				9IP
9NE	DANSYL-L-GLUTAMATE	C17 H20 N2 O6 S	46	380.42	CN(C)c1cccc2c1cccc2S(=O)(=O)N[C@@H](CCC(=O)O)C(=O)O	2XSI	2XSI						9NE
B16	1,6-DI-O-PHOSPHONO-BETA-D-GLUCOPYRANOSE	C6 H14 O12 P2	34	340.12	C([C@@H]1[C@H]([C@@H]([C@H]([C@@H](O1)OP(=O)(O)O)O)O)O)OP(=O)(O)O	2I55	2I55						B16
DB9	2-{4'-[AMINO(IMINO)METHYL]BIPHENYL-3-YL}-1H-BENZIMIDAZOLE-6-CARBOXIMIDAMIDE	C21 H18 N6	45	354.41	[H]/N=C(\c1ccc(cc1)c2cccc(c2)c3[nH]c4cc(ccc4n3)/C(=N\[H])/N)/N	2NLM	2NLM						DB9
DL4	(14BETA,17ALPHA,25R)-3-OXOCHOLEST-4-EN-26-OIC ACID	C27 H42 O3	72	414.63	C[C@H](CCC[C@@H](C)C(=O)O)[C@H]1CC[C@@H]2[C@@]1(CC[C@H]3[C@H]2CCC4=CC(=O)CC[C@]34C)C	3GYT	3GYT						DL4
E3O	(16ALPHA,17ALPHA)-ESTRA-1,3,5(10)-TRIENE-3,16,17-TRIOL	C18 H24 O3	45	288.39	C[C@]12CC[C@@H]3c4ccc(cc4CC[C@H]3[C@@H]1C[C@H]([C@H]2O)O)O	2J7Y	2J7Y	DB07702	CHEMBL1232445				E3O
EIN	(1S)-1-{[(4'-METHOXY-1,1'-BIPHENYL-4-YL)SULFONYL]AMINO}-2-METHYLPROPYLPHOSPHONIC ACID	C17 H22 N O6 P S	48	399.4	CC(C)[C@@H](NS(=O)(=O)c1ccc(cc1)c2ccc(cc2)OC)P(=O)(O)O	1ZS0	1ZS0	DB07713	CHEMBL382201				EIN
HPL	HEPTYLFORMAMIDE	C8 H17 N O	27	143.23	CCCCCCCNC=O	1U3V	1U3V	DB04105	CHEMBL43719				HPL
INK	(RP,SP)-O-(2R)-(1-PHENOXYBUT-2-YL)-METHYLPHOSPHONIC ACID CHLORIDE	C11 H16 CL O3 P	32	262.67	CC[C@H](COc1ccccc1)O[P@](=O)(C)Cl	1HQD	1HQD	DB07990					INK
J67	(3Z)-1-[(6-FLUORO-4H-1,3-BENZODIOXIN-8-YL)METHYL]-4-[(E)-2-PHENYLETHENYL]-1H-INDOLE-2,3-DIONE 3-OXIME	C25 H19 F N2 O4	51	430.43	c1ccc(cc1)\C=C\c2cccc3c2/C(=N/O)/C(=O)N3Cc4cc(cc5c4OCOC5)F	3G9L	3G9L	DB08010	CHEMBL561540				J67
JPM	5-BENZYL-2-(2,4-DICHLOROPHENOXY)PHENOL	C19 H14 CL2 O2	37	345.22	c1ccc(cc1)Cc2ccc(c(c2)O)Oc3ccc(cc3Cl)Cl	3FNF	3FNF		CHEMBL405973				JPM
JZ1	2-ETHYLPHENOL	C8 H10 O	19	122.17	CCc1ccccc1O	3HT7	3HT7		CHEMBL321029		C14385		JZ1
KX1	4-CYCLOHEPTYL-6-(3-PIPERIDIN-1-YLPROPYL)PYRIMIDINE-2-CARBONITRILE	C20 H30 N4	54	326.48	c1c(nc(nc1C2CCCCCC2)C#N)CCCN3CCCCC3	3KX1	3KX1		CHEMBL1084403				KX1
MC	1,2-CIS-1-HYDROXY-2,7-DIAMINO-MITOSENE	C14 H16 N4 O5	39	320.3	CC1=C(C(=O)c2c(c3n(c2C1=O)C[C@@H]([C@@H]3O)N)COC(=O)N)N	1KLL	1KLL		CHEMBL295703				MC
O28	2-({[3-(TRIFLUOROMETHYL)-4,5,6,7-TETRAHYDRO-1H-INDAZOL-1-YL]ACETYL}AMINO)-4,5,6,7-TETRAHYDRO-1-BENZOTHIOPHENE-3-CARBOXAMIDE	C19 H21 F3 N4 O2 S	50	426.46	C1CCc2c(c(nn2CC(=O)Nc3c(c4c(s3)CCCC4)C(=O)N)C(F)(F)F)C1	3O28	3O28		CHEMBL1234890				O28
OLF	4-({(2S)-2-[2-(4-CHLOROPHENYL)-5,6-DIFLUORO-1H-BENZIMIDAZOL-1-YL]-2-CYCLOHEXYLACETYL}AMINO)-3-METHYLBENZOIC ACID	C29 H26 CL F2 N3 O3	64	537.99	Cc1cc(ccc1NC(=O)[C@H](C2CCCCC2)n3c4cc(c(cc4nc3c5ccc(cc5)Cl)F)F)C(=O)O	3OLF	3OLF		CHEMBL1615150				OLF
TGF	2-[4-(4-{4-[(2-AMINO-5-FORMYL-4-OXO-3,4,5,6,7,8-HEXAHYDRO-PTERIDIN-6-YLMETHYL)-AMINO]-BENZOYLAMINO}-4-CARBOXY-BUTYRYLAMINO)-4-CARBOXY-BUTYRYLAMINO]-PENTANEDIOIC ACID	C30 H37 N9 O13	89	731.67	c1cc(ccc1C(=O)N[C@@H](CCC(=O)N[C@@H](CCC(=O)N[C@@H](CCC(=O)O)C(=O)O)C(=O)O)C(=O)O)NC[C@H]2CNC3=C(N2C=O)C(=O)NC(=N3)N	1LS3	1LS3						TGF
V11	[(1S,5R)-8-[(2R)-2-HYDROXY-2-PHENYL-ETHYL]-8-AZABICYCLO[3.2.1]OCTAN-3-YL] BENZOATE	C22 H25 N O3	51	351.44	c1ccc(cc1)[C@H](CN2[C@H]3CC[C@@H]2CC(C3)OC(=O)c4ccccc4)O	2Y56	2Y56		CHEMBL1947058				V11
V2H	(1S,3R,5Z,7E,22E)-9,10-SECOERGOSTA-5,7,10,22-TETRAENE-1,3-DIOL	C28 H44 O2	74	412.65	CC(C)[C@@H](C)\C=C\[C@@H](C)[C@H]1CC[C@@H]\2[C@@]1(CCC/C2=C\C=C/3\C[C@H](C[C@@H](C3=C)O)O)C	3DL9	3DL9		CHEMBL1200810	D01009	C08211		V2H
X23	(3S,6S,7R,9AS)-6-{[(2S)-2-AMINOBUTANOYL]AMINO}-7-(AMINOMETHYL)-N-(DIPHENYLMETHYL)-5-OXOOCTAHYDRO-1H-PYRROLO[1,2-A]AZEPINE-3-CARBOXAMIDE	C28 H37 N5 O3	73	491.63	CC[C@@H](C(=O)N[C@H]1[C@H](CC[C@H]2CC[C@H](N2C1=O)C(=O)NC(c3ccccc3)c4ccccc4)CN)N	3CM2	3CM2		CHEMBL575807				X23
Z20	(2Z,5Z)-2-[(2-CHLOROPHENYL)IMINO]-5-(4-HYDROXY-3-NITROBENZYLIDENE)-1,3-THIAZOLIDIN-4-ONE	C16 H10 CL N3 O4 S	35	375.79	c1ccc(c(c1)/N=C\2/NC(=O)/C(=C/c3ccc(c(c3)[N+](=O)[O-])O)/S2)Cl	4ENX	4ENX						Z20
ZX6	2-(1H-INDOL-3-YL)-N-{[(2R,3R,4R,5R,6S)-3,4,5-TRIHYDROXY-6-METHYLPIPERIDIN-2-YL]METHYL}ACETAMIDE	C17 H23 N3 O4	47	333.39	C[C@H]1[C@H]([C@H]([C@@H]([C@H](N1)CNC(=O)Cc2c[nH]c3c2cccc3)O)O)O	2ZX6	2ZX6						ZX6
MLA	MALONIC ACID	C3 H4 O4	11	104.06	C(C(=O)O)C(=O)O	1E7P,1NU4,1O4M,1O9P,1OBL,1OCL,1PQH,1Q44,1RD5,1S0Y,1S1F,1S7F,1T0F,1WOM,1YS4,2APB,2APF,2APT,2APV,2APW,2APX,2BRV,2F8A,2FAH,2FW0,2G2Z,2ID4,2Q3M,2QAD,2VLN,2VLP,2VLQ,2WAL,2ZBB,3BF8,3CZA,3E4P,3EIF,3FSS,3G26,3H09,3HSS,3HYS,3HZO,3IH5,3IPI,3K3S,3KED,3KL0,3OQ8,3PF7,3S27,3S28,3S29,3S42,3SAY,3SGW,3TFD,3TFE,3TFF,3TFG,3TJL,3UPW,3V1K,3V1L,3V1N,3V7N,4DF2,4GIS	1NU4,1O4M,1Q44,1RD5,1YS4,2APB,2APF,2APT,2APV,2APW,2APX,2F8A,2FAH,2ID4,2Q3M,2QAD,2WAL,3CZA,3FSS,3G26,3IPI,3S27,3S28,3S29,3SAY,3SGW,3TJL,3UPW,4DF2,4GIS	DB02175	CHEMBL7942		C00383		MLA
PGO	S-1,2-PROPANEDIOL	C3 H8 O2	13	76.1	C[C@@H](CO)O	1DIO,1DS1,1EEX,1EGM,1EGV,1EVU,1EX0,1HHY,1HQS,1IWP,1K6E,1R9E,1RRM,1UC4,1WOM,2E7Y,2EWG,2IZR,2IZS,2J1P,2ODV,2OIF,2RIL,2V9L,2V9N,2VZ6,2XE0,2XE4,2XG5,2Z3V,3BEM,3BF5,3BQR,3BXP,3D71,3GDH,3IXQ,3MBU,3N21,3N4A,3N9W,3NOE,3OSI,3OSW,3PAS,3PBA,3PM5,3PO9,3PS7,3R12,3R60,3SBT,4AAB,4EFS	1EVU,1EX0,2EWG,2IZR,2IZS,2J1P,2ODV,2OIF,2VZ6,2XE0,3BF5,3BQR,3GDH,3IXQ,3MBU,3OSI,3OSW,3PBA,3PO9,3SBT,4AAB,4EFS	DB04349			C02917	12ppd-S	PGO
TDP	THIAMIN DIPHOSPHATE	C12 H18 N4 O7 P2 S	44	424.3	Cc1c(sc[n+]1Cc2cnc(nc2N)C)CCO[P@@](=O)(O)O[P@](=O)(O)[O-]	1DTW,1L8A,1MCZ,1OLS,1OLU,1OLX,1PYD,1QS0,1U5B,1UMB,1UMC,1UMD,1V11,1V16,1V1M,1W85,1W88,1X7W,1X7X,1X7Y,1X7Z,1X80,2BFB,2BFD,2BFE,2FWN,2IEA,2O1S,2O1X,2PAN,2QTA,3EY9,3EYA,3LPL,3LQ2,3LQ4,3M49,3OOY	1DTW,1OLS,1OLU,1OLX,1PYD,1U5B,1V11,1V16,1V1M,1X7W,1X7X,1X7Y,1X7Z,1X80,2BFB,2BFD,2BFE,3OOY	DB01987				thmpp	TDP
GUN	GUANINE	C5 H5 N5 O	16	151.13	c1[nH]c2c(n1)C(=O)NC(=N2)N	1A95,1D6A,1IT7,1SQL,1ULB,1V2H,1VMK,1WET,1XE7,1XT4,1XY3,1YQQ,1YQU,2I9U,2JH8,2JH9,2JHA,2JHC,2JHP,2O74,2OOD,2POT,2PUC,2PUF,2PWU,3BP1,3N1N,3N3X,3NVW,3RTX,3UXV,3V9O	1D6A,1IT7,1SQL,1ULB,1V2H,1XE7,1XT4,1XY3,2JH8,2JH9,2JHA,2JHC,2JHP,2O74,3N1N,3N3X,3NVW,3RTX,3V9O		CHEMBL219568		C00242	gua	GUN
2NC	N-{(2S)-2-[(N-ACETYL-L-THREONYL-L-ISOLEUCYL)AMINO]HEXYL}-L-NORLEUCYL-L-GLUTAMINYL-N~5~-[AMINO(IMINIO)METHYL]-L-ORNITHINAMIDE	C35 H68 N11 O8 1	122	770.99	CCCC[C@@H](CN[C@@H](CCCC)C(=O)N[C@@H](CCC(=O)N)C(=O)N[C@@H](CCCNC(=[NH2+])N)C(=O)N)NC(=O)[C@H]([C@@H](C)CC)NC(=O)[C@H]([C@@H](C)O)NC(=O)C	1FEJ,1FF0,1FFI,1FG6,1FGC,2AOC,2AOD,2AOG,2AVM,2AVQ,2J9K,2O40,3BVA,3FSM,3HAU,3HAW,3HBO,3HDK,3HLO,3HZC,3I2L,3IA9,3IAW,3KA2,3NWQ,3NXE,3NYG,3UHL,4HVP	1FEJ,1FF0,1FFI,1FG6,1FGC,2AOC,2AOD,2AOG,2AVM,2AVQ,2J9K,2O40,3BVA,3FSM,3HAU,3HAW,3HBO,3HDK,3HLO,3HZC,3I2L,3IA9,3IAW,3KA2,3NWQ,3NXE,3NYG,3UHL,4HVP						2NC
2FP	1,6-FRUCTOSE DIPHOSPHATE (LINEAR FORM)	C6 H14 O12 P2	34	340.12	C([C@H]([C@@H]([C@H](C(=O)COP(=O)(O)O)O)O)O)OP(=O)(O)O	1FDJ,1UMG,1ZAI,2QDG,3ELF,3LL4,3MBF,3MMT,4ALD,6ALD	1FDJ,1UMG,1ZAI,2QDG,3LL4,3MBF,4ALD,6ALD						2FP
FID	(2S,4S)-2-AMINOFORMYL-6-FLUORO-SPIRO[CHROMAN-4,4'-IMIDAZOLIDINE]-2',5'-DIONE	C12 H10 F N3 O4	30	279.23	c1cc2c(cc1F)[C@@]3(C[C@H](O2)C(=O)N)C(=O)NC(=O)N3	1EF3,1PWM,2AGT,2PD9,2PDW,2PDY,2PEV,2PF8,2PFH,3H4G	1EF3,1PWM,2AGT,2PD9,2PDW,2PDY,2PEV,2PF8,2PFH,3H4G		CHEMBL84446	D01842			FID
FMC	(1S)-1-(7-AMINO-1H-PYRAZOLO[4,3-D]PYRIMIDIN-3-YL)-1,4-ANHYDRO-D-RIBITOL	C10 H13 N5 O4	32	267.24	c1nc2c(c(n1)N)[nH]nc2[C@H]3[C@@H]([C@@H]([C@H](O3)CO)O)O	1IFU,1MRH,1MRK,1NC3,1SD1,1Z36,2QTT,3BL6,3NM5,3UT6	1IFU,1MRH,1MRK,1SD1,1Z36,2QTT,3UT6		CHEMBL471524				FMC
TDR	THYMINE	C5 H6 N2 O2	15	126.11	CC1=CNC(=O)NC1=O	1IQU,1TPT,2HN9,2HRD,2J0F,2O5C,2O5E,3FS8,3RO7	2J0F,3RO7	DB03462	CHEMBL993		C00178	thym	TDR
PDC	PYRIDINE-2,6-DICARBOXYLIC ACID	C7 H5 N O4	17	167.12	c1cc(nc(c1)C(=O)O)C(=O)O	1ARZ,1C3V,1P9L,2PC2,2PE7,2PES,3LGR,3OJO	2PC2,2PE7,2PES,3LGR,3OJO	DB04267	CHEMBL284104				PDC				CHEMBL669829
MCO	1-(3-MERCAPTO-2-METHYL-PROPIONYL)-PYRROLIDINE-2-CARBOXYLIC ACID	C9 H15 N O3 S	29	217.28	C[C@H](CS)C(=O)N1CCC[C@@H]1C(=O)O	1J37,1JT1,1M2X,1UZF,2FU8,2QDS,3LUS	1J37,1UZF,3LUS		CHEMBL434965				MCO
HH2	6-HYDROXYMETHYLPTERIN-DIPHOSPHATE	C7 H9 N5 O8 P2	31	353.12	c1c(nc2c(n1)N=C(NC2=O)N)CO[P@](=O)(O)OP(=O)(O)O	1AD4,1RAO,1RB0,1TWW,2DZB,3TZF	3TZF	DB04047					HH2
DG	2'-DEOXYGUANOSINE-5'-MONOPHOSPHATE	C10 H14 N5 O7 P	37	347.22	c1nc2c(n1[C@H]3C[C@@H]([C@H](O3)COP(=O)(O)O)O)N=C(NC2=O)N	2BR0,2C28,2XJB,3BBB	2BR0,2C28,2XJB,3BBB	DB04457	CHEMBL477487		C00362	dgmp	DG
AC1	6-METHYL-5-(4,5,6-TRIHYDROXY-3-HYDROXYMETHYL-CYCLOHEX-2-ENYLAMINO)-TETRAHYDRO-PYRAN-2,3,4-TRIOL	C13 H23 N O8	45	321.33	C[C@@H]1[C@H]([C@@H]([C@H]([C@H](O1)O)O)O)N[C@H]2C=C([C@H]([C@@H]([C@H]2O)O)O)CO	1B2Y,1HX0,1OSE,1W9X	1B2Y,1HX0,1OSE,1W9X						AC1
LNR	L-NOREPINEPHRINE	C8 H11 N O3	23	169.18	c1cc(c(cc1[C@H](CN)O)O)O	2QEO,3DYE,3HCD,4PAH	2QEO,3DYE,3HCD,4PAH	DB00368	CHEMBL1437	D00076	C00547		LNR
FOA	2-FUROIC ACID	C5 H4 O3	12	112.08	c1cc(oc1)C(=O)O	2GAG,2GAH,2GF3	2GF3		CHEMBL1232797		C01546		FOA
JAK	2-METHYL-1-(PIPERIDIN-4-YL)-1,6-DIHYDROIMIDAZO[4,5-D]PYRROLO[2,3-B]PYRIDINE	C14 H17 N5	36	255.32	Cc1nc2cnc3c(c2n1C4CCNCC4)cc[nH]3	4EHZ,4F08,4F09	4EHZ,4F08,4F09		CHEMBL2159141				JAK
OAD	2'-O-ACETYL ADENOSINE-5-DIPHOSPHORIBOSE	C17 H25 N5 O15 P2	64	601.36	CC(=O)O[C@@H]1[C@@H]([C@H](O[C@@H]1O)CO[P@@](=O)(O)O[P@@](=O)(O)OC[C@@H]2[C@H]([C@H]([C@@H](O2)n3cnc4c3ncnc4N)O)O)O	1M2N,1Q1A,2H4J	1M2N,1Q1A,2H4J						OAD
SX7	2-AMINO-5-[3-(1-ETHYL-1H-PYRAZOL-5-YL)-1H-PYRROLO[2,3-B]PYRIDIN-5-YL]-N,N-DIMETHYLBENZAMIDE	C21 H22 N6 O	50	374.44	CCn1c(ccn1)c2c[nH]c3c2cc(cn3)c4ccc(c(c4)C(=O)N(C)C)N	3DK3,3DK6,3DK7	3DK3,3DK6,3DK7	DB08583					SX7
XFH	6-(2-{3-[2-(2-AMINO-6-METHYLPYRIDIN-4-YL)ETHYL]PHENYL}ETHYL)-4-METHYLPYRIDIN-2-AMINE	C22 H26 N4	52	346.47	Cc1cc(nc(c1)N)CCc2cccc(c2)CCc3cc(nc(c3)N)C	3N5R,3N5V,3N68	3N5R,3N5V,3N68		CHEMBL1615287				XFH
26A	6N-DIMETHYLADENOSINE	C12 H17 N5 O4	38	295.3	CN(C)c1c2c(ncn1)n(cn2)[C@H]3[C@@H]([C@@H]([C@H](O3)CO)O)O	2A9Y,2A9Z	2A9Y,2A9Z		CHEMBL1229848		C03416		26A
63F	N-CYCLOPROPYL-6-[(3R)-3-{[4-(TRIFLUOROMETHOXY)BENZYL]CARBAMOYL}-4-{[4-(TRIFLUOROMETHOXY)PHENYL]SULFONYL}PIPERAZIN-1-YL]PYRIDAZINE-3-CARBOXAMIDE	C28 H26 F6 N6 O6 S	73	688.6	c1cc(ccc1CNC(=O)[C@H]2CN(CCN2S(=O)(=O)c3ccc(cc3)OC(F)(F)F)c4ccc(nn4)C(=O)NC5CC5)OC(F)(F)F	3QGG,3QGH	3QGG,3QGH		CHEMBL1738751				63F
ARI	[O4]-ACETOXY-2,3-DIDEOXYFUCOSE	C8 H14 O4	26	174.2	C[C@@H]1[C@@H](CC[C@@H](O1)O)OC(=O)C	1D83,1VAQ	1D83,1VAQ						ARI
BHN	2-[2-[CARBOXYMETHYL-[(2-HYDROXYPHENYL)METHYL]AMINO]ETHYL-[(2-HYDROXYPHENYL)METHYL]AMINO]ETHANOIC ACID	C20 H24 N2 O6	52	388.42	c1ccc(c(c1)C[N@@](CC[N@](Cc2ccccc2O)CC(=O)O)CC(=O)O)O	3MVZ,3MZ9	3MZ9		CHEMBL282254				BHN
NOK	2-ACETAMIDO-1,2-DIDEOXYNOJIRMYCIN	C8 H16 N2 O4	30	204.23	CC(=O)N[C@H]1CN[C@@H]([C@H]([C@@H]1O)O)CO	2VC9,3SUV	3SUV		CHEMBL382689				NOK
P2M	N-(PYRIDIN-2-YLMETHYL)NAPHTHALENE-1-SULFONAMIDE	C16 H14 N2 O2 S	35	298.36	c1ccc2c(c1)cccc2S(=O)(=O)NCc3ccccn3	3NJ1,3NJO	3NJ1,3NJO						P2M
PMN	PLATENSIMYCIN	C24 H27 N O7	59	441.48	C[C@]12C[C@]34C[C@H]1C[C@@H]([C@H]3[C@](C(=O)C=C4)(C)CCC(=O)Nc5c(ccc(c5O)C(=O)O)O)O2	2GFX,3HNZ	3HNZ	DB08407					PMN
TFX	2-[4-(DIMETHYLAMINO)PHENYL]-3,6-DIMETHYL-1,3-BENZOTHIAZOL-3-IUM	C17 H19 N2 S 1	39	283.41	Cc1ccc2c(c1)sc([n+]2C)c3ccc(cc3)N(C)C	3MYZ,3MZT	3MYZ,3MZT		CHEMBL57267				TFX
YPP	HYDROLYZED PIPERACILLIN	C23 H29 N5 O8 S	66	535.57	CCN1CCN(C(=O)C1=O)C(=O)N[C@H](c2ccccc2)C(=O)N[C@@H]([C@@H]3N[C@H](C(S3)(C)C)C(=O)O)C(=O)O	3Q07,3Q1F	3Q1F						YPP
15B	N-{3-[4-(3-AMINO-PROPYL)-PIPERAZIN-1-YL]-PROPYL}-3-NITRO-5-(GALACTOPYRANOSYL)-BETA-BENZAMIDE	C23 H37 N5 O9	74	527.57	c1c(cc(cc1[N+](=O)[O-])O[C@H]2[C@@H]([C@H]([C@H]([C@H](O2)CO)O)O)O)C(=O)NCCCN3CCN(CC3)CCCN	1PZJ	1PZJ						15B
15C	2-(4-ACETYLPHENYL)-4-METHYL-1H-ISOINDOLE-1,3(2H)-DIONE	C17 H13 N O3	34	279.3	Cc1cccc2c1C(=O)N(C2=O)c3ccc(cc3)C(=O)C	3IJZ	3IJZ		CHEMBL1229661				15C
17R	(2R)-4-[4-FLUORO-2-(TRIFLUOROMETHYL)PHENYL]-2-METHYL-1-{[3-(1H-1,2,4-TRIAZOL-1-YL)PHENYL]SULFONYL}PIPERAZINE	C20 H19 F4 N5 O2 S	51	469.46	C[C@@H]1C[N@](CC[N@@]1S(=O)(=O)c2cccc(c2)n3cncn3)c4ccc(cc4C(F)(F)F)F	3HFG	3HFG		CHEMBL518303				17R
22X	(3R)-3-[(1S)-4-(ACETYLAMINO)-1-(3-CHLOROPHENYL)-1-HYDROXYBUTYL]-N-{(1S)-2-CYCLOHEXYL-1-[(METHYLAMINO)METHYL]ETHYL}PIPERIDINE-1-CARBOXAMIDE	C28 H45 CL N4 O3	81	521.14	CC(=O)NCCC[C@@](c1cccc(c1)Cl)([C@@H]2CCCN(C2)C(=O)N[C@@H](CC3CCCCC3)CNC)O	3KM4	3KM4		CHEMBL589399				22X
27P	1-[2-(4-BENZYLPHENOXY)ETHYL]PYRROLIDINE	C19 H23 N O	44	281.4	c1ccc(cc1)Cc2ccc(cc2)OCCN3CCCC3	3FH8	3FH8		CHEMBL14608				27P
3EJ	4-[(5-{2-[(3-FLUOROBENZYL)CARBAMOYL]PYRIDIN-4-YL}-2H-TETRAZOL-2-YL)METHYL]BENZOIC ACID	C22 H17 F N6 O3	49	432.41	c1cc(cc(c1)F)CNC(=O)c2cc(ccn2)c3nnn(n3)Cc4ccc(cc4)C(=O)O	3KEJ	3KEJ		CHEMBL593034				3EJ
3FN	6-(2,4-DIFLUOROPHENOXY)-8-METHYL-2-(TETRAHYDRO-2H-PYRAN-4-YLAMINO)PYRIDO[2,3-D]PYRIMIDIN-7(8H)-ONE	C19 H18 F2 N4 O3	46	388.37	CN1c2c(cnc(n2)NC3CCOCC3)C=C(C1=O)Oc4ccc(cc4F)F	3FLN	3FLN		CHEMBL1230122				3FN
4HI	(3R,5R)-7-[4-(BENZYLCARBAMOYL)-2-(4-FLUOROPHENYL)-5-(1-METHYLETHYL)-1H-IMIDAZOL-1-YL]-3,5-DIHYDROXYHEPTANOIC ACID	C27 H32 F N3 O5	68	497.57	CC(C)c1c(nc(n1CC[C@H](C[C@H](CC(=O)O)O)O)c2ccc(cc2)F)C(=O)NCc3ccccc3	3CCW	3CCW		CHEMBL488636				4HI
4HM	4-HYDROPEROXY-2-METHOXY-PHENOL	C7 H8 O4	19	156.14	COc1cc(ccc1O)OO	1HU9	1HU9	DB03764					4HM
6IN	4-(1-BENZYL-3-CARBAMOYLMETHYL-2-METHYL-1H-INDOL-5-YLOXY)-BUTYRIC ACID	C22 H24 N2 O4	52	380.44	Cc1c(c2cc(ccc2n1Cc3ccccc3)OCCCC(=O)O)CC(=O)N	1DB5	1DB5	DB02936	CHEMBL356752				6IN
8EP	(2R,3AR,6R,7S,7AR)-2-[(2S)-2-AMINO-3-HYDROXY-3-OXO-PROPYL]-6,7-DIHYDROXY-3,3A,5,6,7,7A-HEXAHYDROFURO[4,5-B]PYRAN-2-CARBOXYLIC ACID	C11 H17 N O8	37	291.26	C1[C@@H]2[C@@H]([C@H]([C@@H](CO2)O)O)O[C@@]1(C[C@@H](C(=O)O)N)C(=O)O	3FVO	3FVO						8EP
A49	N-{1-[(1-CARBAMOYLCYCLOPROPYL)METHYL]PIPERIDIN-4-YL}-N-CYCLOPROPYL-4-[(1S)-2,2,2-TRIFLUORO-1-HYDROXY-1-METHYLETHYL]BENZAMIDE	C23 H30 F3 N3 O3	62	453.5	C[C@](c1ccc(cc1)C(=O)N(C2CC2)C3CCN(CC3)CC4(CC4)C(=O)N)(C(F)(F)F)O	3FRJ	3FRJ	DB07316	CHEMBL453620				A49
A74	2,5-DICHLORO-N-[5-METHOXY-7-(6-METHOXYPYRIDIN-3-YL)-1,3-BENZOXAZOL-2-YL]BENZENESULFONAMIDE	C20 H15 CL2 N3 O5 S	46	480.32	COc1ccc(cn1)c2cc(cc3c2oc(n3)NS(=O)(=O)c4cc(ccc4Cl)Cl)OC	2FIE	2FIE	DB07321	CHEMBL1230742				A74
ABW	5-[1-(ACETYLAMINO)-3-METHYLBUTYL]-2,5-ANHYDRO-3,4-DIDEOXY-4-(METHOXYCARBONYL)PENTONIC ACID	C14 H23 N O6	44	301.34	CC(C)C[C@@H]([C@H]1[C@@H](C[C@@H](O1)C(=O)O)C(=O)OC)NC(=O)C	1XOG	1XOG	DB03257	CHEMBL183817				ABW
AM3	(3Z,5S,6R,7S,8S,8AR)-3-(OCTYLIMINO)HEXAHYDRO[1,3]OXAZOLO[3,4-A]PYRIDINE-5,6,7,8-TETROL	C15 H28 N2 O5	50	316.39	CCCCCCCC/N=C\1/N2[C@H](CO1)[C@@H]([C@@H]([C@H]([C@@H]2O)O)O)O	2WC3	2WC3	DB07367					AM3
B28	(1-HYDROXY-1-PHOSPHONO-2-[1,1';4',1'']TERPHENYL-3-YL-ETHYL)-PHOSPHONIC ACID	C20 H20 O7 P2	49	434.32	c1ccc(cc1)c2ccc(cc2)c3cccc(c3)CC(O)(P(=O)(O)O)P(=O)(O)O	2E9A	2E9A	DB07409	CHEMBL262616				B28
BN4	4-[4-({[(2,4-DICHLOROBENZOYL)AMINO]CARBONYL}AMINO)-2,3-DIMETHYLPHENOXY]BUTANOIC ACID	C20 H20 CL2 N2 O5	49	439.29	Cc1c(c(ccc1NC(=O)NC(=O)c2ccc(cc2Cl)Cl)OCCCC(=O)O)C	1WV0	1WV0	DB04644					BN4
BNH	[(N-{3-[(N-{CYCLOHEXYL[(ISOBUTOXYCARBONYL)AMINO]ACETYL}-3-CYCLOPROPYLALANYL)AMINO]-4-CYCLOPROPYL-2-OXOBUTANOYL}GLYCYL)AMINO](PHENYL)ACETIC ACID	C36 H51 N5 O9	101	697.83	CC(C)COC(=O)N[C@@H](C1CCCCC1)C(=O)N[C@@H](CC2CC2)C(=O)N[C@@H](CC3CC3)C(=O)C(=O)NCC(=O)N[C@@H](c4ccccc4)C(=O)O	2A4R	2A4R						BNH
BQM	3-({4-[(1E)-3-MORPHOLIN-4-YL-3-OXOPROP-1-EN-1-YL]-2,3-BIS(TRIFLUOROMETHYL)PHENYL}SULFANYL)ANILINE	C21 H18 F6 N2 O2 S	50	476.44	c1cc(cc(c1)Sc2ccc(c(c2C(F)(F)F)C(F)(F)F)\C=C\C(=O)N3CCOCC3)N	3BQM	3BQM	DB07486	CHEMBL478464				BQM
C73	2-(CARBAMOYLAMINO)-5-(4-CHLOROPHENYL)-N-[(3S)-PIPERIDIN-3-YL]THIOPHENE-3-CARBOXAMIDE	C17 H19 CL N4 O2 S	44	378.88	c1cc(ccc1c2cc(c(s2)NC(=O)N)C(=O)N[C@H]3CCCNC3)Cl	3PA5	3PA5		CHEMBL470288				C73
CR3	2-{5-[AMINO(IMINIO)METHYL]-1H-INDOL-2-YL}-6-(CYCLOPENTYLOXY)BENZENOLATE	C20 H21 N3 O2	46	335.4	c1cc(c(c(c1)OC2CCCC2)[O-])c3cc4cc(ccc4[nH]3)C(=[NH2+])N	1O2H	1O2H	DB03173	CHEMBL64579				CR3
D1A	N-[(1Z,4E)-4-{1-[(E)-CARBAMIMIDOYLDIAZENYL]ETHYLIDENE}CYCLOHEXA-2,5-DIEN-1-YLIDENE]-7-NITRO-1H-INDOLE-2-CARBOXAMIDE	C18 H15 N7 O3	43	377.36	C/C(=N\NC(=N)N)/c1ccc(cc1)NC(=O)c2cc3cccc(c3[nH]2)[N+](=O)[O-]	2W7X	2W7X						D1A
E16	(4R)-3-[(2S,3S)-3-[[(2S)-2-[[(2S)-2-AZANYL-2-PHENYL-ETHANOYL]AMINO]-3,3-DIMETHYL-BUTANOYL]AMINO]-2-HYDROXY-4-PHENYL-BUTANOYL]-N-[(2R)-3,3-DIMETHYLBUTAN-2-YL]-5,5-DIMETHYL-1,3-THIAZOLIDINE-4-CARBOXAMIDE	C36 H53 N5 O5 S	100	667.91	C[C@H](C(C)(C)C)NC(=O)[C@@H]1C(SCN1C(=O)[C@H]([C@H](Cc2ccccc2)NC(=O)[C@H](C(C)(C)C)NC(=O)[C@H](c3ccccc3)N)O)(C)C	3LIV	3LIV						E16
EAD	{(2R,3S,4R,5R)-5-[(4S)-3-(AMINOCARBONYL)-4-(2-ETHYLISONICOTINOYL)PYRIDIN-1(4H)-YL]-3,4-DIHYDROXYTETRAHYDROFURAN-2-YL}METHYL [(2R,3S,4R,5R)-5-(6-AMINO-9H-PURIN-9-YL)-3,4-DIHYDROXYTETRAHYDROFURAN-2-YL]METHYL DIHYDROGEN DIPHOSPHATE	C29 H36 N8 O15 P2	90	798.59	CCc1cc(ccn1)C(=O)[C@H]2C=CN(C=C2C(=O)N)[C@H]3[C@@H]([C@@H]([C@H](O3)CO[P@@](=O)(O)O[P@@](=O)(O)OC[C@@H]4[C@H]([C@H]([C@@H](O4)n5cnc6c5ncnc6N)O)O)O)O	2H9I	2H9I						EAD
EVF	1,3-BENZOTHIAZOLE-2-SULFONAMIDE	C7 H6 N2 O2 S2	19	214.26	c1ccc2c(c1)nc(s2)S(=O)(=O)N	3S73	3S73		CHEMBL168552		C14181		EVF
FVF	O-((((N-PHENYL-METHOXY-CARBONYL)-PHENYL ALANYL-CARBONYL)AMINO)-ISOBUTYL)HYDROXY PHOSPHINYL)-3-PHENYLACETIC ACID	C30 H35 N2 O8 P	76	582.59	CC(C)[C@H](NC(=O)[C@H](Cc1ccccc1)NC(=O)OCc2ccccc2)[P@@](=O)(O)O[C@@H](Cc3ccccc3)C(=O)O	7CPA	7CPA						FVF
GVN	(2R)-2-(4-CHLOROPHENYL)-2-[4-(1H-PYRAZOL-4-YL)PHENYL]ETHANAMINE	C17 H16 CL N3	37	297.79	c1cc(ccc1c2c[nH]nc2)[C@@H](CN)c3ccc(cc3)Cl	2UW5	2UW5	DB07857	CHEMBL227924				GVN
INF	D-[(N-HYDROXYAMINO)CARBONYL]PHENYLALANINE	C10 H12 N2 O4	28	224.22	c1ccc(cc1)C[C@H](C(=O)O)NC(=O)NO	1HDQ	1HDQ	DB04316					INF
IP0	2-(1-METHYLETHYL)PHENOL	C9 H12 O	22	136.19	CC(C)c1ccccc1O	3F36	3F36		CHEMBL30018				IP0
JN8	CYCLOPENTYL 6-(ETHYLCARBAMOYL)-2-[(THIOPHEN-2-YLACETYL)AMINO]-4,5,6,7-TETRAHYDROTHIENO[2,3-C]PYRIDINE-3-CARBOXYLATE	C22 H27 N3 O4 S2	58	461.59	CCNC(=O)N1CCc2c(sc(c2C(=O)OC3CCCC3)NC(=O)Cc4cccs4)C1	3SL6	3SL6		CHEMBL1923065				JN8
K88	(3Z)-N,N-DIMETHYL-2-OXO-3-(4,5,6,7-TETRAHYDRO-1H-INDOL-2-YLMETHYLIDENE)-2,3-DIHYDRO-1H-INDOLE-5-SULFONAMIDE	C19 H21 N3 O3 S	47	371.45	CN(C)S(=O)(=O)c1ccc2c(c1)/C(=C/c3cc4c([nH]3)CCCC4)/C(=O)N2	2WEL	2WEL	DB08039	CHEMBL605003				K88
KRC	(9AS)-8-ACETYL-N-[(2-ETHYLNAPHTHALEN-1-YL)METHYL]-1,7-DIHYDROXY-3-METHOXY-9A-METHYL-9-OXO-9,9A-DIHYDRODIBENZO[B,D]FURAN-4-CARBOXAMIDE	C30 H27 N O7	65	513.55	CCc1ccc2ccccc2c1CNC(=O)c3c(cc(c4c3OC5=CC(=C(C(=O)[C@@]45C)C(=O)C)O)O)OC	3B1M	3B1M		CHEMBL2042803				KRC
L8B	(4R)-4-HYDROXY-1-[(3-METHYLISOXAZOL-5-YL)ACETYL]-N-[4-(1,3-OXAZOL-5-YL)BENZYL]-L-PROLINAMIDE	C21 H22 N4 O5	52	410.42	Cc1cc(on1)CC(=O)N2C[C@@H](C[C@H]2C(=O)NCc3ccc(cc3)c4cnco4)O	3ZRC	3ZRC						L8B
LGW	N-(5-CYCLOPROPYL-1H-PYRAZOL-3-YL)-2-{(2S)-1-[(6-FLUOROPYRIDIN-3-YL)CARBONYL]PYRROLIDIN-2-YL}PYRROLO[2,1-F][1,2,4]TRIAZIN-4-AMINE	C22 H21 F N8 O	53	432.46	c1cc2c(nc(nn2c1)[C@@H]3CCCN3C(=O)c4ccc(nc4)F)Nc5cc([nH]n5)C6CC6	3NW6	3NW6		CHEMBL1222710				LGW
LGZ	CARBAMIC ACID 1-{5-BENZYL-5-[2-HYDROXY-4-PHENYL-3-(TETRAHYDRO-FURAN- 3-YLOXYCARBONYLAMINO)-BUTYL]-4-OXO-4,5-DIHYDRO-1H-PYRROL-3-YL}- INDAN-2-YL ESTER	C36 H39 N3 O7	85	625.72	c1ccc(cc1)C[C@@H]([C@H](C[C@]2(C(=O)C(=CN2)[C@H]3c4ccccc4C[C@H]3OC(=O)N)Cc5ccccc5)O)NC(=O)OC6CCOC6	1NPW	1NPW						LGZ
LID	8-(2-CHLOROPHENYLAMINO)-2-(2,6-DIFLUOROPHENYLAMINO)-9-ETHYL-9H-PURINE-1,7-DIIUM	C19 H15 CL F2 N6	43	400.82	CCn1c2c(cnc(n2)Nc3c(cccc3F)F)nc1Nc4ccccc4Cl	2GTM	2GTM	DB08096	CHEMBL425616				LID
MFR	4-(4-METHOXY-1H-PYRROLO[2,3-B]PYRIDIN-3-YL)PYRIMIDIN-2-AMINE	C12 H11 N5 O	29	241.25	COc1ccnc2c1c(c[nH]2)c3ccnc(n3)N	3BHT	3BHT	DB08178	CHEMBL270686				MFR
MHB	2-((3'-METHYL-4'-HYDROXYPHENYL)AZO)BENZOIC ACID	C14 H12 N2 O3	31	256.26	Cc1cc(ccc1O)/N=N/c2ccccc2C(=O)O	1SRG	1SRG	DB08181					MHB
NAQ	NICOTINAMIDE ADENINE DINUCLEOTIDE 3-PENTANONE ADDUCT	C26 H35 N7 O15 P2	85	747.55	CCC(=O)[C@@H](C)c1cc[n+](cc1C(=O)N)[C@H]2[C@@H]([C@@H]([C@H](O2)CO[P@@](=O)([O-])O[P@@](=O)(O)OC[C@@H]3[C@H]([C@H]([C@@H](O3)n4cnc5c4ncnc5N)O)O)O)O	1B16	1B16						NAQ
NSI	3-(4-METHOXYPHENYL)-N-(PHENYLSULFONYL)-1-[3-(TRIFLUOROMETHYL)BENZYL]-1H-INDOLE-2-CARBOXAMIDE	C30 H23 F3 N2 O4 S	63	564.58	COc1ccc(cc1)c2c3ccccc3n(c2C(=O)NS(=O)(=O)c4ccccc4)Cc5cccc(c5)C(F)(F)F	2HFP	2HFP		CHEMBL376627				NSI
P2N	(5Z)-13-CHLORO-14,16-DIHYDROXY-3,4,7,8,9,10-HEXAHYDRO-1H-2-BENZOXACYCLOTETRADECINE-1,11(12H)-DIONE	C17 H19 CL O5	42	338.79	c1c(c2c(c(c1O)Cl)CC(=O)CCCC\C=C\CCOC2=O)O	2CGF	2CGF	DB08346					P2N
PLT	[3-HYDROXY-2-METHYL-5-PHOSPHONOOXYMETHYL-PYRIDIN-4-YLMETHYL]-L-TRYPTOPHANE	C19 H20 N3 O7 P	50	433.36	Cc1c(c(c(cn1)COP(=O)(O)O)\C=N\[C@@H](Cc2c[nH]c3c2cccc3)C(=O)O)O	2TYS	2TYS						PLT
PP8	2-[(1R)-1-(N-(3-METHYLBUTANOYL)-L-VALYL-L-ASPARAGINYL)-AMINO)-3-METHYLBUTYL]HYDROXYPHOSPHINYLOXY]-3-PHENYLPROPANOIC ACID METHYLESTER	C29 H47 N4 O9 P	90	626.68	CC(C)C[C@H](NC(=O)[C@H](CC(=O)N)NC(=O)[C@H](C(C)C)NC(=O)CC(C)C)[P@](=O)(O)O[C@@H](Cc1ccccc1)C(=O)OC	1BXQ	1BXQ		CHEMBL557341				PP8
R8D	3-CHLORO-5-[2-CHLORO-5-(1H-PYRAZOLO[3,4-B]PYRIDIN-3-YLMETHOXY)PHENOXY]BENZONITRILE	C20 H12 CL2 N4 O2	40	411.25	c1cc2c(n[nH]c2nc1)COc3ccc(c(c3)Oc4cc(cc(c4)Cl)C#N)Cl	3DRS	3DRS	DB08459	CHEMBL491019				R8D
RA2	1-[4-CARBOXY-2-(3-PENTYLAMINO)PHENYL]-5,5'-DI(HYDROXYMETHYL)PYRROLIDIN-2-ONE	C18 H26 N2 O5	51	350.41	CCC(CC)Nc1cc(ccc1N2C(=O)CCC2(CO)CO)C(=O)O	1B9V	1B9V	DB03475	CHEMBL307189				RA2
RTN	3-[2-AMINO-6-(2-METHYLPHENYL)QUINOLIN-3-YL]-N-CYCLOHEXYLPROPANAMIDE	C25 H29 N3 O	58	387.52	Cc1ccccc1c2ccc3c(c2)cc(c(n3)N)CCC(=O)NC4CCCCC4	3RTN	3RTN		CHEMBL1821811				RTN
RYN	N-ETHYL-N'-(1-METHYLETHYL)-6-(METHYLSULFANYL)-1,3,5-TRIAZINE-2,4-DIAMINE	C9 H17 N5 S	32	227.33	CCNc1nc(nc(n1)SC)NC(C)C	3LSB	3LSB				C18700		RYN
SF1	1-BENZYL-5-CHLORO-3-(PHENYLTHIO)-1H-INDOLE-2-CARBOXYLIC ACID	C22 H16 CL N O2 S	43	393.89	c1ccc(cc1)Cn2c3ccc(cc3c(c2C(=O)O)Sc4ccccc4)Cl	2Q61	2Q61						SF1
SS1	1-PHENYLETHANOL	C8 H10 O	19	122.17	C[C@@H](c1ccccc1)O	1UM5	1UM5		CHEMBL348446		C11348		SS1
STC	3-[(4-CHLOROANILINO)SULFONYL]THIOPHENE-2-CARBOXYLIC ACID	C11 H8 CL N O4 S2	27	317.76	c1cc(ccc1NS(=O)(=O)c2ccsc2C(=O)O)Cl	1L2S	1L2S	DB08573	CHEMBL372227				STC		b4150
TEA	TRIETHYLAMMONIUM ION	C6 H16 N 1	23	102.2	CC[NH+](CC)CC	1BD1	1BD1				C14691		TEA
TLF	2-[(3-CHLORO-2-METHYLPHENYL)AMINO]BENZOIC ACID	C14 H12 CL N O2	30	261.7	Cc1c(cccc1Cl)Nc2ccccc2C(=O)O	4G77	4G77		CHEMBL121626				TLF
TLT	TOLMETIN	C15 H15 N O3	34	257.28	Cc1ccc(cc1)C(=O)c2ccc(n2C)CC(=O)O	3S3G	3S3G	DB00500	CHEMBL1020	D02355	C07149		TLT
WV7	2-(TRIFLUOROACETYL)-1,2,3,4-TETRAHYDROISOQUINOLIN-6-OL	C11 H10 F3 N O2	27	245.2	c1cc2c(cc1O)CCN(C2)C(=O)C(F)(F)F	3OMO	3OMO		CHEMBL1213617				WV7
XK3	4-[3-AMINO-6-(3-ETHYLTHIOPHEN-2-YL)PYRAZIN-2-YL]CYCLOHEXANE-1-CARBOXYLIC ACID	C17 H21 N3 O2 S	44	331.43	CCc1ccsc1c2cnc(c(n2)C3CCC(CC3)C(=O)O)N	2XK3	2XK3						XK3
XP8	O-PHOSPHONO-N-(8-SULFANYLOCTANOYL)-L-THREONINE	C12 H24 N O7 P S	46	357.36	C[C@H]([C@@H](C(=O)O)NC(=O)CCCCCCCS)OP(=O)(O)O	3M2V	3M2V						XP8
Y2B	6-{[(3R,4R)-4-(2-{[(1S,2R)-2-(3-FLUOROPHENYL)CYCLOPROPYL]AMINO}ETHOXY)PYRROLIDIN-3-YL]METHYL}-4-METHYLPYRIDIN-2-AMINE	C22 H29 F N4 O	57	384.49	Cc1cc(nc(c1)N)C[C@@H]2CNC[C@@H]2OCCN[C@H]3C[C@@H]3c4cccc(c4)F	3RQJ	3RQJ		CHEMBL2332793				Y2B
YR3	(2S)-3-{4-[1-ETHYL-1-(4-{[(2R)-2-HYDROXY-3,3-DIMETHYLBUTYL]OXY}-3-METHYLPHENYL)PROPYL]-2-METHYLPHENOXY}PROPANE-1,2-DIOL	C28 H42 O5	75	458.64	CCC(CC)(c1ccc(c(c1)C)OC[C@H](CO)O)c2ccc(c(c2)C)OC[C@@H](C(C)(C)C)O	2ZFX	2ZFX		CHEMBL272304				YR3
ZIN	7-(PYRIDIN-2-YLMETHYL)QUINOLIN-8-OL	C15 H12 N2 O	30	236.27	c1ccnc(c1)Cc2ccc3cccnc3c2O	3JTU	3JTU						ZIN
ZU5	N-[(BENZYLOXY)CARBONYL]-O-TERT-BUTYL-L-THREONYL-N-[(1R)-4-CYCLOPROPYL-4-OXO-1-{[(3S)-2-OXOPYRROLIDIN-3-YL]METHYL}BUTYL]-L-LEUCINAMIDE	C34 H52 N4 O7	97	628.81	C[C@H]([C@@H](C(=O)N[C@@H](CC(C)C)C(=O)N[C@H](CCC(=O)C1CC1)C[C@@H]2CCNC2=O)NC(=O)OCc3ccccc3)OC(C)(C)C	2ZU5	2ZU5						ZU5
STU	STAUROSPORINE	C28 H26 N4 O3	61	466.54	C[C@@]12[C@@H]([C@@H](C[C@@H](O1)n3c4ccccc4c5c3c6n2c7ccccc7c6c8c5C(=O)NC8)NC)OC	1AQ1,1BYG,1E8Z,1NVR,1NXK,1OKY,1Q3D,1QPD,1QPJ,1SM2,1SNU,1STC,1U59,1WVY,1XBC,1XJD,1YHS,2BUJ,2CLQ,2DQ7,2GCD,2HW7,2ITQ,2ITU,2ITW,2NRY,2OIC,2PZY,2Y94,2Z7R,3A4O,3A60,3A61,3A62,3BKB,3CBL,3CD3,3CKX,3D7T,3FME,3HMO,3LCS,3P86,3PPZ,3S95,4ERW,4EZ7,4FR4	1AQ1,1BYG,1E8Z,1NVR,1NXK,1OKY,1Q3D,1QPD,1QPJ,1SM2,1SNU,1STC,1U59,1WVY,1XBC,1XJD,1YHS,2BUJ,2CLQ,2DQ7,2GCD,2HW7,2ITQ,2ITU,2ITW,2NRY,2OIC,2PZY,2Y94,2Z7R,3A4O,3A60,3A61,3A62,3BKB,3CBL,3CD3,3CKX,3D7T,3FME,3HMO,3LCS,3P86,3PPZ,3S95,4ERW,4EZ7,4FR4		CHEMBL388978				STU
BU3	(R,R)-2,3-BUTANEDIOL	C4 H10 O2	16	90.12	C[C@H]([C@@H](C)O)O	1SMH,1XH5,1XH9,1Z2U,2CL5,2F9N,2F9P,2H90,2XPZ,3HQ9,3L5L,3L5M,3L65,3L66,3L67,3L68,3N14,3N16,3NYN,3NYO,3O5C,3S7B,3S7D,3S7F,3SE9,3U2S,3ZYY,4AM9,4DG8	1SMH,1XH5,1XH9,1Z2U,2CL5,2XPZ,3NYN,3NYO,3S7B,3S7D,3S7F,3SE9,3U2S,4DG8				C03044		BU3
ACR	ALPHA-ACARBOSE	C25 H43 N O18	87	645.61	C[C@@H]1[C@H]([C@@H]([C@H]([C@H](O1)O[C@@H]2[C@H](O[C@@H]([C@@H]([C@H]2O)O)O[C@@H]3[C@H](O[C@@H]([C@@H]([C@H]3O)O)O)CO)CO)O)O)N[C@H]4C=C([C@H]([C@@H]([C@H]4O)O)O)CO	1AGM,1ESW,1GAH,1K1Y,1KXH,1LF9,1MXD,1MXG,1ULV,2ECP,2F6D,2OWC,2OWW,2QMJ,2ZQ0,3AIC,3BC9,3JYR,3JZJ,3K8M,3PHA,3POC,3TOP	1AGM,1GAH,1K1Y,1MXD,1MXG,2F6D,2QMJ,3TOP			D00216			ACR
BAM	BENZAMIDINE	C7 H9 N2 1	18	121.16	c1ccc(cc1)C(=[NH2+])N	1C1N,1C5O,1C5P,1C5Z,1F5K,1HJ8,1TIO,1XX4,1ZVW,2ANW,2ANY,2BY5,2BY6,2BY7,2BY8,2BY9,2BYA,2PSM,3PCZ,3PVK	1C1N,1C5O,1C5P,1C5Z,1F5K,1HJ8,1TIO,1XX4,2ANW,2ANY,2BY5,2BY6,2BY7,2BY8,2BY9,2BYA,2PSM,3PCZ,3PVK	DB03127					BAM
G3P	SN-GLYCEROL-3-PHOSPHATE	C3 H9 O6 P	19	172.07	C([C@H](COP(=O)(O)O)O)O	1DC4,1FDJ,1IXN,1IXO,1OF8,1QI1,1WBJ,1Y38,1Z82,2J9X,2TSY,2Y61,2Y62,3CEP,3EKZ,3PL9,3QVQ,3RF6,6TIM	1FDJ,1OF8,1Y38,2Y61,2Y62,3PL9,3RF6,6TIM	DB02515	CHEMBL1232920		C00093	glyc3p	G3P
MTT	MALTOTETRAOSE	C24 H42 O21	87	666.58	C([C@@H]1[C@H]([C@@H]([C@H]([C@H](O1)O[C@@H]2[C@H](O[C@@H]([C@@H]([C@H]2O)O)O[C@@H]3[C@H](O[C@@H]([C@@H]([C@H]3O)O)O[C@@H]4[C@H](O[C@@H]([C@@H]([C@H]4O)O)O)CO)CO)CO)O)O)O)O	1JIB,1NMU,1QI3,1QI4,1QI5,1QPK,1T0K,2VGQ,3K00,3L01,4EXK,4FE9	3L01,4FE9					maltttr	MTT
AGA	(1S)-2-{[{[(2S)-2,3-DIHYDROXYPROPYL]OXY}(HYDROXY)PHOSPHORYL]OXY}-1-[(PENTANOYLOXY)METHYL]ETHYL OCTANOATE	C19 H36 O10 P -1	66	455.46	CCCCCCCC(=O)O[C@H](COC(=O)CCCC)COP(=O)([O-])OC[C@H](CO)O	1Q16,1Y4Z,1Y5I,1Y5N,2ABM,3EGW,3IR5,3IR6,3IR7	3IR7	DB07349					AGA
AG2	AGMATINE	C5 H14 N4	23	130.19	C(CCNC(=N)N)CN	1MT1,1N13,2QQC,2QQD,3AMU,3AU7,3IQD,3N2O	1MT1,1N13,2QQC,2QQD,3AMU,3AU7,3IQD,3N2O		CHEMBL58343		C00179	agm	AG2
CYT	6-AMINOPYRIMIDIN-2(1H)-ONE	C4 H5 N3 O	13	111.1	C1=C(NC(=O)N=C1)N	2P2R,3IKE,3MBM,3NG9,3OAH,3RJB,3SLB	2P2R,3NG9,3OAH,3RJB,3SLB		CHEMBL15913		C00380	csn	CYT
ETA	ETHANOLAMINE	C2 H7 N O	11	61.08	C(CO)N	1AII,1BYZ,1P4T,2XR5,3ABO,3ABS,3AL1	1AII,1BYZ,2XR5,3AL1	DB03994	CHEMBL104943	D05074	C00189	etha	ETA
IMO	6-O-PHOSPHORYL INOSINE MONOPHOSPHATE	C10 H14 N4 O11 P2	41	428.19	c1nc2c(c(n1)OP(=O)(O)O)ncn2[C@H]3[C@@H]([C@@H]([C@H](O3)COP(=O)(O)O)O)O	1CG0,1CG1,1CG3,1CG4,1LNY,1LON,1P9B	1LNY,1LON,1P9B						IMO
AVU	[(2R,3S,4R,5R)-5-(6-AMINO-9H-PURIN-9-YL)-3,4-DIHYDROXYTETRAHYDROFURAN-2-YL]METHYL [(2R,3R,4R)-4-FLUORO-3-HYDROXYTETRAHYDROFURAN-2-YL]METHYL DIHYDROGEN DIPHOSPHATE	C15 H22 F N5 O12 P2	57	545.31	c1nc(c2c(n1)n(cn2)[C@H]3[C@@H]([C@@H]([C@H](O3)CO[P@](=O)(O)O[P@](=O)(O)OC[C@@H]4[C@H]([C@@H](CO4)F)O)O)O)N	3I9M,3OFS,3P5S,3ZWP,3ZWV,3ZWW	3I9M,3OFS,3P5S,3ZWP,3ZWV,3ZWW						AVU
DP9	L-N(OMEGA)-NITROARGININE-(4R)-AMINO-L-PROLINE AMIDE	C11 H22 N8 O4	45	330.35	C1[C@H](CN[C@@H]1C(=O)N)NC(=O)[C@H](CCCNC(=N)N[N+](=O)[O-])N	1P6J,1P6N,1ZZQ,1ZZR,1ZZS,1ZZT	1P6J,1P6N,1ZZQ,1ZZR,1ZZS,1ZZT	DB02077	CHEMBL228077				DP9
9DG	9-DEAZAGUANINE	C6 H6 N4 O	17	150.14	c1c[nH]c2c1N=C(NC2=O)N	1FSG,1IL4,1Q2R,1Q2S,3FUC	1FSG,1IL4,3FUC		CHEMBL367746				9DG
B49	N-[2-(DIETHYLAMINO)ETHYL]-5-[(Z)-(5-FLUORO-2-OXO-1,2-DIHYDRO-3H-INDOL-3-YLIDENE)METHYL]-2,4-DIMETHYL-1H-PYRROLE-3-CARBOXAMIDE	C22 H27 F N4 O2	56	398.48	CCN(CC)CCNC(=O)c1c(c([nH]c1C)/C=C\2/c3cc(ccc3NC2=O)F)C	2Y7J,3G0E,3G0F,3MIY,3TI1	2Y7J,3G0E,3G0F,3MIY,3TI1	DB01268	CHEMBL535	D08552			B49
L2C	(2S)-3-HYDROXY-2-(NONANOYLOXY)PROPYL LAURATE	C24 H46 O5	75	414.62	CCCCCCCCCCCC(=O)OC[C@H](CO)OC(=O)CCCCCCCC	2DWD,2DWE,2HVJ,2HVK,2JK5	2JK5						L2C
CYH	CYCLOHEXANONE	C6 H10 O	17	98.14	C1CCC(=O)CC1	1B2L,1GVQ,3QME,3UCL	1B2L,3QME,3UCL	DB02060	CHEMBL18850		C00414		CYH
FLF	2-[[3-(TRIFLUOROMETHYL)PHENYL]AMINO] BENZOIC ACID	C14 H10 F3 N O2	30	281.23	c1ccc(c(c1)C(=O)O)Nc2cccc(c2)C(F)(F)F	1BM7,1S2C,2PIX,3OZL	1BM7,1S2C,2PIX,3OZL	DB02266	CHEMBL23588	D01581	C13038		FLF
HQO	2-HEPTYL-4-HYDROXY QUINOLINE N-OXIDE	C16 H21 N O2	40	259.35	CCCCCCCc1cc(c2ccccc2[n+]1[O-])O	1KF6,1KQG,2VR0,3AYG	3AYG	DB07918	CHEMBL1233401		C04284		HQO
W84	5-(7-(5-HYDRO-4-METHYL-2-OXAZOLYL)PHENOXY)HEPTYL)-3-METHYL ISOXAZOLE	C21 H28 N2 O3	54	356.46	Cc1cc(on1)CCCCCCCOc2ccc(cc2)C3=N[C@H](CO3)C	1RUD,1RUH,1RUI,2RS1	1RUD,1RUH,1RUI,2RS1		CHEMBL167672				W84
ALO	ALLO-THREONINE	C4 H9 N O3	17	119.12	C[C@@H]([C@@H](C(=O)O)N)O	2VMX,2W7G,2W7L	2W7L		CHEMBL59238		C05519	athr-L	ALO
GD7	(1R)-1,2,2-TRIMETHYLPROPYL (R)-METHYLPHOSPHINATE	C7 H17 O2 P	27	164.18	C[C@H](C(C)(C)C)O[P@@H](=O)C	2HRQ,3DT9,3F97	2HRQ,3DT9,3F97	DB07821					GD7
N1C	N1-CYCLIC INOSINE 5'-DIPHOSPHORIBOSE	C15 H20 N4 O14 P2	55	542.29	c1nc2c3n1[C@H]4[C@@H](C(C(O4)CO[P@@](=O)(O[P@](=O)(OC[C@@H]5[C@H]([C@H]([C@@H](O5)N(C2=O)C=N3)O)O)O)O)O)O	2PGJ,2PGL,3I9L	2PGJ,2PGL,3I9L						N1C
TNV	[2-(6-AMINO-9H-PURIN-9-YL)-1-METHYLETHOXY]METHYL-TRIPHOSPHATE	C9 H16 N5 O10 P3	43	447.17	C[C@H](Cn1cnc2c1ncnc2N)OC[P@](=O)(O)O[P@](=O)(O)OP(=O)(O)O	1T05,3FKB,3JSM	1T05,3FKB,3JSM		CHEMBL1236349				TNV
0MC	{3-[(1R)-3-(3,4-DIMETHOXYPHENYL)-1-({[(2S)-1-{[(1S,2R)-2-ETHYL-1-HYDROXYCYCLOHEXYL](OXO)ACETYL}PIPERIDIN-2-YL]CARBONYL}OXY)PROPYL]PHENOXY}ACETIC ACID	C35 H45 N O10	91	639.73	CC[C@@H]1CCCC[C@]1(C(=O)C(=O)N2CCCC[C@H]2C(=O)O[C@H](CCc3ccc(c(c3)OC)OC)c4cccc(c4)OCC(=O)O)O	4DRM,4DRN	4DRM,4DRN		CHEMBL2059033				0MC
3IP	3-(BENZYLOXY)PYRIDIN-2-AMINE	C12 H12 N2 O	27	200.24	c1ccc(cc1)COc2cccnc2N	1W7H,3FTY	1W7H,3FTY	DB02352	CHEMBL194009				3IP
5NI	5-NITROINDAZOLE	C7 H5 N3 O2	17	163.13	c1cc2c(cc1[N+](=O)[O-])cn[nH]2	1M8I,1M9Q	1M8I,1M9Q		CHEMBL165372				5NI
62P	6-[(5-CHLORO-3-METHYL-1-BENZOFURAN-2-YL)SULFONYL]PYRIDAZIN-3(2H)-ONE	C13 H9 CL N2 O4 S	30	324.74	Cc1c2cc(ccc2oc1S(=O)(=O)C3=NNC(=O)C=C3)Cl	1Z89,1Z8A	1Z89,1Z8A	DB07187	CHEMBL240725				62P
BSM	5-(5-CHLORO-2,4-DIHYDROXYPHENYL)-N-ETHYL-4-(4-METHOXYPHENYL)-1H-PYRAZOLE-3-CARBOXAMIDE	C19 H18 CL N3 O4	45	387.82	CCNC(=O)c1c(c([nH]n1)c2cc(c(cc2O)O)Cl)c3ccc(cc3)OC	2BSM,3OWB	2BSM,3OWB	DB07495	CHEMBL365617				BSM
EMU	N-BENZYL-9H-PURIN-6-AMINE	C12 H11 N5	28	225.25	c1ccc(cc1)CNc2c3c([nH]cn3)ncn2	1W1S,3T4K	1W1S,3T4K		CHEMBL228862		C11263		EMU
MPH	(1-AMINO-3-METHYLSULFANYL-PROPYL)-PHOSPHONIC ACID	C4 H12 N O3 P S	22	185.18	CSCC[C@H](N)P(=O)(O)O	1C23,1P7P	1P7P	DB02151					MPH
P15	2,5,8,11,14,17-HEXAOXANONADECAN-19-OL	C13 H28 O7	48	296.36	COCCOCCOCCOCCOCCOCCO	2H7J,2Y2V	2H7J,2Y2V						P15
PYD	2,5-DIMETHYL-PYRIMIDIN-4-YLAMINE	C6 H9 N3	18	123.16	Cc1cnc(nc1N)C	1T9D,4THI	1T9D,4THI	DB02372					PYD
SW2	1-[3-(1H-PYRROL-1-YL)PHENYL]METHANAMINE	C11 H12 N2	25	172.23	c1ccn(c1)c2cccc(c2)CN	3RXO,4ABD	3RXO,4ABD						SW2
ZDP	(2S,6S)-2,6-DIAMINO-2-METHYLHEPTANEDIOIC ACID	C8 H16 N2 O4	30	204.23	C[C@](CCC[C@@H](C(=O)O)N)(C(=O)O)N	2GKE,3EJX	3EJX						ZDP
XTS	9-[(2R,3R,4S,5R)-3,4-DIHYDROXY-5-(HYDROXYMETHYL)OXOLAN-2-YL]-3H-PURINE-2,6-DIONE	C10 H12 N4 O6	32	284.23	c1nc2c(n1[C@@H]3[C@@H]([C@@H]([C@H](O3)CO)O)O)NC(=O)NC2=O	2EG5	2EG5					xtsn	XTS
OCS	CYSTEINESULFONIC ACID	C3 H7 N O5 S	17	169.15	C([C@@H](C(=O)O)N)S(=O)(=O)O	3LYI	3LYI	DB03661			C00506		OCS
05S	(6S)-6,15,15,18-TETRAMETHYL-17-OXO-2,3,4,5,6,7,14,15,16,17-DECAHYDRO-1H-8,12-(METHENO)[1,4,9]TRIAZACYCLOTETRADECINO[9,8-A]INDOLE-9-CARBOXAMIDE	C24 H32 N4 O2	62	408.54	Cc1c2n(c3c1C(=O)CC(C3)(C)C)-c4ccc(c(c4)N[C@H](CNCCC2)C)C(=O)N	3QTF	3QTF		CHEMBL1738703				05S
07S	1-(MORPHOLIN-4-YL)-2-[4-(2-{[5-(PYRIDIN-3-YL)-1,3-THIAZOL-2-YL]AMINO}PYRIDIN-4-YL)PIPERAZIN-1-YL]ETHANONE	C23 H27 N7 O2 S	60	465.57	c1cc(cnc1)c2cnc(s2)Nc3cc(ccn3)N4CCN(CC4)CC(=O)N5CCOCC5	3TKH	3TKH		CHEMBL2011328				07S
0LM	N-(4-CHLORO-3-FLUOROPHENYL)-N'-(1,2,2,6,6-PENTAMETHYLPIPERIDIN-4-YL)ETHANEDIAMIDE	C18 H25 CL F N3 O2	50	369.86	CC1(CC(CC(N1C)(C)C)NC(=O)C(=O)Nc2ccc(c(c2)F)Cl)C	4DKO	4DKO		CHEMBL1645118				0LM
14H	N-[(1R,3R)-3-HYDROXY-1-(HYDROXYMETHYL)-3-PHENYLPROPYL]TETRADECANAMIDE	C24 H41 N O3	69	391.59	CCCCCCCCCCCCCC(=O)N[C@H](C[C@H](c1ccccc1)O)CO	3H3R	3H3R		CHEMBL123985				14H
1CI	1-(4-CHLOROPHENYL)-1H-IMIDAZOLE	C9 H7 CL N2	19	178.62	c1cc(ccc1n2ccnc2)Cl	2Q6N	2Q6N						1CI
2BB	(2S,3R)-N~4~-[(1S)-1-(DIMETHYLCARBAMOYL)-2,2-DIMETHYLPROPYL]-N~1~,2-DIHYDROXY-3-(2-METHYLPROPYL)BUTANEDIAMIDE	C16 H31 N3 O5	55	345.44	CC(C)C[C@H]([C@@H](C(=O)NO)O)C(=O)N[C@H](C(=O)N(C)C)C(C)(C)C	3K6L	3K6L						2BB
2T4	{[(2-AMINO-8H-INDENO[1,2-D][1,3]THIAZOL-4-YL)OXY]METHYL}PHOSPHONIC ACID	C11 H11 N2 O4 P S	30	298.25	c1cc2c(c(c1)OCP(=O)(O)O)-c3c(sc(n3)N)C2	3KBZ	3KBZ		CHEMBL567704				2T4
3DE	3,5-DIMETHYL-1-PHENYL-1H-PYRAZOLE-4-CARBOXYLIC ACID ETHYL ESTER	C14 H17 N2 O2 1	35	245.3	CCOC(=O)c1c([nH+]n(c1C)c2ccccc2)C	1Y2C	1Y2C	DB07051					3DE
3NA	{3-[(4,5,7-TRIFLUORO-1,3-BENZOTHIAZOL-2-YL)METHYL]-1H-INDOL-1-YL}ACETIC ACID	C18 H11 F3 N2 O2 S	37	376.35	c1ccc2c(c1)c(cn2CC(=O)O)Cc3nc4c(c(cc(c4s3)F)F)F	1Z3N	1Z3N	DB07063	CHEMBL363387				3NA
4IG	(2S)-6-(2,4-DIAMINO-6-ETHYLPYRIMIDIN-5-YL)-2-(3,5-DIFLUOROPHENYL)-4-(3-METHOXYPROPYL)-2H-1,4-BENZOXAZIN-3(4H)-ONE	C24 H25 F2 N5 O3	59	469.49	CCc1c(c(nc(n1)N)N)c2ccc3c(c2)N(C(=O)C(O3)c4cc(cc(c4)F)F)CCCOC	2G1S	2G1S	DB07113					4IG
6AP	9H-PURINE-2,6-DIAMINE	C5 H6 N6	17	150.14	c1[nH]c2c(n1)c(nc(n2)N)N	2B57	2B57		CHEMBL388596				6AP
AME	N-ACETYLMETHIONINE	C7 H13 N O3 S	25	191.24	CC(=O)N[C@@H](CCSC)C(=O)O	1SJA	1SJA	DB01646					AME
AW1	5'-[(3-{[(4-TERT-BUTYLPHENYL)CARBAMOYL]AMINO}PROPYL)(PROPAN-2-YL)AMINO]-5'-DEOXYADENOSINE	C27 H40 N8 O4	79	540.66	CC(C)[N@](CCCNC(=O)Nc1ccc(cc1)C(C)(C)C)C[C@@H]2[C@H]([C@H]([C@@H](O2)n3cnc4c3ncnc4N)O)O	4ER0	4ER0		CHEMBL2171169				AW1
AX8	1-(3,4-DICHLOROBENZYL)-1H-BENZIMIDAZOL-2-AMINE	C14 H11 CL2 N3	30	292.17	c1ccc2c(c1)nc(n2Cc3ccc(c(c3)Cl)Cl)N	3GN2	3GN2		CHEMBL520667				AX8
B85	BENZYLPHOSPHONIC ACID	C7 H9 O3 P	20	172.12	c1ccc(cc1)CP(=O)(O)O	3IP8	3IP8		CHEMBL299737				B85
B88	(2S)-2-{[(S)-[(1R)-1-AMINOETHYL](HYDROXY)PHOSPHORYL]METHYL}BUTANEDIOIC ACID	C7 H14 N O6 P	29	239.16	C[C@H](N)[P@](=O)(C[C@@H](CC(=O)O)C(=O)O)O	3ISI	3ISI						B88
BCE	(2Z)-N-BIPHENYL-4-YL-2-CYANO-3-HYDROXYBUT-2-ENAMIDE	C17 H14 N2 O2	35	278.31	C/C(=C(\C#N)/C(=O)Nc1ccc(cc1)c2ccccc2)/O	3F1Q	3F1Q	DB07443	CHEMBL519160				BCE
BI7	3-[(3AS,4R,8AS,8BR)-4-[5-(5-CHLORO-2-THIENYL)ISOXAZOL-3-YL]-1,3-DIOXOOCTAHYDROPYRROLO[3,4-A]PYRROLIZIN-2(3H)-YL]-N,N,N-TRIMETHYLPROPAN-1-AMINIUM	C22 H28 CL N4 O3 S	59	464	C[N](C)(C)CCCN1C(=O)[C@H]2[C@@H]3CCC[N@@]3[C@H]([C@H]2C1=O)c4cc(on4)c5ccc(s5)Cl	2JKH	2JKH						BI7
BLF	6-CHLORO-3-[1-(4-CHLOROBENZYL)-4-PHENYL-1H-IMIDAZOL-5-YL]-N-[2-(MORPHOLIN-4-YL)ETHYL]-1H-INDOLE-2-CARBOXAMIDE	C31 H29 CL2 N5 O2	69	574.5	c1ccc(cc1)c2c(n(cn2)Cc3ccc(cc3)Cl)c4c5ccc(cc5[nH]c4C(=O)NCCN6CCOCC6)Cl	4DIJ	4DIJ		CHEMBL2024323				BLF
BT2	3-[4-(2-PYRROLIDIN-1-YL-ETHOXY)-BENZYL]-2-4-(2-PYRROLIDIN-1-YL-ETHOXY)-PHENYL] -BENZO[B]THIOPHENE	C33 H38 N2 O2 S	76	526.73	c1ccc2c(c1)c(c(s2)c3ccc(cc3)OCCN4CCCC4)Cc5ccc(cc5)OCCN6CCCC6	1D3Q	1D3Q		CHEMBL77366				BT2
CDO	2-((R)-1-((S)-2-(N-(6-CARBAMIMIDOYLPYRIDIN-3-YL)METHYLCARBAMOYL)-2H-PYRROL-1(5H)-YL)-3-CYCLOHEXYL-1-OXOPROPAN-2-YLAMINO)ACETIC ACID	C23 H32 N6 O4	65	456.54	[H]/N=C(/c1ccc(cn1)CNC(=O)[C@@H]2C=CCN2C(=O)[C@@H](CC3CCCCC3)NCC(=O)O)\N	2ANM	2ANM		CHEMBL377681				CDO
CRR	3,4-DI-1H-INDOL-3-YL-1H-PYRROLE-2,5-DICARBOXYLIC ACID	C22 H15 N3 O4	44	385.38	c1ccc2c(c1)c(c[nH]2)c3c(c([nH]c3C(=O)O)C(=O)O)c4c[nH]c5c4cccc5	2Z3U	2Z3U	DB07588	CHEMBL491841				CRR
DE3	N,N-DIETHYL-3-METHYLBENZAMIDE	C12 H17 N O	31	191.27	CCN(CC)C(=O)c1cccc(c1)C	3N7H	3N7H		CHEMBL1453317	D02379	C10935		DE3
DU3	2',5'-DIDEOXY-5'-[(DIPHENYLMETHYL)AMINO]URIDINE	C22 H23 N3 O4	52	393.44	c1ccc(cc1)C(c2ccccc2)NC[C@@H]3[C@H](C[C@@H](O3)N4C=CC(=O)NC4=O)O	3T64	3T64						DU3
FIH	5-(4-FLUOROPHENYL)-3-{[(4-METHYLPHENYL)SULFONYL]AMINO}THIOPHENE-2-CARBOXYLIC ACID	C18 H14 F N O4 S2	40	391.43	Cc1ccc(cc1)S(=O)(=O)Nc2cc(sc2C(=O)O)c3ccc(cc3)F	2D3Z	2D3Z	DB07770					FIH
HG9	1-DEOXY-1-[(2-HYDROXYETHYL)(NONANOYL)AMINO]HEXITOL	C17 H35 N O7	60	365.47	CCCCCCCCC(=O)N(CCO)C[C@H]([C@H]([C@H]([C@H](CO)O)O)O)O	1SO2	1SO2						HG9
HU1	TERT-BUTYL {(1S)-2-[(1R,2S,5S)-2-({[(1S)-3-AMINO-1-(CYCLOBUTYLMETHYL)-2,3-DIOXOPROPYL]AMINO}CARBONYL)-6,6-DIMETHYL-3-AZABICYCLO[3.1.0]HEX-3-YL]-1-CYCLOHEXYL-2-OXOETHYL}CARBAMATE	C29 H46 N4 O6	85	546.71	CC1([C@@H]2[C@H]1[C@H](N(C2)C(=O)[C@H](C3CCCCC3)NC(=O)OC(C)(C)C)C(=O)N[C@@H](CC4CCC4)C(=O)C(=O)N)C	2OC0	2OC0						HU1
HYQ	REL-(3AR,4S,7R,7AS)-3A,4,7,7A-TETRAHYDRO-2-(4-NITRO-1-NAPHTHALENYL)-4,7-ETHANO-1H-ISOINDOLE-1,3(2H)-DIONE	C20 H18 N2 O4	44	350.37	c1ccc2c(c1)c(ccc2[N+](=O)[O-])N3C(=O)[C@H]4C5CCC([C@H]4C3=O)CC5	1XNN	1XNN	DB04709					HYQ
IOC	4-(AMINOSULFONYL)-N-[(2,3,4-TRIFLUOROPHENYL)METHYL]-BENZAMIDE	C14 H11 F3 N2 O3 S	34	344.31	c1cc(ccc1C(=O)NCc2ccc(c(c2F)F)F)S(=O)(=O)N	1I9O	1I9O	DB04549	CHEMBL66907				IOC
IP6	N~3~-[3-(1H-INDOL-6-YL)BENZYL]PYRIDINE-2,3-DIAMINE	C20 H18 N4	42	314.39	c1cc(cc(c1)c2ccc3cc[nH]c3c2)CNc4cccnc4N	2OHT	2OHT	DB07993	CHEMBL220896				IP6
J1B	5'-S-[1-(2-{[(2-AMINO-7,7-DIMETHYL-4-OXO-3,4,7,8-TETRAHYDROPTERIDIN-6-YL)METHYL]AMINO}ETHYL)PIPERIDIN-4-YL]-5'-THIOADENOSINE	C26 H38 N12 O4 S	81	614.72	CC1(C(=NC2=C(N1)N=C(NC2=O)N)CNCCN3CCC(CC3)SC[C@@H]4[C@H]([C@H]([C@@H](O4)n5cnc6c5ncnc6N)O)O)C	3UDE	3UDE						J1B
JZI	(2R,4E)-2-[(NAPHTHALEN-2-YLCARBONYL)AMINO]-5-PHENYLPENT-4-ENOIC ACID	C22 H19 N O3	45	345.4	c1ccc(cc1)/C=C/C[C@H](C(=O)O)NC(=O)c2ccc3ccccc3c2	3JYJ	3JYJ		CHEMBL1090714				JZI
L0C	4-{[2-(4-{[(4-FLUOROPHENYL)CARBONYL]AMINO}-1H-PYRAZOL-3-YL)-1H-BENZIMIDAZOL-6-YL]METHYL}MORPHOLIN-4-IUM	C22 H22 F N6 O2 1	53	421.45	c1cc(ccc1C(=O)Nc2c[nH]nc2c3[nH]c4cc(ccc4n3)C[NH]5CCOCC5)F	2W1C	2W1C						L0C
L41	{4-[3-(4-ACETYL-3-HYDROXY-2-PROPYLPHENOXY)PROPOXY]PHENOXY}ACETIC ACID	C22 H26 O7	55	402.44	CCCc1c(ccc(c1O)C(=O)C)OCCCOc2ccc(cc2)OCC(=O)O	3D5F	3D5F	DB08078	CHEMBL153057				L41
LL3	2-PHENYL-1-{4-[3-(THIOPHEN-2-YL)-1,2,4-OXADIAZOL-5-YL]PIPERIDIN-1-YL}ETHANONE	C19 H19 N3 O2 S	44	353.44	c1ccc(cc1)CC(=O)N2CCC(CC2)c3nc(no3)c4cccs4	3Q0U	3Q0U		CHEMBL1773785				LL3
MT4	5-{4-[(6,7-DIMETHOXYQUINOLIN-4-YL)OXY]-3-FLUOROPHENYL}-2-[(4-FLUOROPHENYL)AMINO]-3-METHYLPYRIMIDIN-4(3H)-ONE	C28 H22 F2 N4 O4	60	516.5	CN1C(=O)C(=CN=C1Nc2ccc(cc2)F)c3ccc(c(c3)F)Oc4ccnc5c4cc(c(c5)OC)OC	3EFK	3EFK		CHEMBL461831				MT4
N6R	(2R)-N6-(1-METHYL-2-PHENYLETHYL)ADENOSINE-3',5'-CYCLIC MONOPHOSPHATE	C19 H22 N5 O6 P	53	447.39	C[C@H](Cc1ccccc1)Nc2c3c(ncn2)n(cn3)[C@H]4[C@@H]([C@@H]5[C@@H](O4)CO[P@](=O)(O5)O)O	3I59	3I59						N6R
OX6	TERT-BUTYL [(1R)-2-METHYL-1-(1,3,4-OXADIAZOL-2-YL)PROPYL]CARBAMATE	C11 H19 N3 O3	36	241.29	CC(C)[C@H](c1nnco1)NC(=O)OC(C)(C)C	2PU4	2PU4	DB08336					OX6
P5K	1-{5-TERT-BUTYL-3-[(1,1-DIOXIDOTHIOMORPHOLIN-4-YL)CARBONYL]THIOPHEN-2-YL}-3-NAPHTHALEN-1-YLUREA	C24 H27 N3 O4 S2	60	485.61	CC(C)(C)c1cc(c(s1)NC(=O)Nc2cccc3c2cccc3)C(=O)N4CCS(=O)(=O)CC4	3P5K	3P5K		CHEMBL1929195				P5K
PB9	METHYL 4-{[{(3S)-6-CYANO-1-[(1-METHYL-1H-IMIDAZOL-5-YL)METHYL]-1,2,3,4-TETRAHYDROQUINOLIN-3-YL}(PYRIDIN-2-YLSULFONYL)AMINO]METHYL}PIPERIDINE-1-CARBOXYLATE	C28 H33 N7 O4 S	73	563.67	Cn1cncc1CN2C[C@H](Cc3c2ccc(c3)C#N)N(CC4CCN(CC4)C(=O)OC)S(=O)(=O)c5ccccn5	2R2L	2R2L						PB9
PRD	N6-(2,5-DIMETHOXY-BENZYL)-N6-METHYL-PYRIDO[2,3-D]PYRIMIDINE-2,4,6-TRIAMINE	C17 H20 N6 O2	45	340.38	C[N@](Cc1cc(ccc1OC)OC)c2cc3c(nc(nc3nc2)N)N	1BOZ	1BOZ	DB02583	CHEMBL32113				PRD		b0048	b0048
R1B	S-[(1-OXYL-2,2,4,5,5-PENTAMETHYL-2,5-DIHYDRO-1H-PYRROL-3-YL)METHYL] METHANESULFONOTHIOATE	C11 H20 N O3 S2	37	278.4	CC1=C(C(N(C1(C)C)[O])(C)C)CSS(=O)(=O)C	1ZWN	1ZWN						R1B
R8G	2,7-BIS[3-(4-METHYLPIPERAZIN-1-YL)PROPYL]-4,9-BIS{[3-(4-METHYLPIPERAZIN-1-YL)PROPYL]AMINO}BENZO[LMN][3,8]PHENANTHROLINE-1,3,6,8(2H,7H)-TETRONE	C46 H72 N12 O4	134	857.15	CN1CCN(CC1)CCCNc2cc3c4c5c2C(=O)N(C(=O)c5cc(c4C(=O)N(C3=O)CCCN6CCN(CC6)C)NCCCN7CCN(CC7)C)CCCN8CCN(CC8)C	3SC8	3SC8		CHEMBL1269245				R8G
RMB	N1-(5'-PHOSPHO-ALPHA-RIBOSYL)-5-METHYLBENZIMIDAZOLE	C13 H17 N2 O7 P	40	344.26	Cc1ccc2c(c1)ncn2[C@@H]3[C@@H]([C@@H]([C@H](O3)COP(=O)(O)O)O)O	1JHO	1JHO						RMB
SDK	1,3-BIS[[N-[(PHENYLMETHOXY)CARBONYL]-L-LEUCYL]AMINO]-2-PROPANONE	C31 H42 N4 O7	84	582.7	CC(C)C[C@@H](C(=O)NCC(=O)CNC(=O)[C@H](CC(C)C)NC(=O)OCc1ccccc1)NC(=O)OCc2ccccc2	1AU0	1AU0		CHEMBL281540				SDK
TAQ	2,4,6-TRIAMINOQUINAZOLINE	C8 H9 N5	22	175.19	c1cc2c(cc1N)c(nc(n2)N)N	1W0C	1W0C	DB02532	CHEMBL6885				TAQ
TBN	'2-(4-AMINO-PYRROLO[2,3-D]PYRIMIDIN-7-YL)-5-HYDROXYMETHYL-TETRAHYDRO-FURAN-3,4-DIOL	C11 H14 N4 O4	33	266.26	c1cn(c2c1c(ncn2)N)[C@H]3[C@@H]([C@@H]([C@H](O3)CO)O)O	1PR5	1PR5		CHEMBL267099				TBN
TF2	(N-{4-[(ETHYLANILINO)SULFONYL]-2-METHYLPHENYL}-3,3,3-TRIFLUORO-2-HYDROXY-2-METHYLPROPANAMIDE	C19 H21 F3 N2 O4 S	50	430.44	CC[N@@](c1ccccc1)S(=O)(=O)c2ccc(c(c2)C)NC(=O)[C@](C)(C(F)(F)F)O	2BU6	2BU6	DB08609					TF2
TLS	4'-[(1,7'-DIMETHYL-2'-PROPYL-1H,3'H-2,5'-BIBENZIMIDAZOL-3'-YL)METHYL]BIPHENYL-2-CARBOXYLIC ACID	C33 H30 N4 O2	69	514.63	CCCc1nc2c(cc(cc2n1Cc3ccc(cc3)c4ccccc4C(=O)O)c5nc6ccccc6n5C)C	3VN2	3VN2	DB00966	CHEMBL1017	D00627	C07710		TLS
ULI	TETRACONTANE	C40 H82	122	563.09	CCCCCCCCCCCCCCCCCCCCCCCCCCCCCCCCCCCCCCCC	3T8X	3T8X						ULI
XJ1	(2E)-3-(3-{6-[(TRANS-4-AMINOCYCLOHEXYL)AMINO]PYRAZIN-2-YL}PHENYL)PROP-2-ENOIC ACID	C19 H22 N4 O2	47	338.41	c1cc(cc(c1)c2cncc(n2)NC3CCC(CC3)N)\C=C\C(=O)O	2XJ1	2XJ1		CHEMBL494354				XJ1
Y15	N-[(1S)-2-{[(1R)-2-(BENZYLOXY)-1-CYANO-1-METHYLETHYL]AMINO}-1-(CYCLOHEXYLMETHYL)-2-OXOETHYL]MORPHOLINE-4-CARBOXAMIDE	C25 H36 N4 O4	69	456.58	C[C@](COCc1ccccc1)(C#N)NC(=O)[C@H](CC2CCCCC2)NC(=O)N3CCOCC3	2R9O	2R9O	DB08755					Y15
YEX	5-METHYL-8-(1H-PYRROL-2-YL)[1,2,4]TRIAZOLO[4,3-A]QUINOLIN-1(2H)-ONE	C15 H12 N4 O	32	264.28	CC1=CC2=NNC(=O)N2c3c1ccc(c3)c4ccc[nH]4	2YEX	2YEX		CHEMBL1223526				YEX
ZT0	(4-CARBOXY-1,3-BENZODIOXOL-5-YL)-N-{2-[(4-METHOXYBENZYL)CARBAMOYL]BENZYL}-N-METHYLMETHANAMINIUM	C26 H27 N2 O6 1	61	463.5	C[NH+](Cc1ccccc1C(=O)NCc2ccc(cc2)OC)Cc3ccc4c(c3C(=O)O)OCO4	3ZT0	3ZT0						ZT0
ZZM	1-(1-METHYLETHYL)-3-(PYRIDIN-3-YLETHYNYL)-1H-PYRAZOLO[3,4-D]PYRIMIDIN-4-AMINE	C15 H14 N6	35	278.32	CC(C)n1c2c(c(n1)C#Cc3cccnc3)c(ncn2)N	2WXM	2WXM		CHEMBL1213119				ZZM
PRO	PROLINE	C5 H9 N O2	17	115.13	C1C[C@H](NC1)C(=O)O	1A16,1E8K,1H2Z,1H4T,1O6F,1O6G,1PIN,1T2W,1XQY,1XRP,1XRR,2AMF,2BH3,2BN7,2CFE,2CYH,2EIW,2FZN,2IGV,2IGW,2J40,2QER,2VVM,2XU0,3AXB,3C03,3CMM,3CYH,3E2S,3FWE,3IJL,3IP6,3LKU,3N25,3N8H,3QTT,3VCA,3VCP,3ZQS,4CYH,4E3U,4E3V,4E3W,4E3X,5CYH	1E8K,1H2Z,1O6F,1O6G,1PIN,1XQY,1XRP,1XRR,2CFE,2CYH,2IGV,2IGW,2QER,2VVM,2XU0,3AXB,3CMM,3CYH,3LKU,3N25,3ZQS,4CYH,4E3U,4E3X,5CYH	DB02853	CHEMBL54922	D00035	C00148	pro-L	PRO
HIS	HISTIDINE	C6 H10 N3 O2 1	21	156.16	c1c([nH+]c[nH]1)C[C@@H](C(=O)O)N	1ADJ,1HPB,1HSL,1HTT,1KAH,1LAG,1MCD,1MCE,1MCF,1N1I,1NH8,1USY,1WMQ,1WPU,1WPV,1WRN,1WRO,1WRQ,1YAS,2ABE,2AWX,2DFD,2F06,2FW4,2Q2C,2R4H,2VBX,2VD3,2ZH0,3BOY,3EU9,3KL0,3LC0,3R44,3RQT,4CYH,4E51	1MCD,1MCE,1MCF,1N1I,1YAS,2ABE,2AWX,2DFD,2FW4,2R4H,2VD3,2ZH0,3EU9,3LC0,4CYH,4E51			D00032	C00135	his-L	HIS
SAL	2-HYDROXYBENZOIC ACID	C7 H6 O3	16	138.12	c1ccc(c(c1)C(=O)O)O	1FIQ,1FO4,1JGS,1M6E,1PTH,1WYG,1Y7I,2E1Q,2FN1,2I2Z,2I30,2Y7K,2Y7P,2Y7W,3AX7,3AX9,3B9M,3BPX,3DEU,3GF2,3HGX,3KP6,3N8Y,3NJZ,3NVC,3REM,3RET,3UNA,3UNC,3UNI,4EQ4,4EQL	1FIQ,1FO4,1M6E,1PTH,1WYG,1Y7I,2E1Q,2I2Z,2I30,3AX7,3AX9,3B9M,3BPX,3GF2,3N8Y,3UNA,3UNC,3UNI,4EQ4,4EQL	DB00936	CHEMBL424	D00097	C00805		SAL	carboxylic acid	b1463	b1463	CHEMBL1028826
BU1	1,4-BUTANEDIOL	C4 H10 O2	16	90.12	C(CCO)CO	1BK9,1M8R,1M8S,1TZP,1VIO,1X9D,2B9Y,2BAB,2HW8,2RH1,2W62,2X2U,2XAA,3CED,3EYC,3FNK,3K65,3KWO,3LAT,3NZ2,3OT2,3Q9H,3S3E,3S3F,3S3H,3T68,3T6M,3U3Y,3U6F,4E5O	1BK9,1M8R,1M8S,1X9D,2RH1,2W62,2X2U,3EYC,3K65,3Q9H,3S3E,3S3F,3S3H,3U3Y,3U6F,4E5O	DB01955	CHEMBL171623				BU1
GPP	GERANYL DIPHOSPHATE	C10 H20 O7 P2	39	314.21	CC(=CCC/C(=C/CO[P@@](=O)(O)OP(=O)(O)O)/C)C	1H47,1H48,1UBW,1W55,1W57,1YQN,1ZCW,2AMT,2E8X,2GZL,2VG0,2VG3,3ELC,3EOR,3ERN,3ESJ,3FBA,3KRP,3VC2	1UBW,2E8X,3KRP,3VC2	DB02552	CHEMBL41342		C00341	grdp	GPP
MAG	BETA-METHYL-N-ACETYL-D-GLUCOSAMINE	C9 H17 N O6	33	235.24	CC(=O)N[C@@H]1[C@H]([C@@H]([C@H](O[C@H]1OC)CO)O)O	1FWU,1FWV,1G1R,1G1T,1GSL,1LED,1M7D,1UZ8,1ZPL,2KMB,2LIQ,3KMB,4KMB	1FWU,1FWV,1G1R,1G1T,1GSL,1LED,1M7D,1UZ8,2KMB,2LIQ,3KMB,4KMB						MAG
PAL	N-(PHOSPHONACETYL)-L-ASPARTIC ACID	C6 H10 N O8 P	26	255.12	C([C@@H](C(=O)O)NC(=O)CP(=O)(O)O)C(=O)O	1ACM,1D09,1EKX,1F1B,1I5O,1ML4,1Q95,1TTH,1XJW,3R7L,4F04,8ATC	1ML4,8ATC		CHEMBL504802				PAL
C15	N-DODECYL-N,N-DIMETHYL-3-AMMONIO-1-PROPANESULFONATE	C17 H38 N O3 S 1	60	336.55	CCCCCCCCCCCC[N+](C)(C)CCCS(=O)(=O)O	1GZR,1GZY,1GZZ,1H02,1X9P,1X9T,2VZ2,2XCG,2XFN,2XFP,2XFQ	1GZR,1GZY,1GZZ,1H02,1X9P,1X9T,2VZ2,2XCG,2XFN,2XFP,2XFQ	DB02643					C15
CSF	CYTIDINE-5'-MONOPHOSPHATE-3-FLUORO-N-ACETYL-NEURAMINIC ACID	C20 H30 F N4 O16 P	72	632.45	CC(=O)N[C@@H]1[C@H]([C@H](C(O[C@H]1[C@@H]([C@@H](CO)O)O)(C(=O)O)O[P@](=O)(O)OC[C@@H]2[C@H]([C@H]([C@@H](O2)N3C=CC(=NC3=O)N)O)O)F)O	1RO7,2DRJ,2IHJ,2IHK,2IHZ,2IY7,2IY8,2P2V,2WQQ,2YK7	2YK7						CSF
ITU	ETHYLISOTHIOUREA	C3 H8 N2 S	14	104.17	CCSC(=N)N	1DF1,1DMI,1DMJ,1DMK,1MJT,1NSE,2NSI,3NSE,4NOS	1DF1,1DMI,1DMJ,1DMK,1NSE,2NSI,3NSE,4NOS	DB02539	CHEMBL321691				ITU
OAN	O-(2-ACETAMIDO-2-DEOXY D-GLUCOPYRANOSYLIDENE) AMINO-N-PHENYLCARBAMATE	C15 H19 N3 O7	44	353.33	CC(=O)N[C@@H]\1[C@H]([C@@H]([C@H](O/C1=N\OC(=O)Nc2ccccc2)CO)O)O	2CBJ,2OXN,2VCB,2VVS,3NVD,3OZP,3S6T,3SUT	3OZP,3S6T,3SUT		CHEMBL404482				OAN
RDC	RADICICOL	C18 H17 CL O6	42	364.78	C[C@@H]1C[C@@H]2[C@H](O2)\C=C/C=C/C(=O)Cc3c(c(cc(c3Cl)O)O)C(=O)O1	1BGQ,1U0Z,2HKJ,2Q8I,2WER,2ZBK,3CGY,4EGK	1BGQ,1U0Z,2HKJ,2Q8I,2WER,2ZBK,4EGK		CHEMBL414883				RDC
FTT	3-HYDROXY-TETRADECANOIC ACID	C14 H28 O3	45	244.37	CCCCCCCCCCC[C@H](CC(=O)O)O	1FI1,1QFF,1QFG,1QJQ,1QKC,2GRX,3FXI	3FXI	DB02767	CHEMBL1232858				FTT
GOX	(2S,3S,4R,5R)-6-(HYDROXYAMINO)-2-(HYDROXYMETHYL)-2,3,4,5-TETRAHYDROPYRIDINE-3,4,5-TRIOL	C6 H12 N2 O5	25	192.17	C([C@@H]1[C@H]([C@@H]([C@H](/C(=N/O)/N1)O)O)O)O	1E6S,1E72,1U2Y,1U30,1UWU,2J78,3D51	1E6S,1E72,1U2Y,1U30,1UWU,3D51		CHEMBL1213470				GOX
MGR	MALACHITE GREEN	C23 H25 N2 1	50	329.46	CN(C)c1ccc(cc1)C(=C2C=CC(=[N+](C)C)C=C2)c3ccccc3	1JUP,1Q8N,3BQZ,3BR0,3BTC,3BTL,3HTI	1Q8N,3HTI	DB03895	CHEMBL1181633				MGR
PNT	1,5-BIS(4-AMIDINOPHENOXY)PENTANE	C19 H24 N4 O2	49	340.42	c1cc(ccc1C(=N)N)OCCCCCOc2ccc(cc2)C(=N)N	1D64,1RKW,3CR4,3CR5,3EY0,3GY3,3HII	1D64,3CR4,3CR5,3EY0,3GY3,3HII	DB00738	CHEMBL55	D08333	C07420		PNT
3PY	3-HYDROXYPYRUVIC ACID	C3 H4 O4	11	104.06	C(C(=O)C(=O)O)O	1FDY,1HL2,1NFV,1O5X,3LCW,4DQD	1O5X,4DQD	DB02951			C00168	hpyr	3PY
G4P	GUANOSINE-5',3'-TETRAPHOSPHATE	C10 H17 N5 O17 P4	53	603.16	c1nc2c(n1[C@H]3[C@@H]([C@@H]([C@H](O3)CO[P@](=O)(O)OP(=O)(O)O)O[P@](=O)(O)OP(=O)(O)O)O)N=C(NC2=O)N	1LNZ,1SMY,1Y0B,2J4R,3N75,4EDT	4EDT				C01228	ppgpp	G4P
IPD	D-MYO-INOSITOL-1-PHOSPHATE	C6 H11 O9 P -2	27	258.12	C1([C@H]([C@H](C([C@@H]([C@H]1O)O)OP(=O)([O-])[O-])O)O)O	1AWB,1G0H,1IMA,1LBX,2ORK,3IKP	1AWB,1G0H,1IMA,1LBX,2ORK,3IKP				C01177	mi1p-D	IPD
XUL	D-XYLULOSE	C5 H10 O5	20	150.13	C([C@H]([C@@H](C(=O)CO)O)O)O	1XII,2ITM,3CWH,3HZ6,3L0Q,3LL3	3LL3		CHEMBL195094			xylu-D	XUL
CE1	O-DODECANYL OCTAETHYLENE GLYCOL	C28 H58 O9	95	538.76	CCCCCCCCCCCCOCCOCCOCCOCCOCCOCCOCCOCCO	1KF6,1KFY,1L0V,2B7O,2W1A,3NUE	3NUE		CHEMBL501722				CE1
CTO	TRIACETYLCHITOTRIOSE	C24 H41 N3 O16	84	627.6	CC(=O)N[C@@H]1[C@H]([C@@H]([C@H](O[C@H]1O)CO)O[C@H]2[C@@H]([C@H]([C@@H]([C@H](O2)CO)O[C@H]3[C@@H]([C@H]([C@@H]([C@H](O3)CO)O)O)NC(=O)C)O)NC(=O)C)O	1BB5,2AH9,2H5Z,2R0H,3NSN,3QV4	1BB5,2AH9,2H5Z,2R0H,3NSN,3QV4		CHEMBL1222017				CTO
TSS	2-(1H-INDOL-3-YL)ETHANAMINE	C10 H12 N2	24	160.22	c1ccc2c(c1)c(c[nH]2)CCN	2AGW,2FPB,2IUQ,2PQL,3ATM,3RXI	2FPB,2PQL,3ATM,3RXI	DB08653	CHEMBL6640		C00398		TSS
BU2	1,3-BUTANEDIOL	C4 H10 O2	16	90.12	C[C@@H](CCO)O	1LOL,2RFM,3I4Z,3KAZ,3T2Z	1LOL,2RFM,3I4Z,3KAZ,3T2Z	DB02202					BU2
JRR	6-{[(3R,4R)-4-(2-{[2-(3-FLUOROPHENYL)ETHYL]AMINO}ETHOXY)PYRROLIDIN-3-YL]METHYL}-4-METHYLPYRIDIN-2-AMINE	C21 H29 F N4 O	56	372.48	Cc1cc(nc(c1)N)C[C@@H]2CNC[C@@H]2OCCNCCc3cccc(c3)F	3NLE,3NLI,3NLJ,3NLM,3NLQ	3NLE,3NLI,3NLJ,3NLM,3NLQ		CHEMBL607146				JRR
LFA	EICOSANE	C20 H42	62	282.55	CCCCCCCCCCCCCCCCCCCC	1Q90,1Z4A,3QAP,3QDC,3RKO	1Q90,3QAP,3QDC,3RKO						LFA
CPH	1,8-DIHYDROXY-7-METHYL-3-(1,3,4-TRIHYDROXY-2-OXO-PENTYL)-3,10-DIHYDRO-2H-ANTHRACEN-9-ONE	C21 H24 O7	52	388.42	Cc1ccc2c(c1O)C(=O)C3=C(C2)C[C@H](C=C3O)[C@@H](C(=O)[C@H]([C@@H](C)O)O)OC	1D83,1EKH,1EKI,1VAQ	1D83,1EKH,1EKI,1VAQ						CPH
MUC	[(2S)-5-OXO-2,5-DIHYDROFURAN-2-YL]ACETIC ACID	C6 H6 O4	16	142.11	C1=CC(=O)O[C@H]1CC(=O)O	3DG6,3DG7,3DGB,3FJ4	3FJ4				C14610		MUC
ISC	(5S,6S)-5-[(1-CARBOXYETHENYL)OXY]-6-HYDROXYCYCLOHEXA-1,3-DIENE-1-CARBOXYLIC ACID	C10 H10 O6	26	226.18	C=C(C(=O)O)O[C@H]1C=CC=C([C@@H]1O)C(=O)O	1NF8,3HWO,3TG2	3TG2				C00885	ichor	ISC
J11	N-{(3R,4S)-4-[(6-AMINO-4-METHYLPYRIDIN-2-YL)METHYL]PYRROLIDIN-3-YL}-N'-[2-(3-FLUOROPHENYL)ETHYL]ETHANE-1,2-DIAMINE	C21 H30 F N5	57	371.5	Cc1cc(nc(c1)N)C[C@H]2CNC[C@@H]2NCCNCCc3cccc(c3)F	3JWU,3JWY,3JX4	3JWU,3JWY,3JX4		CHEMBL1233715				J11
LSA	1,2-BENZISOTHIAZOL-3(2H)-ONE 1,1-DIOXIDE	C7 H5 N O3 S	17	183.18	c1ccc2c(c1)C(=O)NS2(=O)=O	2Q1B,2Q38,3SRK	2Q1B,2Q38,3SRK		CHEMBL310671	D01085	C12283		LSA
OSU	N-OCTANOYLSUCROSE	C20 H36 O12	68	468.5	CCCCCCCC(=O)OC[C@@H]1[C@H]([C@@H]([C@](O1)(CO)O[C@@H]2[C@@H]([C@H]([C@@H]([C@H](O2)CO)O)O)O)O)O	1PYY,3V8V,3V97	3V97						OSU
PAE	PHOSPHONOACETIC ACID	C2 H5 O5 P	13	140.03	C(C(=O)O)P(=O)(O)O	1EW8,3T02,3TW6	3TW6	DB02823	CHEMBL50300		C05682		PAE
TH2	TESTOSTERONE HEMISUCCINATE	C23 H32 O5	60	388.5	C[C@]12CC[C@H]3[C@H]([C@@H]1CC[C@@H]2OC(=O)CCC(=O)O)CCC4=CC(=O)CC[C@]34C	2CBO,2CBQ,2CBT	2CBT	DB08619					TH2
C3P	CYTIDINE-3'-MONOPHOSPHATE	C9 H14 N3 O8 P	35	323.2	C1=CN(C(=O)N=C1N)[C@H]2[C@@H]([C@@H]([C@H](O2)CO)OP(=O)(O)O)O	1RPF,3DJV	1RPF,3DJV		CHEMBL258728		C05822	3cmp	C3P
TRA	ACONITATE ION	C6 H3 O6 -3	15	171.09	C(/C(=C\C(=O)[O-])/C(=O)[O-])C(=O)[O-]	1ACO,1L5J	1ACO,1L5J				C02341	acon-T	TRA
0IW	NALPHA-[(4-METHYLPIPERAZIN-1-YL)CARBONYL]-N-[(3S)-1-PHENYL-5-(PHENYLSULFONYL)PENTAN-3-YL]-L-PHENYLALANINAMIDE	C32 H40 N4 O4 S	81	576.75	CN1CCN(CC1)C(=O)NC(Cc2ccccc2)C(=O)NC(CCc3ccccc3)CCS(=O)(=O)c4ccccc4	1FH0,3S3R	1FH0,3S3R						0IW
0PY	PYRIDINE	C5 H5 N	11	79.1	c1ccncc1	3GUP,3V36	3GUP,3V36		CHEMBL266158		C00747		0PY
1AU	1-[1-(3-AMINOPHENYL)-3-TERT-BUTYL-1H-PYRAZOL-5-YL]-3-NAPHTHALEN-1-YLUREA	C24 H25 N5 O	55	399.49	CC(C)(C)c1cc(n(n1)c2cccc(c2)N)NC(=O)Nc3cccc4c3cccc4	3F3T,3HV7	3F3T,3HV7	DB06882	CHEMBL522387				1AU
4OX	4-OXODECANEDIOIC ACID	C10 H16 O5	31	216.23	C(CCC(=O)CCC(=O)O)CCC(=O)O	1GJP,1L6Y	1GJP,1L6Y	DB02260					4OX
5SD	5ALPHA-ANDROSTAN-3,17-DIONE	C19 H28 O2	49	288.43	C[C@]12CCC(=O)C[C@@H]1CC[C@@H]3[C@@H]2CC[C@]4([C@H]3CCC4=O)C	1OHS,1QYW	1QYW	DB01561			C00674		5SD
AAG	N-ALPHA-L-ACETYL-ARGININE	C8 H16 N4 O3	31	216.24	CC(=O)N[C@@H](CCCNC(=N)N)C(=O)O	1DRY,4FXA	4FXA	DB01985					AAG
CGQ	3-[C-[N'-(3-CARBAMIMIDOYL-BENZYLIDENIUM)-HYDRAZINO]-[[AMINOMETHYLIDENE]AMINIUM]-IMINOMETHYL]-BENZAMIDINIUM	C17 H22 N9 3	48	352.42	c1cc(cc(c1)C(=[NH2+])N)\C=N\N/C(=[NH+]/N=C/c2cccc(c2)C(=[NH2+])N)/N	1M6F,2G0E	1M6F,2G0E						CGQ
DQN	DUROQUINONE	C10 H12 O2	24	164.2	CC1=C(C(=O)C(=C(C1=O)C)C)C	1DXO,1QRD	1DXO,1QRD	DB01927	CHEMBL151604				DQN
DRH	(2S)-2-(4-{2-[1,3-BENZOXAZOL-2-YL(HEPTYL)AMINO]ETHYL}PHENOXY)-2-METHYLBUTANOIC ACID	C27 H36 N2 O4	69	452.59	CCCCCCC[N@@](CCc1ccc(cc1)O[C@@](C)(CC)C(=O)O)c2nc3ccccc3o2	2I4P,2I4Z	2I4P,2I4Z		CHEMBL477119				DRH
DTM	2,4-DIAMINO-6-[N-(3',4',5'-TRIMETHOXYBENZYL)-N-METHYLAMINO]PYRIDO[2,3-D]PYRIMIDINE	C18 H22 N6 O3	49	370.41	CN(Cc1cc(c(c(c1)OC)OC)OC)c2cc3c(nc(nc3nc2)N)N	1MVS,1MVT	1MVS,1MVT	DB02919	CHEMBL32190				DTM
ECL	1-[(2R)-2-[(4-CHLOROBENZYL)OXY]-2-(2,4-DICHLOROPHENYL)ETHYL]-1H-IMIDAZOLE	C18 H15 CL3 N2 O	39	381.68	c1cc(ccc1CO[C@@H](Cn2ccnc2)c3ccc(cc3Cl)Cl)Cl	3JUS,3R9C	3JUS,3R9C		CHEMBL1232474				ECL
FRW	4-[[(2S)-3-METHYL-1-OXO-1-[(2S)-2-[[(3S)-1,1,1-TRIFLUORO-4-METHYL-2-OXO-PENTAN-3-YL]CARBAMOYL]PYRROLIDIN-1-YL]BUTAN-2-YL]CARBAMOYL]BENZOIC ACID	C24 H30 F3 N3 O6	66	513.51	CC(C)[C@@H](C(=O)C(F)(F)F)NC(=O)[C@@H]1CCCN1C(=O)[C@H](C(C)C)NC(=O)c2ccc(cc2)C(=O)O	3HGN,3HGP	3HGN,3HGP						FRW
I12	N-[(5-METHYLISOXAZOL-3-YL)CARBONYL]-L-ALANYL-L-VALYL-N~1~-((1S)-4-ETHOXY-4-OXO-1-{[(3S)-2-OXOPYRROLIDIN-3-YL]METHYL}BUT-2-ENYL)-L-LEUCINAMIDE	C30 H46 N6 O8	90	618.73	CCOC(=O)C=C[C@H](C[C@@H]1CCNC1=O)NC(=O)[C@H](CC(C)C)NC(=O)[C@H](C(C)C)NC(=O)[C@H](C)NC(=O)c2cc(on2)C	1WOF,2AMP	1WOF,2AMP	DB04710					I12
IPY	IMIDAZOLE-PYRROLE POLYAMIDE	C31 H42 N11 O5 1	89	648.74	Cn1ccnc1C(=O)Nc2cc(n(c2)C)C(=O)Nc3cc(n(c3)C)C(=O)Nc4cc(n(c4)C)C(=O)NCCC(=O)NCCC[NH+](C)C	1CVY,408D	1CVY,408D						IPY
KTL	(1S,2R,3R,4S)-1-{(1S)-2-[(2R,3S,4S)-3,4-DIHYDROXY-2-(HYDROXYMETHYL)TETRAHYDROTHIOPHENIUM-1-YL]-1-HYDROXYETHYL}-2,3,4,5-TETRAHYDROXYPENTYL SULFATE	C12 H24 O12 S2	50	424.43	C1[C@H]([C@@H]([C@H]([S@@+]1C[C@H]([C@H]([C@@H]([C@@H]([C@H](CO)O)O)O)OS(=O)(=O)[O-])O)CO)O)O	3L4V,3LPP	3L4V,3LPP						KTL
LOC	N-[(7S)-1,2,3,10-TETRAMETHOXY-9-OXO-6,7-DIHYDRO-5H-BENZO[D]HEPTALEN-7-YL]ETHANAMIDE	C22 H25 N O6	54	399.44	CC(=O)N[C@H]1CCc2cc(c(c(c2C3=CC=C(C(=O)C=C13)OC)OC)OC)OC	3E22,3UT5	3E22,3UT5		CHEMBL107	D00570	C07592		LOC
M05	4-(4-CHLOROBENZYL)-1-(7H-PYRROLO[2,3-D]PYRIMIDIN-4-YL)PIPERIDIN-4-AMINIUM	C18 H21 CL N5 1	45	342.85	c1cc(ccc1CC2(CCN(CC2)c3c4cc[nH]c4ncn3)[NH3+])Cl	2VO6,2VO7	2VO6,2VO7	DB08150					M05
OPA	2-(OXALYL-AMINO)-4,7-DIHYDRO-5H-THIENO[2,3-C]PYRAN-3-CARBOXYLIC ACID	C10 H9 N O6 S	27	271.24	C1COCc2c1c(c(s2)NC(=O)C(=O)O)C(=O)O	1C86,1C87	1C86,1C87	DB03102	CHEMBL138806				OPA
PHU	1-PHENYLUREA	C7 H8 N2 O	18	136.15	c1ccc(cc1)NC(=O)N	3SJQ,3TZS	3SJQ,3TZS		CHEMBL168445				PHU
PYE	TETRAHYDROPYRAN	C5 H10 O	16	86.13	C1CCOCC1	1A65,1KYA	1A65,1KYA	DB02412					PYE
RSF	(3R,3AS,6AR)-HEXAHYDROFURO[2,3-B]FURAN-3-OL	C6 H10 O3	19	130.14	C1CO[C@H]2C1[C@H](CO2)O	3EV6,3RSL	3EV6,3RSL						RSF
LN0	METHYL 6,8-DIDEOXY-6-{[(4R)-1-METHYL-4-PROPYL-L-PROLYL]AMINO}-1-THIO-D-GLYCERO-ALPHA-D-GALACTO-OCTOPYRANOSID-7-ULOSE	C18 H32 N2 O6 S	59	404.52	CCC[C@@H]1C[C@H](N(C1)C)C(=O)N[C@@H]([C@@H]2[C@@H]([C@@H]([C@H]([C@H](O2)SC)O)O)O)C(=O)C	4E8J	4E8J		CHEMBL1447				LN0	lincosamide
CFE	(8R)-3-BETA-D-RIBOFURANOSYL-3,6,7,8-TETRAHYDROIMIDAZO[4,5-D][1,3]DIAZEPIN-8-OL	C11 H16 N4 O5	36	284.27	c1nc2c(n1[C@H]3[C@@H]([C@@H]([C@H](O3)CO)O)O)N=CNC[C@H]2O	3LGG	3LGG		CHEMBL284483		C01677		CFE	nucleoside	b1623	b1623
GPE	L-ALPHA-GLYCEROPHOSPHORYLETHANOLAMINE	C5 H14 N O6 P	27	215.14	C(CO[P@](=O)(O)OC[C@@H](CO)O)N	1A8B	1A8B				C01233	g3pe	GPE
07Q	1-[(1R)-1-(3-METHOXYPHENYL)ETHYL]-3-(4-PYRIDIN-4-YL-1,3-THIAZOL-2-YL)UREA	C18 H18 N4 O2 S	43	354.43	C[C@H](c1cccc(c1)OC)NC(=O)Nc2nc(cs2)c3ccncc3	3TV7	3TV7						07Q
08E	1-[(2-AMINOPYRIDIN-4-YL)METHYL]-5-CHLORO-3-(2-OXO-1,2-DIHYDROPYRIDIN-3-YL)-1H-INDOLE-2-CARBOXYLIC ACID	C20 H15 CL N4 O3	43	394.82	c1cc2c(cc1Cl)c(c(n2Cc3ccnc(c3)N)C(=O)O)C4=CC=CNC4=O	3U4O	3U4O		CHEMBL1821949				08E
09P	1-(5-ETHOXYPYRIDIN-3-YL)-1,4-DIAZEPANE	C12 H19 N3 O	35	221.3	CCOc1cc(cnc1)N2CCCNCC2	3U8K	3U8K						09P
0CV	6-METHOXY-3,8-DIMETHYL-4-(PIPERAZIN-1-YL)-1H-PYRAZOLO[3,4-B]QUINOLINE	C17 H21 N5 O	44	311.39	Cc1cc(cc2c1nc3c(c2N4CCNCC4)c(n[nH]3)C)OC	3UUO	3UUO		CHEMBL1939782				0CV
0J2	(3R)-3-(7-AMINO-4,5-DIOXO-1,4,5,6-TETRAHYDROPYRIMIDO[4,5-C]PYRIDAZIN-3-YL)BUTANOIC ACID	C10 H11 N5 O4	30	265.23	C[C@H](CC(=O)O)C1=NNC2=C(C1=O)C(=O)NC(=N2)N	4D8Z	4D8Z						0J2
0JF	(3S)-N-(4-METHYLBENZYL)-1-{2-[(3,4,5-TRIMETHOXYPHENYL)AMINO]PYRIMIDIN-4-YL}PIPERIDINE-3-CARBOXAMIDE	C27 H33 N5 O4	69	491.58	Cc1ccc(cc1)CNC(=O)[C@H]2CCCN(C2)c3ccnc(n3)Nc4cc(c(c(c4)OC)OC)OC	4DCE	4DCE		CHEMBL2023534				0JF
0KQ	(2E,5R)-5-[3-(5-CHLOROPYRIDIN-3-YL)PHENYL]-5-CYCLOPROPYL-2-IMINO-3-METHYLIMIDAZOLIDIN-4-ONE	C18 H17 CL N4 O	41	340.81	[H]/N=C/1\N[C@@](C(=O)N1C)(c2cccc(c2)c3cc(cnc3)Cl)C4CC4	4DJX	4DJX		CHEMBL2011965				0KQ
0O4	4-(ISOQUINOLIN-1-YL)-N-[2-(MORPHOLIN-4-YL)ETHYL]BENZAMIDE	C22 H23 N3 O2	50	361.44	c1ccc2c(c1)ccnc2c3ccc(cc3)C(=O)NCCN4CCOCC4	4EE0	4EE0		CHEMBL2035651				0O4
0TR	2-HYDROXYCYCLOHEPTA-2,4,6-TRIEN-1-ONE	C7 H6 O2	15	122.12	C1=CC=C(C(=O)C=C1)O	2Y9X	2Y9X		CHEMBL121188		C15474		0TR
1C2	3(S)-METHYLCARBAMOYL-7-SULFOAMINO-3,4-DIHYDRO-1H-ISOQUINOLINE-2-CARBOXYLIC ACID TERT-BUTYL ESTER	C16 H23 N3 O6 S	49	385.43	CC(C)(C)OC(=O)N1Cc2cc(ccc2C[C@H]1C(=O)NC)NS(=O)(=O)O	2F6T	2F6T	DB06887	CHEMBL203517				1C2
1LI	N-[(1S,2R)-3-{[1-(3-TERT-BUTYLPHENYL)CYCLOHEXYL]AMINO}-1-(3,5-DIFLUOROBENZYL)-2-HYDROXYPROPYL]ACETAMIDE	C28 H38 F2 N2 O2	72	472.62	CC(=O)N[C@@H](Cc1cc(cc(c1)F)F)[C@@H](CNC2(CCCCC2)c3cccc(c3)C(C)(C)C)O	3IVH	3IVH		CHEMBL571860				1LI
1SB	N'-[(1E)-(4-HYDROXYPHENYL)METHYLIDENE]-2-(3-METHOXYPHENYL)ACETOHYDRAZIDE	C16 H16 N2 O3	37	284.31	COc1cccc(c1)CC(=O)N/N=C/c2ccc(cc2)O	3OVV	3OVV						1SB
2D4	N-[4-HYDROXY-3-(2-HYDROXYNAPHTHALEN-1-YL)PHENYL]THIOPHENE-2-SULFONAMIDE	C20 H15 N O4 S2	42	397.46	c1ccc2c(c1)ccc(c2c3cc(ccc3O)NS(=O)(=O)c4cccs4)O	2YE9	2YE9		CHEMBL200628				2D4
3BH	(2R,3R,4S,5R)-2-(6,8-DIAMINOPURIN-9-YL)-5-(HYDROXYMETHYL)OXOLANE-3,4-DIOL	C10 H14 N6 O4	34	282.26	c1nc(c2c(n1)n(c(n2)N)[C@H]3[C@@H]([C@@H]([C@H](O3)CO)O)O)N	3FZH	3FZH		CHEMBL516197				3BH
3FA	3-FLUOROBENZENE-1,2-DIOL	C6 H5 F O2	14	128.1	c1cc(c(c(c1)F)O)O	2AS4	2AS4				C16472		3FA
3GN	2-[(2S)-2-METHYLPYRROLIDIN-2-YL]-1H-BENZIMIDAZOLE-7-CARBOXAMIDE	C13 H16 N4 O	34	244.3	C[C@]1(CCCN1)c2[nH]c3c(cccc3n2)C(=O)N	3GN7	3GN7		CHEMBL497608				3GN
3LG	(5-{[(2R)-1-(4-{3-[(2-METHOXYBENZYL)OXY]PROPOXY}PHENYL)-6-OXOPIPERAZIN-2-YL]METHOXY}-1H-INDOL-1-YL)ACETIC ACID	C32 H35 N3 O7	77	573.64	COc1ccccc1COCCCOc2ccc(cc2)N3[C@H](CNCC3=O)COc4ccc5c(c4)ccn5CC(=O)O	2G26	2G26						3LG
3TG	1-(1H-IMIDAZOL-1-YL)-4,4-DIPHENYLBUTAN-2-ONE	C19 H18 N2 O	40	290.36	c1ccc(cc1)C(CC(=O)Cn2ccnc2)c3ccccc3	3TGM	3TGM						3TG
45C	4,5-DICHLOROBENZENE-1,2-DIOL	C6 H4 CL2 O2	14	179	c1c(c(cc(c1Cl)Cl)O)O	3I51	3I51						45C
5PV	5-PHENYLVALERIC ACID	C11 H14 O2	27	178.23	c1ccc(cc1)CCCCC(=O)O	2AY9	2AY9	DB04051	CHEMBL443064				5PV
6JZ	3,6,9,12,15-PENTAOXAHEPTADECANE	C12 H26 O5	43	250.33	CCOCCOCCOCCOCCOCC	3HFR	3HFR	DB02343					6JZ
7HK	METHYL [11-OXO-3-(PYRIDIN-4-YLAMINO)-10,11-DIHYDRO-5H-DIBENZO[B,E][1,4]DIAZEPIN-8-YL]ACETATE	C21 H18 N4 O3	46	374.39	COC(=O)Cc1ccc2c(c1)NC(=O)c3ccc(cc3N2)Nc4ccncc4	4FTU	4FTU		CHEMBL564542				7HK
7LI	(5Z)-5-{2-[(3R)-3-AMINOPIPERIDIN-1-YL]-3-(PROPAN-2-YLOXY)BENZYLIDENE}-1,3-THIAZOLIDINE-2,4-DIONE	C18 H23 N3 O3 S	48	361.46	CC(C)Oc1cccc(c1[N@]2CCC[C@H](C2)N)/C=C\3/C(=O)NC(=O)S3	4DTK	4DTK		CHEMBL2048871				7LI
7PG	2,5,8,11,14,17,20,23-OCTAOXAPENTACOSAN-25-OL	C17 H36 O9	62	384.47	COCCOCCOCCOCCOCCOCCOCCOCCO	2NTI	2NTI						7PG
7X4	3-({4-[(5-CHLORO-1,3-BENZODIOXOL-4-YL)AMINO]PYRIMIDIN-2-YL}AMINO)BENZENESULFONAMIDE	C17 H14 CL N5 O4 S	42	419.84	c1cc(cc(c1)S(=O)(=O)N)Nc2nccc(n2)Nc3c(ccc4c3OCO4)Cl	2VWX	2VWX	DB07252	CHEMBL257553				7X4
A8M	5'-[(3-AMINOPROPYL)(METHYL)AMINO]-5'-DEOXY-8-METHYLADENOSINE	C15 H25 N7 O3	50	351.41	Cc1nc2c(ncnc2n1[C@H]3[C@@H]([C@@H]([C@H](O3)C[N@@](C)CCCN)O)O)N	3DZ2	3DZ2		CHEMBL1187706				A8M
ADZ	9-METHYL-9H-PURIN-6-AMINE	C6 H7 N5	18	149.15	Cn1cnc2c1ncnc2N	1O9U	1O9U		CHEMBL65976				ADZ
AGU	AMINOGUANIDINE	C H6 N4	11	74.08	C(=N)(N)NN	2NOS	2NOS	DB02533	CHEMBL225304				AGU
AL5	THIOPHENE-2,5-DISULFONIC ACID 2-AMIDE-5-(4-METHYL-BENZYLAMIDE)	C12 H14 N2 O4 S3	35	346.43	Cc1ccc(cc1)CNS(=O)(=O)c2ccc(s2)S(=O)(=O)N	1BN1	1BN1	DB07363					AL5
AL7	(S)-3,4-DIHYDRO-2-(3-METHOXYPHENYL)-4-METHYLAMINO-2H-THIENO[3,2-E]-1,2-THIAZINE-6-SULFONAMIDE-1,1-DIOXIDE	C14 H17 N3 O5 S3	42	403.48	CN[C@@H]1CN(S(=O)(=O)c2c1cc(s2)S(=O)(=O)N)c3cccc(c3)OC	1BNV	1BNV	DB03221					AL7
AN5	5-AMINO-1-PYRIDIN-3-YLPENTAN-1-ONE	C10 H14 N2 O	27	178.23	c1cc(cnc1)C(=O)CCCCN	2WNL	2WNL		CHEMBL1199970				AN5
AQA	4-DEOXY-BETA-L-THREO-HEX-4-ENOPYRANURONIC ACID	C6 H8 O6	20	176.12	C1=C(O[C@@H]([C@@H]([C@H]1O)O)O)C(=O)O	3ZSC	3ZSC						AQA
B92	(3S)-3-({[(5S,10AS)-2-{(2S)-4-CARBOXY-2-[(PHENYLACETYL)AMINO]BUTYL}-1,3-DIOXO-2,3,5,7,8,9,10,10A-OCTAHYDRO-1H-[1,2,4]TRIAZOLO[1,2-A]CINNOLIN-5-YL]CARBONYL}AMINO)-4-OXOPENTANOIC ACID	C29 H35 N5 O9	78	597.62	CC(=O)[C@H](CC(=O)O)NC(=O)[C@@H]1C=C2CCCC[C@@H]2N3N1C(=O)N(C3=O)C[C@H](CCC(=O)O)NC(=O)Cc4ccccc4	3KJF	3KJF						B92
BL0	1-[5-(DIMETHYLAMINO)-1,3,4-THIADIAZOL-2-YL]METHANESULFONAMIDE	C5 H10 N4 O2 S2	23	222.28	CN(C)c1nnc(s1)CS(=O)(=O)N	3BL0	3BL0		CHEMBL403287				BL0
BM1	(R)-(+)9B-(3-METHYL)PHENYL-2,3-DIHYDROTHIAZOLO[2,3-A]ISOINDOL-5(9BH)-ONE	C17 H15 N O S	35	281.37	Cc1cccc(c1)[C@@]23c4ccccc4C(=O)N2CCS3	1C0T	1C0T	DB07472	CHEMBL430639				BM1
BZ8	4-CHLORO-6-[5-(4-ETHOXYPHENYL)-1,2,3-THIADIAZOL-4-YL BENZENE-1,3-DIOL	C16 H13 CL N2 O3 S	36	348.8	CCOc1ccc(cc1)c2c(nns2)c3cc(c(cc3O)O)Cl	2YI7	2YI7		CHEMBL517583				BZ8
C1N	N-[(BENZYLOXY)CARBONYL]LEUCYL-N~1~-[3-FLUORO-1-(4-HYDROXYBENZYL)-2-OXOPROPYL]LEUCINAMIDE	C30 H40 F N3 O6	80	557.66	CC(C)C[C@@H](C(=O)N[C@@H](Cc1ccc(cc1)O)C(=O)CF)NC(=O)[C@H](CC(C)C)NC(=O)OCc2ccccc2	1ZCM	1ZCM		CHEMBL72006				C1N
C50	1-[3-(2,3-DICHLOROPHENOXY)PROPOXY]-6,6-DIMETHYL-1,6-DIHYDRO-1,3,5-TRIAZINE-2,4-DIAMINE	C14 H19 CL2 N5 O2	42	360.24	CC1(N=C(N=C(N1OCCCOc2cccc(c2Cl)Cl)N)N)C	3INV	3INV						C50
C7C	5-[(4-CHLOROPHENYL)SULFANYL]-1,2,3-THIADIAZOLE-4-CARBOXYLATE	C9 H4 CL N2 O2 S2 -1	20	271.72	c1cc(ccc1Sc2c(nns2)C(=O)[O-])Cl	2W0U	2W0U						C7C
C85	4-{5-[(Z)-(2-IMINO-4-OXO-1,3-THIAZOLIDIN-5-YLIDENE)METHYL]FURAN-2-YL}BENZENESULFONAMIDE	C14 H11 N3 O4 S2	34	349.38	[H]/N=C/1\NC(=O)C(=Cc2ccc(o2)c3ccc(cc3)S(=O)(=O)N)S1	2UZD	2UZD	DB07534	CHEMBL233149				C85
CB7	(1R,4S,5R)-3-(BENZO[B]THIOPHEN-5-YL)METHOXY-2-(BENZO[B]THIOPHEN-5-YL)METHYL-1,4,5-TRIHYDROXYCYCLOHEX-2-ENE-1-CARBOXYLATE	C25 H22 O6 S2	55	482.57	c1cc2c(ccs2)cc1CC3=C([C@H]([C@@H](C[C@@]3(C(=O)O)O)O)O)OCc4ccc5c(c4)ccs5	2Y76	2Y76		CHEMBL1852591				CB7
CC1	{4-[2-ACETYLAMINO-2-(3-CARBAMOYL-2-CYCLOHEXYLMETHOXY-6,7,8,9-TETRAHYDRO-5H-BENZOCYCLOHEPTEN-5YLCARBAMOYL)-ETHYL]-2-PHOSPHONO-PHENYL}-PHOSPHONIC ACID	C30 H41 N3 O10 P2	86	665.61	CC(=O)N[C@@H](Cc1ccc(c(c1)P(=O)(O)O)P(=O)(O)O)C(=O)N[C@H]2CCCCc3c2cc(c(c3)OCC4CCCCC4)C(=O)N	1FBZ	1FBZ						CC1
D2H	5-[(1E,3R)-2-(2-METHOXYPHENYL)-3-METHYLPENT-1-EN-1-YL]FURO[2,3-D]PYRIMIDINE-2,4-DIAMINE	C19 H22 N4 O2	47	338.41	CC[C@@H](C)/C(=C\c1coc2c1c(nc(n2)N)N)/c3ccccc3OC	3NXY	3NXY						D2H
DCV	[(1R)-3-[ACETYL(HYDROXY)AMINO]-1-(3,4-DICHLOROPHENYL)PROPYL]PHOSPHONIC ACID	C11 H14 CL2 N O5 P	34	342.11	CC(=O)N(CC[C@H](c1ccc(c(c1)Cl)Cl)P(=O)(O)O)O	3RAS	3RAS		CHEMBL1651836				DCV		b0173	b0173
DLI	(3R,4S)-1-{6-[3-(METHYLSULFONYL)PHENYL]PYRIMIDIN-4-YL}-4-(2,4,5-TRIFLUOROPHENYL)PYRROLIDIN-3-AMINE	C21 H19 F3 N4 O2 S	50	448.46	CS(=O)(=O)c1cccc(c1)c2cc(ncn2)N3C[C@@H]([C@H](C3)N)c4cc(c(cc4F)F)F	2OAG	2OAG	DB07666					DLI
DOE	(S)-2-(4-(2-(2-HYDROXYETHYLTHIO)-ACETAMIDO)-BENZYL)-1,4,7,10-TETRAAZACYCLODODECANE-N,N',N'',N'''-TETRAACETATE	C27 H41 N5 O10 S	84	627.71	c1cc(ccc1C[C@H]2C[N@](CC[N@](CC[N@](CC[N@]2CC(=O)O)CC(=O)O)CC(=O)O)CC(=O)O)NC(=O)CSCCO	1NC2	1NC2						DOE
DX8	2-AMINO-6-(4-METHOXYPHENYL)-4-OXO-4,7-DIHYDRO-3H-PYRROLO[2,3-D]PYRIMIDINE-5-CARBONITRILE	C14 H11 N5 O2	32	281.27	COc1ccc(cc1)c2c(c3c([nH]2)N=C(NC3=O)N)C#N	3JQE	3JQE		CHEMBL577934				DX8
E11	N~4~-(1-BENZYLPIPERIDIN-4-YL)-N~2~-[3-(DIMETHYLAMINO)PROPYL]-6,7-DIMETHOXYQUINAZOLINE-2,4-DIAMINE	C27 H38 N6 O2	73	478.64	CN(C)CCCNc1nc2cc(c(cc2c(n1)NC3CCN(CC3)Cc4ccccc4)OC)OC	3MO0	3MO0						E11
ESG	L-GAMMA-GLUTAMYL-S-[(3S)-1-ETHYL-2,5-DIOXOPYRROLIDIN-3-YL]-L-CYSTEINYLGLYCINE	C16 H24 N4 O8 S	53	432.45	CCN1C(=O)C[C@@H](C1=O)SC[C@@H](C(=O)NCC(=O)O)NC(=O)CCC(C(=O)O)N	3L9X	3L9X						ESG
EVI	1,3-THIAZOLE-2-SULFONAMIDE	C3 H4 N2 O2 S2	13	164.2	c1csc(n1)S(=O)(=O)N	3S77	3S77						EVI
F29	1-ALLYL-5-(2-PHENYLPYRAZOLO[1,5-A]PYRIDIN-3-YL)-1H-PYRAZOLO[3,4-C]PYRIDAZIN-3-AMINE	C21 H17 N7	45	367.41	C=CCn1c2c(cc(nn2)c3c4ccccn4nc3c5ccccc5)c(n1)N	1WZY	1WZY		CHEMBL199395				F29
F2P	1,6-DI-O-PHOSPHONO-D-ALLITOL	C6 H16 O12 P2	36	342.13	C([C@H]([C@H]([C@H]([C@H](COP(=O)(O)O)O)O)O)O)OP(=O)(O)O	2QJG	2QJG						F2P
FD4	N-ALPHA-(2-NAPHTHYLSULFONYL)-N(3-AMIDINO-L-PHENYLALANINYL)-4-ACETYL-PIPERAZINE	C26 H29 N5 O4 S	65	507.61	CC(=O)N1CCN(CC1)C(=O)[C@H](Cc2cccc(c2)C(=N)N)NS(=O)(=O)c3ccc4ccccc4c3	1K1M	1K1M	DB04125	CHEMBL104815				FD4
FFG	(R)-6-(2'-((3-HYDROXYPYRROLIDIN-1-YL)METHYL)BIPHENYL-4-YL)-1-(3-(5-OXO-4,5-DIHYDRO-1H-1,2,4-TRIAZOL-3-YL)PHENYL)-3-(TRIFLUOROMETHYL)-5,6-DIHYDRO-1H-PYRAZOLO[3,4-C]PYRIDIN-7(4H)-ONE	C32 H28 F3 N7 O3	73	615.61	c1ccc(c(c1)C[N@@]2CC[C@H](C2)O)c3ccc(cc3)N4CCc5c(n(nc5C(F)(F)F)c6cccc(c6)C7=NNC(=O)N7)C4=O	3FFG	3FFG		CHEMBL577677				FFG
FML	6-(2,4-DIFLUOROPHENOXY)-N-[(1S)-1-METHYL-2-(METHYLSULFONYL)ETHYL]-1H-PYRAZOLO[3,4-D]PYRIMIDIN-3-AMINE	C15 H15 F2 N5 O3 S	41	383.37	C[C@@H](CS(=O)(=O)C)Nc1c2cnc(nc2[nH]n1)Oc3ccc(cc3F)F	3FML	3FML		CHEMBL1232785				FML
FRG	2-[3-METHYL-4-(N-METHYL-GUANIDINO)-BUTYRYLAMINO]-3-(4-PHENYLETHYNYL-PHENYL)-PROPIONIC ACID METHYL ESTER	C26 H30 N4 O3	63	446.55	[H]/N=C(/N)\N1CCC[C@@H](C1)CC(=O)N[C@@H](Cc2ccc(cc2)C#Cc3ccccc3)C(=O)OC	1M48	1M48		CHEMBL419362				FRG
FXA	N-(2-(((5-CHLORO-2-PYRIDINYL)AMINO)SULFONYL)PHENYL)-4-(2-OXO-1(2H)-PYRIDINYL)BENZAMIDE	C23 H17 CL N4 O4 S	50	480.92	c1ccc(c(c1)NC(=O)c2ccc(cc2)N3C=CC=CC3=O)S(=O)(=O)Nc4ccc(cn4)Cl	3CEN	3CEN	DB07800	CHEMBL402761				FXA
G34	(3AS,4R,5S,6S,8R,9R,9AR,10R)-5-HYDROXY-4,6,9,10-TETRAMETHYL-1-OXO-6-VINYLDECAHYDRO-3A,9-PROPANOCYCLOPENTA[8]ANNULEN-8-YL {[(3-EXO)-8-METHYL-8-AZABICYCLO[3.2.1]OCT-3-YL]THIO}ACETATE	C30 H47 N O4 S	83	517.77	C[C@@H]1CC[C@@]23CCC(=O)[C@H]2[C@@]1([C@@H](C[C@@]([C@H]([C@@H]3C)O)(C)C=C)OC(=O)CSC4C[C@@H]5CC[C@H](C4)N5C)C	2OGO	2OGO						G34
GG1	4-{[1-METHYL-2,4-DIOXO-6-(3-PHENYLPROP-1-YN-1-YL)-1,4-DIHYDROQUINAZOLIN-3(2H)-YL]METHYL}BENZOIC ACID	C26 H20 N2 O4	52	424.45	CN1c2ccc(cc2C(=O)N(C1=O)Cc3ccc(cc3)C(=O)O)C#CCc4ccccc4	2OZR	2OZR	DB07827	CHEMBL496942				GG1
GK5	N~3~-CYCLOPROPYL-N~4~'-(CYCLOPROPYLMETHYL)-6-METHYLBIPHENYL-3,4'-DICARBOXAMIDE	C22 H24 N2 O2	50	348.44	Cc1ccc(cc1c2ccc(cc2)C(=O)NCC3CC3)C(=O)NC4CC4	3D7Z	3D7Z	DB07835	CHEMBL478649				GK5
GPT	(2R,3S,4R)-2-[(S)-(1S)-CYCLOHEX-2-EN-1-YL(HYDROXY)METHYL]-4-(2-FLUOROETHYL)-3-HYDROXY-3-METHYL-5-OXOPYRROLIDINE-2-CARBALDEHYDE	C15 H22 F N O4	43	299.34	C[C@@]1([C@H](C(=O)N[C@]1(C=O)[C@H]([C@H]2CCCC=C2)O)CCF)O	3GPT	3GPT						GPT
GVA	5-{[AMINO(IMINO)METHYL]AMINO}PENTANOIC ACID	C6 H13 N3 O2	24	159.19	[H]/N=C(/N)\NCCCCC(=O)O	2IHV	2IHV		CHEMBL178889		C13688		GVA
GYM	(2R)-2,3-DIHYDROXYPROPYL TETRADECANOATE	C17 H34 O4	55	302.45	CCCCCCCCCCCCCC(=O)OC[C@H](CO)O	2WEX	2WEX						GYM
HBK	(2S)-2,4-DIHYDROXY-7-METHOXY-2H-1,4-BENZOXAZIN-3(4H)-ONE	C9 H9 N O5	24	211.17	COc1ccc2c(c1)O[C@@H](C(=O)N2O)O	3AIS	3AIS						HBK
HE0	(2R,4S)-2-[(1R)-1-{[(6S)-6-CARBOXY-6-(GLYCYLAMINO)HEXANOYL]AMINO}-2-OXOETHYL]-5,5-DIMETHYL-1,3-THIAZOLIDINE-4-CARBOXYLIC ACID	C17 H28 N4 O7 S	57	432.49	CC1([C@@H](N[C@H](S1)[C@@H](C=O)NC(=O)CCCC[C@@H](C(=O)O)NC(=O)CN)C(=O)O)C	1PWG	1PWG						HE0
HHV	5-[(PYRIDIN-3-YLMETHYL)AMINO]-1H-PYRAZOLE-4-CARBOXAMIDE	C10 H11 N5 O	27	217.23	c1cc(cnc1)CNc2c(cn[nH]2)C(=O)N	3JVH	3JVH						HHV
HIU	(2R)-3-HYDROXY-2-METHYLPROPANOIC ACID	C4 H8 O3	15	104.11	C[C@H](CO)C(=O)O	3BPT	3BPT						HIU
HK9	2-METHOXY-4-(11-OXO-10,11-DIHYDRO-5H-DIBENZO[B,E][1,4]DIAZEPIN-3-YL)BENZOIC ACID	C21 H16 N2 O4	43	360.36	COc1cc(ccc1C(=O)O)c2ccc3c(c2)Nc4ccccc4NC3=O	4FT0	4FT0		CHEMBL552355				HK9
HMB	(4S)-4-HYDROXY-4-METHOXYBUTANOIC ACID	C5 H10 O4	19	134.13	COC(CCC(=O)O)O	3F7O	3F7O						HMB
HQN	BENZENE-1,2,4-TRIOL	C6 H6 O3	15	126.11	c1cc(c(cc1O)O)O	3O6J	3O6J				C02814		HQN
HT3	(2R,3S)-HEPTANE-1,2,3-TRIOL	C7 H16 O3	26	148.2	CCCC[C@@H]([C@@H](CO)O)O	3I4D	3I4D						HT3
I75	1-(4-HYDROXY-3-METHOXYPHENYL)ETHANONE	C9 H10 O3	22	166.17	CC(=O)c1ccc(c(c1)OC)O	3TBC	3TBC		CHEMBL346919		C11380		I75
I85	N-{4-[(3S)-4'-OXO-1',4',5',6'-TETRAHYDROSPIRO[PIPERIDINE-3,7'-PYRROLO[3,2-C]PYRIDIN]-2'-YL]PYRIDIN-2-YL}-3-(TRIFLUOROMETHYL)BENZAMIDE	C24 H22 F3 N5 O2	56	469.46	c1cc(cc(c1)C(F)(F)F)C(=O)Nc2cc(ccn2)c3cc4c([nH]3)[C@]5(CCCNC5)CNC4=O	3SHE	3SHE						I85
ILF	3-({[3,5-DIFLUORO-3'-(TRIFLUOROMETHOXY)BIPHENYL-4-YL]AMINO}CARBONYL)THIOPHENE-2-CARBOXYLIC ACID	C19 H10 F5 N O4 S	40	443.34	c1cc(cc(c1)OC(F)(F)F)c2cc(c(c(c2)F)NC(=O)c3ccsc3C(=O)O)F	2FPY	2FPY	DB07977	CHEMBL202431				ILF
IMW	2-METHYL-5-(1-METHYLETHYL)CYCLOHEXA-2,5-DIENE-1,4-DIONE	C10 H12 O2	24	164.2	CC1=CC(=O)C(=CC1=O)C(C)C	3MQ8	3MQ8		CHEMBL1672002				IMW
KLG	N-HYDROXY-N~2~-[(2-PHENYLETHYL)SULFONYL]GLYCINAMIDE	C10 H14 N2 O4 S	31	258.29	c1ccc(cc1)CCS(=O)(=O)NCC(=O)NO	3RTS	3RTS						KLG
KRG	3-(3,5-DIMETHYL-1,2-OXAZOL-4-YL)-5-ETHOXYBENZOIC ACID	C14 H15 N O4	34	261.28	CCOc1cc(cc(c1)C(=O)O)c2c(noc2C)C	3SVH	3SVH		CHEMBL1828984				KRG
L53	4-[4-(4-AMINOPHENYL)BUTA-1,3-DIYN-1-YL]-N-[(2S,3S)-3-HYDROXY-1-NITROSO-1-OXOBUTAN-2-YL]BENZAMIDE	C21 H17 N3 O4	45	375.38	C[C@@H]([C@@H](C(=O)N=O)NC(=O)c1ccc(cc1)C#CC#Cc2ccc(cc2)N)O	3PS3	3PS3						L53
LAI	L-ARABINOSE	C5 H10 O5	20	150.13	C([C@@H]([C@@H]([C@H](C=O)O)O)O)O	3LBC	3LBC						LAI
LAN	LANOSTEROL	C30 H50 O	81	426.72	C[C@H](CCC=C(C)C)[C@H]1CC[C@@]2([C@@]1(CCC3=C2CC[C@@H]4[C@@]3(CC[C@@H](C4(C)C)O)C)C)C	1W6K	1W6K		CHEMBL225111		C01724		LAN
LJ9	3-ETHYL-6-[(3AR,6AS)-HEXAHYDROPYRROLO[3,4-C]PYRROL-2(1H)-YL]-1-PHENYL-1H-INDAZOLE	C21 H24 N4	49	332.44	CCc1c2ccc(cc2n(n1)c3ccccc3)N4C[C@H]5CNC[C@H]5C4	3RO4	3RO4						LJ9
LK1	N-[(6-BUTOXYNAPHTHALEN-2-YL)SULFONYL]-L-GLUTAMIC ACID	C19 H23 N O7 S	51	409.45	CCCCOc1ccc2cc(ccc2c1)S(=O)(=O)N[C@@H](CCC(=O)O)C(=O)O	2JFH	2JFH	DB08105	CHEMBL458624				LK1
LLC	[6-HYDROXY-2-(4-HYDROXYPHENYL)-1-BENZOTHIEN-3-YL][4-(2-PYRROLIDIN-1-YLETHOXY)PHENYL]METHANONE	C27 H25 N O4 S	58	459.56	c1cc(ccc1c2c(c3ccc(cc3s2)O)C(=O)c4ccc(cc4)OCCN5CCCC5)O	2R6Y	2R6Y		CHEMBL10030				LLC
LS1	N-METHYL-4-{[(2-OXO-1,2-DIHYDRO-3H-INDOL-3-YLIDENE)METHYL]AMINO}BENZENESULFONAMIDE	C16 H15 N3 O3 S	38	329.37	CNS(=O)(=O)c1ccc(cc1)N\C=C/2\c3ccccc3NC2=O	1KE5	1KE5	DB08122	CHEMBL1234085				LS1
LX8	2-[(2S)-6-(2-METHYLBUT-3-EN-2-YL)-7-OXO-2,3-DIHYDRO-7H-FURO[3,2-G]CHROMEN-2-YL]PROPAN-2-YL ACETATE	C21 H24 O5	50	356.41	CC(=O)OC(C)(C)[C@@H]1Cc2cc3c(cc2O1)OC(=O)C(=C3)C(C)(C)C=C	3PCU	3PCU				C09308		LX8
M7R	(2R)-2-BENZYL-3-(4-PROPOXY-3-{[({4-[(3S,5S,7S)-TRICYCLO[3.3.1.1~3,7~]DEC-1-YL]PHENYL}CARBONYL)AMINO]METHYL}PHENYL)PROPANOIC ACID	C37 H43 N O4	85	565.75	CCCOc1ccc(cc1CNC(=O)c2ccc(cc2)C34CC5CC(C3)CC(C5)C4)C[C@@H](Cc6ccccc6)C(=O)O	3AN4	3AN4						M7R
MNK	(2S)-5,7-DIHYDROXY-9-METHYL-2-(PROP-1-EN-2-YL)-1,2,3,4-TETRAHYDRO-6H-BENZO[7]ANNULEN-6-ONE	C15 H18 O3	36	246.3	CC1=C2C[C@H](CCC2=C(C(=O)C(=C1)O)O)C(=C)C	3QLH	3QLH		CHEMBL1802031				MNK
MPZ	4-[(4-METHYLPIPERAZIN-1-YL)METHYL]-N-{3-[(4-PYRIDIN-3-YLPYRIMIDIN-2-YL)AMINO]PHENYL}BENZAMIDE	C28 H29 N7 O	65	479.58	CN1CCN(CC1)Cc2ccc(cc2)C(=O)Nc3cccc(c3)Nc4nccc(n4)c5cccnc5	1Y57	1Y57	DB04739	CHEMBL56904				MPZ
NCM	NORCAMPHOR	C7 H10 O	18	110.15	C1C[C@@H]2C[C@H]1CC2=O	7CPP	7CPP						NCM
NCV	N-METHYL-6-(1,3-DIHYDROXY-ISOBUTYL)THYMINE	C10 H16 N2 O4	32	228.25	CC1=C(N(C(=O)NC1=O)C)CC(CO)CO	3F0T	3F0T						NCV
NQI	N~2~-[(2S)-2-{[(2R)-4-ETHOXY-2-HYDROXY-4-OXOBUTANOYL]AMINO}PENT-4-ENOYL]-L-ARGINYL-L-TRYPTOPHANAMIDE	C28 H40 N8 O7	83	600.67	[H]/N=C(\N)/NCCC[C@@H](C(=O)N[C@@H](Cc1c[nH]c2c1cccc2)C(=O)N)NC(=O)[C@H](CC=C)NC(=O)[C@@H](CC(=O)OCC)O	2NQI	2NQI						NQI
NX5	2-[(3,4-DICHLOROBENZYL)SULFANYL]BENZOIC ACID	C14 H10 CL2 O2 S	29	313.2	c1ccc(c(c1)C(=O)O)SCc2ccc(c(c2)Cl)Cl	3QCK	3QCK		CHEMBL1910963				NX5
O1C	2ALPHA-(3-HYDROXYPROPYL)-1ALPHA,25-DIHYDROXYVITAMIN D3	C30 H50 O4	84	474.72	C[C@H](CCCC(C)(C)O)[C@H]1CC[C@@H]\2[C@@]1(CCC/C2=C\C=C/3\C[C@H]([C@@H]([C@@H](C3=C)O)CCCO)O)C	2HB7	2HB7		CHEMBL212940				O1C
PC0	1-[2-(4-ETHOXY-3-FLUOROPYRIDIN-2-YL)ETHYL]-3-(5-METHYLPYRIDIN-2-YL)THIOUREA	C16 H19 F N4 O S	42	334.41	CCOc1ccnc(c1F)CCNC(=S)Nc2ccc(cn2)C	2HNZ	2HNZ	DB08372					PC0
PYF	3-PYRIDINYLCARBINOL	C6 H7 N O	15	109.13	c1cc(cnc1)CO	1R16	1R16	DB04145	CHEMBL1235535	D05158			PYF
Q12	7-(3,4-DIMETHOXYPHENYL)-6-METHYLQUINAZOLINE-2,4-DIAMINE	C17 H18 N4 O2	41	310.36	Cc1cc2c(cc1c3ccc(c(c3)OC)OC)nc(nc2N)N	3SR5	3SR5		CHEMBL1818114				Q12				CHEMBL1821389
Q17	2-{4-[(3-AMINOPROPYL)AMINO]QUINAZOLIN-2-YL}PHENOL	C17 H18 N4 O	40	294.35	c1ccc2c(c1)c(nc(n2)c3ccccc3O)NCCCN	3UIX	3UIX						Q17
QK0	N-[6-(6-CHLORO-5-{[(4-FLUOROPHENYL)SULFONYL]AMINO}PYRIDIN-3-YL)-1,3-BENZOTHIAZOL-2-YL]ACETAMIDE	C20 H14 CL F N4 O3 S2	45	476.93	CC(=O)Nc1nc2ccc(cc2s1)c3cc(c(nc3)Cl)NS(=O)(=O)c4ccc(cc4)F	3QK0	3QK0		CHEMBL1615189				QK0
QNB	(3R)-1-AZABICYCLO[2.2.2]OCT-3-YL HYDROXY(DIPHENYL)ACETATE	C21 H23 N O3	48	337.41	c1ccc(cc1)C(c2ccccc2)(C(=O)O[C@H]3CN4CCC3CC4)O	3UON	3UON		CHEMBL558910				QNB
RQ3	2-{4-[(3,5-DIMETHYLANILINO)-CARBONYL-METHYL]-PHENOXY}-2-METHYLPROPIONIC ACID	C20 H23 N O4	48	341.41	Cc1cc(cc(c1)NC(=O)Cc2ccc(cc2)OC(C)(C)C(=O)O)C	1G9V	1G9V	DB08486	CHEMBL18901	D03961			RQ3
RTM	3-(2-AMINOQUINOLIN-3-YL)-N-CYCLOHEXYL-N-METHYLPROPANAMIDE	C19 H25 N3 O	48	311.43	CN(C1CCCCC1)C(=O)CCc2cc3ccccc3nc2N	3RTM	3RTM		CHEMBL1821809				RTM
SBC	1-[4-(AMINOSULFONYL)PHENYL]-1,6-DIHYDROPYRAZOLO[3,4-E]INDAZOLE-3-CARBOXAMIDE	C15 H12 N6 O3 S	37	356.36	c1cc(ccc1n2c3c(ccc4c3cn[nH]4)c(n2)C(=O)N)S(=O)(=O)N	2BKZ	2BKZ	DB08527	CHEMBL360520				SBC
SD1	2-[(3,4,5-TRIMETHOXYPHENYL)AMINO]-4-(2,6,6-TRIMETHYL-4-OXO-4,5,6,7-TETRAHYDRO-1H-INDOL-1-YL)BENZAMIDE	C27 H31 N3 O5	66	477.56	Cc1cc2c(n1c3ccc(c(c3)Nc4cc(c(c(c4)OC)OC)OC)C(=O)N)CC(CC2=O)(C)C	3MNR	3MNR		CHEMBL562990				SD1
SEH	S-BENZYL PHENYLACETOTHIOHYDROXIMATE-O-SULFATE	C10 H13 N O4 S2	30	275.34	CCS/C(=N\OS(=O)(=O)O)/Cc1ccccc1	1W9D	1W9D	DB04779					SEH
SLI	2-HYDROXY-N-PHENYLBENZAMIDE	C13 H11 N O2	27	213.24	c1ccc(cc1)NC(=O)c2ccccc2O	3AE2	3AE2		CHEMBL82970		C18915		SLI
SNP	1-(ISOPROPYLAMINO)-3-(1-NAPHTHYLOXY)-2-PROPANOL	C16 H21 N O2	40	259.35	CC(C)NC[C@@H](COc1cccc2c1cccc2)O	1DY4	1DY4		CHEMBL452861				SNP
TF5	2-[(2',3',4'-TRIFLUOROBIPHENYL-2-YL)OXY]ETHANOL	C14 H11 F3 O2	30	268.23	c1ccc(c(c1)c2ccc(c(c2F)F)F)OCCO	2OP3	2OP3	DB08611					TF5
TL2	2-O-{4-[AMINO(IMINO)METHYL]PHENYL}-5-O-{3-[AMINO(IMINO)METHYL]PHENYL}-1,4:3,6-DIANHYDRO-D-GLUCITOL	C20 H22 N4 O4	50	382.42	[H]/N=C(\c1ccc(cc1)O[C@H]2CO[C@H]3[C@@H]2OC[C@H]3Oc4cccc(c4)C(=N)N)/N	1Y5A	1Y5A	DB04791					TL2
U15	METHYL N-[(2S,3R)-3-AMINO-2-HYDROXY-3-(4-METHYLPHENYL)PROPANOYL]-D-ALANYL-D-LEUCINATE	C20 H31 N3 O5	59	393.48	Cc1ccc(cc1)[C@H]([C@@H](C(=O)N[C@@H](C)C(=O)N[C@H](CC(C)C)C(=O)OC)O)N	2GG8	2GG8	DB08669					U15
UXH	6,8-DIAMINO-7-CHLORO-1-METHYL-2-OXO-1,2-DIHYDROPYRROLO[4,3,2-DE]QUINOLINE-4-CARBOXAMIDE	C12 H10 CL N5 O2	30	291.7	CN1c2c3c(cc(nc3c(c(c2N)Cl)N)C(=O)N)C1=O	3UXH	3UXH		CHEMBL1945406				UXH
VU2	(2S)-2-[(4-CHLOROBENZYL)OXY]-2-PHENYLETHANAMINE	C15 H16 CL N O	34	261.75	c1ccc(cc1)[C@@H](CN)OCc2ccc(cc2)Cl	2XNT	2XNT						VU2
W01	2,6-DIMETHYL-1-(3-[3-METHYL-5-ISOXAZOLYL]-PROPANYL)-4-[2N-METHYL-2H-TETRAZOL-5-YL]-PHENOL	C17 H21 N5 O2	45	327.39	Cc1cc(cc(c1OCCCc2cc(no2)C)C)c3nnn(n3)C	1QJU	1QJU	DB08713	CHEMBL82304				W01
W33	5-(5-(6-CHLORO-4-(4,5-DIHYDRO-2-OXAZOLYL)PHENOXY)PENTYL)-3-METHYL ISOXAZOLE	C18 H21 CL N2 O3	45	348.83	Cc1cc(on1)CCCCCOc2ccc(cc2Cl)C3=NCCO3	2R07	2R07	DB08719	CHEMBL6444		C06489		W33
WGZ	5-{6-[(1-METHYLPIPERIDIN-4-YL)OXY]-1H-BENZIMIDAZOL-1-YL}-3-{(1R)-1-[2-(TRIFLUOROMETHYL)PHENYL]ETHOXY}THIOPHENE-2-CARBOXAMIDE	C27 H27 F3 N4 O3 S	65	544.59	C[C@H](c1ccccc1C(F)(F)F)Oc2cc(sc2C(=O)N)n3cnc4c3cc(cc4)OC5CCN(CC5)C	2XNM	2XNM		CHEMBL1615278				WGZ
WWZ	4-{[(4-FLUOROPHENYL)CARBAMOYL]AMINO}BENZENESULFONAMIDE	C13 H12 F N3 O3 S	33	309.32	c1cc(ccc1NC(=O)Nc2ccc(cc2)S(=O)(=O)N)F	3N4B	3N4B		CHEMBL1615281				WWZ
XD2	(2R)-2-[(1R)-1-{[(2R)-2-HYDROXY-2-PHENYLACETYL]AMINO}-2-OXOETHYL]-5-{[(1-METHYL-1H-TETRAZOL-5-YL)SULFANYL]METHYL}-3,6-DIHYDRO-2H-1,3-THIAZINE-4-CARBOXYLIC ACID	C18 H20 N6 O5 S2	51	464.52	Cn1c(nnn1)SCC2=C(N[C@H](SC2)[C@@H](C=O)NC(=O)[C@@H](c3ccccc3)O)C(=O)O	3N8S	3N8S						XD2
YEG	CYCLOPENTANOL	C5 H10 O	16	86.13	C1CCC(C1)O	3RS0	3RS0		CHEMBL288998		C02020		YEG
YHO	(1S,2S,3R,4R)-4-AMINOCYCLOPENTANE-1,2,3-TRIOL	C5 H11 N O3	20	133.15	C1[C@H]([C@H]([C@H]([C@H]1O)O)O)N	3DX1	3DX1		CHEMBL268037				YHO
Z77	1-[(6,7-DIMETHYL-2-OXO-1,2-DIHYDROQUINOLIN-3-YL)METHYL]-1-(2-HYDROXYETHYL)-3-(3-METHOXYPHENYL)THIOUREA	C22 H25 N3 O3 S	54	411.52	Cc1cc2c(cc1C)NC(=O)C(=C2)CN(CCO)C(=S)Nc3cccc(c3)OC	3LPF	3LPF						Z77
Z85	1-{4-[2-(BENZYLOXY)ETHYL]-1,3-THIAZOL-2-YL}-3-[3-TERT-BUTYL-1-(4-METHYLPHENYL)-1H-PYRAZOL-5-YL]UREA	C27 H31 N5 O2 S	66	489.63	Cc1ccc(cc1)n2c(cc(n2)C(C)(C)C)NC(=O)Nc3nc(cs3)CCOCc4ccccc4	3LFD	3LFD		CHEMBL1738944				Z85
ZO0	4-(4-METHYL-1,4-DIAZEPAN-1-YL)-2-(TRIFLUOROMETHYL)QUINAZOLINE	C15 H17 F3 N4	39	310.32	CN1CCCN(CC1)c2c3ccccc3nc(n2)C(F)(F)F	2WZ6	2WZ6						ZO0
ZX0	(3R)-1-[(4S)-AZEPAN-4-YLCARBAMOYL]-3-(SULFOAMINO)-L-PROLINE	C12 H22 N4 O6 S	45	350.39	C1C[C@@H](CCNC1)NC(=O)N2CC[C@H]([C@H]2C(=O)O)NS(=O)(=O)O	2WZX	2WZX						ZX0
MPD	(4S)-2-METHYL-2,4-PENTANEDIOL	C6 H14 O2	22	118.18	C[C@@H](CC(C)(C)O)O	1BF6,1BP2,1BYZ,1CXL,1D3C,1DLU,1DUV,1E6C,1EB8,1EM6,1EMS,1EO5,1EXV,1F07,1F0N,1F0P,1F1H,1F34,1F4N,1F52,1FZJ,1FZK,1FZM,1FZO,1FZV,1G4I,1G4Q,1GH4,1GO6,1H1I,1H1M,1H5W,1H6G,1H91,1HHU,1HX6,1I3G,1I4U,1I78,1I7J,1IK7,1ILD,1ILZ,1IM0,1IXY,1J2R,1J3H,1JI4,1JI5,1JLT,1JMO,1JRK,1JXM,1KBI,1KCL,1KPU,1KPV,1KW3,1KW6,1KWG,1KWK,1L3R,1LE6,1LE7,1LGC,1LK2,1LOJ,1LUQ,1M5R,1M5V,1M6K,1M9M,1M9Q,1MGO,1MKP,1MKQ,1MV8,1N7S,1N8K,1N92…	1BP2,1BYZ,1EB8,1EM6,1EMS,1EXV,1F07,1F34,1FZJ,1FZK,1FZM,1FZO,1FZV,1G4I,1G4Q,1GH4,1H1I,1H1M,1H5W,1H6G,1H91,1HX6,1I3G,1I4U,1I7J,1IK7,1IXY,1J3H,1JLT,1JMO,1JRK,1JXM,1KBI,1KPU,1KPV,1L3R,1LE6,1LE7,1LGC,1LK2,1LOJ,1M5R,1M5V,1M9M,1M9Q,1MGO,1MKP,1MKQ,1N7S,1N8K,1N92,1O3W,1OO0,1OSF,1P1R,1PUO,1PZN,1Q2W,1Q6S,1Q8D,1Q9B,1QV6,1QWN,1QWU,1QX1,1R33,1R34,1REU,1RFJ,1RPG,1S1P,1S1R,1S2P,1S44,1S95,1SFC,1SJX,1SRQ,1T60,1TB6…	DB03564					MPD
AKG	2-OXOGLUTARIC ACID	C5 H6 O5	16	146.1	C(CC(=O)O)C(=O)C(=O)O	1AIB,1BL5,1CW4,1DRT,1DRY,1DS1,1E5I,1EA0,1GP4,1GP5,1GQW,1GVG,1GY9,1H2L,1H2N,1HWY,1IKA,1LLW,1MDX,1MZF,1NX4,1NX8,1OFD,1OFE,1OII,1OIJ,1OIK,1OS7,1RXG,1UNB,1UOB,1YBA,2A1X,2BRT,2CJH,2FCT,2FCU,2FCV,2FD8,2FDF,2FDH,2FDI,2FDK,2GP5,2ILM,2IUW,2J9E,2JJH,2Q8C,2QFX,2QFY,2RDN,2RDQ,2VDC,2XGX,2XHK,2XKO,2XKP,2XUE,2XUL,2XZW,2Y0I,2YKX,2YU1,2ZE3,2ZTJ,2ZYF,3AL6,3AOW,3ATH,3BI3,3BIE,3BKZ,3BN1,3BU0,3BUC,3D8C,3DC1,3GJB,3GR9…	1GP4,1GP5,1H2L,1H2N,1HWY,1MZF,2A1X,2BRT,2GP5,2ILM,2IUW,2J9E,2Q8C,2QFX,2QFY,2XUE,2Y0I,2YU1,3AL6,3AOW,3ATH,3BU0,3BUC,3D8C,3DC1,3INM,3IVT,3IVU,3K3O,3KT7,3KV6,3KVA,3LDB,3OBZ,3OPT,3OUJ,3P3N,3P3P,3PUQ,3RZJ,3RZK,3S57,3S5A,3TA2,3THP,3THT,3U78,3UYJ,3V17	DB02926	CHEMBL1686		C00026	akg	AKG
ADN	ADENOSINE	C10 H13 N5 O4	32	267.24	c1nc(c2c(n1)n(cn2)[C@H]3[C@@H]([C@@H]([C@H](O3)CO)O)O)N	1BX4,1D4F,1DGM,1FMO,1HO5,1JDV,1JG2,1JG3,1LII,1LIK,1MRG,1MRJ,1MUO,1N3Z,1ODI,1PG2,1PK7,1Q97,1RMT,1UAY,1V8B,1VHW,1WU8,1XWF,1YI4,1Z37,2A8T,2AC7,2B82,2B8J,2C49,2DOJ,2EJF,2EJG,2EVA,2FQY,2GL0,2JC9,2KQD,2KQE,2OA1,2PGF,2PKM,2Q6K,2Q83,2W03,2X0P,2X1L,2YDO,2ZBU,2ZBV,2ZGW,3AXZ,3AY0,3CE6,3F8W,3FUU,3G1U,3GRV,3H9U,3KW2,3N58,3O0Q,3O1C,3O1X,3OI8,3OND,3QGZ,3QWU,3REQ,3U40,3UAW,3UAY,3UBO,3ZTV,4DT8,4DTA,4E3A	1BX4,1D4F,1DGM,1FMO,1JDV,1JG2,1JG3,1LII,1LIK,1MRG,1MRJ,1MUO,1N3Z,1Q97,1V8B,1WU8,1XWF,1YI4,1Z37,2A8T,2C49,2DOJ,2EJF,2EJG,2EVA,2GL0,2JC9,2KQD,2KQE,2PGF,2YDO,2ZGW,3AY0,3F8W,3G1U,3GRV,3H9U,3O1C,3O1X,3OND,3QGZ,3U40,4E3A	DB00640	CHEMBL477	D00045	C00212	adn	ADN
TAR	D(-)-TARTARIC ACID	C4 H6 O6	16	150.09	[C@H]([C@@H](C(=O)O)O)(C(=O)O)O	1CB7,1CCW,1EM2,1HVV,1JZ8,1KWN,1MZE,1RPA,1WQS,1YGY,2C1L,2CDQ,2DCY,2DD4,2DPT,2DW6,2EUA,2FP9,2G4Y,2HUB,2IHU,2OQN,2QKH,2QMD,2QMF,2QMG,2QP8,2RKU,2VI2,2Z3K,2Z3L,2Z3M,2Z3N,2Z3O,2Z3P,2ZYQ,3CIB,3CIC,3CID,3D42,3D4O,3HHW,3HST,3II0,3KL0,3KLO,3L0S,3L59,3L5B,3L5C,3L5D,3L5E,3L5F,3O4T,3O52,3OE2,3OPS,3P3B,3PQV,3PY6,3Q2B,3R0K,3R0U,3SN1,3TSD,3TY8,3V77,4AFZ,4F6X	1EM2,1HVV,1KWN,1MZE,1RPA,1WQS,2CDQ,2FP9,2G4Y,2HUB,2OQN,2QKH,2QMD,2QMF,2QMG,2QP8,2RKU,2VI2,3CIB,3CIC,3CID,3D42,3HHW,3II0,3L59,3L5B,3L5C,3L5D,3L5E,3L5F,3O4T,3PQV,3Q2B,4AFZ,4F6X		CHEMBL1200861		C02107	tartr-D	TAR
FUM	FUMARIC ACID	C4 H4 O4	12	116.07	C(=C/C(=O)O)\C(=O)O	1D4E,1E39,1GZ3,1GZ4,1JRX,1JRY,1JRZ,1KSS,1KSU,1LJ1,1M64,1P2E,1PJ2,1PJ3,1PJ4,1QCO,1QLB,1UXG,1UXH,1UXI,2B7R,2B7S,2BS2,2CGO,2E6D,2EEO,2PTQ,2VD6,3P4P,3R11,3SN0,3TQ0,3VRB,4APB	1GZ3,1GZ4,1PJ2,1PJ3,1PJ4,1QCO,2CGO,2E6D,2VD6,3TQ0,3VRB,4APB	DB04299	CHEMBL503160	D02308	C00122	fum	FUM
PRP	ALPHA-PHOSPHORIBOSYLPYROPHOSPHORIC ACID	C5 H13 O14 P3	35	390.07	C([C@@H]1[C@H]([C@H]([C@H](O1)O[P@@](=O)(O)OP(=O)(O)O)O)O)OP(=O)(O)O	1D6N,1FSG,1I0I,1I0L,1I13,1I14,1JLS,1KGZ,1L1R,1LH0,1OPR,1P18,1TC2,1VST,1Z7N,1ZN7,1ZVW,1ZXY,1ZYK,2E5C,2PS1,3C2F,3C2V,3DKJ,3DKL,3G6W,3GBR,3OSC,3QQS,3QS8,3QSA	1D6N,1FSG,1I0I,1I0L,1I13,1I14,1JLS,1L1R,1P18,1TC2,1VST,1ZN7,1ZXY,1ZYK,2E5C,2PS1,3C2F,3C2V,3DKJ,3DKL,3G6W,3GBR,3QSA	DB01632			C00119	prpp	PRP
IDS	2-O-SULFO-ALPHA-L-IDOPYRANURONIC ACID	C6 H10 O10 S	27	274.2	[C@@H]1([C@@H]([C@@H](O[C@H]([C@@H]1OS(=O)(=O)O)O)C(=O)O)O)O	1AXM,1BFB,1BFC,1E0O,1FQ9,1G5N,1GMN,1GMO,1HPN,1QQP,1RID,1T8U,1XMN,1XT3,1ZBA,2AXM,2ERM,2HYU,2HYV,2VRA,3B9F,3DY0,3INA,3MKP,3OAE,3OFL,3OJV,3QMK,3UAN,4DY0	1AXM,1BFB,1BFC,1E0O,1FQ9,1G5N,1GMN,1GMO,1HPN,1QQP,1RID,1T8U,1XMN,1XT3,1ZBA,2AXM,2ERM,2HYU,2HYV,2VRA,3B9F,3DY0,3MKP,3OAE,3OFL,3OJV,3QMK,3UAN,4DY0				C03126		IDS
CHT	CHOLINE ION	C5 H14 N O 1	21	104.17	C[N+](C)(C)CCO	1GVM,1H8G,1HCX,1OBA,1P0M,2FY3,2HA3,2REG,2V04,2V05,2VYU,2WW5,2WWC,2WWD,2X8M,2X8O,2X8P,3C5I,3P03,3PPQ,3R6U,4AGA,4DOJ	1OBA,1P0M,2FY3,2HA3,3C5I,4AGA,4DOJ	DB00122	CHEMBL920	D07690	C00114	chol	CHT				CHEMBL673729
CP	PHOSPHORIC ACID MONO(FORMAMIDE)ESTER	C H4 N O5 P	12	141.02	C(=O)(N)OP(=O)(O)O	1C9Y,1EP9,1FVO,1ZA2,2AIR,2FG7,2G7M,2I6U,3KZM,3KZO,3L02,3L04,3L05,3L06,3MJM,3R7F,3VEO,3VES,3VET,3VEZ,3VF2,3VF4	1C9Y,1EP9,1FVO,3VF4		CHEMBL369105		C00169	cbp	CP
UQ2	UBIQUINONE-2	C19 H26 O4	49	318.41	CC1=C(C(=O)C(=C(C1=O)OC)OC)C\C=C(/C)\CCC=C(C)C	1NEK,1NTZ,1R2C,1SQQ,1SQV,1SQX,2K74,2PRC,2QJY,2UWS,2UWT,2UWU,2UWV,2UWW,2UX3,2UX4,2UX5,2UXJ,2UXK,2UXL,2UXM	1NTZ,1SQQ,1SQV,1SQX,2UXM	DB08690			C00399		UQ2
BES	2-(3-AMINO-2-HYDROXY-4-PHENYL-BUTYRYLAMINO)-4-METHYL-PENTANOIC ACID	C16 H24 N2 O4	46	308.38	CC(C)C[C@@H](C(=O)O)NC(=O)[C@H]([C@@H](Cc1ccccc1)N)O	1GW6,1HS6,1TXR,1XRY,2DQM,2EK9,2HPT,2XQ0,2YD0,2ZOF,2ZOG,3EBH,3FTX,3FUE,3FUF,3FUH,3H8G,3KR4,3MDJ	1GW6,1HS6,2XQ0,2YD0,2ZOF,2ZOG,3EBH,3FTX,3FUE,3FUF,3FUH,3KR4,3MDJ		CHEMBL29292				BES
LMR	(2S)-2-HYDROXYBUTANEDIOIC ACID	C4 H6 O5	15	134.09	C([C@@H](C(=O)O)O)C(=O)O	1CSC,2W98,2WQP,2XHH,2YFA,3CSC,3ES7,3ES8,3MJS,3QF3,3RAC,3RF1,3RGL,3RRP,3SW5,3TAV,4ADL,4AG2,4ELC	1CSC,2W98,3CSC,4AG2,4ELC				C00149	mal-L	LMR
SEP	PHOSPHOSERINE	C3 H8 N O6 P	19	185.07	C([C@@H](C(=O)O)N)OP(=O)(O)O	1L7P,2DU3,2DU5,2DU6,2JG8,3AJ4,3BEG,3GP3,3HL2,3VSC,4A6F	1L7P,2DU3,2DU5,2DU6,2JG8,3AJ4,3BEG,3HL2,3VSC,4A6F	DB04522	CHEMBL284377		C01005	pser-L	SEP
D5M	2'-DEOXYADENOSINE-5'-MONOPHOSPHATE	C10 H14 N5 O6 P	36	331.22	c1nc(c2c(n1)n(cn2)[C@H]3C[C@@H]([C@H](O3)COP(=O)(O)O)O)N	1Z1C,2D7G,2G8G,2IOC,2PAU,2QRO,3KIC,3KIE,3QTB,3SZ4	1Z1C,2G8G,2IOC,2QRO,3KIC,3KIE,3QTB,3SZ4		CHEMBL1206239		C00360	damp	D5M
GNG	2'-DEOXY-GUANOSINE	C10 H13 N5 O4	32	267.24	c1nc2c(n1[C@H]3C[C@@H]([C@H](O3)CO)O)NC(=NC2=O)N	2A8G,2ZI7,3DS7,3IOM,3SKI,3SKL,3SKR,3SKT,3SKW	2A8G,2ZI7,3DS7,3SKI,3SKL,3SKR,3SKT,3SKW		CHEMBL68908		C00330	dgsn	GNG
FAR	FARNESYL	C15 H26	41	206.37	C\C=C(/C)\CC\C=C(/C)\CCC=C(C)C	1A0R,1KZO,1KZP,1LTX,2H6F,2H6H,3Q79,3T5G,3T5I	1A0R,1KZO,1KZP,1LTX,2H6F,2H6H,3Q79,3T5G,3T5I	DB07752					FAR
GAR	GLYCINAMIDE RIBONUCLEOTIDE	C7 H13 N2 O8 P -2	31	284.16	C([C@@H]1[C@H]([C@H]([C@@H](O1)NC(=O)CN)O)O)OP(=O)([O-])[O-]	1C2T,1C3E,1CDE,1EZ1,1KJ8,1MEN,1RBY	1MEN,1RBY				C03838	gar	GAR
TAU	2-AMINOETHANESULFONIC ACID	C2 H7 N O3 S	14	125.14	C(CS(=O)(=O)O)N	1GQW,1GY9,1OS7,1OTJ,2BJF,2BZ1,3V39	3V39	DB01956	CHEMBL239243	D00047	C00245	taur	TAU
O09	(E)-2-(4-CARBAMIMIDOYLBENZYLIDENEAMINOOXY)ACETIC ACID	C10 H11 N3 O3	27	221.21	[H]/N=C(/c1ccc(cc1)/C=N/OCC(=O)O)\N	3A7X,3A82,3A84,3A85,3A86,3A8C,3A8D	3A7X,3A82,3A84,3A85,3A86,3A8C,3A8D						O09
ROL	ROLIPRAM	C16 H21 N O3	41	275.35	COc1ccc(cc1OC2CCCC2)[C@H]3CC(=O)NC3	1OYN,1Q9M,1RO6,1TBB,1XMY,1XN0,3G4K	1OYN,1Q9M,1RO6,1TBB,1XMY,1XN0,3G4K	DB04149	CHEMBL430893				ROL
SB2	4-[5-(4-FLUORO-PHENYL)-2-(4-METHANESULFINYL-PHENYL)-3H-IMIDAZOL-4-YL]-PYRIDINE	C21 H16 F N3 O S	43	377.43	C[S@](=O)c1ccc(cc1)c2[nH]c(c(n2)c3ccc(cc3)F)c4ccncc4	1A9U,1PME,2EWA,3GCP,3MPA,3OBG,3ZS5	1A9U,1PME,2EWA,3GCP,3MPA,3OBG,3ZS5						SB2
COI	2-OXO-4-METHYLPENTANOIC ACID	C6 H10 O3	19	130.14	CC(C)CC(=O)C(=O)O	1DXY,1HJF,1QS0,1UMD,2HDK,3HPS	2HDK,3HPS	DB03229	CHEMBL445647		C00233	4mop	COI
GDL	2-ACETAMIDO-2-DEOXY-D-GLUCONO-1,5-LACTONE	C8 H13 N O6	28	219.19	CC(=O)N[C@@H]1[C@H]([C@@H]([C@H](OC1=O)CO)O)O	1O7A,1UR8,1UR9,2XSB,3KIF,3KIH	1O7A,3KIH	DB02813					GDL
LAB	LATRUNCULIN B	C20 H29 N O5 S	56	395.51	C[C@H]\1CC[C@@H]2C[C@H](C[C@@](O2)([C@@H]3CSC(=O)N3)O)OC(=O)\C=C(/CC\C=C1)\C	2Q0U,2V51,2V52,2YJE,2YJF,3MN5	2Q0U,2V51,2V52,2YJE,2YJF,3MN5	DB08080	CHEMBL411879				LAB
NDS	ETHYL DIMETHYL AMMONIO PROPANE SULFONATE	C7 H17 N O3 S	29	195.28	CC[N+](C)(C)CCCS(=O)(=O)[O-]	1TCV,1U3C,1U3D,2NP5,2V42,3IJC	1TCV,1U3C,1U3D,3IJC	DB02618					NDS
TLO	5'-O-[(S)-HYDROXY{[(S)-HYDROXY(PHENOXY)PHOSPHORYL]OXY}PHOSPHORYL]THYMIDINE	C16 H20 N2 O11 P2	51	478.29	CC1=CN(C(=O)NC1=O)[C@H]2C[C@@H]([C@H](O2)CO[P@](=O)(O)O[P@@](=O)(O)Oc3ccccc3)O	3PFG,3RC1,3RC2,3RC7,3RC9,3RCB	3RCB						TLO
3PL	3-PHENYLPROPANAL	C9 H10 O	20	134.18	c1ccc(cc1)CCC=O	1Y3G,2XAH,2XCG,2XFO,2XFU	2XAH,2XCG,2XFO,2XFU		CHEMBL440161				3PL
ARE	ACARBOSE DERIVED PENTASACCHARIDE	C31 H53 N O23	108	807.75	C[C@@H]1[C@H]([C@@H]([C@H]([C@H](O1)O[C@@H]2[C@H](O[C@@H]([C@@H]([C@H]2O)O)O)CO)O)O)N[C@H]3C=C([C@H]([C@@H]([C@H]3O)O)O[C@@H]4[C@@H]([C@H]([C@@H]([C@H](O4)CO)O[C@@H]5[C@@H]([C@H]([C@@H]([C@H](O5)CO)O)O)O)O)O)CO	1XD0,1XH2,3A6O,3BAJ,3BAY	1XD0,1XH2,3BAJ,3BAY						ARE
CXE	PENTAETHYLENE GLYCOL MONODECYL ETHER	C20 H42 O6	68	378.55	CCCCCCCCCCOCCOCCOCCOCCOCCO	1P4T,1UYN,1UYO,2ERV,3FID	3FID						CXE
PCZ	(2R)-2-[(1R)-1-{[(2Z)-2-(2-AMINO-1,3-THIAZOL-4-YL)-2-(METHOXYIMINO)ACETYL]AMINO}-2-OXOETHYL]-5-METHYLIDENE-5,6-DIHYDRO-2H-1,3-THIAZINE-4-CARBOXYLIC ACID	C14 H15 N5 O5 S2	41	413.42	CO/N=C(/c1csc(n1)N)\C(=O)N[C@H](C=O)[C@@H]2N=C(C(=C)CS2)C(=O)O	2C5W,2ZQA,3IXH,3M2K,3SH9	3SH9						PCZ
TLM	THIOLACTOMYCIN	C11 H14 O2 S	28	210.29	CC1=C([C@@](SC1=O)(C)\C=C(/C)\C=C)O	1FJ4,2VB8,2WGE,2WGG	2WGG	DB04302	CHEMBL399043		C11165		TLM		b1091;b1095;b2323	b1091;b1095;b2323	CHEMBL858887
DC	2'-DEOXYCYTIDINE-5'-MONOPHOSPHATE	C9 H14 N3 O7 P	34	307.2	C1[C@@H]([C@H](O[C@H]1N2C=CC(=NC2=O)N)COP(=O)(O)O)O	1P3X,1PFI,1RB8,2FEO	1P3X,1PFI,1RB8,2FEO		CHEMBL374699		C00239	dcmp	DC
5CA	5'-O-(N-(L-CYSTEINYL)-SULFAMOYL)ADENOSINE	C13 H19 N7 O7 S2	48	449.46	c1nc(c2c(n1)n(cn2)[C@H]3[C@@H]([C@@H]([C@H](O3)COS(=O)(=O)NC(=O)[C@H](CS)N)O)O)N	1NJ1,2I4N,2Z0X,3C8Z	1NJ1,3C8Z		CHEMBL1163074				5CA
CNI	7-NITRO-2,3-DIOXO-2,3-DIHYDROQUINOXALINE-6-CARBONITRILE	C9 H2 N4 O4	19	230.14	C1=C(C(=CC2=NC(=O)C(=O)N=C21)[N+](=O)[O-])C#N	3B7D,3T9U,3T9V,4F1Y	3B7D,3T9U,3T9V,4F1Y		CHEMBL9790				CNI
HBQ	ISOPROPYL (2S)-2-ETHYL-7-FLUORO-3-OXO-3,4-DIHYDROQUINOXALINE-1(2H)-CARBOXYLATE	C14 H17 F N2 O3	37	280.3	CC[C@H]1C(=O)Nc2ccc(cc2N1C(=O)OC(C)C)F	2OPP,2OPQ,2OPR,2OPS	2OPP,2OPQ,2OPR,2OPS	DB07884	CHEMBL301370				HBQ
KDH	(2R,3R)-5,7-DIHYDROXY-2-(3,4,5-TRIHYDROXYPHENYL)-3,4-DIHYDRO-2H-CHROMEN-3-YL 3,4,5-TRIHYDROXYBENZOATE	C22 H18 O11	51	458.38	c1c(cc(c(c1O)O)O)[C@@H]2[C@@H](Cc3c(cc(cc3O2)O)O)OC(=O)c4cc(c(c(c4)O)O)O	2KDH,3NG5,3OOB,4AWM	2KDH,3NG5,3OOB,4AWM		CHEMBL297453		C09731		KDH		b1288	b1288	CHEMBL924940
NG6	N-ACETYL-D-GALACTOSAMINE 6-SULFATE	C8 H15 N O9 S	34	301.27	CC(=O)N[C@@H]1[C@H]([C@H]([C@H](O[C@H]1O)COS(=O)(=O)O)O)O	1HMW,1OJN,1OJP,3ANK	3ANK	DB02186			C04255		NG6
OXQ	4-HYDROXY-1,2,5-OXADIAZOLE-3-CARBOXYLIC ACID	C3 H2 N2 O4	11	130.06	c1(c(non1)O)C(=O)O	1T24,1T2F,3CZM,3OM9	1T24,1T2F,3CZM,3OM9	DB02401					OXQ
TBE	TAZOBACTAM INTERMEDIATE	C10 H14 N4 O5 S	34	302.3	C[C@](Cn1ccnn1)([C@H](C(=O)O)N\C=C/C=O)S(=O)=O	1TDG,1VM1,2H10,3NIA	3NIA						TBE
UC1	2-METHYL-FURAN-3-CARBOTHIOIC ACID [4-CHLORO-3-(3-METHYL-BUT-2-ENYLOXY)-PHENYL]-AMIDE	C17 H18 CL N O2 S	40	335.85	Cc1c(cco1)C(=S)Nc2ccc(c(c2)OCC=C(C)C)Cl	1JLG,1RT4,1S1T,1S1W	1JLG,1RT4,1S1T,1S1W	DB08679	CHEMBL54893				UC1
HPY	4-HYDROXY-3,4-DIHYDRO-1H-PYRIMIDIN-2-ONE	C4 H6 N2 O2	14	114.1	C1=CNC(=O)N[C@H]1O	1K70,1P6O,2O3K	1P6O,2O3K						HPY
4NP	4-NITROPHENYL PHOSPHATE	C6 H6 N O6 P	20	219.09	c1cc(ccc1[N+](=O)[O-])OP(=O)(O)O	1D1Q,1VE7,2I6P	1D1Q,1VE7,2I6P	DB04214	CHEMBL24231		C03360		4NP
DFU	(2S,3R,4S,5R)-2-METHYLPIPERIDINE-3,4,5-TRIOL	C6 H13 N O3	23	147.17	C[C@H]1[C@H]([C@H]([C@@H](CN1)O)O)O	2EAC,2XIB,3UES	3UES		CHEMBL314772				DFU
DGJ	(2R,3S,4R,5S)-2-(HYDROXYMETHYL)PIPERIDINE-3,4,5-TRIOL	C6 H13 N O4	24	163.17	C1[C@@H]([C@H]([C@H]([C@H](N1)CO)O)O)O	3S5Y,3THD,3TV8	3S5Y,3THD,3TV8		CHEMBL110458				DGJ
DXX	METHYLMALONIC ACID	C4 H6 O4	14	118.09	CC(C(=O)O)C(=O)O	1CW8,1CWZ,1ON3	1CW8,1CWZ,1ON3	DB04183	CHEMBL1232416		C02170		DXX
HNM	1-(6-HYDROXYPYRIDIN-3-YL)-4-(METHYLAMINO)BUTAN-1-ONE	C10 H14 N2 O2	28	194.23	CNCCCC(=O)c1ccc(nc1)O	3NH3,3NHO,3NK0	3NK0				C01297		HNM
J78	(METHYLPYRIDAZINE PIPERIDINE PROPYLOXYPHENYL)ETHYLACETATE	C22 H29 N3 O3	57	383.49	CCOC(=O)c1ccc(cc1)OCCCC2CCN(CC2)c3ccc(nn3)C	1VBA,1VBD,1VBE	1VBA,1VBD,1VBE	DB08013					J78
JAN	6-[(S)-AMINO(4-CHLOROPHENYL)(1-METHYL-1H-IMIDAZOL-5-YL)METHYL]-4-(3-CHLOROPHENYL)-1-METHYLQUINOLIN-2(1H)-ONE	C27 H22 CL2 N4 O	56	489.4	Cn1cncc1[C@@](c2ccc(cc2)Cl)(c3ccc4c(c3)C(=CC(=O)N4C)c5cccc(c5)Cl)N	1SA4,1X81,3SFX	1SA4,1X81,3SFX		CHEMBL289228	D03720			JAN
MLY	N-DIMETHYL-LYSINE	C8 H18 N2 O2	30	174.24	CN(C)CCCC[C@@H](C(=O)O)N	2R58,2RHU,2RHX	2R58,2RHU,2RHX						MLY
OPB	4-BUTYL-1-(4-HYDROXYPHENYL)-2-PHENYLPYRAZOLIDINE-3,5-DIONE	C19 H20 N2 O3	44	324.38	CCCC[C@H]1C(=O)N(N(C1=O)c2ccc(cc2)O)c3ccccc3	1Q7A,2BXB,2BXO	1Q7A,2BXB,2BXO		CHEMBL1235001				OPB
P1A	2,3,14,20,22-PENTAHYDROXYCHOLEST-7-EN-6-ONE	C27 H44 O6	77	464.64	CC(C)CC[C@H]([C@@](C)([C@H]1CC[C@@]2([C@@]1(CC[C@H]3C2=CC(=O)[C@H]4[C@@]3(C[C@@H]([C@@H](C4)O)O)C)C)O)O)O	1R1K,1Z5X,2NXX	1R1K,1Z5X,2NXX		CHEMBL549789		C08835		P1A
TPX	(2S,3S)-3-FORMYL-2-({[(4-METHYLPHENYL)SULFONYL]AMINO}METHYL)PENTANOIC ACID	C14 H19 N O5 S	40	313.37	CC[C@H](C=O)[C@@H](CNS(=O)(=O)c1ccc(cc1)C)C(=O)O	1E34,1E35,1QGF	1E34,1E35,1QGF	DB08640					TPX
VIT	VITAMIN E	C29 H50 O2	81	430.71	Cc1c(c2c(c(c1O)C)CC[C@](O2)(C)CCC[C@@H](C)CCC[C@@H](C)CCCC(C)C)C	1KPM,3CXI,3CYL	1KPM,3CXI,3CYL						VIT
MAU	N-METHYL KIRROMYCIN	C44 H62 N2 O12	120	810.98	CC[C@H](C(=O)NC\C=C\C=C(/C)\[C@H]([C@@H](C)[C@H]1[C@H]([C@H]([C@H](O1)\C=C\C=C\C=C(/C)\C(=O)C2=C(C=CN(C2=O)C)O)O)O)OC)[C@@]3([C@@H]([C@@H](C([C@@H](O3)\C=C\C=C/C)(C)C)O)O)O	1HA3,3FIC	3FIC						MAU
DUC	DIHYDROPYRIMIDINE-2,4(1H,3H)-DIONE	C4 H6 N2 O2	14	114.1	C1CNC(=O)NC1=O	1UAQ,2FVK	1UAQ,2FVK	DB01849			C00429	56dura	DUC
03P	N-{2-[4-({3-CHLORO-4-[3-(TRIFLUOROMETHYL)PHENOXY]PHENYL}AMINO)-5H-PYRROLO[3,2-D]PYRIMIDIN-5-YL]ETHYL}-3-HYDROXY-3-METHYLBUTANAMIDE	C26 H25 CL F3 N5 O3	63	547.96	CC(C)(CC(=O)NCCn1ccc2c1c(ncn2)Nc3ccc(c(c3)Cl)Oc4cccc(c4)C(F)(F)F)O	3POZ,3RCD	3POZ,3RCD		CHEMBL1614725				03P
12D	2',3'-O-[(1R,6R)-2,4,6-TRINITROCYCLOHEXA-2,4-DIENE-1,1-DIYL]ADENOSINE 5'-(TRIHYDROGEN DIPHOSPHATE)	C16 H16 N8 O16 P2	58	638.29	c1nc(c2c(n1)n(cn2)[C@H]3[C@H]4[C@@H]([C@H](O3)CO[P@](=O)(O)OP(=O)(O)O)O[C@@]5(O4)[C@@H](C=C(C=C5[N+](=O)[O-])[N+](=O)[O-])[N+](=O)[O-])N	3AR6,3B5J	3AR6,3B5J						12D
18C	N-((E,2S,3R)-1,3-DIHYDROXYOCTADEC-4-EN-2-YL)STEARAMIDE	C36 H71 N O3	111	565.96	CCCCCCCCCCCCCCCCCC(=O)N[C@@H](CO)[C@@H](\C=C\CCCCCCCCCCCCC)O	2E3Q,2E3R	2E3Q,2E3R						18C
51P	5-[(1Z)-2-(2-METHOXYPHENYL)PROP-1-EN-1-YL]FURO[2,3-D]PYRIMIDINE-2,4-DIAMINE	C16 H16 N4 O2	38	296.33	C/C(=C/c1coc2c1c(nc(n2)N)N)/c3ccccc3OC	3GYF,3K45	3GYF,3K45		CHEMBL606039				51P
7YG	3-AMINO-6-(4-{[2-(DIMETHYLAMINO)ETHYL]SULFAMOYL}PHENYL)-N-PYRIDIN-3-YLPYRAZINE-2-CARBOXAMIDE	C20 H23 N7 O3 S	54	441.51	CN(C)CCNS(=O)(=O)c1ccc(cc1)c2cnc(c(n2)C(=O)Nc3cccnc3)N	4ACC,4ACM	4ACC,4ACM						7YG
ANJ	(2R,3S,6S,7R,8R)-3-{[3-(FORMYLAMINO)-2-HYDROXYBENZOYL]AMINO}-8-HEXYL-2,6-DIMETHYL-4,9-DIOXO-1,5-DIOXONAN-7-YL (2S)-2-METHYLBUTANOATE	C28 H40 N2 O9	79	548.63	CCCCCC[C@@H]1[C@H]([C@@H](OC(=O)[C@H]([C@H](OC1=O)C)NC(=O)c2cccc(c2O)NC=O)C)OC(=O)[C@@H](C)CC	2QJK,2QJP	2QJP						ANJ
DFB	2,3-DIFLUOROBENZYL ALCOHOL	C7 H6 F2 O	16	144.12	c1cc(c(c(c1)F)F)CO	1MG0,1QV7	1MG0,1QV7	DB04312	CHEMBL1232182				DFB
DFD	DECYL FORMATE	C11 H22 O2	35	186.29	CCCCCCCCCCOC=O	2QNY,2QNZ	2QNZ	DB07650					DFD
DXL	D-XYLARIC ACID	C5 H8 O7	20	180.11	[C@@H](C([C@@H](C(=O)O)O)O)(C(=O)O)O	3OZM,3OZY	3OZY						DXL
EPJ	EPIBATIDINE	C11 H13 CL N2	27	208.69	c1cc(ncc1[C@H]2C[C@@H]3CC[C@H]2N3)Cl	2BYQ,3SQ6	2BYQ,3SQ6	DB07720	CHEMBL298826				EPJ
FCR	ALPHA,ALPHA,ALPHA-TRIFLUORO-P-CRESOL	C7 H5 F3 O	16	162.11	c1cc(ccc1C(F)(F)F)O	1E0Y,1E8G	1E0Y,1E8G	DB03610	CHEMBL539165				FCR
GAU	(4S)-4-AMINO-5-HYDROXYPENTANOIC ACID	C5 H11 N O3	20	133.15	C(CC(=O)O)[C@@H](CO)N	2CV1,2DXI	2DXI						GAU
KDB	3,4,5-TRIDEOXY-ALPHA-D-ERYTHRO-OCT-3-EN-2-ULOPYRANOSONIC ACID	C8 H12 O6	26	204.18	C1C=C[C@@](O[C@@H]1[C@@H](CO)O)(C(=O)O)O	2R1W,3BPC	2R1W,3BPC						KDB
KKK	1-ACETYL-4-(4-{[(2R,4S)-2-(2,4-DICHLOROPHENYL)-2-(1H-IMIDAZOL-1-YLMETHYL)-1,3-DIOXOLAN-4-YL]METHOXY}PHENYL)PIPERAZINE	C26 H28 CL2 N4 O4	64	531.44	CC(=O)N1CCN(CC1)c2ccc(cc2)OC[C@H]3CO[C@](O3)(Cn4ccnc4)c5ccc(cc5Cl)Cl	3LD6,3OZW	3LD6,3OZW		CHEMBL75				KKK		b4150		CHEMBL1772143
KN1	4-[1-ALLYL-7-(TRIFLUOROMETHYL)-1H-INDAZOL-3-YL]BENZENE-1,3-DIOL	C17 H13 F3 N2 O2	37	334.3	C=CCn1c2c(cccc2C(F)(F)F)c(n1)c3ccc(cc3O)O	2QZO,3OS9	2QZO,3OS9	DB08047	CHEMBL222501				KN1
MPB	4-HYDROXY-BENZOIC ACID METHYL ESTER	C8 H8 O3	19	152.15	COC(=O)c1ccc(cc1)O	2VK0,3MTH	2VK0,3MTH		CHEMBL325372	D01400			MPB				CHEMBL938101
PA2	PAROMOMYCIN (RING 2)	C6 H14 N2 O2	24	146.19	C1[C@@H](C[C@@H]([C@H]([C@@H]1N)O)O)N	1O9M,1PBR	1PBR						PA2
PIL	3-(CYCLOPENTYLOXY)-N-(3,5-DICHLOROPYRIDIN-4-YL)-4-METHOXYBENZAMIDE	C18 H18 CL2 N2 O3	43	381.26	COc1ccc(cc1OC2CCCC2)C(=O)Nc3c(cncc3Cl)Cl	1XM4,1XON	1XM4,1XON	DB01791	CHEMBL42126	D05474			PIL
PME	N-L-ALPHA-ASPARTYL L-PHENYLALANINE 1-METHYL ESTER	C14 H18 N2 O5	39	294.31	COC(=O)[C@H](Cc1ccccc1)NC(=O)[C@H](CC(=O)O)N	1A8J,3MGC	1A8J,3MGC	DB00168	CHEMBL171679				PME
PML	PIMELIC ACID	C7 H12 O4	23	160.17	C(CCC(=O)O)CCC(=O)O	1KGT,4DJJ	4DJJ	DB01856			C02656		PML
POG	(20S)-2,5,8,11,14,17-HEXAMETHYL-3,6,9,12,15,18-HEXAOXAHENICOSANE-1,20-DIOL	C21 H44 O8	73	424.57	C[C@H](CO)OC[C@@H](C)OC[C@@H](C)OC[C@@H](C)OC[C@@H](C)OC[C@H](C)OC[C@@H](C)O	1WOZ,3T6A	1WOZ,3T6A						POG
PP6	METHYL[CYCLO-7[(2R)-((N-VALYL)AMINO)-2-(HYDROXYL-(1S)-1-METHYLOXYCARBONYL-2-PHENYLETHOXY)PHOSPHINYLOXY-ETHYL]-1-NAPHTHALENEACETAMIDE]	C29 H32 N2 O7 P -1	71	551.55	CC(C)[C@H]1C(=O)N[C@@H](Cc2ccc3cccc(c3c2)CC(=O)N1)[P@@](=O)([O-])O[C@@H](Cc4ccccc4)C(=O)OC	2WEA,2WED	2WEA,2WED						PP6
QV7	3-HYDROXY-4-[(E)-{2-SULFO-4-[(E)-(4-SULFOPHENYL)DIAZENYL]PHENYL}DIAZENYL]NAPHTHALENE-2,7-DISULFONIC ACID	C22 H16 N4 O13 S4	59	672.63	c1cc(ccc1/N=N/c2ccc(c(c2)S(=O)(=O)O)/N=N/c3c4ccc(cc4cc(c3O)S(=O)(=O)O)S(=O)(=O)O)S(=O)(=O)O	3QV7,3QV9	3QV7,3QV9						QV7
RWF	R-WARFARIN	C19 H16 O4	39	308.33	CC(=O)C[C@H](c1ccccc1)C2=C(c3ccccc3OC2=O)O	1H9Z,2BXD	1H9Z,2BXD		CHEMBL251073				RWF
S55	METHYL (2S,3R,4S)-3-ETHYL-2-(BETA-D-GLUCOPYRANOSYLOXY)-4-[(1S)-2,3,4,9-TETRAHYDRO-1H-BETA-CARBOLIN-1-YLMETHYL]-3,4-DIHYDRO-2H-PYRAN-5-CARBOXYLATE	C27 H36 N2 O9	74	532.59	CC[C@@H]1[C@@H](C(=CO[C@H]1O[C@H]2[C@@H]([C@H]([C@@H]([C@H](O2)CO)O)O)O)C(=O)OC)C[C@H]3c4c(c5ccccc5[nH]4)CCN3	2JF6,2V91	2JF6,2V91						S55
TOR	[(3AS,5AR,8AR,8BS)-2,2,7,7-TETRAMETHYLTETRAHYDRO-3AH-BIS[1,3]DIOXOLO[4,5-B:4',5'-D]PYRAN-3A-YL]METHYL SULFAMATE	C12 H21 N O8 S	43	339.36	CC1(O[C@@H]2CO[C@@]3([C@H]([C@@H]2O1)OC(O3)(C)C)COS(=O)(=O)N)C	3HKU,3LXE	3HKU,3LXE	DB00273	CHEMBL220492	D00537	C07502		TOR
FPM	(5R,6S)-6-(1-HYDROXYETHYL)-7-OXO-3-[(2R)-OXOLAN-2-YL]-4-THIA-1-AZABICYCLO[3.2.0]HEPT-2-ENE-2-CARBOXYLIC ACID	C12 H15 N O5 S	34	285.31	C[C@H]([C@@H]1[C@@H]2N(C1=O)C(=C(S2)[C@H]3CCCO3)C(=O)O)O	3BFF	3BFF		CHEMBL556262				FPM	penem	b0635	b0635	CHEMBL1654473
3AL	1-[(4S)-2,5-DIOXOIMIDAZOLIDIN-4-YL]UREA	C4 H6 N4 O3	17	158.12	[C@H]1(C(=O)NC(=O)N1)NC(=O)N	2Q37	2Q37		CHEMBL1230080		C02350	alltn	3AL
GAE	D-GALACTARIC ACID	C6 H10 O8	24	210.14	[C@H]([C@H]([C@@H](C(=O)O)O)O)([C@H](C(=O)O)O)O	3HPF	3HPF					galct-D	GAE
MLB	6-O-ALPHA-D-GALACTOPYRANOSYL-ALPHA-D-GLUCOPYRANOSE	C12 H22 O11	45	342.3	C([C@@H]1[C@@H]([C@@H]([C@H]([C@H](O1)OC[C@@H]2[C@H]([C@@H]([C@H]([C@H](O2)O)O)O)O)O)O)O)O	3ALT	3ALT					melib	MLB
X15	1,3-BISPHOSPHOGLYCERIC ACID	C3 H8 O10 P2	23	266.04	C([C@H](C(=O)OP(=O)(O)O)O)OP(=O)(O)O	2X15	2X15				C00236	13dpg	X15
00P	(5S)-N-[(TRANS-4-AMINOCYCLOHEXYL)METHYL]-1,3-DIOXO-2-[2-(PHENYLSULFONYL)ETHYL]-2,3,5,8-TETRAHYDRO-1H-[1,2,4]TRIAZOLO[1,2-A]PYRIDAZINE-5-CARBOXAMIDE	C22 H29 N5 O5 S	62	475.56	c1ccc(cc1)S(=O)(=O)CCN2C(=O)N3CC=C[C@H](N3C2=O)C(=O)NCC4CCC(CC4)N	1D9I	1D9I						00P
077	(3S)-5-BIPHENYL-4-YL-3-HYDROXYPENTANOIC ACID	C17 H18 O3	38	270.33	c1ccc(cc1)c2ccc(cc2)CC[C@@H](CC(=O)O)O	2WO8	2WO8						077
0C2	(3S)-6-(2,5-DIFLUOROBENZYL)-3-METHYL-N-(METHYLSULFONYL)-8-(2-OXO-1,2-DIHYDROPYRIDIN-3-YL)-3,6-DIHYDRO-2H-FURO[2,3-E]INDOLE-7-CARBOXAMIDE	C25 H21 F2 N3 O5 S	57	513.52	C[C@@H]1COc2c1ccc3c2c(c(n3Cc4cc(ccc4F)F)C(=O)NS(=O)(=O)C)C5=CC=CNC5=O	3UPI	3UPI						0C2
0FU	2,5,6-TRIAMINOPYRIMIDIN-4-OL	C4 H7 N5 O	17	141.13	c1(c(nc(nc1O)N)N)N	3V0R	3V0R		CHEMBL2151965				0FU
0HD	1-(1H-INDAZOL-5-YL)-3-(2-PHENYLETHYL)UREA	C16 H16 N4 O	37	280.33	c1ccc(cc1)CCNC(=O)Nc2ccc3c(c2)cn[nH]3	3V8S	3V8S		CHEMBL2023154				0HD
0HV	3-[(4-NITRONAPHTHALEN-1-YL)AMINO]BENZOIC ACID	C17 H12 N2 O4	35	308.29	c1ccc2c(c1)c(ccc2[N+](=O)[O-])Nc3cccc(c3)C(=O)O	4DBS	4DBS		CHEMBL2023820				0HV
0J4	(2R)-2-(7-AMINO-4,5-DIOXO-1,4,5,6-TETRAHYDROPYRIMIDO[4,5-C]PYRIDAZIN-3-YL)PROPANOIC ACID	C9 H9 N5 O4	27	251.2	C[C@H](C1=NNC2=C(C1=O)C(=O)NC(=N2)N)C(=O)O	4DAF	4DAF						0J4
0L7	2-AMINO-5-(5-AMINOPENT-1-YN-1-YL)-7-{2-DEOXY-5-O-[(S)-HYDROXY{[(S)-HYDROXY(PHOSPHONOOXY)PHOSPHORYL]OXY}PHOSPHORYL]-BETA-D-ERYTHRO-PENTOFURANOSYL}-3,7-DIHYDRO-4H-PYRROLO[2,3-D]PYRIMIDIN-4-ONE	C16 H24 N5 O13 P3	61	587.31	c1c(c2c(n1[C@H]3C[C@@H]([C@H](O3)COP(=O)(O)OP(=O)(O)OP(=O)(O)O)O)N=C(NC2=O)N)C#CCCCN	4DFP	4DFP						0L7
0MM	[4-(2-CHLORO-4-NITROPHENYL)PIPERAZIN-1-YL][3-(2-CHLOROPYRIDIN-3-YL)-5-METHYL-1,2-OXAZOL-4-YL]METHANONE	C20 H17 CL2 N5 O4	48	462.29	Cc1c(c(no1)c2cccnc2Cl)C(=O)N3CCN(CC3)c4ccc(cc4Cl)[N+](=O)[O-]	3TG6	3TG6						0MM
0RM	(2R,4S)-2-{(R)-CARBOXY[(2,6-DIMETHOXYBENZOYL)AMINO]METHYL}-5,5-DIMETHYL-1,3-THIAZOLIDINE-4-CARBOXYLIC ACID	C17 H22 N2 O7 S	49	398.43	CC1([C@@H](N[C@H](S1)[C@@H](C(=O)O)NC(=O)c2c(cccc2OC)OC)C(=O)O)C	4EY2	4EY2						0RM
0S2	5-(3,3-DIMETHYLBUT-1-YN-1-YL)-3-{[(TRANS-4-METHYLCYCLOHEXYL)CARBONYL](PROPAN-2-YL)AMINO}THIOPHENE-2-CARBOXYLIC ACID	C22 H31 N O3 S	58	389.55	CC1CCC(CC1)C(=O)N(c2cc(sc2C(=O)O)C#CC(C)(C)C)C(C)C	4EO6	4EO6		CHEMBL2041669				0S2
14A	N-ALLYL-5-AMIDINOAMINOOXY-PROPYLOXY-3-CHLORO-N-CYCLOPENTYLBENZAMIDE	C19 H27 CL N4 O3	54	394.9	C=CCN(C1CCCC1)C(=O)c2cc(cc(c2)Cl)OCCCONC(=N)N	1T4V	1T4V	DB06859	CHEMBL123440				14A
17C	2,2'-IMINODIBENZOIC ACID	C14 H11 N O4	30	257.24	c1ccc(c(c1)C(=O)O)Nc2ccccc2C(=O)O	3QQS	3QQS		CHEMBL1526652				17C
19E	11-CHLORO-8-METHYL-7H-BENZO[E]PYRIDO[4,3-B]INDOL-3-OL	C16 H11 CL N2 O	31	282.73	Cc1cnc(c2c1[nH]c3c2c4ccc(cc4cc3)O)Cl	3OWL	3OWL						19E
1D4	CYCLOTRIDECYL 3,4,6-TRIDEOXY-3-(DIMETHYLAMINO)-BETA-D-XYLO-HEXOPYRANOSIDE	C21 H41 N O3	66	355.56	C[C@@H]1C[C@@H]([C@H]([C@@H](O1)OC2CCCCCCCCCCCC2)O)N(C)C	2WHW	2WHW						1D4
1FN	1-(4-FLUOROPHENYL)-N-[3-FLUORO-4-(1H-PYRROLO[2,3-B]PYRIDIN-4-YLOXY)PHENYL]-2-OXO-1,2-DIHYDROPYRIDINE-3-CARBOXAMIDE	C25 H16 F2 N4 O3	50	458.42	c1cc(ccc1N2C=CC=C(C2=O)C(=O)Nc3ccc(c(c3)F)Oc4ccnc5c4cc[nH]5)F	3CE3	3CE3	DB06896	CHEMBL509101				1FN
1OH	4-(1-METHYL-1-PHENYLETHYL)PHENOL	C15 H16 O	32	212.29	CC(C)(c1ccccc1)c2ccc(cc2)O	2ZAS	2ZAS	DB06902	CHEMBL194805		C14258		1OH
1SP	(2S)-PENTANE-1,2-DIOL	C5 H12 O2	19	104.15	CCC[C@@H](CO)O	2WDZ	2WDZ						1SP
1ZV	AMINO({3-[(3R,5R,14S,16S,21AR)-5,14-DIHYDROXY-1,4,17-TRIOXO-16-(2-PHENYLETHYL)ICOSAHYDRO-1H-PYRROLO[1,2-D][1,4,7,11]TETRAAZACYCLONONADECIN-3-YL]PROPYL}AMINO)METHANIMINIUM	C30 H50 N7 O5 1	92	588.77	c1ccc(cc1)CC[C@@H]2C(=O)N3CCC[C@H]3C(=O)N[C@H](C(=O)[C@H](NCCCCCCC[C@H](N2)O)O)CCCNC(=[NH2+])N	1AY6	1AY6						1ZV
23C	2-[(1R)-1-CARBOXY-2-NAPHTHALEN-1-YLETHYL]-1,3-DIOXO-2,3-DIHYDRO-1H-ISOINDOLE-5-CARBOXYLIC ACID	C22 H15 N O6	44	389.36	c1ccc2c(c1)cccc2C[C@H](C(=O)O)N3C(=O)c4ccc(cc4C3=O)C(=O)O	2R9W	2R9W	DB06922	CHEMBL405886				23C		b4150
23Q	(2S,3S,11BS)-3-[3-(FLUOROMETHYL)PHENYL]-9,10-DIMETHOXY-1,3,4,6,7,11B-HEXAHYDRO-2H-PYRIDO[2,1-A]ISOQUINOLIN-2-AMINE	C22 H27 F N2 O2	54	370.47	COc1cc2c(cc1OC)[C@@H]3C[C@@H]([C@H](C[N@]3CC2)c4cccc(c4)CF)N	3KWJ	3KWJ						23Q
23U	BETA-PHENYL-D-PHENYLALANYL-N-(3-CHLOROBENZYL)-L-PROLINAMIDE	C27 H28 CL N3 O2	61	461.99	c1ccc(cc1)C(c2ccccc2)[C@H](C(=O)N3CCC[C@H]3C(=O)NCc4cccc(c4)Cl)N	3DHK	3DHK						23U
25H	{2-[2-(2-AMINO-6-OXO-1,6-DIHYDRO-9H-PURIN-9-YL)ETHOXY]ETHYL}PHOSPHONIC ACID	C9 H14 N5 O5 P	34	303.21	c1nc2c(n1CCOCCP(=O)(O)O)N=C(NC2=O)N	3GGJ	3GGJ		CHEMBL1229838				25H
2OB	CHOLESTERYL OLEATE	C45 H78 O2	125	651.11	CCCCCCCC\C=C/CCCCCCCC(=O)O[C@H]1CC[C@@]2([C@H]3CC[C@]4([C@H]([C@@H]3CC=C2C1)CC[C@@H]4[C@H](C)CCCC(C)C)C)C	2OBD	2OBD		CHEMBL1097567		C14641		2OB				CHEMBL1108982
2PC	3,4-DIHYDRO-2H-PYRROLIUM-5-CARBOXYLATE	C5 H7 N O2	15	113.12	C1CC(=[NH+]C1)C(=O)[O-]	1EVI	1EVI	DB02838	CHEMBL18591		C03564		2PC				CHEMBL669832
30E	(3R,4R)-1-[3-AMINO-6-(3,4,5-TRIMETHOXYPHENYL)PYRAZIN-2-YL]-3-ETHYLPIPERIDINE-4-CARBOXYLIC ACID	C21 H28 N4 O5	58	416.48	CC[C@H]1C[N@@](CC[C@H]1C(=O)O)c2c(ncc(n2)c3cc(c(c(c3)OC)OC)OC)N	2XK7	2XK7		CHEMBL1230011				30E
3EV	(1S,3S,5Z,7E,14BETA,17ALPHA)-9,10-SECOCHOLESTA-5,7,10-TRIENE-1,3,25-TRIOL	C27 H44 O3	74	416.64	C[C@H](CCCC(C)(C)O)[C@H]1CC[C@@H]\2[C@@]1(CCC/C2=C\C=C/3\C[C@@H](C[C@@H](C3=C)O)O)C	3A78	3A78						3EV
3GV	(3S)-1-(2-HYDROXYPHENYL)-5-OXOPYRROLIDINE-3-CARBOXYLIC ACID	C11 H11 N O4	27	221.21	c1ccc(c(c1)N2C[C@H](CC2=O)C(=O)O)O	3GVB	3GVB	DB07057					3GV
3OG	(1S)-1-[(2R)-6-OXOTETRAHYDRO-2H-PYRAN-2-YL]UNDECYL ACETATE	C18 H32 O4	54	312.45	CCCCCCCCCC[C@@H]([C@H]1CCCC(=O)O1)OC(=O)C	3OGN	3OGN						3OG
3PJ	N-[TRANS-4-(3-AMINO-3-OXOPROPYL)-4-PHENYLCYCLOHEXYL]-N-CYCLOPROPYL-4-[(1S)-2,2,2-TRIFLUORO-1-HYDROXY-1-METHYLETHYL]BENZAMIDE	C28 H33 F3 N2 O3	69	502.58	C[C@](c1ccc(cc1)C(=O)N(C2CC2)C3CCC(CC3)(CCC(=O)N)c4ccccc4)(C(F)(F)F)O	3PDJ	3PDJ		CHEMBL1642593				3PJ
3RQ	4-(2,4-DICHLORO-5-METHOXYPHENYL)-2-METHYL-7H-PYRROLO[2,3-D]PYRIMIDINE-5-CARBONITRILE	C15 H10 CL2 N4 O	32	333.18	Cc1nc(c2c(c[nH]c2n1)C#N)c3cc(c(cc3Cl)Cl)OC	3RLQ	3RLQ		CHEMBL1738737				3RQ
3RX	N-[(2E)-3,7-DIMETHYLOCTA-2,6-DIEN-1-YL]-N'-[(1R,3S,5R,7R)-TRICYCLO[3.3.1.1~3,7~]DEC-2-YL]ETHANE-1,2-DIAMINE	C22 H38 N2	62	330.55	CC(=CCC/C(=C/CNCCNC1C2CC3CC(C2)CC1C3)/C)C	4EA1	4EA1						3RX
3SD	N~4~-(2,2-DIMETHYLPROPYL)-N~1~-{(2S)-1-[(4-METHYLBENZYL)AMINO]-1-OXO-4-PHENYLBUTAN-2-YL}-N~2~-[(5-METHYL-1,2-OXAZOL-3-YL)CARBONYL]-L-ASPARTAMIDE	C32 H41 N5 O5	83	575.7	Cc1ccc(cc1)CNC(=O)[C@H](CCc2ccccc2)NC(=O)[C@H](CC(=O)NCC(C)(C)C)NC(=O)c3cc(on3)C	3SDI	3SDI						3SD
3SP	N-(CARBOXYMETHYL)-3-CYCLOHEXYL-D-ALANYL-N-({5-[(E)-AMINO(IMINO)METHYL]THIEN-2-YL}METHYL)-L-PROLINAMIDE	C22 H33 N5 O4 S	65	463.59	[H]/N=C(/c1ccc(s1)CNC(=O)[C@@H]2CCCN2C(=O)[C@@H](CC3CCCCC3)NCC(=O)O)\N	2FES	2FES		CHEMBL377303				3SP
3TC	4-AMINO-1-[(2R,5S)-2-(HYDROXYMETHYL)-1,3-OXATHIOLAN-5-YL]PYRIMIDIN-2(1H)-ONE	C8 H11 N3 O3 S	26	229.25	C1[C@H](O[C@H](S1)CO)N2C=CC(=NC2=O)N	2NOA	2NOA	DB00709	CHEMBL141	D00353	C07065		3TC
43M	4-CHLORO-3-METHYLPHENOL	C7 H7 CL O	16	142.59	Cc1cc(ccc1Cl)O	2P7A	2P7A		CHEMBL1230222	D03468	C14331		43M
4DH	3-(1H-BENZIMIDAZOL-2-YL)-N-[(1-METHYL-3-PHENYL-1H-PYRAZOL-5-YL)CARBONYL]-D-ALANINE	C21 H19 N5 O3	48	389.41	Cn1c(cc(n1)c2ccccc2)C(=O)N[C@H](Cc3[nH]c4ccccc4n3)C(=O)O	3KAH	3KAH						4DH
4MM	(1S)-1-CARBOXY-N,N,N-TRIMETHYL-3-(METHYLSULFANYL)PROPAN-1-AMINIUM	C8 H18 N O2 S 1	30	192.3	C[N+](C)(C)[C@@H](CCSC)C(=O)O	3EGV	3EGV						4MM
4PI	N-(4-METHYLBENZOYL)-4-BENZYLPIPERIDINE	C20 H23 N O	45	293.41	Cc1ccc(cc1)C(=O)N2CCC(CC2)Cc3ccccc3	2NSD	2NSD	DB07123	CHEMBL240530				4PI
54H	5'-O-(D-VALYLSULFAMOYL)ADENOSINE	C15 H23 N7 O7 S	53	445.45	CC(C)[C@H](C(=O)NS(=O)(=O)OC[C@@H]1[C@H]([C@H]([C@@H](O1)n2cnc3c2ncnc3N)O)O)N	3COZ	3COZ						54H
5NS	5-AMINONAPHTHALENE-1-SULFONIC ACID	C10 H9 N O3 S	24	223.25	c1cc2c(cccc2S(=O)(=O)O)c(c1)N	3CFT	3CFT	DB07176	CHEMBL589370				5NS
6CM	N-((E,2S,3R)-1,3-DIHYDROXYOCTADEC-4-EN-2-YL)HEXANAMIDE	C24 H47 N O3	75	397.64	CCCCCCCCCCCCC\C=C\[C@H]([C@H](CO)NC(=O)CCCCC)O	2E3N	2E3N		CHEMBL224877				6CM
73Q	6-CHLORO-9-HYDROXY-1,3-DIMETHYL-1,9-DIHYDRO-4H-PYRAZOLO[3,4-B]QUINOLIN-4-ONE	C12 H10 CL N3 O2	28	263.68	Cc1c2c(n(n1)C)N(c3ccc(cc3C2=O)Cl)O	2G01	2G01	DB07218	CHEMBL207228				73Q
88A	8-(4-METHYLSULFONYLPHENYL)-N-(4-MORPHOLIN-4-YLPHENYL)-[1,2,4]TRIAZOLO[1,5-A]PYRIDIN-2-AMINE	C23 H23 N5 O3 S	55	449.52	CS(=O)(=O)c1ccc(cc1)c2cccn3c2nc(n3)Nc4ccc(cc4)N5CCOCC5	4AQC	4AQC						88A
88Z	N-(3-FLUORO-4-{[6-METHOXY-7-(3-MORPHOLIN-4-YLPROPOXY)QUINOLIN-4-YL]OXY}PHENYL)-N'-(4-FLUOROPHENYL)CYCLOPROPANE-1,1-DICARBOXAMIDE	C34 H34 F2 N4 O6	80	632.66	COc1cc2c(ccnc2cc1OCCCN3CCOCC3)Oc4ccc(cc4F)NC(=O)C5(CC5)C(=O)Nc6ccc(cc6)F	3LQ8	3LQ8		CHEMBL1230609	D09618			88Z
8PG	(8S,12S)-15S-HYDROXY-9-OXOPROSTA-10Z,13E-DIEN-1-OIC ACID	C20 H32 O4	56	336.47	CCCCC[C@@H](\C=C\[C@H]1C=CC(=O)[C@H]1CCCCCCC(=O)O)O	2G5W	2G5W				C04685		8PG
A00	N-[(5S)-5-{[(4-AMINOPHENYL)SULFONYL](ISOBUTYL)AMINO}-6-HYDROXYHEXYL]-NALPHA-(METHOXYCARBONYL)-BETA-PHENYL-L-PHENYLALANINAMIDE	C33 H44 N4 O6 S	88	624.79	CC(C)CN([C@@H](CCCCNC(=O)[C@H](C(c1ccccc1)c2ccccc2)NC(=O)OC)CO)S(=O)(=O)c3ccc(cc3)N	2QMP	2QMP		CHEMBL168640				A00
A06	(3S)-4-(5-CHLORO-1H-BENZIMIDAZOL-2-YL)-3-(4-CHLOROPHENYL)BUTANOIC ACID	C17 H14 CL2 N2 O2	37	349.22	c1cc(ccc1[C@@H](Cc2[nH]c3ccc(cc3n2)Cl)CC(=O)O)Cl	4A06	4A06						A06
A5T	(1R,5S)-7-{4-[3-(2-CHLORO-3,6-DIFLUOROPHENOXY)PROPYL]PHENYL}-N-CYCLOPROPYL-N-(2,3-DICHLOROBENZYL)-3,9-DIAZABICYCLO[3.3.1]NON-6-ENE-6-CARBOXAMIDE	C33 H32 CL3 F2 N3 O2	75	646.99	c1cc(c(c(c1)Cl)Cl)CN(C2CC2)C(=O)C3=C(C[C@@H]4CNC[C@H]3N4)c5ccc(cc5)CCCOc6c(ccc(c6Cl)F)F	3G70	3G70		CHEMBL509903				A5T
AAO	ACARBOSE DERIVED HEXASACCHARIDE	C37 H63 N O28	129	969.9	C[C@@H]1[C@H]([C@@H]([C@H]([C@H](O1)O[C@@H]2[C@H](O[C@@H]([C@@H]([C@H]2O)O)O[C@@H]3[C@H](O[C@@H]([C@@H]([C@H]3O)O)O)CO)CO)O)O)N[C@H]4C=C([C@H]([C@@H]([C@H]4O)O)O[C@@H]5[C@@H]([C@H]([C@@H]([C@H](O5)CO)O[C@@H]6[C@@H]([C@H]([C@@H]([C@H](O6)CO)O)O)O)O)O)CO	1XH0	1XH0	DB04618					AAO
AEM	2-AMINOETHANIMIDIC ACID	C2 H6 N2	10	58.08	[H]/N=C/CN	1GMY	1GMY						AEM
AGF	O-(((1R)-((N-(PHENYL-METHOXY-CARBONYL)-ALANYL)-AMINO)METHYL)HYDROXYPHOSPHINYL)3-L-PHENYLLACTATE	C21 H25 N2 O8 P	57	464.41	C[C@@H](C(=O)NC[P@@](=O)(O)O[C@@H](Cc1ccccc1)C(=O)O)NC(=O)OCc2ccccc2	8CPA	8CPA	DB07351					AGF
AIA	(1S)-2-[(2S,5R)-2-(AMINOMETHYL)-5-ETHYNYLPYRROLIDIN-1-YL]-1-CYCLOPENTYL-2-OXOETHANAMINE	C14 H23 N3 O	41	249.35	C#C[C@H]1CC[C@H](N1C(=O)[C@H](C2CCCC2)N)CN	2GBF	2GBF	DB07356					AIA
ALR	ALRESTATIN	C14 H9 N O4	28	255.23	c1cc2cccc3c2c(c1)C(=O)N(C3=O)CC(=O)O	1AZ1	1AZ1	DB02020	CHEMBL63055				ALR
ARC	3,7,11,15-TETRAMETHYL-HEXADECAN-1-OL	C20 H42 O	63	298.55	CC(C)CCC[C@H](C)CCC[C@H](C)CCC[C@H](C)CCO	1BRR	1BRR	DB01637					ARC
AXW	6-{[(3S,4S)-4-{2-[(2-FLUOROBENZYL)AMINO]ETHOXY}PYRROLIDIN-3-YL]METHYL}-4-METHYLPYRIDIN-2-AMINE	C20 H27 F N4 O	53	358.45	Cc1cc(nc(c1)N)C[C@H]2CNC[C@H]2OCCNCc3ccccc3F	3TYL	3TYL		CHEMBL1956738				AXW
B2Y	1-BIPHENYL-2-YLMETHANAMINE	C13 H13 N	27	183.25	c1ccc(cc1)c2ccccc2CN	3CCB	3CCB	DB07412	CHEMBL257036				B2Y
B43	4-AMINO-5-(4-PHENOXYPHENYL)-7H-PYRROLO[2,3-D]PYRIMIDIN-7-YL-CYCLOPENTANE	C23 H22 N4 O	50	370.45	c1ccc(cc1)Oc2ccc(cc2)c3cn(c4c3c(ncn4)N)C5CCCC5	3GEN	3GEN		CHEMBL47940				B43
B48	4-METHYL-5-[3-(METHYLSULFANYL)-1H-PYRAZOL-5-YL]-2-THIOPHEN-2-YL-1,3-THIAZOLE	C12 H11 N3 S3	29	293.42	Cc1c(sc(n1)c2cccs2)c3cc(n[nH]3)SC	3G75	3G75		CHEMBL1098685				B48
B60	2-AMINO-8-METHYL-7,8-DIHYDROPTERIDIN-4(3H)-ONE	C7 H9 N5 O	22	179.18	CN1CC=NC2=C1N=C(NC2=O)N	3H2F	3H2F		CHEMBL577755				B60
B62	(6R)-2-AMINO-6-METHYL-5,6,7,8-TETRAHYDROPTERIDIN-4(3H)-ONE	C7 H11 N5 O	24	181.2	C[C@@H]1CNC2=C(N1)C(=O)NC(=N2)N	3H2N	3H2N						B62
B78	4-[(5-METHOXY-2-METHYLPHENOXY)METHYL]PYRIDINE	C14 H15 N O2	32	229.28	Cc1ccc(cc1OCc2ccncc2)OC	3IC2	3IC2	DB07428					B78
BD3	NALPHA-[(3-TERT-BUTYL-1-METHYL-1H-PYRAZOL-5-YL)CARBONYL]-N-[(2E)-2-IMINOETHYL]-3-{5-[(Z)-IMINOMETHYL]-1,3,4-OXADIAZOL-2-YL}-L-PHENYLALANINAMIDE	C23 H28 N8 O3	62	464.53	[H]/N=C/CNC(=O)[C@H](Cc1cccc(c1)c2nnc(o2)\C=N/[H])NC(=O)c3cc(nn3C)C(C)(C)C	3HWN	3HWN						BD3
BFO	BENZYL N-[(NAPHTHALEN-2-YLMETHOXY)CARBONYL]-L-ALANYL-N~5~-[(2R,3S,4S)-3-FORMYL-2-HYDROXY-4-METHYLHEXANOYL]-L-ORNITHINATE	C35 H43 N3 O8	89	633.74	CC[C@H](C)[C@H](C=O)[C@H](C(=O)NCCC[C@@H](C(=O)OCc1ccccc1)NC(=O)[C@H](C)NC(=O)OCc2ccc3ccccc3c2)O	3TDD	3TDD						BFO
BL5	2-{N'-[2-(5-AMINO-1-PHENYLCARBAMOYL-PENTYLCARBAMOYL)-HEXYL]-HYDRAZINOMETHYL}-HEXANOIC ACID(5-AMINO-1-PHENYLCARBAMOYL-PENTYL)-AMIDE	C38 H62 N8 O4	112	694.96	CCCC[C@@H](CNNC[C@H](CCCC)C(=O)N[C@@H](CCCCN)C(=O)Nc1ccccc1)C(=O)N[C@@H](CCCCN)C(=O)Nc2ccccc2	1RL4	1RL4						BL5
BLO	1-(4-{[(3R)-3-AMINO-5-{[(Z)-AMINO(IMINO)METHYL](METHYL)AMINO}PENTANOYL]AMINO}-2,3,4-TRIDEOXY-D-ERYTHRO-HEX-2-ENOPYRANURONOSYL)-4-HYDROXYPYRIMIDIN-2(1H)-ONE	C17 H25 N7 O6	55	423.43	[H]/N=C(\N)/N(C)CC[C@@H](CC(=O)N[C@H]1C=C[C@@H](O[C@@H]1C(=O)O)N2C=CC(=NC2=O)O)N	2Z3H	2Z3H				C03860		BLO
BOW	OCTYL SULFAMATE	C8 H19 N O3 S	32	209.3	CCCCCCCCOS(=O)(=O)N	3IBI	3IBI		CHEMBL24261				BOW
BRF	6-FLUORO-2-(2'-FLUORO-1,1'-BIPHENYL-4-YL)-3-METHYLQUINOLINE-4-CARBOXYLIC ACID	C23 H15 F2 N O2	43	375.37	Cc1c(c2cc(ccc2nc1c3ccc(cc3)c4ccccc4F)F)C(=O)O	1UUO	1UUO	DB03523	CHEMBL38434				BRF
C2D	6-CHLORO-1-(2-{[(5-CHLORO-1-BENZOTHIEN-3-YL)METHYL]AMINO}ETHYL)-3-[(2-PYRIDIN-2-YLETHYL)AMINO]-1,4-DIHYDROPYRAZIN-2-OL	C22 H31 CL2 N5 O S	62	484.49	c1cc2c(cc1Cl)c(cs2)CNCCN3C(CN=C(C3O)NCCC4CCCCN4)Cl	2BXT	2BXT						C2D
C5A	(1S,3S)-1-AMINOCYCLOPENTANE-1,3-DICARBOXYLIC ACID	C7 H11 N O4	23	173.17	C1C[C@](C[C@H]1C(=O)O)(C(=O)O)N	2E4W	2E4W		CHEMBL29726				C5A
CI9	N-({(1S)-5-[4-(13-{[2,4-BIS(DIHYDROXYAMINO)PHENYL]AMINO}-2,5,8,11-TETRAOXATRIDEC-1-YL)-1H-1,2,3-TRIAZOL-1-YL]-1-CARBOXYPENTYL}CARBAMOYL)-L-GLUTAMIC ACID	C29 H46 N8 O15	98	746.73	c1cc(c(cc1N(O)O)N(O)O)NCCOCCOCCOCCOCc2cn(nn2)CCCC[C@@H](C(=O)O)NC(=O)N[C@@H](CCC(=O)O)C(=O)O	2XEG	2XEG						CI9
CII	N-[(1S)-2-METHYL-1-(PYRIDIN-4-YLCARBAMOYL)PROPYL]CYCLOHEXANECARBOXAMIDE	C17 H25 N3 O2	47	303.4	CC(C)[C@@H](C(=O)Nc1ccncc1)NC(=O)C2CCCCC2	2W0A	2W0A	DB07560					CII
CIQ	2-CYCLOHEXYL-6-METHOXY-N-[1-(1-METHYLETHYL)PIPERIDIN-4-YL]-7-(3-PYRROLIDIN-1-YLPROPOXY)QUINAZOLIN-4-AMINE	C30 H47 N5 O2	84	509.73	CC(C)N1CCC(CC1)Nc2c3cc(c(cc3nc(n2)C4CCCCC4)OCCCN5CCCC5)OC	3RJW	3RJW		CHEMBL1231795				CIQ
CMF	3-CYCLOHEXYL-1-(2-MORPHOLIN-4-YL-2-OXOETHYL)-2-PHENYL-1H-INDOLE-6-CARBOXYLIC ACID	C27 H30 N2 O4	63	446.55	c1ccc(cc1)c2c(c3ccc(cc3n2CC(=O)N4CCOCC4)C(=O)O)C5CCCCC5	2BRK	2BRK	DB07570	CHEMBL179532				CMF
CMQ	N~2~-[(BENZYLOXY)CARBONYL]-N-[(1S,2S)-2-HYDROXY-1-(4-HYDROXYBENZYL)PROPYL]-L-LEUCINAMIDE	C24 H32 N2 O5	63	428.53	CC(C)C[C@@H](C(=O)N[C@@H](Cc1ccc(cc1)O)[C@H](C)O)NC(=O)OCc2ccccc2	2FZS	2FZS	DB07571					CMQ
D34	2,5-BIS{[4-(N-CYCLOBUTYLDIAMINOMETHYL)PHENYL]}FURAN	C26 H32 N4 O	63	416.57	c1cc(ccc1c2ccc(o2)c3ccc(cc3)C(N)NC4CCC4)C(N)NC5CCC5	1FMQ	1FMQ						D34
D56	4-(2-AMINOETHOXY)-N-(3-CHLORO-2-ETHOXY-5-PIPERIDIN-1-YLPHENYL)-3,5-DIMETHYLBENZAMIDE	C24 H32 CL N3 O3	63	445.99	CCOc1c(cc(cc1Cl)N2CCCCC2)NC(=O)c3cc(c(c(c3)C)OCCN)C	2VIW	2VIW	DB07626	CHEMBL253825				D56
DKT	4-[2-(3-BENZYLOXYCARBONYLAMINO-4-CYCLOHEXYL-1-HYDROXY-2-OXO-BUTYLAMINO)-5-GUANIDINO-PENTANOYLAMINO]-4-(1-CARBOXY-2-CYCLOHEXYL-ETHYLCARBAMOYL)-BUTYRIC ACID	C38 H57 N7 O10	112	771.91	c1ccc(cc1)COC(=O)NC(CC2CCCCC2)C(=O)C(=O)N[C@@H](CCCNC(=N)N)C(=O)N[C@@H](CCC(=O)O)C(=O)N[C@@H](CC3CCCCC3)C(=O)O	1N6F	1N6F						DKT
DRA	11-DEOXY-BETA-RHODOMYCIN	C40 H51 N O14	106	769.84	CC[C@]1(C[C@@H](c2c(cc3c(c2O)C(=O)c4c(cccc4O)C3=O)[C@H]1O)O[C@H]5C[C@@H]([C@@H]([C@@H](O5)C)O[C@H]6C[C@@H]([C@H]([C@@H](O6)C)O[C@H]7CCC(=O)[C@H](O7)C)O)N(C)C)O	1XDS	1XDS						DRA
DRX	[(1S)-1-(5-CHLORO-1-BENZOTHIEN-3-YL)-2-(2-NAPHTHYLAMINO)-2-OXOETHYL]PHOSPHONIC ACID	C20 H15 CL N O4 P S	43	431.83	c1ccc2cc(ccc2c1)NC(=O)[C@H](c3csc4c3cc(cc4)Cl)P(=O)(O)O	2HVX	2HVX	DB07680					DRX
DT9	(1S)-6,7-DIMETHOXY-1-METHYL-3,4-DIHYDROISOQUINOLINE-2(1H)-SULFONAMIDE	C12 H18 N2 O4 S	37	286.35	C[C@H]1c2cc(c(cc2CC[N@]1S(=O)(=O)N)OC)OC	3PO6	3PO6						DT9
DW0	1,1'-PROPANE-1,3-DIYLBIS(3,7-DIMETHYL-3,7-DIHYDRO-1H-PURINE-2,6-DIONE)	C17 H20 N8 O4	49	400.4	Cn1cnc2c1C(=O)N(C(=O)N2C)CCCN3C(=O)c4c(ncn4C)N(C3=O)C	2YBT	2YBT		CHEMBL1738791				DW0
DX3	6,7,7-TRIMETHYL-7,8-DIHYDROPTERIDINE-2,4-DIAMINE	C9 H14 N6	29	206.25	CC1=Nc2c(nc(nc2NC1(C)C)N)N	3JQ8	3JQ8		CHEMBL566271				DX3
DZN	DAIDZIN	C21 H20 O9	50	416.38	c1cc(ccc1C2=COc3cc(ccc3C2=O)O[C@H]4[C@@H]([C@H]([C@@H]([C@H](O4)CO)O)O)O)O	2VLE	2VLE	DB02115	CHEMBL486422		C10216		DZN
EXY	6-[(2R)-OXIRAN-2-YL]-L-NORLEUCINE	C8 H15 N O3	27	173.21	C1[C@H](O1)CCCC[C@@H](C(=O)O)N	3DJ8	3DJ8						EXY
F3P	(1S)-1-[(1S)-1-FLUOROETHYL]-1,5-DIMETHYLHEXYL TRIHYDROGEN DIPHOSPHATE	C10 H23 F O7 P2	43	336.23	CC(C)CCC[C@@](C)(C(C)F)O[P@@](=O)(O)OP(=O)(O)O	2ONH	2ONH						F3P
F7A	N-(3-PHENOXYPHENYL)-2-(TRIFLUOROMETHYL)BENZAMIDE	C20 H14 F3 N O2	40	357.33	c1ccc(cc1)Oc2cccc(c2)NC(=O)c3ccccc3C(F)(F)F	3AEB	3AEB						F7A
FD8	N-[3-(PENTAFLUOROPHENOXY)PHENYL]-2-(TRIFLUOROMETHYL)BENZAMIDE	C20 H9 F8 N O2	40	447.28	c1ccc(c(c1)C(=O)Nc2cccc(c2)Oc3c(c(c(c(c3F)F)F)F)F)C(F)(F)F	3AE9	3AE9						FD8
FR6	1-{(1R,2S)-2-HYDROXY-1-[2-(1-NAPHTHYL)ETHYL]PROPYL}-1H-IMIDAZOLE-4-CARBOXAMIDE	C19 H21 N3 O2	45	323.39	C[C@@H]([C@@H](CCc1cccc2c1cccc2)n3cc(nc3)C(=O)N)O	2E1W	2E1W	DB03220	CHEMBL93560				FR6
FR7	1-{(1R,2S)-1-[2-(2,3,-DICHLOROPHENYL)ETHYL]-2-HYDROXYPROPYL}-1H-IMIDAZOLE-4-CARBOXAMIDE	C15 H17 CL2 N3 O2	39	342.22	C[C@@H]([C@@H](CCc1cccc(c1Cl)Cl)n2cc(nc2)C(=O)N)O	1V79	1V79	DB03370	CHEMBL328139				FR7
FRQ	5-FLUORO-1-[4-(4-PHENYL-3,6-DIHYDROPYRIDIN-1(2H)-YL)BUTYL]QUINAZOLINE-2,4(1H,3H)-DIONE	C23 H24 F N3 O2	53	393.46	c1ccc(cc1)C2=CC[N@@](CC2)CCCCN3c4cccc(c4C(=O)NC3=O)F	1UK1	1UK1	DB07787	CHEMBL361054				FRQ
FRT	N-(2-METHOXYETHYL)-4-({4-[2-METHYL-1-(1-METHYLETHYL)-1H-IMIDAZOL-5-YL]PYRIMIDIN-2-YL}AMINO)BENZENESULFONAMIDE	C20 H26 N6 O3 S	56	430.52	Cc1ncc(n1C(C)C)c2ccnc(n2)Nc3ccc(cc3)S(=O)(=O)NCCOC	2W05	2W05	DB07790	CHEMBL478409				FRT
FU9	3-(CYCLOPROPYLAMINO)-5-{[3-(TRIFLUOROMETHYL)PHENYL]AMINO}PYRIMIDO[4,5-C]QUINOLINE-8-CARBOXYLIC ACID	C22 H16 F3 N5 O2	48	439.4	c1cc(cc(c1)Nc2c3c(cnc(n3)NC4CC4)c5ccc(cc5n2)C(=O)O)C(F)(F)F	3R0T	3R0T		CHEMBL1682297				FU9
G72	(1R,3R,7E,17BETA)-17-[(1S)-6,6,6-TRIFLUORO-5-HYDROXY-1-(4-HYDROXY-4-METHYLPENTYL)-5-(TRIFLUOROMETHYL)HEX-3-YN-1-YL]-9,10-SECOESTRA-5,7-DIENE-1,3-DIOL	C31 H44 F6 O4	85	594.67	C[C@]12CCC/C(=C\C=C3C[C@H](C[C@@H](C3)O)O)/[C@@H]1CC[C@@H]2[C@@H](CCCC(C)(C)O)CC#CC(C(F)(F)F)(C(F)(F)F)O	3O1D	3O1D		CHEMBL1738808				G72
G9F	2-{4-[3-(DIMETHYLAMINO)PROPOXY]PHENYL}-5,6-DIHYDROIMIDAZO[4,5,1-JK][1,4]BENZODIAZEPIN-7(4H)-ONE	C21 H24 N4 O2	51	364.45	CN(C)CCCOc1ccc(cc1)c2nc3cccc4c3n2CCNC4=O	3KI1	3KI1		CHEMBL480613				G9F
GI4	METHYL ACETIC ACID-SUBSTITUTED GLUCOIMIDAZOLE	C10 H15 N2 O6 1	33	259.24	c1c([nH]c2[n+]1[C@@H]([C@H]([C@@H]([C@H]2O)O)O)CO)CC(=O)O	2J7G	2J7G						GI4
GJZ	(1R,2S)-2-PHENYLCYCLOPROPANAMINE	C9 H11 N	21	133.19	c1ccc(cc1)[C@@H]2C[C@H]2N	3MDR	3MDR		CHEMBL1179				GJZ
GK6	N-{4'-[(CYCLOPROPYLMETHYL)CARBAMOYL]-6-METHYLBIPHENYL-3-YL}-2-MORPHOLIN-4-YLPYRIDINE-4-CARBOXAMIDE	C28 H30 N4 O3	65	470.57	Cc1ccc(cc1c2ccc(cc2)C(=O)NCC3CC3)NC(=O)c4ccnc(c4)N5CCOCC5	3D83	3D83		CHEMBL476351				GK6
GLT	5-DEOXY-5-THIO-ALPHA-D-GLUCOSE	C6 H12 O5 S	24	196.22	C([C@@H]1[C@H]([C@@H]([C@H]([C@H](S1)O)O)O)O)O	1XLI	1XLI		CHEMBL134001				GLT
GNR	2-(3,4-DIHYDRO-3-OXO-2H-BENZO[B][1,4]THIAZIN-2-YL)-N-HYDROXYACETAMIDE	C10 H10 N2 O3 S	26	238.26	c1ccc2c(c1)NC(=O)[C@H](S2)CC(=O)NO	1S17	1S17	DB02036					GNR
GUF	2-DEOXY-2-FLUORO-BETA-D-GLUCOPYRANURONIC ACID	C6 H9 F O6	22	196.13	[C@@H]1([C@@H]([C@H](O[C@H]([C@@H]1F)O)C(=O)O)O)O	3VO0	3VO0						GUF
H1D	(2S)-2-AMINO-4-[(2R,3S)-2,3-DIHYDROXY-3-N-HYDROXYCARBAMOYL-PROPYLMERCAPTO]BUTYRIC ACID	C8 H16 N2 O6 S	33	268.28	C(CSC[C@H]([C@H](C(=O)NO)O)O)[C@@H](C(=O)O)N	2FQT	2FQT		CHEMBL207406				H1D		b2687	b2687
H37	D-PHENYLALANYL-N-[(3S)-6-CARBAMIMIDAMIDO-1-CHLORO-2-OXOHEXAN-3-YL]-L-PHENYLALANINAMIDE	C25 H33 CL N6 O3	68	501.03	[H]/N=C(\N)/NCCC[C@@H](C(=O)CCl)NC(=O)[C@H](Cc1ccccc1)NC(=O)[C@@H](Cc2ccccc2)N	1CVR	1CVR						H37
H8K	TRANS-4-({[3-(FURAN-3-YL)-2,4-DIHYDROINDENO[1,2-C]PYRAZOL-6-YL]METHYL}AMINO)CYCLOHEXANOL	C21 H23 N3 O2	49	349.43	c1cc-2c(cc1CNC3CCC(CC3)O)Cc4c2n[nH]c4c5ccoc5	4FTJ	4FTJ						H8K
HBB	N-{(2R)-2-HYDROXY-2-[(8S,11S)-8-ISOPROPYL-6,9-DIOXO-2-OXA-7,10-DIAZABICYCLO[11.2.2]HEPTADECA-1(15),13,16-TRIEN-11-YL]ETHYL}-N-ISOPENTYLBENZENESULFONAMIDE	C30 H43 N3 O6 S	83	573.75	CC(C)CC[N@@](C[C@H]([C@@H]1Cc2ccc(cc2)OCCCC(=O)N[C@H](C(=O)N1)C(C)C)O)S(=O)(=O)c3ccccc3	1Z1H	1Z1H	DB03768	CHEMBL288010				HBB
HDL	D-ARABINOHYDROXAMIC ACID	C5 H9 N O7	22	195.13	[C@@H]([C@@H](C(=O)NO)O)([C@@H](C(=O)O)O)O	3HK8	3HK8						HDL
HHS	6-CARBOXYPTERIN	C7 H5 N5 O3	20	207.15	c1c(nc2c(n1)N=C(NC2=O)N)C(=O)O	3IP0	3IP0		CHEMBL566727				HHS
HKV	4,5-DIOXOPENTANOIC ACID	C5 H6 O4	15	130.1	C(CC(=O)O)C(=O)C=O	2JB8	2JB8				C02800		HKV
HW0	6-{[(3R,4R)-4-{[5-(6-AMINOPYRIDIN-2-YL)PENTYL]OXY}PYRROLIDIN-3-YL]METHYL}-4-METHYLPYRIDIN-2-AMINE	C21 H31 N5 O	58	369.5	Cc1cc(nc(c1)N)C[C@@H]2CNC[C@@H]2OCCCCCc3cccc(n3)N	3UFW	3UFW						HW0
HW6	6-{[(3R,4R)-4-{[5-(3-CHLORO-5-FLUOROPHENYL)PENTYL]OXY}PYRROLIDIN-3-YL]METHYL}-4-METHYLPYRIDIN-2-AMINE	C22 H29 CL F N3 O	57	405.94	Cc1cc(nc(c1)N)C[C@@H]2CNC[C@@H]2OCCCCCc3cc(cc(c3)Cl)F	3UFS	3UFS						HW6
I1N	(2S,3R,4R,5S,6S)-2,3,4,5,6-PENTAHYDROXYCYCLOHEXANONE	C6 H10 O6	22	178.14	C1([C@@H]([C@@H](C(=O)[C@H]([C@@H]1O)O)O)O)O	2IBN	2IBN		CHEMBL1233489				I1N
I25	(2R)-({4-[AMINO(IMINO)METHYL]PHENYL}AMINO){3-[3-(DIMETHYLAMINO)-2,2-DIMETHYLPROPOXY]-5-ETHYLPHENYL}ACETIC ACID	C24 H34 N4 O3	65	426.56	[H]/N=C(/c1ccc(cc1)N[C@H](c2cc(cc(c2)OCC(C)(C)CN(C)C)CC)C(=O)O)\N	2V3H	2V3H						I25
IBB	5-(2-IMIDAZOLINYL)-2-[2-(4-HYDROXYPHENYL)-5-BENZIMIDAZOLYL]BENZIMIDAZOLE	C23 H20 N6 O	50	396.45	c1cc(ccc1c2[nH]c3cc(ccc3n2)c4[nH]c5cc(ccc5n4)C6NCCN6)O	109D	109D						IBB
INQ	6-[N-(3-HYDROXY-PHENYL)-3-(MORPHOLIN-4-YLMETHYL)-2H-THIENO[3,2-E]-1,2-THIAZINE-1,1,-DIOXIDE]-SULFONAMIDE	C17 H19 N3 O6 S3	48	457.53	c1cc(cc(c1)O)N2C(=Cc3cc(sc3S2(=O)=O)S(=O)(=O)N)CN4CCOCC4	1I91	1I91	DB03262	CHEMBL353861				INQ
IX1	5-(3-{3-[3-HYDROXY-2-(METHOXYCARBONYL)PHENOXY]PROPENYL}PHENYL)-4-(HYDROXYMETHYL)ISOXAZOLE-3-CARBOXYLIC ACID	C22 H19 N O8	50	425.39	COC(=O)c1c(cccc1OC\C=C\c2cccc(c2)c3c(c(no3)C(=O)O)CO)O	1XBO	1XBO	DB08001	CHEMBL184444				IX1
J5Z	5-METHYL-N-[4-(TRIFLUOROMETHYL)PHENYL][1,2,4]TRIAZOLO[1,5-A]PYRIMIDIN-7-AMINE	C13 H10 F3 N5	31	293.25	Cc1cc(n2c(n1)ncn2)Nc3ccc(cc3)C(F)(F)F	3I6R	3I6R	DB08008	CHEMBL492529				J5Z
JB1	(1R,3S,5Z)-5-[(2E)-2-[(1R,3AS,7AR)-1-[(2R,3S)-3-(2-HYDROXYETHYL)HEPTAN-2-YL]-7A-METHYL-2,3,3A,5,6,7-HEXAHYDRO-1H-INDEN-4-YLIDENE]ETHYLIDENE]-4-METHYLIDENE-CYCLOHEXANE-1,3-DIOL	C28 H46 O3	77	430.67	CCCC[C@@H](CCO)[C@@H](C)[C@H]1CC[C@@H]\2[C@@]1(CCC/C2=C\C=C/3\C[C@H](C[C@@H](C3=C)O)O)C	2ZXM	2ZXM		CHEMBL454123				JB1
JH2	METHYL (2E,6E)-9-[(2R,3S)-3-ETHYL-3-METHYLOXIRAN-2-YL]-3,7-DIMETHYLNONA-2,6-DIENOATE	C17 H28 O3	48	280.41	CC[C@]1([C@H](O1)CC/C(=C/CC/C(=C/C(=O)OC)/C)/C)C	3AOS	3AOS				C04867		JH2
JS4	(2S,3S,4R,5R,6R)-5-AMINO-2-(AMINOMETHYL)-6-((2R,3R,4R,5S)-4-(2-(3-AMINOPROPYLAMINO)ETHOXY)-5-((1R,2R,3S,5R,6S)-3,5-DIAMINO-2-((2S,3R,4R,5S,6R)-3-AMINO-4,5-DIHYDROXY-6-(HYDROXYMETHYL)-TETRAHYDRO-2H-PYRAN-2-YLOXY)-6-HYDROXYCYCLOHEXYLOXY)-2-(HYDROXYMETHYL)-TETRAHYDROFURAN-3-YLOXY)-TETRAHYDRO-2H-PYRAN-3,4-DIOL	C28 H57 N7 O14	106	715.8	C1[C@H]([C@@H]([C@H]([C@@H]([C@H]1N)O[C@@H]2[C@@H]([C@H]([C@@H]([C@H](O2)CO)O)O)N)O[C@H]3[C@@H](C([C@H](O3)CO)O[C@@H]4[C@@H]([C@H]([C@@H]([C@@H](O4)CN)O)O)N)OCCNCCCN)O)N	2BEE	2BEE	DB04717	CHEMBL412763				JS4				CHEMBL920266
KFZ	2-{[(2,5-DICHLOROPHENYL)METHYL]SULFANYL}-5-ETHYL-[1,2,4]TRIAZOLO[1,5-A]PYRIMIDIN-7-OL	C14 H12 CL2 N4 O S	34	355.24	CCc1cc(n2c(n1)nc(n2)SCc3cc(ccc3Cl)Cl)O	3ZWT	3ZWT						KFZ
KLS	1-METHYL-3-(N-PHENYLCARBAMIMIDOYL)UREA	C9 H12 N4 O	26	192.22	CNC(=O)NC(=N)Nc1ccccc1	2XVN	2XVN						KLS
L1G	N-(4-{4-AMINO-1-[4-(4-METHYLPIPERAZIN-1-YL)-TRANS-CYCLOHEXYL]-1H-PYRAZOLO[3,4-D]PYRIMIDIN-3-YL}-2-METHOXYPHENYL)-1-METHYL-1H-INDOLE-2-CARBOXAMIDE	C33 H39 N9 O2	83	593.73	Cn1c2ccccc2cc1C(=O)Nc3ccc(cc3OC)c4c5c(ncnc5n(n4)C6CCC(CC6)N7CCN(CC7)C)N	2C0I	2C0I		CHEMBL314627				L1G
LG3	PYRIMIDINE-2,4-DIAMINE	C4 H6 N4	14	110.12	c1cnc(nc1N)N	2EUN	2EUN		CHEMBL1233987				LG3
LI2	3-FLUORO-5-MORPHOLIN-4-YL-N-[3-(2-PYRIDIN-4-YLETHYL)-1H-INDOL-5-YL]BENZAMIDE	C26 H25 F N4 O2	58	444.51	c1cc2c(cc1NC(=O)c3cc(cc(c3)F)N4CCOCC4)c(c[nH]2)CCc5ccncc5	1WBS	1WBS	DB08091	CHEMBL365776				LI2
LPN	(3R,4S)-N-[2-CHLORO-5-(3-METHOXYPROPYL)BENZYL]-N-CYCLOPROPYL-4-{4-[2-(2,6-DICHLORO-4-METHYLPHENOXY)ETHOXY]PHENYL}PIPERIDINE-3-CARBOXAMIDE	C35 H41 CL3 N2 O4	85	660.08	Cc1cc(c(c(c1)Cl)OCCOc2ccc(cc2)[C@H]3CCNC[C@@H]3C(=O)N(Cc4cc(ccc4Cl)CCCOC)C5CC5)Cl	3O9L	3O9L		CHEMBL1269671				LPN
LT1	(3-CHLOROPROPYL)BENZENE	C9 H11 CL	21	154.64	c1ccc(cc1)CCCCl	3G53	3G53						LT1
LT5	(1R)-2-AMINO-1-[3-(TRIFLUOROMETHYL)PHENYL]ETHANOL	C9 H10 F3 N O	24	205.18	c1cc(cc(c1)C(F)(F)F)[C@H](CN)O	3HCF	3HCF	DB08129					LT5
LZA	{[(2,6-DIFLUOROPHENYL)CARBONYL]AMINO}-N-PIPERIDIN-4-YL-1H-PYRAZOLE-3-CARBOXAMIDE	C16 H17 F2 N5 O2	42	349.34	c1cc(c(c(c1)F)C(=O)Nc2c[nH]nc2C(=O)NC3CCNCC3)F	2VTQ	2VTQ		CHEMBL457388				LZA
MBP	1-[(2-AMINO-6,9-DIHYDRO-1H-PURIN-6-YL)OXY]-3-METHYL-2-BUTANOL	C10 H13 N5 O2	30	235.24	CC(C)C(=O)COc1c2c(nc[nH]2)nc(n1)N	1GZ8	1GZ8	DB03663	CHEMBL272690				MBP
MG5	2,3,4-TRI-O-PROPANOYL-6-O-SULFAMOYL-BETA-D-GLUCOPYRANOSE	C15 H25 N O11 S	53	427.42	CCC(=O)O[C@@H]1[C@H](O[C@H]([C@@H]([C@H]1OC(=O)CC)OC(=O)CC)O)COS(=O)(=O)N	3T83	3T83						MG5
MGQ	7-BENZYL GUANINE MONOPHOSPHATE	C17 H21 N5 O8 P 1	52	454.36	c1ccc(cc1)C[n+]2cn(c3c2C(=O)NC(=N3)N)[C@H]4[C@@H]([C@@H]([C@H](O4)COP(=O)(O)O)O)O	2V8X	2V8X						MGQ
MI4	(1R,3R,7E,17BETA)-17-{(1S,2E,5R)-5-HYDROXY-1-METHYL-6-[(3S,5S,7S)-TRICYCLO[3.3.1.1~3,7~]DEC-1-YL]HEX-2-EN-1-YL}-2-METHYLIDENE-9,10-SECOESTRA-5,7-DIENE-1,3-DIOL	C36 H54 O3	93	534.82	C[C@@H](\C=C\C[C@H](CC12CC3CC(C1)CC(C3)C2)O)[C@H]4CC[C@@H]\5[C@@]4(CCC/C5=C\C=C6C[C@H](C(=C)[C@@H](C6)O)O)C	2ZMJ	2ZMJ						MI4
MPA	(1R)-MENTHYL HEXYL PHOSPHONATE GROUP	C16 H33 O3 P	53	304.41	CCCCCC[P@](=O)(O)O[C@@H]1C[C@@H](CC[C@H]1C(C)C)C	1LPM	1LPM	DB08200					MPA
MPY	(3E)-N-(2,6-DIETHYLPHENYL)-3-{[4-(4-METHYLPIPERAZIN-1-YL)BENZOYL]IMINO}PYRROLO[3,4-C]PYRAZOLE-5(3H)-CARBOXAMIDE	C28 H31 N7 O2	68	497.6	CCc1cccc(c1NC(=O)n2cc\3c(c2)N=N/C3=N/C(=O)c4ccc(cc4)N5CCN(CC5)C)CC	2BMC	2BMC						MPY
MR1	1-(1,3-BENZODIOXOL-5-YL)METHANAMINE	C8 H9 N O2	20	151.16	c1cc2c(cc1CN)OCO2	2ORQ	2ORQ						MR1
MUF	(8ALPHA,10ALPHA,13ALPHA,17BETA)-17-[(4-HYDROXYPHENYL)CARBONYL]ANDROSTA-3,5-DIENE-3-CARBOXYLIC ACID	C27 H32 O4	63	420.55	C[C@]12CC[C@H]3[C@H]([C@@H]1CC[C@@H]2C(=O)c4ccc(cc4)O)CC=C5[C@@]3(CCC(=C5)C(=O)O)C	3BEJ	3BEJ	DB08220					MUF
MW5	6-BENZYL-5-CHLORO[1,2,4]TRIAZOLO[1,5-A]PYRIMIDIN-7(3H)-ONE	C12 H9 CL N4 O	27	260.68	c1ccc(cc1)CC2=C(N=C3NC=NN3C2=O)Cl	2YC3	2YC3						MW5
N1T	1'-DEAZO-THIAMIN DIPHOSPHATE	C13 H19 N3 O7 P2 S	45	423.32	Cc1ccc(c(n1)N)C[n+]2csc(c2C)CCO[P@](=O)(O)O[P@@](=O)(O)[O-]	1TKB	1TKB	DB01658					N1T
N4D	N,4-DIMETHYL-3-[(1-PHENYL-1H-PYRAZOLO[3,4-D]PYRIMIDIN-4-YL)AMINO]BENZAMIDE	C20 H18 N6 O	45	358.4	Cc1ccc(cc1Nc2c3cnn(c3ncn2)c4ccccc4)C(=O)NC	3L8X	3L8X	DB08242	CHEMBL410668				N4D
NHV	(5R,6R,7S,8R)-6,7,8-TRIHYDROXY-5-(HYDROXYMETHYL)-2-[(PHENYLAMINO)METHYL]-5,6,7,8-TETRAHYDRO-1H-IMIDAZO[1,2-A]PYRIDIN-4-IUM	C15 H20 N3 O4 1	42	306.34	c1ccc(cc1)NCc2c[n+]3c([nH]2)[C@H]([C@H]([C@@H]([C@H]3CO)O)O)O	2VOT	2VOT						NHV
NI8	(4AS,7AS)-1,4-BIS[3-(HYDROXYMETHYL)BENZYL]HEXAHYDRO-1H-PYRROLO[3,4-B]PYRAZINE-2,3-DIONE	C22 H25 N3 O4	54	395.46	c1cc(cc(c1)CO)CN2[C@H]3CNC[C@@H]3N(C(=O)C2=O)Cc4cccc(c4)CO	3QP0	3QP0						NI8
NLD	NICOTINE-11-YL-METHYL-(4-ETHYLAMINO-4-OXO)-BUTANOATE	C17 H25 N3 O3	48	319.4	CCNC(=O)CCC(=O)OC[C@@H]1CCN([C@H]1c2cccnc2)C	2YKL	2YKL						NLD
NM7	2-(CARBAMOYLAMINO)-5-(4-FLUOROPHENYL)THIOPHENE-3-CARBOXAMIDE	C12 H10 F N3 O2 S	29	279.29	c1cc(ccc1c2cc(c(s2)NC(=O)N)C(=O)N)F	3QFV	3QFV		CHEMBL257167				NM7
NOO	N-(3-OXOCYCLOHEX-1-EN-1-YL)OCTANAMIDE	C14 H23 N O2	40	237.34	CCCCCCCC(=O)NC1=CC(=O)CCC1	3P2H	3P2H						NOO
NS7	(3R)-3-CYCLOPENTYL-6-METHYL-7-[(4-METHYLPIPERAZIN-1-YL)SULFONYL]-3,4-DIHYDRO-2H-1,2-BENZOTHIAZINE 1,1-DIOXIDE	C19 H29 N3 O4 S2	57	427.58	Cc1cc2c(cc1S(=O)(=O)N3CCN(CC3)C)S(=O)(=O)N[C@H](C2)C4CCCC4	3H6W	3H6W	DB08305					NS7
NYL	N-ALLYL-ANILINE	C9 H11 N	21	133.19	C=CCNc1ccccc1	1OVK	1OVK	DB02870					NYL
OID	10-(1H-IMIDAZOL-1-YL)DECANOIC ACID	C13 H22 N2 O2	39	238.33	c1cn(cn1)CCCCCCCCCC(=O)O	3GPH	3GPH						OID
OL1	7-PHENYL-1-(5-PYRIDIN-2-YL-1,3-OXAZOL-2-YL)HEPTANE-1,1-DIOL	C21 H24 N2 O3	50	352.43	c1ccc(cc1)CCCCCCC(c2ncc(o2)c3ccccn3)(O)O	2WJ2	2WJ2						OL1
ONO	2-[2-({[4-(DIAMINOMETHYL)PHENYL]AMINO}CARBONYL)-6-METHOXYPYRIDIN-3-YL]-5-{[(1-FORMYL-2,2-DIMETHYLPROPYL)AMINO]CARBONYL}BENZOIC ACID	C28 H31 N5 O6	70	533.58	CC(C)(C)[C@@H](C=O)NC(=O)c1ccc(c(c1)C(=O)O)c2ccc(nc2C(=O)Nc3ccc(cc3)C(N)N)OC	2AYW	2AYW						ONO
P17	6-(2,6-DICHLORO-PHENYL)-8-METHYL-2-(3-METHYLSULFANYL-PHENYLAMINO)-8H-PYRIDO[2,3-D]PYRIMIDIN-7-ONE	C21 H16 CL2 N4 O S	45	443.35	CN1c2c(cnc(n2)Nc3cccc(c3)SC)C=C(C1=O)c4c(cccc4Cl)Cl	1M52	1M52	DB02567	CHEMBL386051				P17
P3P	(2S)-2-AMINO-4-[METHYL(PHOSPHONOOXY)PHOSPHORYL]BUTANOIC ACID	C5 H13 N O7 P2	28	261.11	C[P@](=O)(CC[C@@H](C(=O)O)N)OP(=O)(O)O	2D3C	2D3C						P3P
P5D	(2R)-2-{[(S)-[(1R)-1-AMINO-2-PHENYLETHYL](HYDROXY)PHOSPHORYL]METHYL}BUTANEDIOIC ACID	C13 H18 N O6 P	39	315.26	c1ccc(cc1)C[C@H](N)P(=O)(C[C@H](CC(=O)O)C(=O)O)O	3S2M	3S2M						P5D
P7I	(2-AMINOETHYL)PHOSPHONIC ACID	C2 H8 N O3 P	15	125.06	C(CP(=O)(O)O)N	3P7I	3P7I		CHEMBL1321977		C03557		P7I
P9B	4-{[(PENTAFLUOROPHENYL)CARBAMOYL]AMINO}BENZENESULFONAMIDE	C13 H8 F5 N3 O3 S	33	381.28	c1cc(ccc1NC(=O)Nc2c(c(c(c(c2F)F)F)F)F)S(=O)(=O)N	3N0N	3N0N		CHEMBL316779				P9B
PA6	(R)-2-(FORMYLOXY)-3-(PHOSPHONOOXY)PROPYL PENTANOATE	C9 H17 O8 P	35	284.2	CCCCC(=O)OC[C@H](COP(=O)(O)O)OC=O	2NR9	2NR9	DB08367					PA6
PIR	2-(4-AMINO-PHENYL)-5-HYDROXYMETHYL-PYRROLIDINE-3,4-DIOL	C11 H16 N2 O3	32	224.26	c1cc(ccc1[C@H]2[C@@H]([C@@H]([C@H](N2)CO)O)O)N	2MAS	2MAS						PIR
PJ2	(5Z,12Z,15S)-15-HYDROXY-11-OXOPROSTA-5,9,12-TRIEN-1-OIC ACID	C20 H30 O4	54	334.45	CCCCC[C@@H](C/C=C\1/[C@H](C=CC1=O)C/C=C\CCCC(=O)O)O	3A73	3A73						PJ2
POO	3-CYCLOHEXYL-1-(2-{METHYL[(1-METHYLPIPERIDIN-3-YL)METHYL]AMINO}-2-OXOETHYL)-2-PHENYL-1H-INDOLE-6-CARBOXYLIC ACID	C31 H39 N3 O3	76	501.67	C[N@]1CCC[C@H](C1)CN(C)C(=O)Cn2c3cc(ccc3c(c2c4ccccc4)C5CCCCC5)C(=O)O	2BRL	2BRL						POO
PZM	1-(4-METHOXYPHENYL)METHANAMINE	C8 H11 N O	21	137.18	COc1ccc(cc1)CN	2HJB	2HJB		CHEMBL12720				PZM
Q9C	N-{4-[(3-AMINOPROPYL)AMINO]BUTYL}ACETAMIDE	C9 H21 N3 O	34	187.28	CC(=O)NCCCCNCCCN	3Q9C	3Q9C		CHEMBL78630		C01029		Q9C
QGF	N-[(2S,4S)-1-({4-[(2,4-DICHLOROBENZYL)OXY]PIPERIDIN-1-YL}SULFONYL)-4-(5-FLUOROPYRIMIDIN-2-YL)-2-METHYLPENTAN-2-YL]-N-HYDROXYFORMAMIDE	C23 H29 CL2 F N4 O5 S	65	563.47	C[C@@H](C[C@@](C)(CS(=O)(=O)N1CCC(CC1)OCc2ccc(cc2Cl)Cl)N(C=O)O)c3ncc(cn3)F	3Q2G	3Q2G		CHEMBL1615186				QGF
R20	4-(3-METHYLPHENYL)-1H-1,2,3-TRIAZOLE	C9 H9 N3	21	159.19	Cc1cccc(c1)c2c[nH]nn2	2ADU	2ADU		CHEMBL194853				R20
R48	1-{3-[(6-AMINOQUINAZOLIN-4-YL)AMINO]PHENYL}-3-[3-TERT-BUTYL-1-(4-METHYLPHENYL)-1H-PYRAZOL-5-YL]UREA	C29 H30 N8 O	68	506.61	Cc1ccc(cc1)n2c(cc(n2)C(C)(C)C)NC(=O)Nc3cccc(c3)Nc4c5cc(ccc5ncn4)N	3GCU	3GCU		CHEMBL569943				R48
R99	N-[3-CARBOXY-2-HYDROXY-PROPIONYL]-D-HOMOPHENYLALANYL-AMINO-2-METHYLBUTANE	C19 H28 N2 O5	54	364.44	CC(C)CCNC(=O)[C@@H](CCc1ccccc1)NC(=O)[C@H](CC(=O)O)O	1EWL	1EWL	DB03573					R99
RE1	GLYCYL-L-A-AMINOPIMELYL-E-(D-2-AMINOETHYL)PHOSPHONATE	C11 H21 N3 O7 P -1	43	338.28	C[C@@H](NC(=O)CCCC[C@@H](C(=O)[O-])NC(=O)C[NH3+])[P@](=O)(O)[O-]	1MPL	1MPL						RE1
RNO	(R)-PARA-NITROSTYRENE OXIDE	C8 H7 N O3	19	165.15	c1cc(ccc1[C@@H]2CO2)[N+](=O)[O-]	1ZMT	1ZMT	DB04777					RNO
RT3	S-{2-[(2-CHLORO-4-SULFAMOYLPHENYL)AMINO]-2-OXOETHYL} 6-METHYL-3,4-DIHYDROQUINOLINE-1(2H)-CARBOTHIOATE	C19 H20 CL N3 O4 S2	49	453.96	Cc1ccc2c(c1)CCCN2C(=O)SCC(=O)Nc3ccc(cc3Cl)S(=O)(=O)N	3I0R	3I0R	DB08494	CHEMBL1078535				RT3
S98	6-AMINO-2-[(THIOPHEN-2-YLMETHYL)AMINO]-1,7-DIHYDRO-8H-IMIDAZO[4,5-G]QUINAZOLIN-8-ONE	C14 H12 N6 O S	34	312.35	c1cc(sc1)CNc2[nH]c3cc4c(cc3n2)N=C(NC4=O)N	3C2Z	3C2Z	DB08514					S98
SCT	(SOUTH)-METHANOCARBA-THYMIDINE	C12 H16 N2 O4	34	252.27	CC1=CN(C(=O)NC1=O)[C@]23C[C@H]2[C@@H]([C@H](C3)O)CO	1OF1	1OF1	DB02921					SCT
SD5	5-[2,6-DI(MORPHOLIN-4-YL)PYRIMIDIN-4-YL]-4-(TRIFLUOROMETHYL)PYRIDIN-2-AMINE	C18 H21 F3 N6 O2	50	410.4	c1c(c(cnc1N)c2cc(nc(n2)N3CCOCC3)N4CCOCC4)C(F)(F)F	3SD5	3SD5		CHEMBL2017974				SD5
SKA	7,8-DICHLORO-1,2,3,4-TETRAHYDROISOQUINOLINE	C9 H9 CL2 N	21	202.08	c1cc(c(c2c1CCNC2)Cl)Cl	1YZ3	1YZ3	DB08550	CHEMBL287837				SKA
SN6	1-METHYL-4-[4-[4-(4-(1-METHYLQUINOLINIUM)AMINO)BENZAMIDO]ANILINO]PYRIDINIUM	C29 H27 N5 O 2	62	461.57	C[n+]1ccc(cc1)Nc2ccc(cc2)NC(=O)c3ccc(cc3)Nc4cc[n+](c5c4cccc5)C	144D	144D		CHEMBL287331				SN6
SPJ	(3R,3'R)-N~1~,N~1~'-BUTANE-1,4-DIYLDIBUTANE-1,3-DIAMINE	C12 H30 N4	46	230.4	C[C@H](CCNCCCCNCC[C@@H](C)N)N	3BNM	3BNM						SPJ
SS0	(8R)-8-[(DIMETHYLAMINO)METHYL]-1-[3-(DIMETHYLAMINO)PROPYL]-1,7,8,9-TETRAHYDROCHROMENO[5,6-D]IMIDAZOL-2-AMINE	C18 H29 N5 O	53	331.46	CN(C)CCCn1c2c(ccc3c2C[C@@H](CO3)CN(C)C)nc1N	3TZR	3TZR						SS0
ST2	4-(ACETYLAMINO)-5-AMINO-3-HYDROXYBENZOIC ACID	C9 H10 N2 O4	25	210.19	CC(=O)Nc1c(cc(cc1O)C(=O)O)N	1IVC	1IVC	DB08571	CHEMBL109005				ST2
SY2	N-{[(1S)-2-METHYL-1-{[(5S,8S)-5-(1-METHYLETHYL)-2,7-DIOXO-1,6-DIAZACYCLODODEC-3-EN-8-YL]CARBAMOYL}PROPYL]CARBAMOYL}-L-VALINE	C24 H41 N5 O6	76	495.62	CC(C)[C@H]1C=CC(=O)NCCCC[C@@H](C(=O)N1)NC(=O)[C@H](C(C)C)NC(=O)N[C@@H](C(C)C)C(=O)O	3GPJ	3GPJ						SY2
T07	5-[(2,4-DICHLOROBENZYL)SULFANYL]-4H-1,2,4-TRIAZOL-3-AMINE	C9 H8 CL2 N4 S	24	275.15	c1cc(c(cc1Cl)Cl)CSc2[nH]c(nn2)N	3IU9	3IU9		CHEMBL569750				T07
T11	4-[3-(TRIFLUOROMETHYL)DIAZIRIDIN-3-YL]-L-PHENYLALANINE	C11 H12 F3 N3 O2	31	275.23	c1cc(ccc1C[C@@H](C(=O)O)N)C2(NN2)C(F)(F)F	3D6U	3D6U						T11
T50	1-(2,6-DIFLUOROBENZYL)-2-(2,6-DIFLUOROPHENYL)-4-METHYL-1H-BENZIMIDAZOLE	C21 H14 F4 N2	41	370.35	Cc1cccc2c1nc(n2Cc3c(cccc3F)F)c4c(cccc4F)F	2B6A	2B6A		CHEMBL293961				T50
T5X	2-C-{3-[(4-AMINO-2-METHYLPYRIMIDIN-5-YL)METHYL]-5-(2-{[(R)-HYDROXY(PHOSPHONOOXY)PHOSPHORYL]OXY}ETHYL)-4-METHYL-1,3-THIAZOL-3-IUM-2-YL}-5-O-PHOSPHONO-D-XYLITOL	C17 H30 N4 O15 P3 S 1	70	655.42	Cc1c(sc([n+]1Cc2cnc(nc2N)C)[C@](CO)([C@H]([C@@H](COP(=O)(O)O)O)O)O)CCO[P@@](=O)(O)OP(=O)(O)O	2R8O	2R8O						T5X
TC9	D-TUBOCURARINE	C37 H42 N2 O6 2	87	610.75	C[N@H+]1CCc2cc(c3cc2[C@@H]1Cc4ccc(cc4)Oc5c6c(cc(c5O)OC)CC[N+]([C@@H]6Cc7ccc(c(c7)O3)O)(C)C)OC	2XYT	2XYT						TC9
THW	C2-1-HYDROXYPHENYL-THIAMIN DIPHOSPHATE	C19 H24 N4 O8 P2 S	58	530.43	Cc1c(sc([n+]1Cc2cnc(nc2N)C)[C-](c3ccccc3)O)CCO[P@](=O)(O)OP(=O)(O)O	2BEW	2BEW						THW
THY	C2-1-HYDROXY-2-METHYL-BUTYL-THIAMIN DIPHOSPHATE	C17 H28 N4 O8 P2 S	60	510.44	CC[C@H](C)[C-](c1[n+](c(c(s1)CCO[P@](=O)(O)OP(=O)(O)O)C)Cc2cnc(nc2N)C)O	2BEV	2BEV						THY
TIO	(2-MERCAPTOMETHYL-3-PHENYL-PROPIONYL)-GLYCINE	C12 H15 N O3 S	32	253.32	c1ccc(cc1)C[C@H](CS)C(=O)NCC(=O)O	1ZDP	1ZDP	DB08626	CHEMBL298827				TIO
U22	URIDINE-5'-DIPHOSPHATE-3-N-(R-3-HYDROXYLAUROYL)-N-ACETYL-D-GLUCOSAMINE	C29 H50 N4 O18 P2	103	804.68	CCCCCCCCC[C@H](CC(=O)N[C@@H]1[C@H]([C@H](O[C@@H]([C@H]1O)CO)O[P@](=O)(O)O[P@@](=O)(O)OC[C@@H]2[C@H]([C@H]([C@@H](O2)N3C=CC(=O)NC3=O)O)O)NC(=O)C)O	3I3X	3I3X						U22
U4S	1-(5-DEOXY-5-PYRROLIDIN-1-YL-ALPHA-L-ARABINOFURANOSYL)PYRIMIDINE-2,4(1H,3H)-DIONE	C13 H19 N3 O5	40	297.31	C1CCN(C1)C[C@H]2[C@@H]([C@H]([C@@H](O2)N3C=CC(=O)NC3=O)O)O	3D7B	3D7B						U4S
UIN	5,6,7,8,9,10-HEXAHYDRO-4-HYDROXY-3-(1-PHENYLPROPYL)CYCLOOCTA[B]PYRAN-2-ONE	C20 H24 O3	47	312.41	CC[C@@H](c1ccccc1)C2=C(C3=C(CCCCCC3)OC2=O)O	5UPJ	5UPJ	DB08686					UIN
X1R	3-(PROPYLSULFONYL)PROPANOIC ACID	C6 H12 O4 S	23	180.22	CCCS(=O)(=O)CCC(=O)O	2X1R	2X1R						X1R
X2M	(3Z)-3-[(3,5-DIMETHYL-1H-PYRROL-2-YL)METHYLIDENE]-1,3-DIHYDRO-2H-INDOL-2-ONE	C15 H14 N2 O	32	238.29	Cc1cc([nH]c1\C=C/2\c3ccccc3NC2=O)C	2X2M	2X2M		CHEMBL276711	D05819			X2M
X2N	POSACONAZOLE	C37 H42 F2 N8 O4	93	700.78	CC[C@@H]([C@H](C)O)N1C(=O)N(C=N1)c2ccc(cc2)N3CCN(CC3)c4ccc(cc4)OC[C@H]5C[C@](OC5)(Cn6cncn6)c7ccc(cc7F)F	2X2N	2X2N		CHEMBL1397	D02555			X2N
XX3	(1S)-1-HYDROPEROXY-1-HYDROXY-2-KETO-5-NITROCYCLOHEXA-3,5-DIENE	C6 H5 N O6	18	187.11	C1=CC(=O)[C@@](C=C1[N+](=O)[O-])(O)OO	2IGA	2IGA						XX3
Y11	N-[(1S)-2-[(4-CYANO-1-METHYLPIPERIDIN-4-YL)AMINO]-1-(CYCLOHEXYLMETHYL)-2-OXOETHYL]MORPHOLINE-4-CARBOXAMIDE	C21 H35 N5 O3	64	405.54	CN1CCC(CC1)(C#N)NC(=O)[C@H](CC2CCCCC2)NC(=O)N3CCOCC3	2R9M	2R9M	DB08752	CHEMBL1236882				Y11
Y8L	3,4-DIMETHYL-5-(2-{[(1Z)-4-PIPERAZIN-1-YLCYCLOHEXA-2,4-DIEN-1-YLIDENE]AMINO}PYRIMIDIN-4-YL)-1,3-THIAZOL-2(3H)-ONE	C19 H22 N6 O S	49	382.48	CC1=C(SC(=O)N1C)c2ccnc(n2)N=C3CC=C(C=C3)N4CCNCC4	2XNB	2XNB						Y8L
YCF	(2E)-N-HYDROXY-2-[1-(4-{[(4-{(1E)-1-[2-(N'-HYDROXYCARBAMIMIDOYL)HYDRAZINYLIDENE]ETHYL}PHENYL)CARBAMOYL]AMINO}PHENYL)ETHYLIDENE]HYDRAZINECARBOXIMIDAMIDE	C19 H24 N10 O3	56	440.46	[H]/N=C(\N/N=C(\C)/c1ccc(cc1)NC(=O)Nc2ccc(cc2)/C(=N/N/C(=N/O)/N)/C)/NO	2YCF	2YCF						YCF
YCL	2-{[(2S)-1-AMINO-5-{[(1Z)-2-CHLOROETHANIMIDOYL]AMINO}-1-OXOPENTAN-2-YL]CARBAMOYL}BENZOIC ACID	C15 H19 CL N4 O4	43	354.79	[H]/N=C(/CCl)\NCCC[C@@H](C(=O)N)NC(=O)c1ccccc1C(=O)O	3B1T	3B1T		CHEMBL1962360				YCL
Z92	(4E)-4-[(4-CHLOROPHENYL)HYDRAZONO]-5-(3,4-DIMETHOXYPHENYL)-2,4-DIHYDRO-3H-PYRAZOL-3-ONE	C17 H15 CL N4 O3	40	358.78	COc1ccc(cc1OC)C\2=NNC(=O)/C2=N/Nc3ccc(cc3)Cl	3L1S	3L1S		CHEMBL1088012				Z92
ZHZ	2-(4-METHOXYPHENYL)ACETAMIDE	C9 H11 N O2	23	165.19	COc1ccc(cc1)CC(=O)N	2HKR	2HKR	DB08767	CHEMBL157604				ZHZ
ZRM	7-(4-HYDROXYPHENYL)-2-PYRIDIN-4-YL-5H-THIENO[3,2-C]PYRIDIN-4-ONE	C18 H12 N2 O2 S	35	320.36	c1cc(ccc1C2=CNC(=O)c3c2sc(c3)c4ccncc4)O	3ZRM	3ZRM						ZRM
ZW3	N-{6-[(Z)-(2,4-DIOXO-1,3-THIAZOLIDIN-5-YLIDENE)METHYL]IMIDAZO[1,2-A]PYRIDIN-2-YL}ACETAMIDE	C13 H10 N4 O3 S	31	302.31	CC(=O)Nc1cn2cc(ccc2n1)/C=C\3/C(=O)NC(=O)S3	3ZW3	3ZW3						ZW3
ZZ4	4-(2,4-DICHLOROPHENYL)-5-PHENYLDIAZENYL-PYRIMIDIN-2-AMINE	C16 H11 CL2 N5	34	344.2	c1ccc(cc1)/N=N/c2cnc(nc2c3ccc(cc3Cl)Cl)N	2WI4	2WI4	DB08787	CHEMBL549340				ZZ4
ZZH	(2S)-2-(4-BENZYLPHENOXY)-3-PHENYLPROPANOIC ACID	C22 H20 O3	45	332.4	c1ccc(cc1)Cc2ccc(cc2)O[C@@H](Cc3ccccc3)C(=O)O	3HOD	3HOD		CHEMBL489074				ZZH
ZZK	4-[2-AMINO-5-(1,3-BENZODIOXOL-4-YL)PYRIDIN-3-YL]BENZAMIDE	C19 H15 N3 O3	40	333.35	c1cc(c2c(c1)OCO2)c3cc(c(nc3)N)c4ccc(cc4)C(=O)N	2WTD	2WTD		CHEMBL590335				ZZK
UDP	URIDINE-5'-DIPHOSPHATE	C9 H14 N2 O12 P2	39	404.16	C1=CN(C(=O)NC1=O)[C@H]2[C@@H]([C@@H]([C@H](O2)CO[P@@](=O)(O)OP(=O)(O)O)O)O	1BGU,1C3J,1F6D,1F7P,1F7R,1FGG,1GWV,1GWW,1GX0,1GX4,1GY8,1GZ5,1HXP,1IXY,1JG6,1JG7,1JIU,1JIV,1JIX,1K4V,1KVR,1LZI,1LZJ,1M5R,1NAH,1NAI,1NHE,1NKH,1NVK,1O23,1O7O,1O7Q,1ON8,1PZY,1QGQ,1QGS,1QKJ,1R7Y,1R80,1SXQ,1V83,1V84,1VZT,1VZU,1VZX,1WT1,1WT2,1WT3,1XJG,1XV5,1Y6F,1Y6G,1Y8Z,1YA6,1YRO,1ZCT,1ZI5,1ZJ2,1ZJO,1ZJP,2A2Z,2A8U,2A8W,2ACV,2AM5,2B69,2BGU,2BIS,2BND,2BVL,2BVM,2C1X,2C9Z,2CVV,2D7I,2D7R,2FFU,2FFV,2FYB,2FYC…	1BGU,1C3J,1F7P,1F7R,1FGG,1GWV,1GWW,1GX0,1GX4,1GY8,1IXY,1JG6,1JG7,1JIU,1JIV,1JIX,1K4V,1LZI,1LZJ,1M5R,1NHE,1NKH,1NVK,1O23,1O7O,1O7Q,1ON8,1PZY,1QKJ,1R7Y,1R80,1SXQ,1V83,1V84,1VZT,1VZU,1VZX,1WT1,1WT2,1WT3,1XV5,1Y6F,1Y6G,1Y8Z,1YA6,1YRO,1ZCT,1ZI5,1ZJ2,1ZJO,1ZJP,2A2Z,2A8U,2A8W,2ACV,2AM5,2B69,2BGU,2BIS,2C1X,2C9Z,2CVV,2D7I,2D7R,2FFU,2FFV,2FYB,2FYC,2FYD,2J0B,2JCJ,2JCK,2O1H,2P73,2PNZ,2QRN,2QRO,2RIX,2RJ0,2RJ1…		CHEMBL130266		C00015	udp	UDP
SUC	SUCROSE	C12 H22 O11	45	342.3	C([C@@H]1[C@H]([C@@H]([C@H]([C@H](O1)O[C@]2([C@H]([C@@H]([C@H](O2)CO)O)O)CO)O)O)O)O	1A0T,1EX2,1FE0,1FE4,1FEE,1GNX,1IW0,1IW1,1JCQ,1JGI,1JJ0,1L0G,1L3S,1L3T,1L3U,1L3V,1L5U,1LD7,1LD8,1M98,1MJT,1MUU,1MV8,1MW1,1MW2,1MW3,1MZC,1NJW,1NJX,1NJY,1NJZ,1NK0,1NK4,1NK5,1NK6,1NK7,1NK8,1NK9,1NKB,1NKC,1NKE,1OB2,1OFS,1OH2,1PT2,1QZ6,1R1A,1RZG,1S63,1SA4,1TJ4,1TJ5,1TN6,1U45,1U47,1U48,1U49,1U4B,1UA0,1UC2,1V8X,1W2T,1X3W,1X3Z,1XC9,1XLT,1YLJ,1YLP,1YLT,1YNP,1YNQ,1ZS2,2ADD,2BE2,2C56,2DVC,2GDU,2GUP,2H6F,2H6G…	1FE0,1FE4,1FEE,1JCQ,1JJ0,1LD7,1LD8,1MZC,1OFS,1QZ6,1R1A,1RZG,1S63,1SA4,1TN6,1UC2,1X3W,1X3Z,2ADD,2BE2,2C56,2DVC,2H6F,2H6G,2H6H,2H6I,2HRQ,2HRR,2I5J,2IEJ,2NXZ,2NY1,2NY2,2NY3,2NY4,2NY5,2NY6,2OXB,2QQU,2QQV,2QQW,2WSC,2WSE,2WSF,2XEU,3A1J,3AO5,3CX5,3CXH,3E37,3GIX,3H6Z,3HP8,3L3V,3LDK,3LRM,3OBV,3OVN,3Q73,3Q7A,3Q7F,3QGV,3QPH,3QYQ,3R1B,3SO3,3SP3,3T3Z,3T6U,3VF1,4FFH		CHEMBL253582	D00025	C00089	sucr	SUC				CHEMBL1821326
LYS	LYSINE	C6 H15 N2 O2 1	25	147.2	C(CC[NH3+])C[C@@H](C(=O)O)N	1BBU,1E1O,1E22,1E24,1FJT,1GXW,1HKV,1KEI,1KO0,1LNA,1LNB,1LNC,1LND,1LNE,1LNF,1LST,1LYL,1OZV,1PQ8,1TLX,1TWI,1XOV,1Y79,1YXD,2A5H,2AQ8,2BD3,2BD4,2BD5,2CDQ,2CJD,2E89,2EF5,2H2E,2J0X,2J8G,2PVU,2QGH,2RKM,2TLX,2W24,2ZNZ,3A9I,3AAW,3AB4,3B2X,3BJU,3C5Q,3D0U,3DER,3DIL,3DIM,3DIO,3DIX,3DIY,3DIZ,3DJ2,3DNZ,3DO0,3DO1,3DO2,3I6V,3K4U,3KW0,3L76,3LP4,3LS7,3MI3,3PUE,3PUL,3PUO,3SE6,3TVI,4D8A,4DPQ,4E36,4ERL,4EX5,5CEV,8TLN	1OZV,1PQ8,1TWI,1XOV,2BD3,2BD4,2BD5,2CDQ,2H2E,2J8G,2ZNZ,3BJU,3D0U,3DIL,3DIM,3DIO,3DIX,3DIY,3DIZ,3DJ2,3LP4,3MI3,3SE6,4DPQ,4E36,8TLN			D02304	C00047	lys-L	LYS
2PE	NONAETHYLENE GLYCOL	C18 H38 O10	66	414.49	C(COCCOCCOCCOCCOCCOCCOCCOCCO)O	1BS4,1BSZ,1ICJ,1ICP,1NLY,1O57,1OPX,1S7G,1W6T,1Y89,1YC2,2C4B,2FTA,2PF5,2Q8N,2QMQ,2WGG,2WWW,2Y3Z,2YHW,2YHY,2YI1,2ZN9,3AHC,3AHE,3BFM,3BO9,3BS6,3CN9,3E5P,3FKQ,3GN6,3H8H,3H8U,3HDB,3HEU,3HG3,3HHL,3K0Y,3KQX,3KQZ,3LEW,3N91,3NJP,3NYY,3O40,3OA5,3P77,3PGS,3PGU,3PYY,3S5Y,3T8W,3TBM,3TV8,3TWT,3V3X,4A2L,4DF9,4F0J	1ICP,1S7G,1YC2,2PF5,2QMQ,2WWW,2YHW,2YHY,2YI1,2ZN9,3H8H,3HDB,3HEU,3HG3,3KQX,3KQZ,3NJP,3O40,3P77,3PYY,3S5Y,3T8W,3TV8,3TWT,4F0J						2PE
APR	ADENOSINE-5-DIPHOSPHORIBOSE	C15 H23 N5 O14 P2	59	559.32	c1nc(c2c(n1)n(cn2)[C@H]3[C@@H]([C@@H]([C@H](O3)CO[P@](=O)(O)O[P@](=O)(O)OC[C@@H]4[C@H]([C@H]([C@@H](O4)O)O)O)O)O)N	1G9Q,1IHY,1M2G,1M2H,1M2J,1M2K,1MK1,1MQE,1Q17,1RRM,1S7G,1SZD,1TXZ,1U2G,1U2R,1V8L,1V8M,1V8R,1V8V,1V8Y,1VHZ,1WVG,1YC2,1ZM2,2B4Y,2DSC,2FAV,2FZE,2GR2,2H59,2HJR,2I67,2L8R,2P8X,2P8Y,2P8Z,2PHH,2QJO,3EWP,3EWR,3GPO,3GQO,3GZ8,3IID,3IIF,3JZT,3K35,3KH6,3Q6Z,3RQ6,3RS8,3RSG,4EPP,5ADH	1IHY,1M2G,1M2H,1M2J,1M2K,1Q17,1S7G,1SZD,1TXZ,1U2R,1YC2,2B4Y,2DSC,2FAV,2FZE,2HJR,2I67,2L8R,2P8Y,3EWP,3EWR,3GPO,3GQO,3IID,3IIF,3JZT,3K35,3KH6,3Q6Z,4EPP,5ADH				C00301	adprib	APR
PEO	HYDROGEN PEROXIDE	H2 O2	4	34.01	OO	1AO2,1AO4,1ASP,1D6Z,1G5L,1GGF,1GJ2,1H57,1H5F,1H5G,1H5H,1H5I,1H5J,1H5K,1H5L,1H5M,1MTG,1MWV,1MXK,1NG4,1OTW,1Y1H,2B2O,2B2Q,2GVC,2J5M,2NLI,2VLX,2VLY,2VLZ,2VM0,3F7K,3HB3,3HDL,3I63,3K9S,3LM4,3MK7,3MPS,3N3B,3PZA,3QVD,3T52,3T9W,4EV3,4FA7	1AO2,1AO4,1ASP,1G5L,1GJ2,1H57,1H5F,1H5G,1H5H,1H5I,1H5J,1H5K,1H5L,1H5M,1MTG,1MXK,1Y1H,2GVC,2J5M,2VLX,2VLY,2VLZ,2VM0,3F7K,3HDL,3MPS,3PZA,3QVD,4EV3,4FA7		CHEMBL71595	D00008	C00027	h2o2	PEO
P33	3,6,9,12,15,18-HEXAOXAICOSANE-1,20-DIOL	C14 H30 O8	52	326.39	C(COCCOCCOCCOCCOCCOCCO)O	1OXN,1OXQ,1OY7,1T0T,1VG9,1WMA,1Y4L,1ZZM,2AAW,2AFV,2AJS,2AOA,2F1F,2HR7,2I02,2IZ0,2IZ1,2VLF,2VLH,2Y2U,2YCP,2YCT,2YHK,3A9F,3B1Q,3BHJ,3CC1,3CMB,3F7G,3FD3,3FFR,3FKH,3H4Q,3KLT,3QNL,3R56,3RJD,3UTO	1OXN,1OXQ,1OY7,1VG9,1WMA,1Y4L,2AAW,2AJS,2AOA,2HR7,2Y2U,3BHJ,3CMB,3F7G,3KLT,3QNL,3R56,3RJD,3UTO						P33
CDP	CYTIDINE-5'-DIPHOSPHATE	C9 H15 N3 O11 P2	40	403.18	C1=CN(C(=O)N=C1N)[C@H]2[C@@H]([C@@H]([C@H](O2)CO[P@@](=O)(O)OP(=O)(O)O)O)O	1EYR,1FFU,1GX1,1H7H,1IV2,1ORR,1U3L,1XJN,1YQN,2AZ3,2CMK,2CVU,2OYN,2PO2,2UZH,2V8P,2VBT,2VBU,2VBV,2YK6,3AKC,3AKD,3BOS,3C3B,3C3C,3EE3,3ETM,3FC9,3GPA,3IEW,3Q89,3S8B,3S8C,3TB9,4FKX	2AZ3,2CVU,2OYN,2PO2,2VBT,2VBU,2VBV,3C3B,3C3C,3EE3,3ETM,3FC9,3GPA,3S8B,3S8C,3TB9,4FKX		CHEMBL425252		C00112	cdp	CDP
12P	DODECAETHYLENE GLYCOL	C24 H50 O13	87	546.65	C(COCCOCCOCCOCCOCCOCCOCCOCCOCCOCCOCCO)O	1T8Z,1TT0,2B9W,2B9X,2BA9,2ECU,2J0P,2J0R,2O95,2RH1,2VUL,2XP3,2XP4,2XP5,2XP6,2XP7,2XP8,2XP9,2XPA,2XPB,2Y9R,2ZN9,3KAB,3KAD,3KAG,3KAH,3KAI,3KCE,3LSK,3LSM,3LTM,3M7P,3P53,4ESE	1TT0,2O95,2RH1,2XP3,2XP4,2XP5,2XP6,2XP7,2XP8,2XP9,2XPA,2XPB,2Y9R,2ZN9,3KAB,3KAD,3KAG,3KAH,3KAI,3KCE,3LSK,3LSM,3LTM,3M7P,3P53,4ESE						12P
BCN	BICINE	C6 H13 N O4	24	163.17	C(CO)N(CCO)CC(=O)O	1KI0,1KMI,1LTM,1QDR,1QUS,1V0J,2A81,2JC5,2OV5,2R4J,2R6S,2V8G,2V8H,2X7W,2Y42,2YDN,3GIA,3GQE,3H7Q,3HWR,3KE7,3M2N,3S8X,3S9T,3SAP,3SAX,3SBH,3SBI,3THE,3U69	1KI0,2V8G,2V8H,2YDN,3GIA,3GQE,3M2N,3S8X,3S9T,3SAP,3SAX,3SBH,3SBI,3THE,3U69	DB03709					BCN
NIO	NICOTINIC ACID	C6 H5 N O2	14	123.11	c1cc(cnc1)C(=O)O	1D0V,1FSL,1ICR,1ICU,1ICV,1JHA,1JHO,1JHQ,1JHR,1JHV,1JHY,1L4N,1L5K,1L5L,1L5M,1LH6,2F7F,2LH6,2WT9,2XRH,3CI8,3HRD,3I45,3O14,3R2J	1FSL,1LH6,2LH6,3CI8,3R2J	DB00627	CHEMBL573	D00049	C00253	nac	NIO
ORN	L-ORNITHINE	C5 H12 N2 O2	21	132.16	C(C[C@@H](C(=O)O)N)CN	1A9X,1BXR,1C30,1C3O,1CE8,1CS0,1HQG,1JDB,1KEE,1LAH,1M6V,1T36,1X7D,3GMZ,3IT6,3JDW,3S61,3THJ,4CEV	1HQG,3GMZ,3JDW,3THJ,4CEV	DB00129	CHEMBL446143	D08302	C00077	orn	ORN
3TL	BENZYL [(1S,4S,7S,8R,9R,10S,13S,16S)-7,10-DIBENZYL-8,9-DIHYDROXY-1,16-DIMETHYL-4,13-BIS(1-METHYLETHYL)-2,5,12,15,18-PENTAOXO-20-PHENYL-19-OXA-3,6,11,14,17-PENTAAZAICOS-1-YL]CARBAMATE	C50 H64 N6 O10	130	909.09	C[C@@H](C(=O)N[C@@H](C(C)C)C(=O)N[C@@H](Cc1ccccc1)[C@H]([C@@H]([C@H](Cc2ccccc2)NC(=O)[C@H](C(C)C)NC(=O)[C@H](C)NC(=O)OCc3ccccc3)O)O)NC(=O)OCc4ccccc4	1B11,2AZ8,2AZ9,2AZB,2AZC,2HAH,2P3A,2P3B,2P3C,2P3D,3KF0,3KFN,3KFP,3KFR,3KFS,3SLZ,3TLH,5FIV,6FIV	1B11,2AZ8,2AZ9,2AZB,2AZC,2HAH,2P3A,2P3B,2P3C,2P3D,3KF0,3KFN,3KFP,3KFR,3KFS,3SLZ,3TLH,5FIV,6FIV		CHEMBL449611				3TL
5AD	5'-DEOXYADENOSINE	C10 H13 N5 O3	31	251.24	C[C@@H]1[C@H]([C@H]([C@@H](O1)n2cnc3c2ncnc3N)O)O	1I9C,1XRS,2CC2,2FB3,2XIJ,2XIQ,3CI3,3IIX,3KOW,3KOX,3KOY,3KOZ,3KP0,3KP1,3O0N,3O0O,3SOM,4REQ	2XIJ,2XIQ,3SOM,4REQ		CHEMBL443485		C05198	dad-5	5AD
IPT	ISOPROPYL-1-BETA-D-THIOGALACTOSIDE	C9 H18 O5 S	33	238.3	CC(C)S[C@H]1[C@@H]([C@H]([C@H]([C@H](O1)CO)O)O)O	1JYX,1KRU,1LBH,1NA0,1NA3,1PX4,1TLF,2P9H,3DYO,3I3D,3MUZ,3OGS,3T08,3T0B,3T2P,3VD4,3VD9,3VDC	1NA0,1NA3,3OGS,3VDC						IPT
AZM	5-ACETAMIDO-1,3,4-THIADIAZOLE-2-SULFONAMIDE	C4 H6 N4 O3 S2	19	222.24	CC(=O)Nc1nnc(s1)S(=O)(=O)N	1AZM,1DMY,1JD0,1RJ6,1YDA,1YDB,1YDD,1ZSB,2H4N,2UY4,2XTK,3CZV,3DC3,3HS4,3IAI,3ML5,3UCJ	1AZM,1DMY,1JD0,1RJ6,1YDA,1YDB,1YDD,1ZSB,2H4N,2UY4,2XTK,3CZV,3DC3,3HS4,3IAI,3ML5,3UCJ	DB00819	CHEMBL20	D00218	C06805		AZM
IMH	1,4-DIDEOXY-4-AZA-1-(S)-(9-DEAZAHYPOXANTHIN-9-YL)-D-RIBITOL	C11 H14 N4 O4	33	266.26	c1c(c2c([nH]1)c(ncn2)O)[C@H]3[C@@H]([C@@H]([C@H](N3)CO)O)O	1B8O,1G2O,1NW4,1PF7,1RR6,1RT9,2FF1,2FF2,2OC4,2OC9,2ON6,2Q7O,3B9G,3FOW,3MB8	1B8O,1NW4,1PF7,1RR6,1RT9,2FF1,2FF2,2OC4,2OC9,2ON6,2Q7O,3B9G,3FOW,3MB8		CHEMBL218291	D06596			IMH
ASC	ASCORBIC ACID	C6 H8 O6	20	176.13	C([C@@H]([C@@H]1C(=C(C(=O)O1)O)O)O)O	1E71,1E72,1E73,1F9G,1OAF,1XID,2X08,2YLD,2YLG,3EKA,3FXR,3TGY,3VLN,3ZWI	1E71,1E72,1E73,1OAF,2X08,3TGY,3VLN,3ZWI	DB00126	CHEMBL196	D00018	C00072	ascb-L	ASC
NCN	NICOTINATE MONONUCLEOTIDE	C11 H14 N O9 P	36	335.21	c1cc(c[n+](c1)[C@H]2[C@@H]([C@@H]([C@H](O2)CO[P@@](=O)(O)[O-])O)O)C(=O)O	1L4F,1L4G,1L4H,1L4K,1L4L,1L4M,1L5O,1QPN,1YTK,1YUM,2B7Q,2QTN	1YTK,2QTN				C01185	nicrnt	NCN
ASG	2-DEOXY-2-ACETAMIDO-BETA-D-GALACTOSE-4-SULFATE	C8 H15 N O9 S	34	301.27	CC(=O)N[C@@H]1[C@H]([C@H]([C@H](O[C@H]1O)CO)OS(=O)(=O)O)O	1DQO,1HM2,1HMU,1HMW,1OFL,1OFM,1OJO,1RWF,1RWG,1RWH,3C9E,3H7D	1DQO,3C9E,3H7D						ASG
16G	N-ACETYL-D-GLUCOSAMINE-6-PHOSPHATE	C8 H16 N O9 P	35	301.19	CC(=O)N[C@@H]1[C@H]([C@@H]([C@H](O[C@@H]1O)COP(=O)(O)O)O)O	1FRZ,1FS5,1HOT,1I1D,1NE7,2DKC,2O28,2VXK,2WU1,3IGS,4AG9	1I1D,1NE7,2DKC,2O28,2VXK,4AG9				C00357	acgam6p	16G
1BO	1-BUTANOL	C4 H10 O	15	74.12	CCCCO	1G4H,1OOH,1YKY,2HUF,2HUU,2VDG,3B6X,3ET2,3S3E,3S3F,3S3H	1OOH,1YKY,2HUF,2HUU,2VDG,3B6X,3ET2,3S3E,3S3F,3S3H	DB02145	CHEMBL14245	D03200	C06142		1BO
AHG	2,5-ANHYDROGLUCITOL-1,6-BIPHOSPHATE	C6 H14 O11 P2	33	324.12	C([C@H]1[C@H]([C@@H]([C@H](O1)COP(=O)(O)O)O)O)OP(=O)(O)O	1FBC,1FBD,1FBE,1FPD,1FPE,1FPF,1FPG,1FPI,1FPJ,1FPL	1FBC,1FBD,1FBE,1FPD,1FPE,1FPF,1FPG,1FPI,1FPJ,1FPL						AHG
EUG	2-METHOXY-4-[(1E)-PROP-1-EN-1-YL]PHENOL	C9 H10 O2	21	150.18	C/C=C/c1ccc(c(c1)OC)O	1DZN,1QLU,1W1J,1W1K,1W1L,1W1M,2QU9,2VAO,3R5O,3REO	1DZN,1QLU,1W1J,1W1K,1W1L,1W1M,2QU9,2VAO,3R5O,3REO		CHEMBL193598		C10469		EUG
TPS	THIAMIN PHOSPHATE	C12 H18 N4 O4 P S 1	40	345.33	Cc1c(sc[n+]1Cc2cnc(nc2N)C)CCOP(=O)(O)O	1G4S,2HOM,2QRY,2TPS,2Y6Z,3C9T,3NL3,3NL6,3NM3	2HOM,2Y6Z,3NL3,3NL6,3NM3		CHEMBL1236378		C01081	thmmp	TPS
ETE	2-{2-[2-2-(METHOXY-ETHOXY)-ETHOXY]-ETHOXY}-ETHANOL	C9 H20 O5	34	208.25	COCCOCCOCCOCCO	1MXG,2D1G,2G50,2O95,2VRO,2YL6,3B88,3CX4,3Q2A	1MXG,2G50,2O95,3B88,3Q2A	DB04332					ETE
GCV	4-O-METHYL-ALPHA-D-GLUCURONIC ACID	C7 H12 O7	26	208.17	CO[C@H]1[C@@H]([C@H]([C@H](O[C@@H]1C(=O)O)O)O)O	1H41,1K9E,1K9F,1UQZ,1V6W,1V6X,2Y24,3KL5,3RDK	3RDK		CHEMBL187785				GCV
CP6	5-(4-CHLORO-PHENYL)-6-ETHYL-PYRIMIDINE-2,4-DIAMINE	C12 H13 CL N4	30	248.71	CCc1c(c(nc(n1)N)N)c2ccc(cc2)Cl	1J3J,2BL9,2BLA,3LMY,3QFX,3QG2,3QGT,3UM5	1J3J,2BL9,2BLA,3LMY,3QFX,3QG2,3QGT,3UM5	DB00205	CHEMBL36	D00488	C07391		CP6	pyrimidine	b0048	b0048	CHEMBL677563
LDP	L-DOPAMINE	C8 H11 N O2	22	153.18	c1cc(c(cc1CCN)O)O	2A3R,2QMZ,2VQ5,3NK2,4DTZ,4DU2,4DUB,5PAH	2A3R,2QMZ,2VQ5,5PAH	DB00988	CHEMBL59	D07870	C03758	dopa	LDP
XAN	XANTHINE	C5 H4 N4 O2	15	152.11	c1[nH]c2c(n1)C(=O)NC(=O)N2	1A96,1YR3,2UZ9,2W3S,3EUB,3GAO,3L8W,3ODG	2UZ9,3EUB,3GAO,3L8W,3ODG	DB02134	CHEMBL1424		C00385	xan	XAN
DCQ	2-DECYL-5,6-DIMETHOXY-3-METHYLCYCLOHEXA-2,5-DIENE-1,4-DIONE	C19 H30 O4	53	322.44	CCCCCCCCCCC1=C(C(=O)C(=C(C1=O)OC)OC)C	3HYW,3SX6,3SXI,3SZC,3SZF,3SZW,3T0K,3T31	3T31	DB07640	CHEMBL217894		C15494		DCQ
DKI	5-AMINO-3-{[4-(AMINOSULFONYL)PHENYL]AMINO}-N-(2,6-DIFLUOROPHENYL)-1H-1,2,4-TRIAZOLE-1-CARBOTHIOAMIDE	C15 H13 F2 N7 O2 S2	41	425.43	c1cc(c(c(c1)F)NC(=S)n2c(nc(n2)Nc3ccc(cc3)S(=O)(=O)N)N)F	2CHL,2J51,2JFL,2W4O,2WU6,3HMI,3LJ1,4AAA	2CHL,2J51,2JFL,2W4O,2WU6,3HMI,3LJ1,4AAA	DB07664	CHEMBL261720				DKI
IGP	INDOLE-3-GLYCEROL PHOSPHATE	C11 H14 N O6 P	33	287.21	c1ccc2c(c1)c(c[nH]2)[C@@H]([C@@H](COP(=O)(O)O)O)O	1A53,1A5B,1KFB,1QOQ,2RH9,2RHG,3T44	1A53,3T44	DB04143			C03506	3ig3p	IGP
PEA	2-PHENYLETHYLAMINE	C8 H12 N 1	21	122.19	c1ccc(cc1)CC[NH3+]	1D6U,1D6Y,1D6Z,1TNJ,1UTM,1UTO,2HKM	1TNJ,1UTM,1UTO,2HKM	DB04325			C05332	peamn	PEA
INI	5-NITRO-6-RIBITYL-AMINO-2,4(1H,3H)-PYRIMIDINEDIONE	C9 H14 N4 O8	35	306.23	C([C@@H]([C@@H]([C@@H](CO)O)O)O)NC1=C(C(=O)NC(=O)N1)[N+](=O)[O-]	1KYY,1RVV,1T13,1ZIS,2F59,2O6H,2OBX	1KYY,2OBX						INI
AE2	AETIOCHOLANOLONE	C19 H30 O2	51	290.45	C[C@]12CC[C@H](C[C@H]1CC[C@@H]3[C@@H]2CC[C@]4([C@H]3CCC4=O)C)O	1DBJ,1NFQ,1OV4,1X8J,1YB1,2QP3,2QP4	1DBJ,1OV4,1X8J,1YB1,2QP3,2QP4	DB02854	CHEMBL85799		C04373		AE2
GSU	O5'-(L-GLUTAMYL-SULFAMOYL)-ADENOSINE	C15 H21 N7 O9 S	53	475.43	c1nc(c2c(n1)n(cn2)[C@H]3[C@@H]([C@@H]([C@H](O3)COS(=O)(=O)NC(=O)[C@H](CCC(=O)O)N)O)O)N	2CV2,2RE8,3AFH,3AKZ,3AL0,3R9F,3TLE	3TLE		CHEMBL1163071				GSU
IZA	2-TERT-BUTYL-9-FLUORO-3,6-DIHYDRO-7H-BENZ[H]-IMIDAZ[4,5-F]ISOQUINOLINE-7-ONE	C18 H16 F N3 O	39	309.34	CC(C)(C)c1[nH]c2c3c(c4cc(ccc4c2n1)F)C(=O)NC=C3	2B7A,2J90,3EYH,3LJ2,3LXL,3LXP,3NZ0	2B7A,2J90,3EYH,3LJ2,3LXL,3LXP,3NZ0	DB04716	CHEMBL21156				IZA
IBP	IBUPROFEN	C13 H18 O2	33	206.28	CC(C)Cc1ccc(cc1)[C@H](C)C(=O)O	1EQG,2BXG,2PWS,2WD9,3IB2,3P6H	1EQG,2BXG,2PWS,2WD9,3IB2,3P6H		CHEMBL175	D03715			IBP
M8C	METHYL ALPHA-D-GALACTOPYRANURONATE	C7 H12 O7	26	208.17	COC(=O)[C@@H]1[C@@H]([C@@H]([C@H]([C@H](O1)O)O)O)O	2NSP,2NST,2NT6,2NT9,2NTP,2NTQ	2NTQ						M8C
NDU	2'-DEOXY-5-NITROURIDINE 5'-MONOPHOSPHATE	C9 H14 N3 O10 P	37	355.2	C1[C@@H]([C@H](O[C@H]1N2CC(C(=O)NC2=O)[N+](=O)[O-])COP(=O)(O)O)O	2VF0,3B5B,3B9H,3BFI,3BHL,3BHR	3BHR						NDU
T27	4-{[4-({4-[(E)-2-CYANOETHENYL]-2,6-DIMETHYLPHENYL}AMINO)PYRIMIDIN-2-YL]AMINO}BENZONITRILE	C22 H18 N6	46	366.42	Cc1cc(cc(c1Nc2ccnc(n2)Nc3ccc(cc3)C#N)C)/C=C/C#N	2ZD1,2ZE2,3BGR,3MEE,3MEG,3QLH	2ZD1,2ZE2,3BGR,3MEE,3MEG,3QLH	DB08592	CHEMBL175691	D09720			T27
0GJ	L-ALPHA-GLUTAMYL-N-{(1S)-4-{[AMINO(IMINIO)METHYL]AMINO}-1-[(1S)-2-CHLORO-1-HYDROXYETHYL]BUTYL}GLYCINAMIDE	C14 H28 CL N6 O5 1	54	395.86	C(C[C@@H]([C@@H](CCl)O)NC(=O)CNC(=O)[C@H](CCC(=O)O)N)CNC(=[NH2+])N	1A5I,1BQY,1BUI,1LMW,2B8O	1A5I,1BQY,1BUI,1LMW,2B8O						0GJ
23E	(2E)-3-(4-{[(1-{[(13-CYCLOHEXYL-6-OXO-6,7-DIHYDRO-5H-INDOLO[1,2-D][1,4]BENZODIAZEPIN-10-YL)CARBONYL]AMINO}CYCLOPENTYL)CARBONYL]AMINO}PHENYL)PROP-2-ENOIC ACID	C38 H38 N4 O5	85	630.74	c1ccc2c(c1)-c3c(c4ccc(cc4n3CC(=O)N2)C(=O)NC5(CCCC5)C(=O)Nc6ccc(cc6)/C=C/C(=O)O)C7CCCCC7	3Q0Z,3QGD,3QGE,3QGF,3QGG	3Q0Z,3QGD,3QGE,3QGF,3QGG						23E
NOV	NOVOBIOCIN	C31 H36 N2 O11	80	612.63	Cc1c(ccc2c1OC(=O)C(=C2O)NC(=O)c3ccc(c(c3)CC=C(C)C)O)O[C@H]4[C@@H]([C@@H]([C@H](C(O4)(C)C)OC)OC(=O)N)O	1AJ6,1KIJ,1S14,3LPS	3LPS	DB01051	CHEMBL36506		C05080	novbcn	NOV	aminocoumarin	b0958;b2231;b3699		CHEMBL1101648
AZR	AZTREONAM	C13 H19 N5 O8 S2	47	437.44	C[C@@H]([C@@H](C=O)NC(=O)/C(=N\OC(C)(C)C(=O)O)/c1csc(n1)N)NS(=O)(=O)O	1FR6,2ZQC,3PBS,3UE0	3UE0		CHEMBL158		C06840		AZR	monobactam	b0149;b4150	b0149
ADQ	ADENOSINE-5'-DIPHOSPHATE-GLUCOSE	C16 H25 N5 O15 P2	63	589.34	c1nc(c2c(n1)n(cn2)[C@H]3[C@@H]([C@@H]([C@H](O3)CO[P@@](=O)(O)O[P@@](=O)(O)O[C@@H]4[C@@H]([C@H]([C@@H]([C@H](O4)CO)O)O)O)O)O)N	1EQ2,1YP4,2H39,3RT7	1YP4,2H39,3RT7		CHEMBL227552		C00498	adpglc	ADQ
CP3	COPROPORPHYRIN III	C36 H44 N4 O8	92	660.77	Cc1c2[nH]c(c1CCC(=O)O)Cc3c(c(c([nH]3)Cc4c(c(c([nH]4)Cc5c(c(c([nH]5)C2)C)CCC(=O)O)CCC(=O)O)C)CCC(=O)O)C	1R3T,1R3W,1R3Y,2Q71	1R3T,1R3W,1R3Y,2Q71		CHEMBL1231891		C03263	cpppg3	CP3
EB4	N,N',N''-[(3S,7S,11S)-2,6,10-TRIOXO-1,5,9-TRIOXACYCLODODECANE-3,7,11-TRIYL]TRIS(2,3-DIHYDROXYBENZAMIDE)	C30 H27 N3 O15	75	669.55	c1cc(c(c(c1)O)O)C(=O)N[C@H]2COC(=O)[C@H](COC(=O)[C@H](COC2=O)NC(=O)c3cccc(c3O)O)NC(=O)c4cccc(c4O)O	2KT4,2LBV,2XUZ,3CMP	2KT4,2LBV,3CMP		CHEMBL432995		C05821	enter	EB4				CHEMBL674841
2HG	(2R)-2-HYDROXYPENTANEDIOIC ACID	C5 H8 O5	18	148.12	C(CC(=O)O)[C@H](C(=O)O)O	2YBK,2YBP,2YC0,3PUR	2YBK,2YBP,2YC0,3PUR		CHEMBL1614745		C01087		2HG
BLG	4-O-(4-O-SULFONYL-N-ACETYLGLUCOSAMININYL)-5-METHYLHYDROXY-L-PROLINE-TAURINE	C16 H30 N3 O14 S2 1	65	552.54	CC(=O)N[C@@H]1[C@H]([C@@H]([C@H](O[C@H]1O[C@H]2C[C@H]([NH2+][C@@H]2CO)C(=O)NCCS(=O)(=O)O)CO)OS(=O)(=O)O)O	1D0L,1D0M,1SLY,3T4I	3T4I						BLG
CEL	4-[5-(4-METHYLPHENYL)-3-(TRIFLUOROMETHYL)-1H-PYRAZOL-1-YL]BENZENESULFONAMIDE	C17 H14 F3 N3 O2 S	40	381.37	Cc1ccc(cc1)c2cc(nn2c3ccc(cc3)S(=O)(=O)N)C(F)(F)F	1OQ5,3KK6,3LN1,4FIM	1OQ5,3KK6,3LN1,4FIM	DB00482	CHEMBL118	D00567	C07589		CEL
DES	DIETHYLSTILBESTROL	C18 H20 O2	40	268.36	CC/C(=C(/CC)\c1ccc(cc1)O)/c2ccc(cc2)O	1S9P,1TT6,1TZ8,3ERD	1S9P,1TT6,1TZ8,3ERD	DB00255	CHEMBL411	D00577	C07620		DES
DIB	3-AMINO-(DIMETHYLPROPYLAMINE)	C5 H14 N2	21	102.18	CN(C)CCCN	1M18,1M19,1M1A,1S32	1M18,1M19,1M1A,1S32						DIB
EZL	6-ETHOXY-1,3-BENZOTHIAZOLE-2-SULFONAMIDE	C9 H10 N2 O3 S2	26	258.31	CCOc1ccc2c(c1)sc(n2)S(=O)(=O)N	3CAJ,3DCW,3DD0,3MDZ	3CAJ,3DCW,3DD0,3MDZ	DB00311	CHEMBL18	D02441			EZL
HT1	2'-(4-ETHOXYPHENYL)-5-(4-METHYL-1-PIPERAZINYL)-2,5'-BI-BENZIMIDAZOLE	C27 H28 N6 O	62	452.56	CCOc1ccc(cc1)c2[nH]c3cc(ccc3n2)c4[nH]c5cc(ccc5n4)N6CCN(CC6)C	129D,130D,3F8C,403D	129D,130D,403D		CHEMBL343002		C11189		HT1				CHEMBL1679171
KAA	5'-O-[(L-LYSYLAMINO)SULFONYL]ADENOSINE	C16 H26 N8 O7 S	58	474.49	c1nc(c2c(n1)n(cn2)[C@H]3[C@@H]([C@@H]([C@H](O3)COS(=O)(=O)NC(=O)[C@H](CCCCN)N)O)O)N	3A5Y,3A5Z,3E9H,4EQE	4EQE		CHEMBL1163083				KAA
PHY	1(S)-AMINOETHYL-(2-CARBOXYPROPYL)PHOSPHORYL-PHOSPHINIC ACID	C6 H15 N O7 P2	31	275.14	C[C@@H](C[P@](=O)([C@@H](C)N)OP(=O)(O)O)C(=O)O	1E4E,1EHI,1IOW,2DLN	2DLN				C12022		PHY
PNX	3,7-DIMETHYL-1-(5-OXOHEXYL)-3,7-DIHYDRO-1H-PURINE-2,6-DIONE	C13 H18 N4 O3	38	278.31	CC(=O)CCCCN1C(=O)c2c(ncn2C)N(C1=O)C	2A3C,3ARR,3ARU,3TVX	2A3C,3TVX	DB00806	CHEMBL628	D00501	C07424		PNX
S0H	(S)-2-HYDROXYPROPYLPHOSPHONIC ACID	C3 H9 O4 P	17	140.07	C[C@@H](CP(=O)(O)O)O	1ZZ7,1ZZ8,1ZZB,3SCF	3SCF						S0H
2SA	2-[9-(3,4-DIHYDROXY-5-PHOSPHONOOXYMETHYL-TETRAHYDRO-FURAN-2-YL)-9H-PURIN-6-YLAMINO]-SUCCINIC ACID	C14 H18 N5 O11 P	49	463.3	c1nc(c2c(n1)n(cn2)[C@H]3[C@@H]([C@@H]([C@H](O3)COP(=O)(O)O)O)O)N[C@@H](CC(=O)O)C(=O)O	1MEZ,2PTR,2VD6	1MEZ,2VD6	DB04418			C03794	dcamp	2SA
ESA	ETHANESULFONIC ACID	C2 H6 O3 S	12	110.13	CCS(=O)(=O)O	1F9P,1RDF,2H0Y	1F9P,2H0Y	DB03635				ethso3	ESA
GN1	2-(ACETYLAMINO)-2-DEOXY-1-O-PHOSPHONO-ALPHA-D-GLUCOPYRANOSE	C8 H16 N O9 P	35	301.19	CC(=O)N[C@@H]1[C@H]([C@@H]([C@H](O[C@@H]1OP(=O)(O)O)CO)O)O	2OI7,2QKX,2YQH	2YQH				C04501	acgam1p	GN1
HSA	PHOSPHORIC ACID MONO-[2-AMINO-3-(3H-IMIDAZOL-4-YL)-PROPYL]ESTER	C6 H12 N3 O4 P	26	221.15	c1c(nc[nH]1)CC(COP(=O)(O)O)N	1FG3,1GEX,1UU1	1UU1				C01100	hisp	HSA
SR1	5-S-METHYL-5-THIO-ALPHA-D-RIBOFURANOSE	C6 H12 O4 S	23	180.22	CSC[C@@H]1[C@H]([C@H]([C@H](O1)O)O)O	1Z5N,2PUN,2PYW	2PYW					5mtr	SR1
TZE	2-(4-METHYL-THIAZOL-5-YL)-ETHANOL	C6 H9 N O S	18	143.2	Cc1c(scn1)CCO	1C3Q,1EKK,3NL5	3NL5	DB02969	CHEMBL1236482		C04294	4mhetz	TZE
HSO	HISTIDINOL	C6 H10 N3 O 1	20	140.16	c1c([nH+]c[nH]1)C[C@@H](C=O)N	1KAE,1KMN,2FPU	2FPU				C01929		HSO
04A	N,N'-[SULFANEDIYLBIS(ETHANE-2,1-DIYL-1,3,4-THIADIAZOLE-5,2-DIYL)]BIS(2-PHENYLACETAMIDE)	C24 H24 N6 O2 S3	59	524.67	c1ccc(cc1)CC(=O)Nc2nnc(s2)CCSCCc3nnc(s3)NC(=O)Cc4ccccc4	3UO9,3VOZ,3VP1	3UO9,3VOZ,3VP1		CHEMBL2177757				04A
04C	1,2,4-TRIDEOXY-4-METHYL-2-{[N-(MORPHOLIN-4-YLACETYL)-L-ALANYL-O-METHYL-L-TYROSYL]AMINO}-1-PHENYL-D-XYLITOL	C31 H44 N4 O7	86	584.7	C[C@H](CO)[C@@H]([C@H](Cc1ccccc1)NC(=O)[C@H](Cc2ccc(cc2)OC)NC(=O)[C@H](C)NC(=O)CN3CCOCC3)O	3UN4,3UNB,3UNF	3UN4,3UNB,3UNF						04C
1BU	1-{4-[(6-AMINOQUINAZOLIN-4-YL)AMINO]PHENYL}-3-[3-TERT-BUTYL-1-(3-METHYLPHENYL)-1H-PYRAZOL-5-YL]UREA	C29 H30 N8 O	68	506.61	Cc1cccc(c1)n2c(cc(n2)C(C)(C)C)NC(=O)Nc3ccc(cc3)Nc4c5cc(ccc5ncn4)N	3F3V,3F3W,3GCQ	3F3V,3F3W,3GCQ		CHEMBL497033				1BU
4CT	(3R,4S)-1-[(4-AMINO-5H-PYRROLO[3,2-D]PYRIMIDIN-7-YL)METHYL]-4-{[(4-CHLOROPHENYL)SULFANYL]METHYL}PYRROLIDIN-3-OL	C18 H20 CL N5 O S	46	389.9	c1cc(ccc1SC[C@H]2C[N@](C[C@@H]2O)Cc3c[nH]c4c3ncnc4N)Cl	3O4V,3OZC,3OZD	3OZC,3OZD		CHEMBL1230265				4CT
ADV	ALPHA-BETA METHYLENE ADP-RIBOSE	C16 H25 N5 O13 P2	61	557.35	c1nc(c2c(n1)n(cn2)[C@H]3[C@@H]([C@@H]([C@H](O3)CO[P@@](=O)(C[P@](=O)(O)OC[C@@H]4[C@H]([C@H]([C@H](O4)O)O)O)O)O)O)N	1KHZ,1MQW,3BM4	3BM4						ADV
AHZ	ADENOSINE DIPHOSPHATE 5-(BETA-ETHYL)-4-METHYL-THIAZOLE-2-CARBOXYLIC ACID	C17 H19 N6 O12 P2 S -3	57	593.38	Cc1c(sc(n1)C(=O)[O-])CCOP(=O)([O-])OP(=O)([O-])OC[C@@H]2[C@H]([C@H]([C@@H](O2)n3cnc4c3ncnc4N)O)O	1RP0,3FPZ,3JSK	1RP0,3FPZ,3JSK						AHZ
AOM	5-ALPHA-ANDROSTANE-3-BETA,17BETA-DIOL	C19 H32 O2	53	292.46	C[C@]12CC[C@@H](C[C@@H]1CC[C@@H]3[C@@H]2CC[C@]4([C@H]3CC[C@@H]4O)C)O	1LHO,3KM0,3UZX	1LHO,3KM0,3UZX	DB03882	CHEMBL316048		C12525		AOM
B96	1-(5-TERT-BUTYL-2-P-TOLYL-2H-PYRAZOL-3-YL)-3-[4-(2-MORPHOLIN-4-YL-ETHOXY)-NAPHTHALEN-1-YL]-UREA	C31 H37 N5 O3	76	527.66	Cc1ccc(cc1)n2c(cc(n2)C(C)(C)C)NC(=O)Nc3ccc(c4c3cccc4)OCCN5CCOCC5	1KV2,3FZS,3NPC	1KV2,3FZS,3NPC	DB03044	CHEMBL103667	D03736			B96
BDG	O-2,6-DIAMINO-2,6-DIDEOXY-ALPHA-D-GLUCOPYRANOSE	C6 H14 N2 O4	26	178.19	C([C@@H]1[C@H]([C@@H]([C@H]([C@H](O1)O)N)O)O)N	1NEM,1O9M,1QD3	1NEM,1QD3						BDG
C2U	3,5-DICHLORO-2-HYDROXYBENZOIC ACID	C7 H4 CL2 O3	16	207.01	c1c(cc(c(c1C(=O)O)O)Cl)Cl	3C3U,3CV7,3GUG	3C3U,3CV7,3GUG		CHEMBL449129				C2U
EGC	2-(2-{2-[2-(2-{2-[2-(2-{2-[4-(1,1,3,3-TETRAMETHYL-BUTYL)-PHENOXY]-ETHOXY}-ETHOXY)-ETHOXY]-ETHOXY}-ETHOXY)-ETHOXY]-ETHOXY}-ETHOXY)-ETHANOL	C32 H58 O10	100	602.8	CC(C)(C)CC(C)(C)c1ccc(cc1)OCCOCCOCCOCCOCCOCCOCCOCCOCCO	1JP3,2W22,2YK4	2YK4						EGC
FIP	5-FLUOROINDOLE PROPANOL PHOSPHATE	C11 H13 F N O4 P	31	273.2	c1cc2c(cc1F)c(c[nH]2)CCCOP(=O)(O)O	1A50,1A5S,1FUY	1FUY	DB07773	CHEMBL1160523				FIP
HBP	1,7-HEPTYLENE-BIS-N,N'-SYN-2-PYRIDINIUMALDOXIME	C19 H26 N4 O2 2	51	342.44	c1cc[n+](c(c1)\C=N\O)CCCCCCC[n+]2ccccc2\C=N\O	2GYV,2JF0,2WU4	2GYV,2JF0,2WU4		CHEMBL1187858				HBP
HEE	N-HEXYLPHOSPHONATE ETHYL ESTER	C8 H19 O3 P	31	194.21	CCCCCC[P@](=O)(O)OCC	1LBS,1XZL,5TGL	1LBS,1XZL,5TGL	DB04321	CHEMBL119521				HEE
HPH	(2S)-2-AMINO-3-PHENYLPROPANE-1,1-DIOL	C9 H13 N O2	25	167.21	c1ccc(cc1)C[C@@H](C(O)O)N	1MTB,2FGU,2FGV	1MTB,2FGU,2FGV	DB07910					HPH
LIM	3-OXO-PENTADECANOIC ACID	C15 H28 O3	46	256.38	CCCCCCCCCCCCC(=O)CC(=O)O	1FCP,1UJW,2FCP	2FCP	DB04039					LIM
MOE	METHOXY-ETHOXYL	C3 H7 O2 -1	12	75.09	COCC[O-]	1KGK,3R8X,3SWI	1KGK,3SWI						MOE
OR8	2-CHLORO-N-[[4-(3,5-DIMETHYLISOXAZOL-4-YL)PHENYL]METHYL]-1,4-DIMETHYL-1H-PYRAZOLE-4-SULFONAMIDE	C17 H19 CL N4 O3 S	45	394.88	Cc1c(c(on1)C)c2ccc(cc2)CNS(=O)(=O)c3c(nn(c3Cl)C)C	3ZR7,3ZRB,4APU	3ZR7,3ZRB,4APU						OR8
PPU	PUROMYCIN-5'-MONOPHOSPHATE	C22 H30 N7 O8 P	68	551.49	CN(C)c1c2c(ncn1)n(cn2)[C@H]3[C@@H]([C@@H]([C@H](O3)COP(=O)(O)O)NC(=O)[C@H](Cc4ccc(cc4)OC)N)O	1KQS,1Q81,1Q82	1KQS,1Q81,1Q82						PPU
SCV	N6-[(1S)-2-{[(1R)-1-CARBOXY-2-METHYLPROPYL]OXY}-1-(MERCAPTOCARBONYL)-2-OXOETHYL]-6-OXO-L-LYSINE	C14 H22 N2 O8 S	47	378.4	CC(C)[C@H](C(=O)O)OC(=O)[C@H](C(=O)S)NC(=O)CCC[C@@H](C(=O)O)N	1HB2,1HB3,1HB4	1HB2,1HB3,1HB4						SCV
VD3	(1S,3Z)-3-[(2E)-2-[(1R,3AR,7AS)-7A-METHYL-1-[(2R)-6-METHYLHEPTAN-2-YL]-2,3,3A,5,6,7-HEXAHYDRO-1H-INDEN-4-YLIDENE]ETHYLIDENE]-4-METHYLIDENE-CYCLOHEXAN-1-OL	C27 H44 O	72	384.64	CC(C)CCC[C@@H](C)[C@H]1CC[C@@H]2[C@@]1(CCCC2=CC=C3C[C@H](CCC3=C)O)C	2GJ5,3A50,3C6G	2GJ5,3C6G						VD3
XIF	PIPERIDINE-3,4-DIOL	C5 H11 N O2	19	117.15	C1CNC[C@H]([C@@H]1O)O	1FH8,1V0L,1V0N	1V0N						XIF
1SM	METHYL 2-[({[(4,6-DIMETHYLPYRIMIDIN-2-YL)AMINO]CARBONYL}AMINO)SULFONYL]BENZOATE	C15 H16 N4 O5 S	41	364.38	Cc1cc(nc(n1)NC(=O)NS(=O)(=O)c2ccccc2C(=O)OC)C	1T9C,1YI0	1T9C,1YI0		CHEMBL513261		C10955		1SM		b0077(2) AND b0078(2)	b0077(2) AND b0078(2)
SIG	STIGMATELLIN	C30 H42 O5	77	482.66	C\C=C(/C)\C=C\C=C[C@H](C)[C@H](C)[C@H](C)[C@H](C)CCC1=C(C(=O)c2c(cc(c(c2O1)O)OC)OC)C	2BCC,3BCC	2BCC,3BCC		CHEMBL486556				SIG		b1227(1) AND b1225(1) AND b1224(1)	b1227(1) AND b1225(1) AND b1224(1)
AFP	ALPHA FRUCTOSE 1,6-DIPHOSPHATE	C6 H14 O12 P2	34	340.12	C([C@@H]1[C@H]([C@@H]([C@@](O1)(COP(=O)(O)O)O)O)O)OP(=O)(O)O	1FBH,1LLC	1FBH,1LLC		CHEMBL1089962		C00354	fdp	AFP
SUP	SUCROSE-6-PHOSHPATE	C12 H23 O14 P	50	422.28	C([C@@H]1[C@H]([C@@H]([C@H]([C@H](O1)O[C@]2([C@H]([C@@H]([C@H](O2)COP(=O)(O)O)O)O)CO)O)O)O)O	1U2T,2R68	2R68				C02591	suc6p	SUP
TPO	PHOSPHOTHREONINE	C4 H10 N O6 P	22	199.1	C[C@H]([C@@H](C(=O)O)N)OP(=O)(O)O	1LC7,2W08	2W08				C12147	thrp	TPO
YYY	DEOXYCYTIDINE DIPHOSPHATE	C9 H15 N3 O10 P2	39	387.18	C1[C@@H]([C@H](O[C@H]1N2C=CC(=NC2=O)N)CO[P@@](=O)(O)OP(=O)(O)O)O	2J4H,3EVM	3EVM				C00705	dcdp	YYY
05B	2'-[2-(1,3-BENZODIOXOL-5-YL)PYRIMIDIN-4-YL]-5',6'-DIHYDROSPIRO[PIPERIDINE-4,7'-PYRROLO[3,2-C]PYRIDIN]-4'(1'H)-ONE	C22 H21 N5 O3	51	403.44	c1cc2c(cc1c3nccc(n3)c4cc5c([nH]4)C6(CCNCC6)CNC5=O)OCO2	3R1N,3R2B	3R1N,3R2B		CHEMBL1738702				05B
0GE	N-{[5-(DIMETHYLAMINO)NAPHTHALEN-1-YL]SULFONYL}-L-ALPHA-GLUTAMYL-N-[(2S,3S)-6-CARBAMIMIDAMIDO-1-CHLORO-2-HYDROXYHEXAN-3-YL]GLYCINAMIDE	C26 H38 CL N7 O7 S	80	628.14	[H]/N=C(\\N)/NCCCC(C(CCl)O)NC(=O)CNC(=O)C(CCC(=O)O)NS(=O)(=O)c1cccc2c1cccc2N(C)C	3TH3,3TH4	3TH3,3TH4						0GE
0TT	1-[(2R,4S,5R)-5-(HYDROXYMETHYL)-4-OXIDANYL-OXOLAN-2-YL]-5-[[(5R)-1-[(2R,4S,5R)-5-(HYDROXYMETHYL)-4-OXIDANYL-OXOLAN-2-YL]-5-METHYL-2,4-BIS(OXIDANYLIDENE)-1,3-DIAZINAN-5-YL]METHYL]PYRIMIDINE-2,4-DIONE	C20 H28 N4 O10	62	484.46	C[C@]1(CN(C(=O)NC1=O)[C@H]2C[C@@H]([C@H](O2)CO)O)CC3=CN(C(=O)NC3=O)[C@H]4C[C@@H]([C@H](O4)CO)O	4FHD,4FHF	4FHF						0TT
0ZG	3-[(2S)-2-{[(4-METHYLPHENYL)SULFONYL]AMINO}-3-OXO-3-PIPERIDIN-1-YLPROPYL]BENZENECARBOXIMIDAMIDE	C22 H28 N4 O3 S	58	428.55	[H]/N=C(/c1cccc(c1)C[C@@H](C(=O)N2CCCCC2)NS(=O)(=O)c3ccc(cc3)C)\N	1ETT,1PPH	1ETT,1PPH		CHEMBL146492				0ZG
1MM	METHYL 2-[({[(4-METHOXY-6-METHYL-1,3,5-TRIAZIN-2-YL)AMINO]CARBONYL}AMINO)SULFONYL]BENZOATE	C14 H15 N5 O6 S	41	381.36	Cc1nc(nc(n1)OC)NC(=O)NS(=O)(=O)c2ccccc2C(=O)OC	1T9D,1YHY	1T9D,1YHY		CHEMBL1229749		C10946		1MM
1PR	PHOSPHORIC ACID MONO-[5-({[5-CARBAMOYL-3-(5-PHOSPHONOOXY-5-DEOXY-RIBOFURANOSYL)- 3H-IMIDAZOL-4-YLAMINO]-METHYL}-AMINO)-2,3,4-TRIHYDROXY-PENTYL] ESTER	C15 H29 N5 O15 P2	66	581.37	c1nc(c(n1[C@H]2[C@@H]([C@@H]([C@H](O2)COP(=O)(O)O)O)O)NCNCC([C@@H]([C@@H](COP(=O)(O)O)O)O)O)C(=O)N	1OX5,3ZS4	1OX5,3ZS4						1PR
1PU	1-(5-OXO-2,3,5,9B-TETRAHYDRO-1H-PYRROLO[2,1-A]ISOINDOL-9-YL)-3-PYRIDIN-2-YL-UREA	C17 H16 N4 O2	39	308.34	c1ccnc(c1)NC(=O)Nc2cccc3c2[C@H]4CCCN4C3=O	1GIH,1GII	1GIH,1GII	DB04186	CHEMBL141247				1PU
1ZZ	5'-O-[(S)-(DODECANOYLOXY)(HYDROXY)PHOSPHORYL]ADENOSINE	C22 H36 N5 O8 P	72	529.53	CCCCCCCCCCCC(=O)O[P@@](=O)(O)OC[C@@H]1[C@H]([C@H]([C@@H](O1)n2cnc3c2ncnc3N)O)O	3KXW,3LNV	3LNV						1ZZ
25A	5'-O-MONOPHOSPHORYLADENYLYL(2'->5')ADENYLYL(2'->5')ADENOSINE	C30 H38 N15 O19 P3	105	1005.64	c1nc(c2c(n1)n(cn2)[C@H]3[C@@H]([C@@H]([C@H](O3)CO[P@@](=O)(O)O[C@@H]4[C@@H]([C@H](O[C@H]4n5cnc6c5ncnc6N)CO[P@@](=O)(O)O[C@@H]7[C@@H]([C@H](O[C@H]7n8cnc9c8ncnc9N)COP(=O)(O)O)O)O)O)O)N	1WDY,3PWK	1WDY,3PWK		CHEMBL414948				25A
2A1	(2S)-2-AMINOPROPAN-1-OL	C3 H9 N O	14	75.11	C[C@@H](CO)N	3ABQ,3AO0	3AO0						2A1
2CL	(2,6-DICHLOROPHENYL)ACETIC ACID	C8 H6 CL2 O2	18	205.04	c1cc(c(c(c1)Cl)CC(=O)O)Cl	2IPW,2IS7	2IPW,2IS7		CHEMBL240293				2CL
2EH	(2S)-2-ETHYLHEXAN-1-OL	C8 H18 O	27	130.23	CCCC[C@H](CC)CO	3KFG,3KFH	3KFG,3KFH						2EH
2MY	2,6-DIMETHYLPHENOL	C8 H10 O	19	122.17	Cc1cccc(c1O)C	3F37,3F38	3F37,3F38		CHEMBL30106				2MY
3BZ	3-CHLOROBENZOATE	C7 H5 CL O2	15	156.57	c1cc(cc(c1)Cl)C(=O)O	2QVX,2QVZ	2QVZ		CHEMBL20563				3BZ
3HA	3-HYDROXYANTHRANILIC ACID	C7 H7 N O3	18	153.14	c1cc(c(c(c1)O)N)C(=O)O	1U1W,1YFY	1YFY	DB03644	CHEMBL445304		C00632		3HA
3HX	(4S)-N-{4-AMINO-5-[(2-AMINOETHYL)(HYDROXYAMINO]-PENTYL}-N'-NITROGUANIDINE	C8 H21 N7 O3	39	263.3	[H]/N=C(/NCCC[C@@H](CN(CCN)O)N)\N[N+](=O)[O-]	2HX2,2HX3	2HX2,2HX3		CHEMBL375949				3HX
A99	5'-O-[(S)-HYDROXY{[(R)-HYDROXY({(S)-HYDROXY[(1S)-1-(2-NITROPHENYL)ETHOXY]PHOSPHORYL}OXY)PHOSPHORYL]OXY}PHOSPHORYL]ADENOSINE	C18 H23 N6 O15 P3	65	656.33	C[C@@H](c1ccccc1[N+](=O)[O-])OP(=O)(O)OP(=O)(O)OP(=O)(O)OC[C@@H]2[C@H]([C@H]([C@@H](O2)n3cnc4c3ncnc4N)O)O	2YJ5,2YJ6	2YJ5,2YJ6						A99
AMB	L-2-AMINO-4-METHOXY-CIS-BUT-3-ENOIC ACID	C5 H9 N O3	18	131.13	CO\C=C/[C@@H](C(=O)O)N	1O92,1QM4	1O92,1QM4		CHEMBL295971				AMB
ATO	CHLOROACETONE	C3 H5 CL O	10	92.53	CC(=O)CCl	1DWQ,1UK4	1DWQ,1UK4		CHEMBL1231084				ATO
AVR	(2R)-2-AMINO-1-[2-(1-METHYLETHYL)PYRAZOLO[1,5-A]PYRIDIN-3-YL]PROPAN-1-ONE	C13 H17 N3 O	34	231.3	C[C@H](C(=O)c1c2ccccn2nc1C(C)C)N	3IJG,3IJJ	3IJG,3IJJ						AVR
B75	1-HYDROXY-2-[3'-(NAPHTHALENE-2-SULFONYLAMINO)-BIPHENYL-3-YL]ETHYLIDENE-1,1-BISPHOSPHONIC ACID	C24 H23 N O9 P2 S	60	563.46	c1ccc2cc(ccc2c1)S(=O)(=O)Nc3cccc(c3)c4cccc(c4)CC(O)(P(=O)(O)O)P(=O)(O)O	2E95,2E9C	2E95,2E9C		CHEMBL259026				B75
BB0	1-[6-(DIMETHYLAMINO)NAPHTHALEN-2-YL]ETHANONE	C14 H15 N O	31	213.28	CC(=O)c1ccc2cc(ccc2c1)N(C)C	3SH7,3SH9	3SH9						BB0
BBZ	2'-(4-DIMETHYLAMINOPHENYL)-5-(4-METHYL-1-PIPERAZINYL)-2,5'-BI-BENZIMIDAZOLE	C27 H29 N7	63	451.57	CN1CCN(CC1)c2ccc3c(c2)nc([nH]3)c4ccc5c(c4)nc([nH]5)c6ccc(cc6)N(C)C	1QV8,447D	1QV8,447D						BBZ
BDT	5-BETA-DIHYDROTESTOSTERONE	C19 H30 O2	51	290.45	C[C@]12CCC(=O)C[C@H]1CC[C@@H]3[C@@H]2CC[C@]4([C@H]3CC[C@@H]4O)C	3DOP,3UZY	3DOP,3UZY	DB07447	CHEMBL373357		C05293		BDT
BIH	NAPHTHALENE-2,6-DISULFONIC ACID	C10 H8 O6 S2	26	288.29	c1cc(cc2c1cc(cc2)S(=O)(=O)O)S(=O)(=O)O	1U4S,3GKN	1U4S,3GKN	DB04640	CHEMBL1206869		C16194		BIH
BIY	(3S)-2,2-DIMETHYL-3,4-DIHYDRO-2H-1,4-THIAZINE-3,6-DICARBOXYLIC ACID	C8 H11 N O4 S	25	217.24	CC1([C@@H](NC=C(S1)C(=O)O)C(=O)O)C	2WK0,2WKE	2WKE						BIY
BTU	3-O-ALPHA-D-GLUCOPYRANOSYL-BETA-D-FRUCTOFURANOSE	C12 H22 O11	45	342.3	C([C@@H]1[C@H]([C@@H]([C@H]([C@H](O1)O[C@H]2[C@@H]([C@H](O[C@@]2(CO)O)CO)O)O)O)O)O	3UEQ,3UER	3UER						BTU
BXO	(1Z)-BUTANAL OXIME	C4 H9 N O	15	87.12	CCC\C=N/O	3A17,3A18	3A18						BXO
CHQ	CYCLO-(L-HISTIDINE-L-PROLINE) INHIBITOR	C11 H14 N4 O2	31	234.26	c1c([nH]cn1)C[C@H]2C(=O)N3CCC[C@H]3C(=O)N2	1W1T,3N1A	3N1A		CHEMBL188225				CHQ
CIN	4-CARBOXYCINNAMIC ACID	C10 H8 O4	22	192.17	c1cc(ccc1\C=C\C(=O)O)C(=O)O	1HAB,1T6J	1HAB,1T6J	DB02126					CIN
CLW	CHLORZOXAZONE	C7 H4 CL N O2	15	169.57	c1cc2c(cc1Cl)NC(=O)O2	1M8D,1M9J	1M8D,1M9J	DB00356	CHEMBL1371	D00771	C07931		CLW
CPJ	BIS-1,2-{[(Z)-2-CARBOXY-2-METHYL-1,3-DIOXANE]-5-YLOXYCARBAMOYL}-ETHANE	C16 H24 N2 O12	54	436.37	CC1(OCC(CO1)OC(=O)NCCNC(=O)OC2COC(OC2)(C)C(=O)O)C(=O)O	2A3W,2A3Y	2A3W,2A3Y						CPJ
CQA	4-[(7-CHLOROQUINOLIN-4-YL)AMINO]-2-[(DIETHYLAMINO)METHYL]PHENOL	C20 H22 CL N3 O	47	355.87	CCN(CC)Cc1cc(ccc1O)Nc2ccnc3c2ccc(c3)Cl	2AOU,4FGZ	2AOU,4FGZ	DB00613	CHEMBL682	D02922	C07626		CQA
D9Z	5-(2-CHLOROPHENYL)-1,3,4-THIADIAZOLE-2-SULFONAMIDE	C8 H6 CL N3 O2 S2	22	275.73	c1ccc(c(c1)c2nnc(s2)S(=O)(=O)N)Cl	3D9Z,3DCC	3D9Z,3DCC	DB07632	CHEMBL360356				D9Z
DIE	2,6-DIETHYLPHENOL	C10 H14 O	25	150.22	CCc1cccc(c1O)CC	3F34,3F35	3F34,3F35		CHEMBL30014				DIE
DMX	3-[BENZYL(DIMETHYL)AMMONIO]PROPANE-1-SULFONATE	C12 H19 N O3 S	36	257.35	C[N+](C)(CCCS(=O)(=O)[O-])Cc1ccccc1	1TP7,4A8G	1TP7,4A8G						DMX
DPV	DODECYL 2-(TRIMETHYLAMMONIO)ETHYL PHOSPHATE	C17 H38 N O4 P	61	351.46	CCCCCCCCCCCCO[P@](=O)([O-])OCC[N+](C)(C)C	2X2V,3KYQ	3KYQ		CHEMBL229565				DPV
DR4	METHYL 9-(BETA-D-TALOPYRANOSYLOXY)NONANOATE	C16 H30 O8	54	350.41	COC(=O)CCCCCCCCO[C@H]1[C@@H]([C@H]([C@H]([C@H](O1)CO)O)O)O	1ZJO,1ZJP	1ZJO,1ZJP	DB04680					DR4
DRK	3-({[(3S)-3,4-DIHYDROXYBUTYL]OXY}AMINO)-1H,2'H-2,3'-BIINDOL-2'-ONE	C20 H19 N3 O4	46	365.39	c1ccc2c(c1)c(c([nH]2)C3=C4C=CC=CC4=NC3=O)NOCC[C@@H](CO)O	3EB0,3F3Z	3EB0,3F3Z	DB07676					DRK
DSZ	5'-O-(L-ALPHA-ASPARTYLSULFAMOYL)ADENOSINE	C14 H19 N7 O9 S	50	461.41	c1nc(c2c(n1)n(cn2)[C@H]3[C@@H]([C@@H]([C@H](O3)COS(=O)(=O)NC(=O)[C@H](CC(=O)O)N)O)O)N	3R9E,3TLB	3TLB		CHEMBL1163057				DSZ				CHEMBL1021372
DTA	(2S,3S,4R,5R,2'S,3'S,4'R,5'R)-2,2'-[DITHIOBIS(METHYLENE)]BIS[5-(6-AMINO-9H-PURIN-9-YL)TETRAHYDROFURAN-3,4-DIOL]	C20 H24 N10 O6 S2	62	564.59	c1nc(c2c(n1)n(cn2)[C@H]3[C@@H]([C@@H]([C@H](O3)CSSC[C@@H]4[C@H]([C@H]([C@@H](O4)n5cnc6c5ncnc6N)O)O)O)O)N	2I2C,2Q5F	2Q5F		CHEMBL561654				DTA
ENP	ETHENO-NADP	C17 H24 N5 O17 P3	66	663.32	c1cn2cnc3c(c2n1)ncn3[C@H]4[C@@H]([C@@H]([C@H](O4)CO[P@@](=O)(O)O[P@@](=O)(O)OC[C@@H]5[C@H]([C@H]([C@@H](O5)O)O)O)O)OP(=O)(O)O	1ISH,1TYO	1ISH,1TYO						ENP
F24	(7R,12R,13R)-13-FORMYL-12,14-DIHYDROXY-3,5,7-TRIMETHYLTETRADECA-2,4-DIENOIC ACID	C18 H30 O5	53	326.43	C[C@H](CCCC[C@H]([C@@H](CO)C=O)O)CC(=CC(=CC(=O)O)C)C	2F9A,3V4X	2F9A,3V4X						F24
F6B	N-(2,6-DIFLOURO-BENZYL)-4-SULFAMOYL-BENZAMIDE	C14 H12 F2 N2 O3 S	34	326.32	c1cc(c(c(c1)F)CNC(=O)c2ccc(cc2)S(=O)(=O)N)F	1G48,1G53	1G48,1G53	DB03844					F6B
F83	(3R)-N-(4-CHLOROPHENYL)-3-(HYDROXYMETHYL)-1,2,3,4-TETRAHYDROISOQUINOLINE-7-SULFONAMIDE	C16 H17 CL N2 O3 S	40	352.83	c1cc(ccc1NS(=O)(=O)c2ccc3c(c2)CN[C@H](C3)CO)Cl	2G8N,2OBF	2G8N,2OBF	DB07747					F83
FEB	N~2~-[(3R)-3-HYDROXYDODECANOYL]-L-ASPARAGINYL-N~1~-[(1S)-1-(HYDROXYMETHYL)-3-METHYLBUTYL]-L-GLUTAMAMIDE	C27 H51 N5 O7	90	557.73	CCCCCCCCC[C@H](CC(=O)N[C@@H](CC(=O)N)C(=O)N[C@@H](CCC(=O)N)C(=O)N[C@@H](CC(C)C)CO)O	3D29,3KRD	3D29,3KRD						FEB
FEG	5'-O-[(S)-{[2-(CARBOXYMETHYL)-6-HYDROXY-3,5-DIMETHYLPYRIDIN-4-YL]OXY}(HYDROXY)PHOSPHORYL]GUANOSINE	C19 H23 N6 O11 P	60	542.4	Cc1c(nc(c(c1O[P@@](=O)(O)OCC2[C@H]([C@H](C(O2)n3cnc4c3N=C(NC4=O)N)O)O)C)O)CC(=O)O	3DAF,3DAG	3DAF,3DAG						FEG
FJA	FUSICOCCIN J AGLYCONE	C21 H34 O4	59	350.49	CC1C\2CCC(/C2=C/C3(C(CC(=C3C(C1O)O)C(C)C)O)C)COC	3SMM,3SMO	3SMM,3SMO						FJA
GU1	2,3-DI-O-METHYL-BETA-D-GLUCOPYRANURONIC ACID	C8 H14 O7	29	222.19	CO[C@H]1[C@@H]([C@H](O[C@H]([C@@H]1OC)O)C(=O)O)O	1TB6,2B5T	1TB6,2B5T						GU1
GU8	2,3,6-TRI-O-METHYL-BETA-D-GLUCOPYRANOSE	C9 H18 O6	33	222.24	COC[C@@H]1[C@H]([C@@H]([C@H]([C@@H](O1)O)OC)OC)O	1TB6,2B5T	1TB6,2B5T						GU8
HE1	4-(2-HYDROXYPHENYLTHIO)-1-BUTENYLPHOSPHONIC ACID	C10 H13 O4 P S	29	260.24	c1ccc(c(c1)O)SCC\C=C\P(=O)(O)O	1C29,1C8V	1C8V	DB07890	CHEMBL77996				HE1
HE3	2-HYDROXYETHYL DIHYDROTHIACHROME DIPHOSPHATE	C14 H22 N4 O8 P2 S	51	468.36	Cc1ncc2c(n1)N[C@]3([N@@](C2)C(=C(S3)CCO[P@](=O)(O)OP(=O)(O)O)C)[C@H](C)O	1OZG,1OZH	1OZH						HE3
ID3	(3E)-4-(2,6,6-TRIMETHYLCYCLOHEX-1-EN-1-YL)BUT-3-EN-2-ONE	C13 H20 O	34	192.3	CC1=C(C(CCC1)(C)C)/C=C/C(=O)C	3OAX,3OFU	3OAX,3OFU		CHEMBL559945		C12287		ID3
IM4	(2E)-1-[(6-CHLOROPYRIDIN-3-YL)METHYL]-N-NITROIMIDAZOLIDIN-2-IMINE	C9 H10 CL N5 O2	27	255.66	c1cc(ncc1CN\2CCN/C2=N\[N+](=O)[O-])Cl	2ZJU,3C79	2ZJU,3C79	DB07980	CHEMBL406819		C11110		IM4
IMG	1,4-DIDEOXY-1,4-IMINO-1-(S)-(9-DEAZAGUANIN-9-YL)-D-RIBITOL	C11 H15 N5 O4	35	281.27	c1c(c2c([nH]1)C(=O)NC(=N2)N)[C@H]3[C@@H]([C@@H]([C@H](N3)CO)O)O	1B8N,1DQP	1B8N,1DQP		CHEMBL473922				IMG
IMU	PHOSPHORIC ACID MONO-[5-(2-AMINO-4-OXO-4,5-DIHYDRO-3H-PYRROLO[3,2-D]PYRIMIDIN-7-YL)-3,4-DIHYDROXY-PYRROLIDIN-2-YLMETHYL] ESTER	C11 H16 N5 O7 P	40	361.25	c1c(c2c([nH]1)C(=O)NC(=N2)N)[C@H]3[C@@H]([C@@H]([C@H](N3)COP(=O)(O)O)O)O	1BZY,1DQN	1BZY,1DQN						IMU
JEN	3-METHOXY-6-[4-(3-METHYLPHENYL)-1-PIPERAZINYL]PYRIDAZINE	C16 H20 N4 O	41	284.36	Cc1cccc(c1)N2CCN(CC2)c3ccc(nn3)OC	1R09,2HWF	1R09,2HWF	DB08017					JEN
JI3	N-{(3S,4S)-4-[(6-AMINO-4-METHYLPYRIDIN-2-YL)METHYL]PYRROLIDIN-3-YL}-N'-(4-CHLOROBENZYL)ETHANE-1,2-DIAMINE	C20 H28 CL N5	54	373.93	Cc1cc(nc(c1)N)C[C@H]2CNC[C@H]2NCCNCc3ccc(cc3)Cl	3B3O,3DQS	3B3O,3DQS	DB08018	CHEMBL474637				JI3
M35	1-[3-(AMINOMETHYL)PHENYL]-N-[3-FLUORO-2'-(METHYLSULFONYL)BIPHENYL-4-YL]-3-(TRIFLUOROMETHYL)-1H-PYRAZOLE-5-CARBOXAMIDE	C25 H20 F4 N4 O3 S	57	532.51	CS(=O)(=O)c1ccccc1c2ccc(c(c2)F)NC(=O)c3cc(nn3c4cccc(c4)CN)C(F)(F)F	3M35,3M36	3M35,3M36		CHEMBL176140				M35
MNM	(2S,3S,4R,5R)-2,3,4-TRIHYDROXY-5-HYDROXYMETHYL-PIPERIDINE	C6 H13 N O4	24	163.17	C1[C@@H]([C@H]([C@@H]([C@@H](N1)O)O)O)CO	2ALW,2VL4	2ALW,2VL4						MNM
MXC	(2S,3R)-2-[(7-AMINOCARBONYL-2-METHANOYL-INDOLIZIN-3-YL)AMINO]-4-AMINOCARBONYLOXY-3-METHYL-3-SULFINO-BUTANOIC ACID	C16 H18 N4 O8 S	47	426.4	C[C@](COC(=O)N)([C@H](C(=O)O)Nc1c(cc2n1ccc(c2)C(=O)N)C=O)[S@](=O)O	3FYZ,3MBZ	3MBZ						MXC
NES	2-(2-HYDROXY-1,1-DIHYDROXYMETHYL-ETHYLAMINO)-ETHANESULFONIC ACID	C6 H15 N O6 S	29	229.25	C(CS(=O)(=O)O)NC(CO)(CO)CO	1ELV,1YNL	1ELV,1YNL	DB02371			C05353		NES
NHY	N-HYDROXYUREA	C H4 N2 O2	9	76.06	C(=O)(N)NO	2GEH,3UB9	2GEH,3UB9	DB01005	CHEMBL467	D00341	C07044		NHY
NON	METHYL NONANOATE (ESTER)	C10 H20 O2	32	172.27	CCCCCCCCC(=O)OC	1CLY,1CLZ	1CLY,1CLZ	DB01631					NON
OCR	(5E,8E,11Z,13E)-15-OXOICOSA-5,8,11,13-TETRAENOIC ACID	C20 H30 O3	53	318.45	CCCCCC(=O)\C=C\C=C/C\C=C\C\C=C\CCCC(=O)O	2ZK4,3ADW	2ZK4,3ADW						OCR
OGK	(1S,2S)-2-ETHYL-1-({[(3AS,4S,6R,7AS)-6-ETHYL-1-OXOOCTAHYDRO-1H-INDEN-4-YL]CARBONYL}AMINO)CYCLOPROPANECARBOXYLIC ACID	C18 H27 N O4	50	321.42	CC[C@@H]1C[C@H]2[C@H](CCC2=O)[C@H](C1)C(=O)N[C@]3(C[C@@H]3CC)C(=O)O	3OGK,3OGM	3OGK,3OGM						OGK
P0G	8-[(1R)-2-{[1,1-DIMETHYL-2-(2-METHYLPHENYL)ETHYL]AMINO}-1-HYDROXYETHYL]-5-HYDROXY-2H-1,4-BENZOXAZIN-3(4H)-ONE	C21 H26 N2 O4	53	370.45	Cc1ccccc1CC(C)(C)NC[C@@H](c2ccc(c3c2OCC(=O)N3)O)O	3P0G,3SN6	3P0G,3SN6						P0G
QMP	CYCLOHEXYL METHYLPHOSPHONATE	C7 H15 O3 P	26	178.17	CP(=O)(O)OC1CCCCC1	3URN,3URQ	3URQ						QMP
RDA	METHYL 3-CHLORO-2-{3-[(2,5-DIHYDROXY-4-METHOXYPHENYL)AMINO]-3-OXOPROPYL}-4,6-DIHYDROXYBENZOATE	C18 H18 CL N O8	46	411.8	COc1cc(c(cc1O)NC(=O)CCc2c(c(cc(c2Cl)O)O)C(=O)OC)O	2FXS,2GFD	2FXS,2GFD	DB08464					RDA
RSM	(2S)-2-(ACETYLAMINO)-N-METHYL-4-[(R)-METHYLSULFINYL]BUTANAMIDE	C8 H16 N2 O3 S	30	220.29	CC(=O)N[C@@H](CC[S@](=O)C)C(=O)NC	3HCH,3HCI	3HCI						RSM
S1P	(2S,3R,4E)-2-AMINO-3-HYDROXYOCTADEC-4-EN-1-YL DIHYDROGEN PHOSPHATE	C18 H38 N O5 P	63	379.48	CCCCCCCCCCCCC/C=C/[C@H]([C@H](COP(=O)(O)O)N)O	2YG2,3I9G	2YG2,3I9G		CHEMBL225155		C06124		S1P
SM8	SIMOCYCLINONE D8	C46 H42 CL N O18	108	932.29	C[C@@H]1[C@H]([C@@H](C[C@@H](O1)c2ccc3c(c2O)[C@H]([C@@]45[C@H](C[C@@]6(CC(=CC(=O)[C@@]6([C@]4(C3=O)O5)O)C)O)O)O)OC(=O)\C=C\C=C\C=C\C=C\C(=O)NC7=C(c8ccc(c(c8OC7=O)Cl)O)O)OC(=O)C	2Y30,2Y3P	2Y3P						SM8
SSD	1,4-DIDEOXY-1,4-[[2R,3R)-2,4-DIHYDROXY-3-(SULFOXY)BUTYL]EPISULFONIUMYLIDENE]-D-ARABINITOL INNER SALT	C9 H18 O9 S2 -2	38	334.36	C1[C@H]([C@@H]([C@H]([S@@+]1C[C@@H]([C@@H](CO)OS([O-])([O-])[O-])O)CO)O)O	1TQT,3L4Z	1TQT,3L4Z						SSD
WOE	4-CHLORO-6-(2-METHOXYPHENYL)PYRIMIDIN-2-AMINE	C11 H10 CL N3 O	26	235.67	COc1ccccc1c2cc(nc(n2)N)Cl	2XDX,3R4M	2XDX,3R4M		CHEMBL1236713				WOE
ACZ	CIS-AMICLENOMYCIN	C10 H16 N2 O2	30	196.25	C1=CC(C=CC1CC[C@@H](C(=O)O)N)N	1MLY	1MLY						ACZ		b0774	b0774
FUR	FURAZOLIDONE	C8 H5 N3 O5	21	223.14	c1cc(oc1C=NN2C=COC2=O)[N+](=O)[O-]	1OAY	1OAY		CHEMBL1103				FUR	nitrofuran
CEX	ALPHA-D-GLUCOPYRANOSYL-(1->4)-ALPHA-D-GLUCOPYRANOSYL-(1->4)-ALPHA-D-GLUCOPYRANOSYL-(1->4)-ALPHA-D-GLUCOPYRANOSYL-(1->4)-ALPHA-D-GLUCOPYRANOSE	C30 H52 O26	108	828.72	C([C@@H]1[C@H]([C@@H]([C@H]([C@H](O1)O[C@@H]2[C@H](O[C@@H]([C@@H]([C@H]2O)O)O[C@@H]3[C@H](O[C@@H]([C@@H]([C@H]3O)O)O[C@@H]4[C@H](O[C@@H]([C@@H]([C@H]4O)O)O[C@@H]5[C@H](O[C@@H]([C@@H]([C@H]5O)O)O)CO)CO)CO)CO)O)O)O)O	3K8L	3K8L					maltpt	CEX
DMV	2,3-DIHYDROXY-VALERIANIC ACID	C6 H12 O4	22	148.16	CC[C@](C)([C@H](C(=O)O)O)O	1QMG	1QMG				C06007	23dhmp	DMV
GZL	BETA-D-GALACTOFURANOSE	C6 H12 O6	24	180.16	C(C([C@H]1C(C([C@@H](O1)O)O)O)O)O	2VK2	2VK2					gal-bD	GZL
OAS	O-ACETYLSERINE	C5 H9 N O4	19	147.13	CC(=O)OC[C@@H](C(=O)O)N	3VSD	3VSD				C00979	acser	OAS
PRT	PHOSPHORIBOSYL ATP	C15 H19 N5 O20 P4 -6	63	713.23	c1nc2c(n1C3[C@@H](C([C@H](O3)COP(=O)([O-])OP(=O)([O-])OP(=O)([O-])[O-])O)O)N=CN(C2=N)C4[C@@H]([C@@H]([C@H](O4)COP(=O)([O-])[O-])O)O	1Q1K	1Q1K					prbatp	PRT
RHC	5-(3-AMINO-4,4-DIHYROXY-BUTYLSULFANYLMETHYL)-TETRAHYDRO-FURAN-2,3,4-TRIOL	C9 H17 N O6 S	34	267.3	C(CSC[C@@H]1[C@H]([C@H]([C@@H](O1)O)O)O)[C@@H](C(=O)O)N	1JVI	1JVI				C03539	rhcys	RHC
RNT	L-RHAMNITOL	C6 H14 O5	25	166.17	C[C@@H]([C@@H]([C@H]([C@H](CO)O)O)O)O	1DE5	1DE5						RNT
003	5-METHYL-7-(2-METHYLPROPYL)-2-(NAPHTHALEN-1-YLMETHYL)-3-PYRIDIN-4-YL-2H-PYRAZOLO[3,4-D]PYRIMIDINE-4,6(5H,7H)-DIONE	C26 H25 N5 O2	58	439.52	CC(C)CN1c2c(c(n(n2)Cc3cccc4c3cccc4)c5ccncc5)C(=O)N(C1=O)C	2JFZ	2JFZ		CHEMBL401874				003				CHEMBL1655028
014	1-(5-CHLORO-6-FLUORO-1H-BENZIMIDAZOL-2-YL)-1H-PYRAZOLE-4-CARBOXYLIC ACID	C11 H6 CL F N4 O2	25	280.64	c1c2c(cc(c1F)Cl)nc([nH]2)n3cc(cn3)C(=O)O	3OUH	3OUH		CHEMBL1229508				014
031	(3AS,5R,6AR)-HEXAHYDRO-2H-CYCLOPENTA[B]FURAN-5-YL [(1S,2R)-1-BENZYL-2-HYDROXY-3-([(4-METHOXYPHENYL)SULFONYL]{[(2R)-5-OXOPYRROLIDIN-2-YL]METHYL}AMINO)PROPYL]CARBAMATE	C30 H39 N3 O8 S	81	601.71	COc1ccc(cc1)S(=O)(=O)[N@@](C[C@H]2CCC(=O)N2)C[C@H]([C@H](Cc3ccccc3)NC(=O)O[C@@H]4C[C@@H]5CCO[C@@H]5C4)O	3H5B	3H5B		CHEMBL502946				031
03D	(2R,4S,5S)-N-[(2S,3R,4S)-1-CYCLOHEXYL-3,4-DIHYDROXY-6-METHYLHEPTAN-2-YL]-2-(CYCLOPROPYLMETHYL)-4,5-DIHYDROXY-6-PHENYLHEXANAMIDE	C30 H49 N O5	85	503.72	CC(C)C[C@@H]([C@@H]([C@H](CC1CCCCC1)NC(=O)[C@H](CC2CC2)C[C@@H]([C@H](Cc3ccccc3)O)O)O)O	1HRN	1HRN						03D
053	1-[(2-AMINOPYRIDIN-4-YL)METHYL]-3-(2-OXO-1,2-DIHYDROPYRIDIN-3-YL)-5-(TRIFLUOROMETHYL)-1H-INDOLE-2-CARBOXYLIC ACID	C21 H15 F3 N4 O3	46	428.37	c1cc2c(cc1C(F)(F)F)c(c(n2Cc3ccnc(c3)N)C(=O)O)C4=CC=CNC4=O	3SKA	3SKA		CHEMBL1821963				053
069	N,3-DIHYDROXYBENZAMIDE	C7 H7 N O3	18	153.14	c1cc(cc(c1)O)C(=O)NO	2WA4	2WA4		CHEMBL232053				069
06V	6-ETHYL-5-{(3R)-3-[3-METHOXY-5-(MORPHOLIN-4-YL)PHENYL]BUT-1-YN-1-YL}PYRIMIDINE-2,4-DIAMINE	C21 H27 N5 O2	55	381.47	CCc1c(c(nc(n1)N)N)C#C[C@H](C)c2cc(cc(c2)OC)N3CCOCC3	3ROA	3ROA						06V
07G	2-(TERT-BUTYLAMINO)-1-(2-CARBOXY-6-CHLORO-1H-INDOL-3-YL)-1-[(3,4-DIFLUOROBENZYL)(FORMYL)AMINO]-2-OXOETHYLIUM	C23 H21 CL F2 N3 O4 1	54	476.89	CC(C)(C)NC(=O)[C+](c1c2ccc(cc2[nH]c1C(=O)O)Cl)N(Cc3ccc(c(c3)F)F)C=O	3TU1	3TU1						07G
07K	8-METHYLQUINOLIN-4-AMINE	C10 H10 N2	22	158.2	Cc1cccc2c1nccc2N	3U0E	3U0E						07K
07M	8-{[(2-CYANOPYRIDIN-3-YL)METHYL]SULFANYL}-6-HYDROXY-3,4-DIHYDRO-1H-PYRANO[3,4-C]PYRIDINE-5-CARBONITRILE	C16 H12 N4 O2 S	35	324.36	c1cc(c(nc1)C#N)CSc2c3c(c(c(n2)O)C#N)CCOC3	3TFQ	3TFQ		CHEMBL1911701				07M
08S	3-CHLORO-6-FLUORO-N-[2-[4-[(5-PROPAN-2-YL-1,3,4-THIADIAZOL-2-YL)SULFAMOYL]PHENYL]ETHYL]-1-BENZOTHIOPHENE-2-CARBOXAMIDE	C22 H20 CL F N4 O3 S3	54	539.06	CC(C)c1nnc(s1)NS(=O)(=O)c2ccc(cc2)CCNC(=O)c3c(c4ccc(cc4s3)F)Cl	2XYW	2XYW						08S
091	(3S)-SPIRO[INDOLE-3,3'-PYRROLIDIN]-2(1H)-ONE	C11 H12 N2 O	26	188.23	c1ccc2c(c1)[C@]3(CCNC3)C(=O)N2	3UDH	3UDH		CHEMBL2181988				091
09H	2-(2,3-DIHYDRO-1-BENZOFURAN-5-YL)-N-[2-(PIPERAZIN-1-YL)PHENYL]-1,3-THIAZOLE-4-CARBOXAMIDE	C22 H22 N4 O2 S	51	406.5	c1ccc(c(c1)NC(=O)c2csc(n2)c3ccc4c(c3)CCO4)N5CCNCC5	3U9N	3U9N		CHEMBL2037017				09H
0BW	METHYL 3-[(3-METHOXYBENZOYL)AMINO]-4-(4-METHYLPIPERAZIN-1-YL)BENZOATE	C21 H25 N3 O4	53	383.45	CN1CCN(CC1)c2ccc(cc2NC(=O)c3cccc(c3)OC)C(=O)OC	3UR4	3UR4						0BW
0CO	(1S,3R,5Z,7E,14BETA,17ALPHA,23R)-23-(2-HYDROXY-2-METHYLPROPYL)-20,24-EPOXY-9,10-SECOCHOLA-5,7,10-TRIENE-1,3-DIOL	C28 H44 O4	76	444.65	C[C@]12CCC/C(=C\C=C/3\C[C@H](C[C@@H](C3=C)O)O)/[C@@H]1CC[C@@H]2[C@@]4(C[C@H](CO4)CC(C)(C)O)C	3CS6	3CS6						0CO
0D6	N-{(1R)-3-PHENYL-1-[2-(PHENYLSULFONYL)ETHYL]PROPYL}-N~2~-(PIPERAZIN-1-YLCARBONYL)-L-LEUCINAMIDE	C28 H40 N4 O4 S	77	528.71	CC(C)C[C@@H](C(=O)N[C@@H](CCc1ccccc1)CCS(=O)(=O)c2ccccc2)NC(=O)N3CCNCC3	1MEM	1MEM						0D6
0DF	1-METHYL-6-PHENYL-1,3-DIHYDRO-2H-IMIDAZO[4,5-B]PYRIDIN-2-ONE	C13 H11 N3 O	28	225.25	CN1c2cc(cnc2NC1=O)c3ccccc3	3UWK	3UWK		CHEMBL1956634				0DF
0F9	4-CHLORO-2-(1H-PYRAZOL-3-YL)PHENOL	C9 H7 CL N2 O	20	194.62	c1cc(c(cc1Cl)c2cc[nH]n2)O	3VBT	3VBT		CHEMBL2032374				0F9
0G1	3-[3-(4-METHOXYPHENYL)-2-(1H-THIENO[3,2-C]PYRAZOL-3-YL)-1H-INDOL-6-YL]PENTAN-3-OL	C25 H25 N3 O2 S	56	431.55	CCC(CC)(c1ccc2c(c1)[nH]c(c2c3ccc(cc3)OC)c4c5c(ccs5)[nH]n4)O	3V5L	3V5L		CHEMBL2017555				0G1
0GR	N-(FURAN-2-YLCARBONYL)-L-LEUCYL-L-TRYPTOPHAN	C22 H25 N3 O5	55	411.46	CC(C)C[C@@H](C(=O)N[C@@H](Cc1c[nH]c2c1cccc2)C(=O)O)NC(=O)c3ccco3	2AIG	2AIG						0GR
0H8	N-(3-CARBOXYPROPANOYL)-L-VALYL-N-[(1R)-5-AMINO-1-PHOSPHONOPENTYL]-L-PROLINAMIDE	C19 H35 N4 O8 P	67	478.48	CC(C)[C@@H](C(=O)N1CCC[C@H]1C(=O)N[C@@H](CCCCN)P(=O)(O)O)NC(=O)CCC(=O)O	1AU8	1AU8						0H8
0JK	5-PHENYL-3-(QUINOLIN-6-YLMETHYL)-3,5,6,7-TETRAHYDRO-4H-[1,2,3]TRIAZOLO[4,5-C]PYRIDIN-4-ONE	C21 H17 N5 O	44	355.39	c1ccc(cc1)N2CCc3c(n(nn3)Cc4ccc5c(c4)cccn5)C2=O	4DEH	4DEH		CHEMBL2029688				0JK
0JL	3-{(1S)-1-[3-(2-METHOXYETHOXY)QUINOLIN-6-YL]ETHYL}-5-(3-METHYL-1,2-THIAZOL-5-YL)-3,5-DIHYDRO-4H-[1,2,3]TRIAZOLO[4,5-C]PYRIDIN-4-ONE	C23 H22 N6 O3 S	55	462.52	Cc1cc(sn1)N2C=Cc3c(n(nn3)[C@@H](C)c4ccc5c(c4)cc(cn5)OCCOC)C2=O	4DEI	4DEI		CHEMBL2029678				0JL
0JP	8,9-DIMETHOXY-1-(1,3-THIAZOL-5-YL)-5,6-DIHYDROIMIDAZO[5,1-A]ISOQUINOLINE	C16 H15 N3 O2 S	37	313.37	COc1cc2c(cc1OC)-c3c(ncn3CC2)c4cncs4	4DFF	4DFF		CHEMBL2017087				0JP
0JQ	2-{1-[5-(6,7-DIMETHOXYCINNOLIN-4-YL)-3-METHYLPYRIDIN-2-YL]PIPERIDIN-4-YL}PROPAN-2-OL	C24 H30 N4 O3	61	422.53	Cc1cc(cnc1N2CCC(CC2)C(C)(C)O)c3cnnc4c3cc(c(c4)OC)OC	4DDL	4DDL		CHEMBL1956250				0JQ
0K1	3-AMINO-6-[3-(1-METHYL-1H-PYRAZOL-4-YL)PHENYL]-N-[(1R,2R,3S,5S,7S)-5-HYDROXYADAMANTAN-2-YL]PYRAZINE-2-CARBOXAMIDE	C25 H28 N6 O2	61	444.53	Cn1cc(cn1)c2cccc(c2)c3cnc(c(n3)C(=O)NC4[C@@H]5CC6C[C@H]4CC(C5)(C6)O)N	4DFN	4DFN						0K1
0KK	(2E)-2-IMINO-3-METHYL-5,5-DIPHENYLIMIDAZOLIDIN-4-ONE	C16 H15 N3 O	35	265.31	[H]/N=C/1\NC(C(=O)N1C)(c2ccccc2)c3ccccc3	4DJU	4DJU		CHEMBL291784				0KK
0L3	7-{2-DEOXY-5-O-[(S)-HYDROXY{[(S)-HYDROXY(PHOSPHONOOXY)PHOSPHORYL]OXY}PHOSPHORYL]-BETA-D-ERYTHRO-PENTOFURANOSYL}-5-{5-[(10-HYDROXYDECANOYL)AMINO]PENT-1-YN-1-YL}-7H-PYRROLO[2,3-D]PYRIMIDIN-4-AMINE	C26 H42 N5 O14 P3	90	741.56	c1c(c2c(ncnc2n1[C@H]3C[C@@H]([C@H](O3)COP(=O)(O)OP(=O)(O)OP(=O)(O)O)O)N)C#CCCCNC(=O)CCCCCCCCCO	4DF4	4DF4						0L3
0NF	(2S)-N-[3-(2-AMINOPROPAN-2-YL)-5-(TRIFLUOROMETHYL)PHENYL]-7-[(7-OXO-5,6,7,8-TETRAHYDRO-1,8-NAPHTHYRIDIN-4-YL)OXY]-1,2,3,4-TETRAHYDRONAPHTHALENE-2-CARBOXAMIDE	C29 H29 F3 N4 O3	68	538.57	CC(C)(c1cc(cc(c1)NC(=O)[C@H]2CCc3ccc(cc3C2)Oc4ccnc5c4CCC(=O)N5)C(F)(F)F)N	3Q96	3Q96		CHEMBL1614728				0NF
0NT	[4-(IMIDAZO[4,5-D]PYRROLO[2,3-B]PYRIDIN-1(6H)-YL)PIPERIDIN-1-YL][(2S)-1-(PROPAN-2-YL)PYRROLIDIN-2-YL]METHANONE	C21 H28 N6 O	56	380.49	CC(C)N1CCC[C@H]1C(=O)N2CCC(CC2)n3cnc4c3c5cc[nH]c5nc4	4E5W	4E5W		CHEMBL2152405				0NT
0NV	1-(1-BENZYLPIPERIDIN-4-YL)-1,6-DIHYDROIMIDAZO[4,5-D]PYRROLO[2,3-B]PYRIDINE	C20 H21 N5	46	331.41	c1ccc(cc1)CN2CCC(CC2)n3cnc4c3c5cc[nH]c5nc4	4E6Q	4E6Q		CHEMBL2152305				0NV
0O7	8-(4-ETHYLPHENYL)-5-METHYL-2,5-DIHYDROPYRAZOLO[4,3-C][2,1]BENZOTHIAZINE 4,4-DIOXIDE	C18 H17 N3 O2 S	41	339.41	CCc1ccc(cc1)c2ccc3c(c2)-c4c(c[nH]n4)S(=O)(=O)N3C	4EBV	4EBV		CHEMBL2333445				0O7
0OY	(4-HYDROXYPHENYL)(MORPHOLIN-4-YL)METHANONE	C11 H13 N O3	28	207.23	c1cc(ccc1C(=O)N2CCOCC2)O	4EGH	4EGH						0OY
0QY	N-[2-(1H-INDOL-3-YLMETHYL)-1H-BENZIMIDAZOL-5-YL]-L-PROLINAMIDE	C21 H21 N5 O	48	359.42	c1ccc2c(c1)c(c[nH]2)Cc3[nH]c4ccc(cc4n3)NC(=O)[C@@H]5CCCN5	4EPY	4EPY		CHEMBL2086796				0QY
0R2	[(3R,5R,6S)-1-[(2S)-1-TERT-BUTOXY-1-OXOBUTAN-2-YL]-5-(3-CHLOROPHENYL)-6-(4-CHLOROPHENYL)-2-OXOPIPERIDIN-3-YL]ACETIC ACID	C27 H31 CL2 N O5	66	520.45	CC[C@@H](C(=O)OC(C)(C)C)N1[C@@H]([C@H](C[C@@H](C1=O)CC(=O)O)c2cccc(c2)Cl)c3ccc(cc3)Cl	4ERE	4ERE		CHEMBL2177187				0R2
0TS	BETA-D-GLUCOPYRANOSYL-(1->4)-4-THIO-BETA-D-GLUCOPYRANOSYL-(1->4)-BETA-D-GLUCOPYRANOSYL-(1->4)-4-THIO-BETA-D-GLUCOPYRANOSYL-(1->4)-1-THIO-BETA-D-GLUCOPYRANOSE	C30 H52 O23 S3	108	876.91	C([C@@H]1[C@H]([C@@H]([C@H]([C@@H](O1)S[C@@H]2[C@H](O[C@H]([C@@H]([C@H]2O)O)O[C@@H]3[C@H](O[C@H]([C@@H]([C@H]3O)O)S[C@@H]4[C@H](O[C@H]([C@@H]([C@H]4O)O)O[C@@H]5[C@H](O[C@H]([C@@H]([C@H]5O)O)S)CO)CO)CO)CO)O)O)O)O	4FG4	4FG4						0TS
0U8	(1R,4R,5S,6S,7R,10R,11S,12S)-1,7-BIS(HYDROXYMETHYL)-2,8,13,14-TETRAOXATRICYCLO[8.2.1.1~4,7~]TETRADECANE-5,6,11,12-TETROL	C12 H20 O10	42	324.28	C1[C@@H]2[C@H]([C@@H]([C@@](O2)(OC[C@@H]3[C@H]([C@@H]([C@](O1)(O3)CO)O)O)CO)O)O	4FFG	4FFG						0U8
0US	N-{1-[CIS-4-(HYDROXYMETHYL)CYCLOHEXYL]-5-(PIPERIDIN-1-YLMETHYL)-1H-BENZIMIDAZOL-2-YL}-3-(PROP-2-EN-1-YLSULFAMOYL)BENZAMIDE	C30 H39 N5 O4 S	79	565.73	C=CCNS(=O)(=O)c1cccc(c1)C(=O)Nc2nc3cc(ccc3n2C4CCC(CC4)CO)CN5CCCCC5	4FOB	4FOB		CHEMBL2172322				0US
0UU	METHYL CIS-4-[2-(BENZOYLAMINO)-6-(PIPERIDIN-1-YLMETHYL)-1H-BENZIMIDAZOL-1-YL]CYCLOHEXANECARBOXYLATE	C28 H34 N4 O3	69	474.6	COC(=O)C1CCC(CC1)n2c3cc(ccc3nc2NC(=O)c4ccccc4)CN5CCCCC5	4FOC	4FOC		CHEMBL2172323				0UU
0V6	(2Z,6S)-2-IMINO-3,6-DIMETHYL-6-{3-METHYL-5-[5-(PROP-1-YN-1-YL)PYRIDIN-3-YL]THIOPHEN-2-YL}TETRAHYDROPYRIMIDIN-4(1H)-ONE	C19 H20 N4 O S	45	352.45	[H]/N=C\1/N[C@](CC(=O)N1C)(C)c2c(cc(s2)c3cc(cnc3)C#CC)C	4FRS	4FRS		CHEMBL2151181				0V6
0WA	4-FLUORO-2-{[4-(PYRIDIN-4-YL)-1,3-THIAZOL-2-YL]AMINO}PHENOL	C14 H10 F N3 O S	30	287.31	c1cc(c(cc1F)Nc2nc(cs2)c3ccncc3)O	4G3G	4G3G						0WA
0WH	1-[5-(4-AMINO-7-METHYL-7H-PYRROLO[2,3-D]PYRIMIDIN-5-YL)-2,3-DIHYDRO-1H-INDOL-1-YL]-2-[3-(TRIFLUOROMETHYL)PHENYL]ETHANONE	C24 H20 F3 N5 O	53	451.44	Cn1cc(c2c1ncnc2N)c3ccc4c(c3)CCN4C(=O)Cc5cccc(c5)C(F)(F)F	4G31	4G31		CHEMBL2171124				0WH
0WM	(2E)-N-{4-[(3-CHLORO-4-FLUOROPHENYL)AMINO]-7-[(3S)-TETRAHYDROFURAN-3-YLOXY]QUINAZOLIN-6-YL}-4-(DIMETHYLAMINO)BUT-2-ENAMIDE	C24 H25 CL F N5 O3	59	485.94	CN(C)C/C=C/C(=O)Nc1cc2c(cc1O[C@H]3CCOC3)ncnc2Nc4ccc(c(c4)Cl)F	4G5J	4G5J		CHEMBL1173655	D09724			0WM
0Z3	6-AMMONIO-N-(TRIFLUOROACETYL)-L-NORLEUCYL-N-[4-(1-METHYLETHYL)PHENYL]-L-PHENYLALANINAMIDE	C26 H34 F3 N4 O3 1	70	507.58	CC(C)c1ccc(cc1)NC(=O)[C@H](Cc2ccccc2)NC(=O)[C@H](CCCC[NH3+])NC(=O)C(F)(F)F	1ELC	1ELC						0Z3
10F	N-({4-[{[(2R,4S,4AR,6S,8AS)-2-AMINO-4-HYDROXYDECAHYDROPTERIDIN-6-YL]METHYL}(FORMYL)AMINO]PHENYL}CARBONYL)-D-GLUTAMIC ACID	C20 H29 N7 O7	63	479.49	c1cc(ccc1C(=O)N[C@H](CCC(=O)O)C(=O)O)N(C[C@@H]2CN[C@@H]3[C@@H](N2)[C@@H](N[C@@H](N3)N)O)C=O	3HY3	3HY3						10F
12C	4-[(3S)-1-AZABICYCLO[2.2.2]OCT-3-YLAMINO]-3-(1H-BENZIMIDAZOL-2-YL)-6-CHLOROQUINOLIN-2(1H)-ONE	C23 H22 CL N5 O	52	419.91	c1ccc2c(c1)[nH]c(n2)C3=C(c4cc(ccc4NC3=O)Cl)N[C@@H]5CN6CCC5CC6	2GDO	2GDO	DB06852	CHEMBL377312				12C
13K	N~6~-(3,4-DIMETHOXYPHENYL)-2-(MORPHOLIN-4-YL)-4,5'-BIPYRIMIDINE-2',6-DIAMINE	C20 H23 N7 O3	53	409.44	COc1ccc(cc1OC)Nc2cc(nc(n2)N3CCOCC3)c4cnc(nc4)N	3TJP	3TJP		CHEMBL2017978				13K
13M	(2S)-2-(4-METHOXY-3-{[(PYREN-1-YLCARBONYL)AMINO]METHYL}BENZYL)BUTANOIC ACID	C30 H27 N O4	62	465.54	CC[C@@H](Cc1ccc(c(c1)CNC(=O)c2ccc3ccc4cccc5c4c3c2cc5)OC)C(=O)O	3VI8	3VI8		CHEMBL1956149				13M
15A	(2Z,3R,4S,5R,6R)-2-[(2-AMINOETHYL)IMINO]-6-(HYDROXYMETHYL)PIPERIDINE-3,4,5-TRIOL	C8 H17 N3 O4	32	219.24	C(C/N=C\1/[C@H]([C@H]([C@@H]([C@H](N1)CO)O)O)O)N	2VQT	2VQT		CHEMBL1213402				15A
17H	17-HYDROXY-18A-HOMO-19-NOR-17ALPHA-PREGNA-4,9,11-TRIEN-3-ONE	C21 H28 O2	51	312.45	CC[C@@]1(CC[C@@H]2[C@@]1(C=CC3=C4CCC(=O)C=C4CC[C@@H]23)CC)O	2AMB	2AMB	DB06870					17H
17M	17-METHYL-17-ALPHA-DIHYDROEQUILENIN	C19 H22 O2	43	282.38	C[C@]12CCc3c4ccc(cc4ccc3[C@@H]1CC[C@@]2(C)O)O	2B1Z	2B1Z	DB06871					17M
18O	N-({(2E)-2-[(4-NITROPHENYL)METHYLIDENE]HYDRAZINO}CARBONOTHIOYL)-BETA-D-GLUCOPYRANOSYLAMINE	C14 H18 N4 O7 S	44	386.38	c1cc(ccc1/C=N/NC(=S)N[C@H]2[C@@H]([C@H]([C@@H]([C@H](O2)CO)O)O)O)[N+](=O)[O-]	3MT9	3MT9						18O
18P	N-{3-[(2R)-6-AMINO-2,4-DIMETHYL-3-OXO-2,3,4,5-TETRAHYDROPYRAZIN-2-YL]PHENYL}-5-CHLOROPYRIDINE-2-CARBOXAMIDE	C18 H18 CL N5 O2	44	371.83	C[C@]1(C(=O)N(CC(=N1)N)C)c2cccc(c2)NC(=O)c3ccc(cn3)Cl	3U6A	3U6A		CHEMBL1923160				18P
1B0	N-METHYL-NALPHA-[(2-METHYL-1H-INDOL-3-YL)ACETYL]-N-PHENYL-L-PHENYLALANINAMIDE	C27 H27 N3 O2	59	425.52	Cc1c(c2ccccc2[nH]1)CC(=O)N[C@@H](Cc3ccccc3)C(=O)N(C)c4ccccc4	2XDE	2XDE						1B0
1BA	4-HYDROXY-N'-(4-ISOPROPYLBENZYL)BENZOHYDRAZIDE	C17 H20 N2 O2	41	284.36	CC(C)c1ccc(cc1)CNNC(=O)c2ccc(cc2)O	2GPP	2GPP	DB06884					1BA
1CE	3-(1H-TETRAZOL-5-YLMETHYL)-5,6,7,8-TETRAHYDRO[1]BENZOTHIENO[2,3-D]PYRIMIDIN-4(3H)-ONE	C12 H12 N6 O S	32	288.33	C1CCc2c(c3c(s2)N=CN(C3=O)Cc4[nH]nnn4)C1	3G34	3G34	DB06889	CHEMBL1213446				1CE
1DI	(2R)-2-AMINO-3-(2,4-DICHLOROPHENYL)-1-(1,3-DIHYDRO-2H-ISOINDOL-2-YL)PROPAN-1-ONE	C17 H16 CL2 N2 O	38	335.23	c1ccc2c(c1)CN(C2)C(=O)[C@@H](Cc3ccc(cc3Cl)Cl)N	3SFH	3SFH		CHEMBL1812335				1DI
1NB	2-(2-HYDROXY-CYCLOPENTYL)-PENT-4-ENAL	C10 H16 O2	28	168.24	C=CC[C@@H](C=O)[C@H]1CCC[C@@H]1O	1BRU	1BRU	DB06901					1NB
1PN	PROP-2-EN-1-YL (2S)-2-[(2S,3R)-3-(ACETYLOXY)-1-OXOBUTAN-2-YL]-2,3-DIHYDRO-1,3-THIAZOLE-4-CARBOXYLATE	C13 H17 N O5 S	37	299.34	C[C@H]([C@@H](C=O)[C@H]1NC(=CS1)C(=O)OCC=C)OC(=O)C	1B12	1B12						1PN
1SD	(2S,3R,4S,5R,6R)-3,4,5-TRIHYDROXY-6-(HYDROXYMETHYL)OXANE-2-SULFONAMIDE	C6 H13 N O7 S	28	243.23	C([C@@H]1[C@@H]([C@@H]([C@H]([C@@H](O1)S(=O)(=O)N)O)O)O)O	3HKQ	3HKQ		CHEMBL569412				1SD
1UP	2-[(7-CARBAMIMIDOYL-2-METHOXYNAPHTHALEN-1-YL)OXY]ACETAMIDE	C14 H15 N3 O3	35	273.29	[H]/N=C(/c1ccc2ccc(c(c2c1)OCC(=O)N)OC)\N	4FU7	4FU7		CHEMBL540173				1UP
23R	(1S,2S,3R,5Z,7E,14BETA,17ALPHA,23R)-23-(2-HYDROXY-2-METHYLPROPYL)-2-METHYL-20,24-EPOXY-9,10-SECOCHOLA-5,7,10-TRIENE-1,3-DIOL	C29 H46 O4	79	458.68	C[C@H]1[C@@H](C/C(=C/C=C/2\CCC[C@]3([C@H]2CC[C@@H]3[C@@]4(C[C@H](CO4)CC(C)(C)O)C)C)/C(=C)[C@H]1O)O	3A40	3A40						23R
2AA	5'-O-{[({[2-({[5-(DIMETHYLAMINO)NAPHTHALEN-1-YL]SULFONYL}AMINO)ETHYL]OXY}PHOSPHINATO)OXY]PHOSPHINATO}CYT	C23 H31 N5 O13 P2 S	75	679.53	CN(C)c1cccc2c1cccc2S(=O)(=O)NCCO[P@@](=O)(O)O[P@@](=O)(O)OC[C@@H]3[C@H]([C@H]([C@@H](O3)N4C=CC(=NC4=O)N)O)O	2GZL	2GZL						2AA
2AZ	N-(3-AMINOPROPYL)-N-[(R)-(3-BENZYL-5-CHLORO-4-OXO-3,4-DIHYDROPYRROLO[2,1-F][1,2,4]TRIAZIN-2-YL)(CYCLOPROPYL)METHYL]-4-METHYLBENZAMIDE	C28 H30 CL N5 O2	66	504.03	Cc1ccc(cc1)C(=O)N(CCCN)[C@H](C2CC2)C3=Nn4ccc(c4C(=O)N3Cc5ccccc5)Cl	2GM1	2GM1						2AZ
2CJ	(1-{2-[4-(DIPHENYLMETHYL)PIPERAZIN-1-YL]-2-OXOETHYL}CYCLOPENTYL)ACETIC ACID	C26 H32 N2 O3	63	420.54	c1ccc(cc1)C(c2ccccc2)N3CCN(CC3)C(=O)CC4(CCCC4)CC(=O)O	3TFN	3TFN						2CJ
2D7	N-(4-ACETYLPHENYL)-5-(5-CHLORO-2,4-DIHYDROXYPHENYL)-1H-PYRAZOLE-4-CARBOXAMIDE	C18 H14 CL N3 O4	40	371.78	CC(=O)c1ccc(cc1)NC(=O)c2cn[nH]c2c3cc(c(cc3O)O)Cl	2BYH	2BYH	DB06956	CHEMBL200469				2D7
2DS	N-[(2,3-DIHYDROXYPHENYL)CARBONYL]-O-[(2R)-2-{[(2,3-DIHYDROXYPHENYL)CARBONYL]AMINO}-3-HYDROXYPROPANOYL]-L-SERINE	C20 H20 N2 O11	53	464.39	c1cc(c(c(c1)O)O)C(=O)N[C@H](CO)C(=O)OC[C@@H](C(=O)O)NC(=O)c2cccc(c2O)O	3I0A	3I0A						2DS
2HR	HEXYLPHOSPHONIC ACID (R)-2-METHYL-3-PHENYLPROPYL ESTER	C16 H27 O3 P	47	298.36	CCCCCC[P@@](=O)(O)OC[C@H](C)Cc1ccccc1	1YS1	1YS1	DB06965					2HR
2IC	5-[(5S,9R)-9-(4-CYANOPHENYL)-3-(3,5-DICHLOROPHENYL)-1-METHYL-2,4-DIOXO-1,3,7-TRIAZASPIRO [4.4]NON-7-YL]METHYL]-3-THIOPHENECARBOXYLICACID	C26 H20 CL2 N4 O4 S	57	555.43	CN1C(=O)N(C(=O)[C@]12C[N@](C[C@H]2c3ccc(cc3)C#N)Cc4cc(cs4)C(=O)O)c5cc(cc(c5)Cl)Cl	2ICA	2ICA		CHEMBL214529				2IC
2IG	6-ETHYL-5-[9-(3-METHOXYPROPYL)-9H-CARBAZOL-2-YL]PYRIMIDINE-2,4-DIAMINE	C22 H25 N5 O	53	375.47	CCc1c(c(nc(n1)N)N)c2ccc3c4ccccc4n(c3c2)CCCOC	2G1O	2G1O	DB06967					2IG
2IW	4-[(3AR,4S,7R,7AS)-1,3-DIOXO-1,3,3A,4,7,7A-HEXAHYDRO-2H-4,7-METHANOISOINDOL-2-YL]-N-(4-METHYLQUINOLIN-8-YL)BENZAMIDE	C26 H21 N3 O3	53	423.46	Cc1ccnc2c1cccc2NC(=O)c3ccc(cc3)N4C(=O)[C@H]5[C@@H]6C[C@H]([C@H]5C4=O)C=C6	4DVI	4DVI		CHEMBL1257010				2IW
2ME	METHOXYETHANE	C3 H8 O	12	60.1	CCOC	2HV8	2HV8						2ME
2O7	7A-[(4-CYANOPHENYL)METHYL]-6-(3,5-DICHLOROPHENYL)-5-OXO-2,3,5,7A-TETRAHYDRO-1H-PYRROLO[1,2-A]PYRROLE-7-CARBONITRILE	C22 H15 CL2 N3 O	43	408.29	c1cc(ccc1C[C@]23CCCN2C(=O)C(=C3C#N)c4cc(cc(c4)Cl)Cl)C#N	2O7N	2O7N	DB06972	CHEMBL232942				2O7
2PU	1-(5-OXO-2,3,5,9B-TETRAHYDRO-1H-PYRROLO[2,1-A]ISOINDOL-9-YL)-3-(5-PYRROLIDIN-2-YL-1H-PYRAZOL-3-YL)-UREA	C19 H22 N6 O2	49	366.42	c1cc2c(c(c1)NC(=O)Nc3cc([nH]n3)[C@@H]4CCCN4)[C@@H]5CCCN5C2=O	1GIJ	1GIJ	DB06976	CHEMBL359020				2PU
2RD	5-(DODECYLTHIO)-1H-1,2,3-TRIAZOLE-4-CARBOXYLIC ACID	C15 H27 N3 O2 S	48	313.46	CCCCCCCCCCCCSc1c(nn[nH]1)C(=O)O	2RDT	2RDT	DB06979					2RD
2S2	(2S)-2-(1H-INDOL-3-YL)HEXANOIC ACID	C14 H17 N O2	34	231.29	CCCC[C@@H](c1c[nH]c2c1cccc2)C(=O)O	3C6O	3C6O	DB06980					2S2
2SK	(1R,2R,3R,4S,5R)-4-(BENZYLAMINO)-5-(METHYLTHIO)CYCLOPENTANE-1,2,3-TRIOL	C13 H19 N O3 S	37	269.36	CS[C@@H]1[C@H]([C@H]([C@H]([C@H]1O)O)O)NCc2ccccc2	2F7P	2F7P	DB06984					2SK
2UP	NAPHTHALENE-2-CARBOXIMIDAMIDE	C11 H10 N2	23	170.21	[H]/N=C(\c1ccc2ccccc2c1)/N	4FU8	4FU8		CHEMBL105171				2UP
2XA	(2R)-2-AMINO-3-[(4-CHLOROPHENYL)-DIPHENYL-METHYL]SULFANYL-PROPANOIC ACID	C22 H20 CL N O2 S	47	397.92	c1ccc(cc1)C(c2ccccc2)(c3ccc(cc3)Cl)SC[C@@H](C(=O)O)N	2XAE	2XAE		CHEMBL409102				2XA
2Y3	N-(TERT-BUTOXYCARBONYL)-L-PHENYLALANYL-N-[(2S,3S,5R)-1-CYCLOHEXYL-3-HYDROXY-7-METHYL-5-(METHYLCARBAMOYL)OCTAN-2-YL]-L-HISTIDINAMIDE	C37 H58 N6 O6	107	682.9	CC(C)C[C@H](C[C@@H]([C@H](CC1CCCCC1)NC(=O)[C@H](Cc2cnc[nH]2)NC(=O)[C@H](Cc3ccccc3)NC(=O)OC(C)(C)C)O)C(=O)NC	1FQ7	1FQ7						2Y3
34C	(3-CHLORO-4-PROPOXY-PHENYL)-ACETIC ACID	C11 H13 CL O3	28	228.68	CCCOc1ccc(cc1Cl)CC(=O)O	1HT8	1HT8	DB02773					34C
34M	3-(4-METHOXYPHENYL)-5-({[4-(4-METHOXYPHENYL)-5-METHYL-4H-1,2,4-TRIAZOL-3-YL]SULFANYL}METHYL)-1,2,4-OXADIAZOLE	C20 H19 N5 O3 S	48	409.46	Cc1nnc(n1c2ccc(cc2)OC)SCc3nc(no3)c4ccc(cc4)OC	3UDD	3UDD		CHEMBL1898239				34M
34N	4-CYANO-N-{(3S)-3-(4-FLUOROPHENYL)-3-[4-(METHYLSULFONYL)PHENYL]PROPYL}BENZAMIDE	C24 H21 F N2 O3 S	52	436.5	CS(=O)(=O)c1ccc(cc1)[C@@H](CCNC(=O)c2ccc(cc2)C#N)c3ccc(cc3)F	3I28	3I28		CHEMBL556717				34N
38P	4-{[5-(CYCLOPROPYLCARBAMOYL)-2-METHYLPHENYL]AMINO}-5-METHYL-N-PROPYLPYRROLO[2,1-F][1,2,4]TRIAZINE-6-CARBOXAMIDE	C22 H26 N6 O2	56	406.49	CCCNC(=O)c1cn2c(c1C)c(ncn2)Nc3cc(ccc3C)C(=O)NC4CC4	3MVL	3MVL		CHEMBL1230065				38P
3AI	N-[(2S)-2-AMINO-3-PHENYLPROPYL]-D-METHIONYL-L-ALANYL-L-ISOLEUCINE	C23 H38 N4 O4 S	70	466.64	CC[C@H](C)[C@@H](C(=O)O)NC(=O)[C@H](C)NC(=O)[C@@H](CCSC)NC[C@H](Cc1ccccc1)N	1E5O	1E5O						3AI
3B3	(2S)-1-AMINO-3-[(5-NITROQUINOLIN-8-YL)AMINO]PROPAN-2-OL	C12 H14 N4 O3	33	262.27	c1cc2c(ccc(c2nc1)NC[C@H](CN)O)[N+](=O)[O-]	2CGV	2CGV	DB07037					3B3
3BT	2-{2-[3-(2-CARBAMIMIDOYLSULFANYL-ETHYL)-PHENYL]-ETHYL}-ISOTHIOUREA	C12 H18 N4 S2	36	282.42	[H]/N=C(\N)/SCCc1cccc(c1)CCSC(=N)N	1D1Y	1D1Y	DB03910	CHEMBL107201				3BT
3DD	(2R,3R)-4-(4-AMINO-1H-IMIDAZO[4,5-C]PYRIDIN-1-YL)-2,3-DIHYDROXYBUTANOIC ACID	C10 H12 N4 O4	30	252.23	c1cnc(c2c1n(cn2)C[C@H]([C@H](C(=O)O)O)O)N	2H5L	2H5L						3DD
3FT	2-({[3-FLUORO-3'-(TRIFLUOROMETHOXY)BIPHENYL-4-YL]AMINO}CARBONYL)CYCLOPENT-1-ENE-1-CARBOXYLIC ACID	C20 H15 F4 N O4	44	409.34	c1cc(cc(c1)OC(F)(F)F)c2ccc(c(c2)F)NC(=O)C3=C(CCC3)C(=O)O	2BXV	2BXV		CHEMBL154493				3FT
3G3	2-[2-(1H-TETRAZOL-5-YL)ETHYL]-1H-ISOINDOLE-1,3(2H)-DIONE	C11 H9 N5 O2	27	243.22	c1ccc2c(c1)C(=O)N(C2=O)CCc3[nH]nnn3	3G32	3G32	DB07055	CHEMBL1213406				3G3
3GU	N6-CYCLOPENTYLADENOSINE	C15 H21 N5 O4	45	335.36	c1nc(c2c(n1)n(cn2)[C@H]3[C@@H]([C@@H]([C@H](O3)CO)O)O)NC4CCCC4	3GU8	3GU8		CHEMBL68738				3GU
3H1	3-CHLORO-4,6-DIHYDROXY-2-METHYL-5-{(2E,4E)-3-METHYL-5-[(1R,2R,6R)-1,2,6-TRIMETHYL-3-OXOCYCLOHEXYL]PENTA-2,4-DIEN-1-YL}BENZALDEHYDE	C23 H29 CL O4	57	404.93	Cc1c(c(c(c(c1Cl)O)C\C=C(/C)\C=C\[C@]2([C@@H](CCC(=O)[C@@H]2C)C)C)O)C=O	3H1L	3H1L		CHEMBL132623				3H1
3HO	(3S)-3-HYDROXYOCTANOIC ACID	C8 H16 O3	27	160.21	CCCCC[C@@H](CC(=O)O)O	3STV	3STV						3HO
3JZ	N-METHYL-N-{2-[({2-[(2-OXO-2,3-DIHYDRO-1H-INDOL-5-YL)AMINO]-5-(TRIFLUOROMETHYL)PYRIMIDIN-4-YL}AMINO)METHYL]PHENYL}METHANESULFONAMIDE	C22 H21 F3 N6 O3 S	56	506.5	CN(c1ccccc1CNc2c(cnc(n2)Nc3ccc4c(c3)CC(=O)N4)C(F)(F)F)S(=O)(=O)C	3FZR	3FZR		CHEMBL472212				3JZ
3LA	3-OXODODECANOIC ACID	C12 H22 O3	37	214.3	CCCCCCCCCC(=O)CC(=O)O	2WYC	2WYC				C02367		3LA
3LI	(4R)-3-(4-[4-(2-CHLOROPHENYL)PIPERAZIN-1-YL]-6-{[2-METHYL-6-(METHYLCARBAMOYL)PHENYL]AMINO}-1,3,5-TRIAZIN-2-YL)-N-[2-(HYDROXYAMINO)-2-OXOETHYL]-1,3-THIAZOLIDINE-4-CARBOXAMIDE	C28 H33 CL N10 O4 S	77	641.15	Cc1cccc(c1Nc2nc(nc(n2)N3CCN(CC3)c4ccccc4Cl)[N@@]5CSC[C@H]5C(=O)NCC(=O)NO)C(=O)NC	3STR	3STR						3LI
3LP	1-(CYCLOHEXYLAMINO)-3-(6-METHYL-3,4-DIHYDRO-1H-CARBAZOL-9(2H)-YL)PROPAN-2-OL	C22 H32 N2 O	57	340.51	Cc1ccc2c(c1)c3c(n2C[C@H](CNC4CCCCC4)O)CCCC3	2P6G	2P6G	DB07061					3LP
3ND	(3S,4R)-N-(7-CHLORO-1-OXO-1,4-DIHYDROISOQUINOLIN-6-YL)-4-(4-CHLOROPHENYL)PYRROLIDINE-3-CARBOXAMIDE	C20 H17 CL2 N3 O2	44	402.28	c1cc(ccc1[C@@H]2CNC[C@H]2C(=O)Nc3cc4c(cc3Cl)C(=O)N=CC4)Cl	3NDM	3NDM						3ND
3NE	4-(TRIFLUOROMETHYL)-3-[3-(TRIFLUOROMETHYL)PHENYL]-1,7-DIHYDRO-6H-PYRAZOLO[3,4-B]PYRIDIN-6-ONE	C14 H7 F6 N3 O	31	347.22	c1cc(cc(c1)C(F)(F)F)c2c3c([nH]n2)NC(=O)C=C3C(F)(F)F	3NEW	3NEW		CHEMBL1230164				3NE
3OZ	[4-({(1S)-1-[(2,4-DICHLOROPHENYL)CARBAMOYL]-1,3-DIHYDRO-2H-ISOINDOL-2-YL}METHYL)-2-METHYLPHENOXY]ACETIC ACID	C25 H22 CL2 N2 O4	55	485.37	Cc1cc(ccc1OCC(=O)O)C[N@@]2Cc3ccccc3[C@H]2C(=O)Nc4ccc(cc4Cl)Cl	3OZ0	3OZ0						3OZ
3PI	(1S)-2-(1-HYDROXYBUTOXY)-1-{[(HYDROXY{[(2R,3S,5R,6S)-2,4,6-TRIHYDROXY-3,5-BIS(PHOSPHONOOXY)CYCLOHEXYL]OXY}PHOSPHORYL)OXY]METHYL}ETHYL BUTYRATE	C17 H35 O19 P3	74	636.37	CCC[C@H](O)OC[C@H](CO[P@](=O)(O)OC1[C@@H]([C@@H](C([C@@H]([C@H]1O)OP(=O)(O)O)O)OP(=O)(O)O)O)OC(=O)CCC	1ZVR	1ZVR						3PI
3PT	(2R)-3-{[(S)-HYDROXY{[(1S,2R,3R,4S,5S,6S)-2,3,6-TRIHYDROXY-4,5-BIS(PHOSPHONOOXY)CYCLOHEXYL]OXY}PHOSPHORYL]OXY}PROPANE-1,2-DIYL DIBUTANOATE	C17 H33 O19 P3	72	634.35	CCCC(=O)OC[C@H](COP(=O)(O)O[C@H]1[C@@H]([C@H]([C@@H]([C@H]([C@H]1O)OP(=O)(O)O)OP(=O)(O)O)O)O)OC(=O)CCC	4FYG	4FYG						3PT
3Q3	(2S)-4-[2-AMINO-6-(3-AMINO-2H-INDAZOL-6-YL)PYRIMIDIN-4-YL]-N-PHENYLMORPHOLINE-2-CARBOXAMIDE	C22 H22 N8 O2	54	430.47	c1ccc(cc1)NC(=O)[C@@H]2C[N@@](CCO2)c3cc(nc(n3)N)c4ccc5c(c4)n[nH]c5N	3QCY	3QCY		CHEMBL1614774				3Q3
3Q5	TERT-BUTYL {(3R,6S)-1-[2-AMINO-6-(3-AMINO-2H-INDAZOL-6-YL)PYRIMIDIN-4-YL]-6-METHYLPIPERIDIN-3-YL}CARBAMATE	C22 H30 N8 O2	62	438.53	C[C@H]1CC[C@H](C[N@]1c2cc(nc(n2)N)c3ccc4c(c3)n[nH]c4N)NC(=O)OC(C)(C)C	3QD3	3QD3		CHEMBL1614776				3Q5
3T5	(11ALPHA,16ALPHA)-9-FLUORO-11,17-DIHYDROXY-16-METHYL-3,20-DIOXOPREGNA-1,4-DIEN-21-YL DIHYDROGEN PHOSPHATE	C22 H30 F O8 P	62	472.45	C[C@@H]1C[C@H]2[C@@H]3CCC4=CC(=O)C=C[C@@]4([C@]3([C@H](C[C@@]2([C@]1(C(=O)COP(=O)(O)O)O)C)O)F)C	3TC5	3TC5		CHEMBL1201302	D07802			3T5
3TO	3-[2-(3-{[(FURAN-2-YLMETHYL)(METHYL)AMINO]METHYL}PHENYL)ETHYL]PYRIDIN-2-AMINE	C20 H23 N3 O	47	321.42	C[N@@](Cc1cccc(c1)CCc2cccnc2N)Cc3ccco3	3KN0	3KN0		CHEMBL569654				3TO
44C	4'-(4-{4-[(2-CARBOXYPHENYL)AMINO]PHENOXY}BUTOXY)-1,1'-BIPHENYL-4-CARBOXYLIC ACID	C30 H27 N O6	64	497.55	c1ccc(c(c1)C(=O)O)Nc2ccc(cc2)OCCCCOc3ccc(cc3)c4ccc(cc4)C(=O)O	2FBR	2FBR						44C
45P	3-(5-AMINO-7-HYDROXY-[1,2,3]TRIAZOLO[4,5-D]PYRIMIDIN-2-YL)-N-(3,5-DICHLOROBENZYL)-BENZAMIDE	C18 H13 CL2 N7 O2	42	430.25	c1cc(cc(c1)n2nc3c(n2)nc(nc3O)N)C(=O)NCc4cc(cc(c4)Cl)Cl	1RS4	1RS4	DB03571	CHEMBL44803				45P
46A	N-BUTYL-4,6-DIMETHYL-N-{[2'-(2H-TETRAZOL-5-YL)BIPHENYL-4-YL]METHYL}PYRIMIDIN-2-AMINE	C24 H27 N7	58	413.52	CCCCN(Cc1ccc(cc1)c2ccccc2c3n[nH]nn3)c4nc(cc(n4)C)C	3O2M	3O2M		CHEMBL90825				46A
4A3	4-AMINO-3-HYDROXYBENZOIC ACID	C7 H7 N O3	18	153.14	c1cc(c(cc1C(=O)O)O)N	2HDR	2HDR		CHEMBL1462				4A3		b4150
4BH	4-CHLORO-6-(4-PIPERAZIN-1-YL-1H-PYRAZOL-5-YL)BENZENE-1,3-DIOL	C13 H15 CL N4 O2	35	294.74	c1c(c(cc(c1Cl)O)O)c2c(cn[nH]2)N3CCNCC3	2CCS	2CCS	DB07100	CHEMBL380888				4BH
4BR	2-(4-METHYLPHENOXY)ETHYLPHOSPHINATE	C9 H12 O3 P -1	25	199.17	Cc1ccc(cc1)OCC[P@H](=O)[O-]	1PE7	1PE7	DB07103					4BR
4G8	4-[BENZYL(CARBOXYMETHYL)CARBAMOYL]-2-PHENYL-1H-IMIDAZOLE-5-CARBOXYLIC ACID	C20 H17 N3 O5	45	379.37	c1ccc(cc1)CN(CC(=O)O)C(=O)c2c([nH]c(n2)c3ccccc3)C(=O)O	2XP9	2XP9						4G8
4HF	N-[(5-{2-[(6R)-2-AMINO-4-OXO-3,4,5,6,7,8-HEXAHYDROPYRIDO[2,3-D]PYRIMIDIN-6-YL]ETHYL}-2-THIENYL)CARBONYL]-L-GLUTAMIC ACID	C19 H23 N5 O6 S	54	449.48	c1cc(sc1CC[C@@H]2CC3=C(NC2)N=C(NC3=O)N)C(=O)N[C@@H](CCC(=O)O)C(=O)O	2FMN	2FMN						4HF
4MA	4-METHYLBENZOIC ACID	C8 H8 O2	18	136.15	Cc1ccc(cc1)C(=O)O	2HRG	2HRG		CHEMBL21708		C01454		4MA
4PB	N-HYDROXY-4-PHOSPHONO-BUTANAMIDE	C4 H8 N O5 P -2	19	181.09	C(CC(=O)NO)CP(=O)([O-])[O-]	1TSI	1TSI	DB01695					4PB
4QC	3-[6-{2'-[(DIMETHYLAMINO)METHYL]BIPHENYL-4-YL}-7-OXO-3-(TRIFLUOROMETHYL)-4,5,6,7-TETRAHYDRO-1H-PYRAZOLO[3,4-C]PYRIDIN-1-YL]BENZAMIDE	C29 H26 F3 N5 O2	65	533.55	CN(C)Cc1ccccc1c2ccc(cc2)N3CCc4c(n(nc4C(F)(F)F)c5cccc(c5)C(=O)N)C3=O	2G00	2G00		CHEMBL222079				4QC
4UB	3-PHENYL-6-(1H-PYRAZOL-4-YL)IMIDAZO[1,2-A]PYRAZINE	C15 H11 N5	31	261.29	c1ccc(cc1)c2cnc3n2cc(nc3)c4c[nH]nc4	2XF0	2XF0		CHEMBL1172464				4UB
4X4	N-[2-(2-METHOXY-1H-DIPYRIDO[2,3-A:3',2'-E]PYRROLIZIN-11-YL)ETHYL]FURAN-2-CARBOXAMIDE	C21 H18 N4 O3	46	374.4	COc1ccc2c([nH]1)c(c3n2cc4c3nccc4)CCNC(=O)c5ccco5	3OX3	3OX3						4X4
52H	5'-O-{[(2R)-2-HYDROXY-3,3-DIMETHYLBUTANOYL]SULFAMOYL}ADENOSINE	C16 H24 N6 O8 S	55	460.46	CC(C)(C)[C@H](C(=O)NS(=O)(=O)OC[C@@H]1[C@H]([C@H]([C@@H](O1)n2cnc3c2ncnc3N)O)O)O	3COW	3COW						52H
53A	ETHYL 5-{[(1R)-1-(ETHOXYCARBONYL)-2-OXOPROPYL]SULFANYL}-1,2-DIHYDRO[1,2,3]TRIAZOLO[1,5-A]QUINAZOLINE-3-CARBOXYLATE	C18 H20 N4 O5 S	48	404.44	CCOC(=O)C1=C2N=C(c3ccccc3N2NN1)S[C@H](C(=O)C)C(=O)OCC	3GK4	3GK4						53A
55F	N-[4-(5-FLUORO-6-METHYLPYRIDIN-2-YL)-5-QUINOXALIN-6-YL-1H-IMIDAZOL-2-YL]ACETAMIDE	C19 H15 F N6 O	42	362.36	Cc1c(ccc(n1)c2c([nH]c(n2)NC(=O)C)c3ccc4c(c3)nccn4)F	3FAA	3FAA	DB07152	CHEMBL519939				55F
59R	6-{[(3R,4R)-4-(2-{[2-(3-FLUOROPHENYL)ETHYL]AMINO}ETHOXY)PYRROLIDIN-3-YL]METHYL}PYRIDIN-2-AMINE	C20 H27 F N4 O	53	358.46	c1cc(cc(c1)F)CCNCCO[C@H]2CNC[C@H]2Cc3cccc(n3)N	3NNY	3NNY		CHEMBL1230380				59R
5BN	5-[(2-AMINOETHYL)AMINO]-6-FLUORO-3-(1H-PYRROL-2-YL)BENZO[CD]INDOL-2(1H)-ONE	C17 H15 F N4 O	38	310.33	c1cc([nH]c1)c2cc(c3c(ccc4c3c2C(=O)N4)F)NCCN	1P2A	1P2A	DB07163	CHEMBL82767				5BN
5C1	5-(2-CHLOROPHENYL)-N-HYDROXY-1,3-OXAZOLE-2-CARBOXAMIDE	C10 H7 CL N2 O3	23	238.63	c1ccc(c(c1)c2cnc(o2)C(=O)NO)Cl	4A6W	4A6W						5C1
5CH	5-CHLORO-6'-METHYL-3-[4-(METHYLSULFONYL)PHENYL]-2,3'-BIPYRIDINE	C18 H15 CL N2 O2 S	39	358.84	Cc1ccc(cn1)c2c(cc(cn2)Cl)c3ccc(cc3)S(=O)(=O)C	3CFL	3CFL	DB01628	CHEMBL416146	D03710	C11718		5CH
5CY	N,N'-(DIPROPYL)-TETRAMETHYLINDODICARBOCYANINE	C31 H39 N2 O2 1	74	471.66	CC1(c2ccccc2[N+](=C1C=CC=CC=C3C(c4ccccc4N3CCCO)(C)C)CCCO)C	3BEP	3BEP						5CY
5FE	5,5,5-TRIFLUORO-3-HYDROXY-4-[2-(5,5,5-TRIFLUORO-3-HYDROXY-4-{3-METHYL-2-[3-METHYL-2-(3-METHYL-BUTYRYLAMINO)-BUTYRYLAMINO]-BUTYRYLAMINO}-PENTANOYLAMINO)-PROPIONYLAMINO]-PENTANOIC ACID METHYL ESTER	C29 H47 F6 N5 O9	96	723.71	C[C@@H](C(=O)N[C@H]([C@H](CC(=O)OC)O)C(F)(F)F)NC(=O)C[C@@H]([C@H](C(F)(F)F)NC(=O)[C@H](C(C)C)NC(=O)[C@H](C(C)C)NC(=O)CC(C)C)O	1XE5	1XE5						5FE
5FR	4-({1-[3-(3-AMINO-3-OXOPROPYL)-5-CHLOROPHENYL]-3-METHYL-1H-PYRAZOLO[4,3-C]PYRIDIN-6-YL}AMINO)-3-METHOXY-N-(1-METHYLPIPERIDIN-4-YL)BENZAMIDE	C30 H34 CL N7 O3	75	576.1	Cc1c2cnc(cc2n(n1)c3cc(cc(c3)Cl)CCC(=O)N)Nc4ccc(cc4OC)C(=O)NC5CCN(CC5)C	3DBF	3DBF						5FR
5HK	2-[3-(3-METHOXY-4-NITROPHENYL)-11-OXO-10,11-DIHYDRO-5H-DIBENZO[B,E][1,4]DIAZEPIN-8-YL]-N,N-DIMETHYLACETAMIDE	C24 H22 N4 O5	55	446.45	CN(C)C(=O)Cc1ccc2c(c1)NC(=O)c3ccc(cc3N2)c4ccc(c(c4)OC)[N+](=O)[O-]	4FTR	4FTR		CHEMBL562875				5HK
5JZ	N~2~-{4-[6-(3,4-DIHYDROQUINOLIN-1(2H)-YLCARBONYL)-1H-BENZIMIDAZOL-1-YL]-6-ETHOXY-1,3,5-TRIAZIN-2-YL}-3-(2,2-DIMETHYL-4H-1,3-BENZODIOXIN-6-YL)-N-METHYL-L-ALANINAMIDE	C36 H38 N8 O5	87	662.75	CCOc1nc(nc(n1)n2cnc3c2cc(cc3)C(=O)N4CCCc5c4cccc5)N[C@@H](Cc6ccc7c(c6)COC(O7)(C)C)C(=O)NC	3HA8	3HA8		CHEMBL1213155				5JZ
5MR	NALPHA-{(2S)-3-[(S)-HYDROXY(PHENYL)PHOSPHORYL]-2-[(3-PHENYLISOXAZOL-5-YL)METHYL]PROPANOYL}-L-TRYPTOPHANAMIDE	C30 H29 N4 O5 P	69	556.56	c1ccc(cc1)c2cc(on2)C[C@H](C[P@@](=O)(c3ccccc3)O)C(=O)N[C@@H](Cc4c[nH]c5c4cccc5)C(=O)N	2OVZ	2OVZ						5MR
5P5	(2R)-3-{[(S)-HYDROXY{[(1R,2R,3R,4R,5S,6R)-2,3,4,6-TETRAHYDROXY-5-(PHOSPHONOOXY)CYCLOHEXYL]OXY}PHOSPHORYL]OXY}PROPANE-1,2-DIYL DIBUTANOATE	C17 H32 O16 P2	67	554.38	CCCC(=O)OC[C@H](CO[P@](=O)(O)O[C@@H]1[C@@H]([C@@H]([C@H]([C@@H]([C@H]1O)OP(=O)(O)O)O)O)O)OC(=O)CCC	3RGQ	3RGQ						5P5
5PH	5-[5-(1-CARBOXYMETHYL-2-OXO-PROPYLCARBAMOYL)-5-PHENYL-PENTYLSULFAMOYL]-2-HYDROXY-BENZOIC ACID	C24 H28 N2 O9 S	64	520.55	CC(=O)[C@H](CC(=O)O)NC(=O)[C@@H](CCCCNS(=O)(=O)c1ccc(c(c1)C(=O)O)O)c2ccccc2	1RWV	1RWV						5PH
5PM	4,4'-SULFANEDIYLBIS{N-[(1E)-PYRIDIN-2-YLMETHYLIDENE]ANILINE}	C24 H18 N4 S	47	394.49	c1ccnc(c1)\C=N\c2ccc(cc2)Sc3ccc(cc3)/N=C/c4ccccn4	3FX8	3FX8						5PM
5RG	2-AMINO-5-FLUOROBENZOIC ACID	C7 H6 F N O2	17	155.13	c1cc(c(cc1F)C(=O)O)N	3T78	3T78						5RG
5SI	2-{2-DEOXY-5-O-[(R)-HYDROXY{[(R)-HYDROXY(PHOSPHONOOXY)PHOSPHORYL]OXY}PHOSPHORYL]-BETA-D-ERYTHRO-PENTOFURANOSYL}-6-METHYLISOQUINOLINE-1(2H)-THIONE	C15 H20 N O12 P3 S	52	531.3	Cc1ccc2c(c1)C=CN(C2=S)[C@H]3C[C@@H]([C@H](O3)CO[P@@](=O)(O)O[P@](=O)(O)OP(=O)(O)O)O	3SV3	3SV3						5SI
5UM	N-(2-FLUORO-4-SULFAMOYLPHENYL)-2-(THIOPHEN-2-YL)ACETAMIDE	C12 H11 F N2 O3 S2	31	314.35	c1cc(sc1)CC(=O)Nc2ccc(cc2F)S(=O)(=O)N	3R17	3R17		CHEMBL574246				5UM
6BD	(2S)-3-[(9H-FLUOREN-9-YLIDENEAMINO)OXY]-2-METHYLPROPANOIC ACID	C17 H15 N O3	36	281.31	C[C@@H](CON=C1c2ccccc2-c3c1cccc3)C(=O)O	3GS0	3GS0	DB07201					6BD
6OB	(8E,10S,12Z)-10-HYDROXY-6-OXOOCTADECA-8,12-DIENOIC ACID	C18 H30 O4	52	310.43	CCCCC\C=C/C[C@@H](\C=C\CC(=O)CCCCC(=O)O)O	2VV4	2VV4	DB07208					6OB
6TP	4-AMINO-2-[4-(TERT-BUTYLSULFAMOYL)PHENYL]-N-METHYLTHIENO[3,2-C]PYRIDINE-7-CARBOXAMIDE	C19 H22 N4 O3 S2	50	418.53	CC(C)(C)NS(=O)(=O)c1ccc(cc1)c2cc3c(s2)c(cnc3N)C(=O)NC	3TJD	3TJD		CHEMBL1938654				6TP
77A	1-(5-CHLORO-2-METHOXYPHENYL)-3-{6-[2-(DIMETHYLAMINO)-1-METHYLETHOXY]PYRAZIN-2-YL}UREA	C17 H22 CL N5 O3	48	379.85	C[C@@H](CN(C)C)Oc1cncc(n1)NC(=O)Nc2cc(ccc2OC)Cl	2E9P	2E9P	DB07228					77A
77F	N-[(2S,3R)-4-{(CYCLOHEXYLMETHYL)[(4-METHOXYPHENYL)SULFONYL]AMINO}-3-HYDROXY-1-PHENYLBUTAN-2-YL]-3-HYDROXYBENZAMIDE	C31 H38 N2 O6 S	78	566.71	COc1ccc(cc1)S(=O)(=O)[N@@](CC2CCCCC2)C[C@H]([C@H](Cc3ccccc3)NC(=O)c4cccc(c4)O)O	3SAA	3SAA						77F
7AD	9-AMINO-N-[3-(DIMETHYLAMINO)PROPYL]ACRIDINE-4-CARBOXAMIDE	C19 H22 N4 O	46	322.41	CN(C)CCCNC(=O)c1cccc2c1nc3ccccc3c2N	1RQY	1RQY	DB02842	CHEMBL287038				7AD
7CS	(3-ENDO)-8-METHYL-8-AZABICYCLO[3.2.1]OCT-3-YL 1H-PYRROLO[2,3-B]PYRIDINE-3-CARBOXYLATE	C16 H19 N3 O2	40	285.35	CN1[C@H]2CC[C@@H]1CC(C2)OC(=O)c3c[nH]c4c3cccn4	2QHM	2QHM	DB07243					7CS
7JA	N-({(1R,2S)-3-OXO-2-[(2Z)-PENT-2-EN-1-YL]CYCLOPENTYL}ACETYL)-L-ISOLEUCINE	C18 H29 N O4	52	323.43	CC/C=C\C[C@H]1[C@H](CCC1=O)CC(=O)N[C@@H]([C@@H](C)CC)C(=O)O	3OGL	3OGL						7JA
7L4	2-PHENYLQUINOLIN-4-OL	C15 H11 N O	28	221.26	c1ccc(cc1)c2cc(c3ccccc3n2)O	2XYA	2XYA		CHEMBL277148				7L4
7MC	5'-O-[(R)-[(N-ACETYL-L-ALPHA-ASPARTYL)AMINO](3-AMINOPROPOXY)PHOSPHORYL]ADENOSINE	C19 H29 N8 O10 P	67	560.46	CC(=O)N[C@@H](CC(=O)O)C(=O)N[P@@](=O)(OCCCN)OC[C@@H]1[C@H]([C@H]([C@@H](O1)n2cnc3c2ncnc3N)O)O	3R9G	3R9G						7MC
7MP	7-AMINO-1-METHYL-3-(2-METHYL-5-{[3-(TRIFLUOROMETHYL)BENZOYL]AMINO}PHENYL)-2-OXO-2,3-DIHYDROPYRIMIDO[4,5-D]PYRIMIDIN-1-IUM	C22 H18 F3 N6 O2 1	51	455.42	Cc1ccc(cc1N2C=C3C=NC(=NC3=[N+](C2=O)C)N)NC(=O)c4cccc(c4)C(F)(F)F	2HIW	2HIW						7MP
7XY	{(3-CHLOROBENZYL)[(5-{[(3,3-DIPHENYLPROPYL)AMINO]SULFONYL}-2-THIENYL)METHYL]AMINO}(OXO)ACETIC ACID	C29 H27 CL N2 O5 S2	66	583.12	c1ccc(cc1)C(CCNS(=O)(=O)c2ccc(s2)CN(Cc3cccc(c3)Cl)C(=O)C(=O)O)c4ccccc4	2OZ5	2OZ5		CHEMBL1230587				7XY
7Z3	1-(3-PYRROLIDIN-1-YLPHENYL)METHANAMINE	C11 H16 N2	29	176.26	c1cc(cc(c1)N2CCCC2)CN	4ABH	4ABH						7Z3
88X	5-ETHYL-2-(PHENYLCARBONYL)IMIDAZO[1,2-A]PYRIMIDIN-7(1H)-ONE	C15 H13 N3 O2	33	267.29	CCC1=CC(=O)N=C2N1C=C(N2)C(=O)c3ccccc3	3L5S	3L5S						88X
8BD	3-({[(1Z)-(2-METHOXYPHENYL)METHYLIDENE]AMINO}OXY)PROPANOIC ACID	C11 H13 N O4	29	223.23	COc1ccccc1\C=N/OCCC(=O)O	3GS7	3GS7	DB07282					8BD
8DA	8-OXODEOXYADENOSINE	C10 H15 N5 O4	34	269.26	C1[C@H]([C@@H](O[C@@H]1N2C3=NCNC(=C3NC2=O)N)CO)O	2A5C	2A5C						8DA
8H1	2-(5-{[(2S)-2-AMINO-3-PHENYLPROPYL]OXY}PYRIDIN-3-YL)-8,9-DIMETHOXYBENZO[C][2,7]NAPHTHYRIDIN-4-AMINE	C28 H27 N5 O3	63	481.55	COc1cc2c3cc(nc(c3cnc2cc1OC)N)c4cc(cnc4)OC[C@H](Cc5ccccc5)N	3ION	3ION		CHEMBL1097602				8H1
97B	9-CHLORO-7-(2,6-DIFLUOROPHENYL)-N-{4-[(4-METHYLPIPERAZIN-1-YL)CARBONYL]PHENYL}-5H-PYRIMIDO[5,4-D][2]BENZAZEPIN-2-AMINE	C30 H25 CL F2 N6 O	65	559.02	CN1CCN(CC1)C(=O)c2ccc(cc2)Nc3ncc4c(n3)-c5ccc(cc5C(=NC4)c6c(cccc6F)F)Cl	3H10	3H10						97B
9CL	(CHLOROMETHYL)BENZENE	C7 H7 CL	15	126.58	c1ccc(cc1)CCl	3G4Y	3G4Y		CHEMBL498878		C19167		9CL
9NF	DANSYL-L-PHENYLALANINE	C21 H22 N2 O4 S	50	398.48	CN(C)c1cccc2c1cccc2S(=O)(=O)N[C@@H](Cc3ccccc3)C(=O)O	2XW0	2XW0						9NF
A11	ETHYL 4-[(4-CHLOROPYRIDIN-2-YL)AMINO]PIPERIDINE-1-CARBOXYLATE	C13 H18 CL N3 O2	37	283.76	CCOC(=O)N1CCC(CC1)Nc2cc(ccn2)Cl	3E6L	3E6L	DB07306	CHEMBL1221660				A11
A13	4-METHYL-6-(TRIFLUOROMETHYL)PYRIMIDIN-2-AMINE	C6 H6 F3 N3	18	177.13	Cc1cc(nc(n1)N)C(F)(F)F	2QFO	2QFO		CHEMBL504181				A13
A14	(1S,4S,5S,7R)-7-{[(5S)-5-AMINO-5-CARBOXYPENTANOYL]AMINO}-3,3-DIMETHYL-6-OXO-2-THIABICYCLO[3.2.0]HEPTANE-4-CARBOXYLIC ACID	C15 H22 N2 O6 S	46	358.41	CC1([C@@H]([C@@H]2[C@H](S1)[C@@H](C2=O)NC(=O)CCC[C@@H](C(=O)O)N)C(=O)O)C	2JB4	2JB4						A14
A18	5-(2-CHLOROBENZYL)-2-FUROIC ACID	C12 H9 CL O3	25	236.65	c1ccc(c(c1)Cc2ccc(o2)C(=O)O)Cl	2Q96	2Q96	DB07308	CHEMBL197550				A18		b0168
A2C	3,3'-[ETHANE-1,2-DIYLBIS(NITRILOMETHYLYLIDENE)]BIS(4-HYDROXYBENZENECARBOXIMIDAMIDE)	C18 H20 N6 O2	46	352.39	[H]/N=C(\N)/c1cc(c(cc1)O)C=NCCN=Cc2c(ccc(c2)/C(=N\[H])/N)O	3AAV	3AAV						A2C
A3N	5'-DEOXY-5'-(PROP-2-YN-1-YLAMINO)ADENOSINE	C13 H16 N6 O3	38	304.3	C#CCNC[C@@H]1[C@H]([C@H]([C@@H](O1)n2cnc3c2ncnc3N)O)O	3V7Y	3V7Y		CHEMBL2171184				A3N
A42	1-(5-CHLORO-2,4-DIMETHOXYPHENYL)-3-(5-CYANOPYRAZIN-2-YL)UREA	C14 H12 CL N5 O3	35	333.73	COc1cc(c(cc1NC(=O)Nc2cnc(cn2)C#N)Cl)OC	2YWP	2YWP	DB07314	CHEMBL207994				A42
A45	3-(5-AMINO-7-HYDROXY-[1,2,3]TRIAZOLO[4,5-D]PYRIMIDIN-2-YL)-BENZOIC ACID	C11 H8 N6 O3	28	272.22	c1cc(cc(c1)n2nc3c(n2)nc(nc3O)N)C(=O)O	1RRI	1RRI	DB01906	CHEMBL265758				A45
A46	5-CHLORO-N-{4-[(1R)-1,2-DIHYDROXYETHYL]PHENYL}-1H-INDOLE-2-CARBOXAMIDE	C17 H15 CL N2 O3	38	330.77	c1cc(ccc1[C@H](CO)O)NC(=O)c2cc3cc(ccc3[nH]2)Cl	2ZB2	2ZB2	DB07315					A46
A5D	(2R,3R,4S,5S)-2-(6-AMINO-9H-PURIN-9-YL)-5-[(BENZYLDISULFANYL)METHYL]TETRAHYDROFURAN-3,4-DIOL	C17 H19 N5 O3 S2	46	405.49	c1ccc(cc1)CSSC[C@@H]2[C@H]([C@H]([C@@H](O2)n3cnc4c3ncnc4N)O)O	3IOC	3IOC		CHEMBL1230729				A5D
A69	N-{(2S,3R)-4-[(1,3-BENZOTHIAZOL-6-YLSULFONYL)(3-PHENYLPROPYL)AMINO]-3-HYDROXY-1-PHENYLBUTAN-2-YL}-3-HYDROXYBENZAMIDE	C33 H33 N3 O5 S2	76	615.76	c1ccc(cc1)CCC[N@@](C[C@H]([C@H](Cc2ccccc2)NC(=O)c3cccc(c3)O)O)S(=O)(=O)c4ccc5c(c4)scn5	3SA5	3SA5						A69
A7I	5-CHLORO-THIOPHENE-2-CARBOXYLIC ACID [2-(1--ISOPROPYL-PIPERIDIN-4-YLSULFAMOYL)-ETHYL]-AMIDE	C15 H24 CL N3 O3 S2	48	393.95	CC(C)N1CCC(CC1)NS(=O)(=O)CCNC(=O)c2ccc(s2)Cl	4A7I	4A7I						A7I
A8N	N-9-(1',2',3',4'-TETRAHYDROACRIDINYL)-1,8-DIAMINOOCTANE	C21 H33 N3 2	57	327.51	c1ccc2c(c1)c(c3c([nH+]2)CCCC3)NCCCCCCCC[NH3+]	1UT6	1UT6	DB04617					A8N
A91	3-({2-[(2-AMINO-6-METHYLPYRIMIDIN-4-YL)ETHYNYL]BENZYL}AMINO)-1,3-OXAZOL-2(3H)-ONE	C17 H15 N5 O2	39	321.34	Cc1cc(nc(n1)N)C#Cc2ccccc2CNN3C=COC3=O	2QG2	2QG2	DB07324					A91
A9O	5-ETHYL-3-METHYL-4-PHENYL-1,2-OXAZOLE	C12 H13 N O	27	187.24	CCc1c(c(no1)C)c2ccccc2	4A9O	4A9O						A9O
AAV	N-ISOXAZOL-3-YL-4-METHYL-3-[6-(4-METHYLPIPERAZIN-1-YL)-4-OXO-QUINAZOLIN-3-YL]BENZAMIDE	C24 H24 N6 O3	57	444.49	Cc1ccc(cc1N2C=Nc3ccc(cc3C2=O)N4CCN(CC4)C)C(=O)Nc5ccon5	4AAC	4AAC						AAV
AAX	N-(CYCLOPROPYLMETHYL)-4-(METHYLOXY)-3-({5-[3-(3-PYRIDINYL)PHENYL]-1,3-OXAZOL-2-YL}AMINO)BENZENESULFONAMIDE	C25 H24 N4 O4 S	58	476.55	COc1ccc(cc1Nc2ncc(o2)c3cccc(c3)c4cccnc4)S(=O)(=O)NCC5CC5	1Y6B	1Y6B	DB07333					AAX
AB6	(2R)-4-AMINO-N-((1R,2S,3R,4R,5S)-5-AMINO-4-[(2-AMINO-2-DEOXY-ALPHA-D-GLUCOPYRANOSYL)OXY]-2-{2-[(3-AMINOPROPYL)AMINO]ETHOXY}-3-HYDROXYCYCLOHEXYL)-2-HYDROXYBUTANAMIDE	C21 H44 N6 O9	80	524.61	C1[C@@H]([C@H]([C@@H]([C@H]([C@@H]1NC(=O)[C@@H](CCN)O)OCCNCCCN)O)O[C@@H]2[C@@H]([C@H]([C@@H]([C@H](O2)CO)O)O)N)N	2F4U	2F4U						AB6
ABB	(2S,4R)-1-ACETYL-N-[(1S)-4-[(AMINOIMINOMETHYL)AMINO]-1-(2-BENZOTHIAZOLYLCARBONYL)BUTYL]-4-HYDROXY-2-PYRROLIDINECARBOXAMIDE	C20 H26 N6 O4 S	57	446.52	CC(=O)N1C[C@@H](C[C@H]1C(=O)N[C@@H](CCCNC(=N)N)C(=O)c2nc3ccccc3s2)O	1NC6	1NC6		CHEMBL256892				ABB
ACF	3-{[(2R,5S)-5-{[(2S)-2-(AMINOMETHYL)PYRROLIDIN-1-YL]CARBONYL}PYRROLIDIN-2-YL]METHOXY}-4-CHLOROBENZOIC ACID	C18 H24 CL N3 O4	50	381.86	c1cc(c(cc1C(=O)O)OC[C@H]2CC[C@H](N2)C(=O)N3CCC[C@H]3CN)Cl	2G5T	2G5T						ACF
AD1	(3S)-3-HYDROXY-1-METHYL-2,3-DIHYDRO-1H-INDOLE-5,6-DIONE	C9 H9 N O3	22	179.18	CN1C[C@H](C2=CC(=O)C(=O)C=C21)O	2QMY	2QMY	DB07339					AD1
ADY	3'-OXO-ADENOSINE	C10 H11 N5 O4	30	265.23	c1nc(c2c(n1)n(cn2)[C@H]3[C@@H](C(=O)[C@H](O3)CO)O)N	1KY5	1KY5						ADY
AE1	2-{[[(1S)-1-AMINO-2-CARBOXYETHYL](DIHYDROXY)PHOSPHORANYL]METHYL}-4-METHYLPENTANOIC ACID	C10 H20 N O6 P	38	281.24	CC(C)C[C@H](C[P@@](=O)([C@H](CC(=O)O)N)O)C(=O)O	1POJ	1POJ						AE1
AED	4-(2-AMINOETHYL)-2-CYCLOHEXYLPHENOL	C14 H21 N O	37	219.33	c1cc(c(cc1CCN)C2CCCCC2)O	3BUH	3BUH	DB07345	CHEMBL404150				AED
AER	ABIRATERONE	C24 H31 N O	57	349.52	C[C@]12CC[C@@H](CC1=CC[C@@H]3[C@@H]2CC[C@]4([C@H]3CC=C4c5cccnc5)C)O	3RUK	3RUK		CHEMBL254328				AER
AEW	1-(3-AMINO-2-METHYLBENZYL)-4-HEXYLPYRIDIN-2(1H)-ONE	C19 H26 N2 O	48	298.42	CCCCCCC1=CC(=O)N(C=C1)Cc2cccc(c2C)N	3ZU5	3ZU5						AEW
AF8	3-HYDROXY-N-{(2S,3R)-3-HYDROXY-4-[(2-METHYLPROPYL){[5-(1,2-OXAZOL-5-YL)THIOPHEN-2-YL]SULFONYL}AMINO]-1-PHENYLBUTAN-2-YL}BENZAMIDE	C28 H31 N3 O6 S2	70	569.69	CC(C)C[N@@](C[C@H]([C@H](Cc1ccccc1)NC(=O)c2cccc(c2)O)O)S(=O)(=O)c3ccc(s3)c4ccno4	3SAC	3SAC						AF8
AG5	N-(2-PHENYLETHYL)-2-(PHENYLSULFANYL)-5-SULFAMOYLPYRIDINE-3-CARBOXAMIDE	C20 H19 N3 O3 S2	47	413.51	c1ccc(cc1)CCNC(=O)c2cc(cnc2Sc3ccccc3)S(=O)(=O)N	3F7B	3F7B		CHEMBL1094898				AG5
AGE	(2E)-N-HYDROXY-3-[1-METHYL-4-(PHENYLACETYL)-1H-PYRROL-2-YL]PROP-2-ENAMIDE	C16 H16 N2 O3	37	284.31	Cn1cc(cc1\C=C\C(=O)NO)C(=O)Cc2ccccc2	3F07	3F07	DB07350	CHEMBL12760				AGE
AGG	TIROFIBAN	C22 H36 N2 O5 S	66	440.6	CCCCS(=O)(=O)N[C@@H](Cc1ccc(cc1)OCCCCC2CCNCC2)C(=O)O	2VDM	2VDM	DB00775	CHEMBL916	D08607	C07965		AGG
AHB	BETA-HYDROXYASPARAGINE	C4 H8 N2 O4	18	148.12	[C@H]([C@@H](C(=O)N)O)(C(=O)O)N	2OG7	2OG7	DB04527					AHB
AHY	(2S,3R)-3-AMINO-2-HYDROXYDECANOIC ACID	C10 H21 N O3	35	203.28	CCCCCCC[C@H]([C@@H](C(=O)O)O)N	2J9A	2J9A						AHY
AIH	(2S,3R)-2-(4-{2-[(3R,4R)-3,4-DIMETHYLPYRROLIDIN-1-YL]ETHOXY}PHENYL)-3-(4-HYDROXYPHENYL)-2,3-DIHYDRO-1,4-BENZOXATHIIN-6-OL	C28 H31 N O4 S	65	477.62	C[C@H]1CN(C[C@@H]1C)CCOc2ccc(cc2)[C@H]3[C@H](Sc4cc(ccc4O3)O)c5ccc(cc5)O	1XP1	1XP1		CHEMBL182980				AIH
AIJ	(2S,3R)-3-(4-HYDROXYPHENYL)-2-(4-{[(2S)-2-PYRROLIDIN-1-YLPROPYL]OXY}PHENYL)-2,3-DIHYDRO-1,4-BENZOXATHIIN-6-OL	C27 H29 N O4 S	62	463.59	C[C@@H](COc1ccc(cc1)[C@H]2[C@H](Sc3cc(ccc3O2)O)c4ccc(cc4)O)N5CCCC5	1XP9	1XP9		CHEMBL180300				AIJ
AK6	4-METHOXY-N-PHENYL-3-({3-[(1H-PYRROLO[2,3-B]PYRIDIN-5-YLMETHYL)SULFANYL]PROPANOYL}AMINO)BENZAMIDE	C25 H24 N4 O3 S	57	460.55	COc1ccc(cc1NC(=O)CCSCc2cc3cc[nH]c3nc2)C(=O)Nc4ccccc4	3DJ6	3DJ6						AK6
ALZ	2-[N'-(4-AMINO-BUTYL)-HYDRAZINOCARBONYL]-PYRROLIDINE-1-CARBOXYLIC ACID BENZYL ESTER	C17 H26 N4 O3	50	334.41	c1ccc(cc1)COC(=O)N2CCC[C@H]2C(=O)NNCCCCN	1AFE	1AFE	DB07366					ALZ
ANB	ANDROSTA-1,4-DIENE-3,17-DIONE	C19 H24 O2	45	284.4	C[C@]12CC[C@H]3[C@H]([C@@H]1CCC2=O)CCC4=CC(=O)C=C[C@]34C	1H62	1H62	DB07373	CHEMBL1078534				ANB
AO5	N'-((2S,3R)-3-AMINO-2-HYDROXY-5-(ISOPROPYLSULFANYL)PENTANOYL)-N-3-CHLOROBENZOYL HYDRAZIDE	C15 H22 CL N3 O3 S	45	359.87	CC(C)SCC[C@H]([C@@H](C(=O)NNC(=O)c1cccc(c1)Cl)O)N	1R58	1R58	DB07377	CHEMBL352764				AO5
APS	9-HYDROXYPROPYLADENINE, S-ISOMER	C8 H11 N5 O	25	193.21	C[C@@H](Cn1cnc2c1ncnc2N)O	1E2I	1E2I						APS
ATX	(2S)-2-AMINO-1-(5-TERT-BUTYL-1,3,4-OXADIAZOL-2-YL)PROPAN-1-ONE	C9 H15 N3 O2	29	197.24	C[C@@H](C(=O)c1nnc(o1)C(C)(C)C)N	1X2E	1X2E	DB07391					ATX
AXA	(5S)-5-(2-AMINO-2-OXOETHYL)-4-OXO-N-[(3-OXO-3,4-DIHYDRO-2H-1,4-BENZOXAZIN-6-YL)METHYL]-3,4,5,6,7,8-HEXAHYDRO[1]BENZOTHIENO[2,3-D]PYRIMIDINE-2-CARBOXAMIDE	C22 H21 N5 O5 S	54	467.5	c1cc2c(cc1CNC(=O)C3=Nc4c(c5c(s4)CCC[C@H]5CC(=O)N)C(=O)N3)NC(=O)CO2	3DNG	3DNG	DB07397					AXA
AXF	(2R,4S)-N-BUTYL-4-HYDROXY-2-METHYL- 4-((E)-(4AS,12R,15S,17AS)-15-METHYL -14,17-DIOXO-2,3,4,4A,6,9,11,12,13, 14,15,16,17,17A-TETRADECAHYDRO-1H-5 ,10-DITHIA-1,13,16-TRIAZA-BENZOCYCL OPENTADECEN-12-YL)-BUTYRAMIDE	C24 H42 N4 O4 S2	76	514.74	CCCCNC(=O)[C@H](C)C[C@@H]([C@@H]1CSC\C=C\CS[C@H]2CCCN[C@H]2C(=O)N[C@H](C(=O)N1)C)O	2F3F	2F3F		CHEMBL210240				AXF
AYD	4-{[(4'-AMINO-2'-METHYLPYRIMIDIN-5'-YL)METHYL]AMINO}PENT-3-ENYL DIPHOSPHATE	C11 H20 N4 O7 P2	44	382.25	Cc1ncc(c(n1)N)CN/C(=C/CCO[P@@](=O)(O)OP(=O)(O)O)/C	1N0H	1N0H						AYD
AYH	(1R,3S)-3-[1-(ACETYLAMINO)-1-METHYLETHYL]-N-[(1S,2S,4R)-1-BENZYL-5-(BUTYLAMINO)-2-HYDROXY-4-METHYL-5-OXOPENTYL]CYCLOHEXANECARBOXAMIDE	C29 H47 N3 O4	83	501.71	CCCCNC(=O)[C@H](C)C[C@@H]([C@H](Cc1ccccc1)NC(=O)[C@@H]2CCC[C@@H](C2)C(C)(C)NC(=O)C)O	3K5F	3K5F		CHEMBL1093388				AYH
B1Q	(4S)-1-[(2S,3S,11BS)-2-AMINO-9,10-DIMETHOXY-1,3,4,6,7,11B-HEXAHYDRO-2H-PYRIDO[2,1-A]ISOQUINOLIN-3-YL]-4-(FLUOROMETHYL)PYRROLIDIN-2-ONE	C20 H28 F N3 O3	55	377.46	COc1cc2c(cc1OC)[C@@H]3C[C@@H]([C@H](C[N@]3CC2)N4C[C@H](CC4=O)CF)N	3KWF	3KWF		CHEMBL591118	D08631			B1Q
B25	5-NITRO-1H-INDOLE-2-CARBOXIMIDAMIDE	C9 H8 N4 O2	23	204.19	[H]/N=C(/c1cc2cc(ccc2[nH]1)[N+](=O)[O-])\N	3MWI	3MWI						B25
B2K	4-METHYL-6-(TOLUENE-4-SULFONYL)-PYRIMIDIN-2-YLAMINE	C12 H13 N3 O2 S	31	263.31	Cc1ccc(cc1)S(=O)(=O)c2cc(nc(n2)N)C	3B25	3B25		CHEMBL1834091				B2K
B2X	4-(5-CHLORO-1H,3H-BENZO[DE]ISOCHROMEN-6-YL)-6-(METHYLSULFANYL)-1,3,5-TRIAZIN-2-AMINE	C16 H13 CL N4 O S	36	344.82	CSc1nc(nc(n1)N)c2c3cccc4c3c(cc2Cl)COC4	3B28	3B28		CHEMBL1834096				B2X
B3C	BENZYL [(1R)-1-({(2S,4R)-2-({(1S)-5-AMINO-1-[(S)-1,3-BENZOXAZOL-2-YL(HYDROXY)METHYL]PENTYL}CARBAMOYL)-4-[(4-METHYLBENZYL)OXY]PYRROLIDIN-1-YL}CARBONYL)-3-PHENYLPROPYL]CARBAMATE	C44 H51 N5 O7	107	761.92	Cc1ccc(cc1)CO[C@@H]2C[C@H](N(C2)C(=O)[C@@H](CCc3ccccc3)NC(=O)OCc4ccccc4)C(=O)N[C@@H](CCCCN)[C@@H](c5nc6ccccc6o5)O	3E0P	3E0P						B3C
B40	(2S)-N-METHYL-1-PHENYLPROPAN-2-AMINE	C10 H15 N	26	149.24	C[C@@H](Cc1ccccc1)NC	3GKZ	3GKZ	DB01577	CHEMBL1201201	D08187	C07164		B40
B4N	BIS(4-NITROPHENYL) HYDROGEN PHOSPHATE	C12 H9 N2 O8 P	32	340.18	c1cc(ccc1[N+](=O)[O-])OP(=O)(O)Oc2ccc(cc2)[N+](=O)[O-]	3DH8	3DH8	DB07418	CHEMBL1231178		C03779		B4N
B5F	BIPHENYL 2,3',4,5',6-PENTAKISPHOSPHATE	C12 H15 O20 P5	52	634.1	c1c(cc(cc1OP(=O)(O)O)OP(=O)(O)O)c2c(cc(cc2OP(=O)(O)O)OP(=O)(O)O)OP(=O)(O)O	4A9C	4A9C						B5F
B73	3-(2,2-DIPHOSPHONOETHYL)-1-DODECYL-1H-IMIDAZOL-3-IUM	C17 H35 N2 O6 P2 1	62	425.42	CCCCCCCCCCCCn1cc[n+](c1)CC(P(=O)(O)O)P(=O)(O)O	3RBM	3RBM						B73
BAG	N-[(E)-2-AMINO-1-(3-{[AMINO(IMINO)METHYL]AMINO}PROPYL)-2-HYDROXYVINYL]BENZAMIDE	C13 H19 N5 O2	39	277.33	c1ccc(cc1)C(=O)NC(=C(N)O)CCCNC(=N)N	1WDA	1WDA						BAG
BCM	BICYCLOMYCIN	C12 H18 N2 O7	39	302.28	C[C@](CO)([C@@H]([C@@]12C(=O)N[C@@](C(=C)CCO1)(C(=O)N2)O)O)O	1XPO	1XPO						BCM
BD1	3A,4,7,7A-TETRAHYDRO-BENZO [1,3] DIOXOL-2-ONE	C7 H10 O3	20	142.15	C1C=CC[C@@H]2[C@H]1OC(O2)O	1HL7	1HL7						BD1
BD8	N-UNDECANOYL-L-HISTIDYL-L-PHENYLALANYL-N-METHYL-N-(2-PYRIDIN-2-YLETHYL)-L-TYROSINAMIDE	C43 H57 N7 O5	112	751.97	CCCCCCCCCCC(=O)N[C@@H](Cc1c[nH]cn1)C(=O)N[C@@H](Cc2ccccc2)C(=O)N[C@@H](Cc3ccc(cc3)O)C(=O)N(C)CCc4ccccn4	3HXE	3HXE		CHEMBL1075859				BD8
BEA	5-METHYL-1,2,4-TRIAZOLO[3,4-B]BENZOTHIAZOLE	C9 H8 N3 S 1	21	190.24	Cc1cccc2c1n3cn[nH+]c3s2	1YBV	1YBV	DB02891					BEA
BEO	BUTENOIC ACID	C4 H6 O2	12	86.09	CC=CC(=O)O	1LFO	1LFO	DB02074	CHEMBL1213528		C01771		BEO
BF0	METHYL 4-{[(5BETA,6ALPHA)-17-(CYCLOPROPYLMETHYL)-3,14-DIHYDROXY-4,5-EPOXYMORPHINAN-6-YL]AMINO}-4-OXOBUTANOATE	C25 H32 N2 O6	65	456.53	COC(=O)CCC(=O)N[C@@H]1CC[C@]2([C@H]3Cc4ccc(c5c4[C@]2([C@H]1O5)CCN3CC6CC6)O)O	4DKL	4DKL						BF0
BGD	N-BENZOYL-L-GLUTAMYL-[4-PHOSPHONO(DIFLUOROMETHYL)]-L-PHENYLALANINE-[4-PHOSPHONO(DIFLUORO-METHYL)]-L-PHENYLALANINEAMIDE	C32 H34 F4 N4 O12 P2	88	804.58	c1ccc(cc1)C(=O)N[C@@H](CCC(=O)O)C(=O)N[C@@H](Cc2ccc(cc2)C(F)(F)P(=O)(O)O)C(=O)N[C@@H](Cc3ccc(cc3)C(F)(F)P(=O)(O)O)C(=O)N	1LQF	1LQF						BGD
BGN	N-BUTANOYL-2-AMINO-2-DEOXY-GLUCOPYRANOSIDE	C10 H19 N O6	36	249.26	CCCC(=O)N[C@@H]1[C@H]([C@@H]([C@H](O[C@H]1O)CO)O)O	1NWG	1NWG						BGN
BHP	(S)-5-(4-BENZYLOXY-PHENYL)-4-(7-PHENYL-HEPTANOYLAMINO)-PENTANOIC ACID	C31 H37 N O4	73	487.64	c1ccc(cc1)CCCCCCC(=O)N[C@@H](CCC(=O)O)Cc2ccc(cc2)OCc3ccccc3	1J1A	1J1A		CHEMBL1084102				BHP
BHT	N-[4-(BIS{4-[(3-SULFOPHENYL)AMINO]PHENYL}METHYLENE)CYCLOHEXA-2,5-DIEN-1-YLIDENE]-4-SULFOBENZENAMINIUM	C37 H30 N3 O9 S3 1	82	756.84	c1cc(cc(c1)S(=O)(=O)O)Nc2ccc(cc2)C(=C3C=CC(=[NH+]c4ccc(cc4)S(=O)(=O)O)C=C3)c5ccc(cc5)Nc6cccc(c6)S(=O)(=O)O	2ZJO	2ZJO						BHT
BHX	(2S)-2-{[(S)-(2-CARBOXYETHYL)(HYDROXY)PHOSPHORYL]METHYL}PENTANEDIOIC ACID	C9 H15 O8 P	33	282.19	C(CC(=O)O)[C@H](C[P@](=O)(CCC(=O)O)O)C(=O)O	3BHX	3BHX						BHX
BKA	3-OXOHEPTANOIC ACID	C7 H12 O3	22	144.17	CCCCC(=O)CC(=O)O	3STX	3STX						BKA
BLP	(5-HYDROXY-6-METHYL-4-((2-(2-(2-NITROBENZAMIDO)ACETYL)HYDRAZINYL)METHYL)PYRIDIN-3-YL)METHYL DIHYDROGEN PHOSPHATE	C17 H20 N5 O9 P	52	469.35	Cc1c(c(c(cn1)COP(=O)(O)O)CNNC(=O)CNC(=O)c2ccccc2[N+](=O)[O-])O	2GQN	2GQN						BLP
BLQ	(3E)-3-({4-[(2-CARBOXYETHYL)CARBAMOYL]PHENYL}HYDRAZONO)-6-OXOCYCLOHEXA-1,4-DIENE-1-CARBOXYLIC ACID	C17 H15 N3 O6	41	357.32	c1cc(ccc1C(=O)NCCC(=O)O)N/N=C/2\C=CC(=O)C(=C2)C(=O)O	3LT5	3LT5						BLQ
BMW	3-[7-(1H-BENZIMIDAZOL-5-YL)-2-(MORPHOLIN-4-YL)-6,7-DIHYDRO-5H-PYRROLO[2,3-D]PYRIMIDIN-4-YL]PHENOL	C23 H22 N6 O2	53	414.47	c1cc(cc(c1)O)c2c3c(nc(n2)N4CCOCC4)N(CC3)c5ccc6c(c5)nc[nH]6	3APF	3APF		CHEMBL1684988				BMW
BTZ	N-(4-{[AMINO(IMINO)METHYL]AMINO}BUTYL)-2,4'-BI-1,3-THIAZOLE-4-CARBOXAMIDE	C12 H16 N6 O S2	37	324.42	[H]/N=C(\N)/NCCCCNC(=O)c1csc(n1)c2cscn2	2R2U	2R2U	DB07499					BTZ
BXL	(3E)-N~8~-(2-AMINOPHENYL)-N~1~-PHENYLOCT-3-ENEDIAMIDE	C20 H23 N3 O2	48	337.42	c1ccc(cc1)NC(=O)C/C=C/CCCC(=O)Nc2ccccc2N	3MU6	3MU6						BXL
BYE	1-(2-METHYLPHENYL)-6-[(2S)-3,3,3-TRIFLUORO-2-METHYLPROPYL]-1,7-DIHYDRO-4H-PYRAZOLO[3,4-D]PYRIMIDIN-4-ONE	C16 H15 F3 N4 O	39	336.32	Cc1ccccc1n2c3c(cn2)C(=O)N=C(N3)C[C@H](C)C(F)(F)F	3K3H	3K3H						BYE
BZC	2-(3'-METHOXYPHENYL) BENZIMIDAZOLE-4-CARBOXAMIDE	C15 H13 N3 O2	33	267.29	COc1cccc(c1)c2[nH]c3cccc(c3n2)C(=O)N	1EFY	1EFY	DB04010	CHEMBL134022				BZC
C17	7-[(3-CHLOROBENZYL)OXY]-2-OXO-2H-CHROMENE-4-CARBALDEHYDE	C17 H11 CL O4	33	314.72	c1cc(cc(c1)Cl)COc2ccc3c(c2)OC(=O)C=C3C=O	2V60	2V60	DB07512	CHEMBL239508				C17
C28	N-[1-(AMINOMETHYL)CYCLOPROPYL]-3-(MORPHOLIN-4-YLSULFONYL)-N~2~-[(1S)-2,2,2-TRIFLUORO-1-(4-FLUOROPHENYL)ETHYL]-L-ALANINAMIDE	C19 H26 F4 N4 O4 S	58	482.49	c1cc(ccc1[C@@H](C(F)(F)F)N[C@@H](CS(=O)(=O)N2CCOCC2)C(=O)NC3(CC3)CN)F	2FT2	2FT2	DB07520					C28
C5M	N-{(2R,3S)-3-[(3-CHLOROBENZYL)AMINO]-2-HYDROXY-4-PHENYLBUTYL}-4-METHOXY-2,3,6-TRIMETHYLBENZENESULFONAMIDE	C27 H33 CL N2 O4 S	68	517.08	Cc1cc(c(c(c1S(=O)(=O)NC[C@H]([C@H](Cc2ccccc2)NCc3cccc(c3)Cl)O)C)C)OC	2C8X	2C8X		CHEMBL201856				C5M
C88	3-(4-METHOXY-3-METHYLPHENYL)-1-(PIPERIDIN-4-YLMETHYL)-1H-PYRAZOLO[3,4-D]PYRIMIDIN-4-AMINE	C19 H24 N6 O	50	352.43	Cc1cc(ccc1OC)c2c3c(ncnc3n(n2)CC4CCNCC4)N	3V5P	3V5P		CHEMBL2030558				C88
CDZ	3,5-DIHYDROXY-4,6,6-TRIS(3-METHYLBUT-2-EN-1-YL)-2-(2-METHYLPROPANOYL)CYCLOHEXA-2,4-DIEN-1-ONE	C25 H36 O4	65	400.56	CC(C)C(=O)C1=C(C(=C(C(C1=O)(CC=C(C)C)CC=C(C)C)O)CC=C(C)C)O	2QNV	2QNV						CDZ
CKE	1-{7-CYCLOHEXYL-6-[4-(4-METHYLPIPERAZIN-1-YL)BENZYL]-7H-PYRROLO[2,3-D]PYRIMIDIN-2-YL}METHANAMINE	C25 H34 N6	65	418.58	CN1CCN(CC1)c2ccc(cc2)Cc3cc4cnc(nc4n3C5CCCCC5)CN	2R6N	2R6N	DB07563					CKE
CM3	(2R,3R,4S)-5-FLUORO-3-(4-HYDROXYPHENYL)-4-METHYL-2-[4-(2-PIPERIDIN-1-YLETHOXY)PHENYL]CHROMAN-6-OL	C29 H32 F N O4	67	477.58	C[C@@H]1c2c(ccc(c2F)O)O[C@H]([C@H]1c3ccc(cc3)O)c4ccc(cc4)OCCN5CCCCC5	1YIN	1YIN		CHEMBL180146				CM3
CMA	N2-(CARBOXYETHYL)-L-ARGININE	C9 H18 N4 O4	35	246.27	C(C[C@@H](C(=O)O)NCCC(=O)O)CNC(=N)N	1JGT	1JGT				C06655		CMA
CMZ	(2S)-1-(2,5-DIMETHYLPHENOXY)-3-MORPHOLIN-4-YLPROPAN-2-OL	C15 H23 N O3	42	265.35	Cc1ccc(c(c1)OC[C@H](CN2CCOCC2)O)C	2OF0	2OF0	DB07573					CMZ
CNQ	3-(4-CHLOROPHENYL)QUINOXALINE-5-CARBOXAMIDE	C15 H10 CL N3 O	30	283.72	c1cc(c2c(c1)ncc(n2)c3ccc(cc3)Cl)C(=O)N	1WOK	1WOK	DB03509					CNQ
CTL	CIS-(1R,2S)-2-AMINO-1,2,3,4-TETRAHYDRONAPHTHALEN-1-OL	C10 H13 N O	25	163.22	c1ccc2c(c1)CC[C@@H]([C@@H]2O)N	2AN3	2AN3	DB07597	CHEMBL46085				CTL
CXZ	4-CHLORO-6-{5-[(2-MORPHOLIN-4-YLETHYL)AMINO]-1,2-BENZISOXAZOL-3-YL}BENZENE-1,3-DIOL	C19 H20 CL N3 O4	47	389.84	c1cc2c(cc1NCCN3CCOCC3)c(no2)c4cc(c(cc4O)O)Cl	3BMY	3BMY	DB07601	CHEMBL404630				CXZ
D18	2,5-BIS{[4-(N-ISOPROPYL)DIAMINOMETHYL]PHENYL}FURAN	C24 H32 N4 O	61	392.54	CC(C)NC(c1ccc(cc1)c2ccc(o2)c3ccc(cc3)C(N)NC(C)C)N	298D	298D						D18
D1I	3-(BETA-D-GLUCOPYRANOSYL)-6-PENTYLFURO[2,3-D]PYRIMIDIN-2(3H)-ONE	C17 H24 N2 O7	50	368.38	CCCCCC1=CC2=CN(C(=O)N=C2O1)[C@H]3[C@@H]([C@H]([C@@H]([C@H](O3)CO)O)O)O	4EKE	4EKE		CHEMBL2041080				D1I
D1L	2-[4-(2,4-DICHLOROPHENOXY)PHENOXY]PROPANOIC ACID	C15 H12 CL2 O4	33	327.16	C[C@H](C(=O)O)Oc1ccc(cc1)Oc2ccc(cc2Cl)Cl	1UYR	1UYR	DB03781					D1L
D1U	4-[6,6-DIMETHYL-4-OXO-3-(TRIFLUOROMETHYL)-4,5,6,7-TETRAHYDRO-1H-INDAZOL-1-YL]-2-{[2-(METHYLSULFANYL)ETHYL]AMINO}BENZAMIDE	C20 H23 F3 N4 O2 S	53	440.48	CC1(Cc2c(c(nn2c3ccc(c(c3)NCCSC)C(=O)N)C(F)(F)F)C(=O)C1)C	3Q5K	3Q5K						D1U
D3F	2-[(2,4-DICHLORO-5-METHYLPHENYL)SULFONYL]-1,3-DINITRO-5-(TRIFLUOROMETHYL)BENZENE	C14 H7 CL2 F3 N2 O6 S	35	459.18	Cc1cc(c(cc1Cl)Cl)S(=O)(=O)c2c(cc(cc2[N+](=O)[O-])C(F)(F)F)[N+](=O)[O-]	2GZ7	2GZ7	DB07620	CHEMBL212218				D3F
D4D	2',3'-DEHYDRO-2',3'-DEOXY-THYMIDINE 5'-DIPHOSPHATE	C10 H14 N2 O10 P2	38	384.18	CC1=CN(C(=O)NC1=O)[C@H]2C=C[C@H](O2)CO[P@](=O)(O)OP(=O)(O)O	1F3F	1F3F	DB02569	CHEMBL405730				D4D
D9A	N-{[(3R,5S)-7-CHLORO-5-(2,3-DIMETHOXYPHENYL)-1-(2,2-DIMETHYLPROPYL)-2-OXO-1,2,3,5-TETRAHYDRO-4,1-BENZOXAZEPIN-3-YL]ACETYL}-L-ASPARTIC ACID	C28 H33 CL N2 O9	73	577.03	CC(C)(C)CN1c2ccc(cc2[C@H](O[C@@H](C1=O)CC(=O)N[C@@H](CC(=O)O)C(=O)O)c3cccc(c3OC)OC)Cl	3Q2Z	3Q2Z						D9A
D9H	4-({4-CHLORO-6-[(2-HYDROXYETHYL)AMINO]-1,3,5-TRIAZIN-2-YL}AMINO)BENZENESULFONAMIDE	C11 H13 CL N6 O3 S	35	344.77	c1cc(ccc1Nc2nc(nc(n2)Cl)NCCO)S(=O)(=O)N	3MMF	3MMF		CHEMBL1738787				D9H
DBM	9-(6-DEOXY-BETA-D-ALLOFURANOSYL)-6-METHYLPURINE	C12 H16 N4 O4	36	280.28	Cc1c2c(ncn1)n(cn2)[C@H]3[C@@H]([C@@H]([C@H](O3)[C@@H](C)O)O)O	1OV6	1OV6						DBM
DD1	5-{[1-(2-FLUOROBENZYL)PIPERIDIN-4-YL]METHOXY}QUINAZOLINE-2,4-DIAMINE	C21 H24 F N5 O	52	381.45	c1ccc(c(c1)CN2CCC(CC2)COc3cccc4c3c(nc(n4)N)N)F	3BL7	3BL7	DB07642	CHEMBL251429				DD1
DDO	6-HYDROXY-D-NORLEUCINE	C6 H13 N O3	23	147.17	C(CCO)C[C@H](C(=O)O)N	1JSL	1JSL						DDO
DEL	4-DEOXYLACTOSE	C12 H22 O10	44	326.3	C1[C@H](O[C@H]([C@@H]([C@H]1O)O)O[C@@H]2[C@H](O[C@H]([C@@H]([C@H]2O)O)O)CO)CO	1GA8	1GA8						DEL
DGU	D-GALACTURONIC ACID	C6 H10 O7	23	194.14	C(=O)[C@@H]([C@H]([C@H]([C@@H](C(=O)O)O)O)O)O	3QPE	3QPE						DGU
DH8	(2BETA,7BETA,16S,17R,19E,21BETA)-21-(BETA-D-GLUCOPYRANOSYLOXY)-2,7-DIHYDRO-7,17-CYCLOSARPAGAN-17-YL ACETATE	C27 H34 N2 O8	71	514.57	C/C=C/1\[C@@H]2C[C@H]3[C@@H]4[C@@]5(C[C@@H]([C@H]2[C@H]5OC(=O)C)[N@]3[C@@H]1O[C@H]6[C@@H]([C@H]([C@@H]([C@H](O6)CO)O)O)O)c7ccccc7N4	3U57	3U57						DH8
DI9	DICYCLOPENTYL PHOSPHORAMIDATE	C10 H20 N O3 P	35	233.25	C1CCC(C1)OP(=O)(N)OC2CCCC2	2GVV	2GVV						DI9
DIG	2,5-DIDEOXY-2,5-IMINO-D-GLUCITOL	C6 H13 N O4	24	163.17	C([C@H]1[C@H]([C@@H]([C@H](N1)CO)O)O)O	1DID	1DID		CHEMBL259905				DIG
DIR	3-{[(E)-AMINO(HYDROXYIMINO)METHYL]AMINO}ALANINE	C4 H10 N4 O3	21	162.15	C([C@@H](C(=O)O)N)N/C(=N/O)/N	1T4T	1T4T	DB02499					DIR
DK5	1-(2,3-DIDEOXY-3-FLUORO-BETA-D-ARABINO-HEXOPYRANOSYL)-4-[(PHENYLCARBONYL)AMINO]PYRIMIDIN-2(1H)-ONE	C17 H18 F N3 O5	44	363.35	c1ccc(cc1)C(=O)NC2=NC(=O)N(C=C2)[C@H]3C[C@H]([C@@H]([C@H](O3)CO)O)F	3L7D	3L7D						DK5
DL6	2-AZIDO-N-((2R,3R,4S,5S,6R)-3,4,5-TRIHYDROXY-6-(HYDROXYMETHYL)-TETRAHYDRO-2H-PYRAN-2-YL)ACETAMIDE	C8 H14 N4 O6	32	262.22	C([C@@H]1[C@H]([C@@H]([C@H]([C@@H](O1)NC(=O)CN=[N+]=[N-])O)O)O)O	2FFR	2FFR		CHEMBL1232255				DL6
DL8	N-[(4-PHENYL-1H-1,2,3-TRIAZOL-1-YL)ACETYL]-BETA-D-GLUCOPYRANOSYLAMINE	C16 H20 N4 O6	46	364.36	c1ccc(cc1)c2cn(nn2)CC(=O)N[C@H]3[C@@H]([C@H]([C@@H]([C@H](O3)CO)O)O)O	2PYI	2PYI						DL8
DMZ	4-METHYL-N-METHYL-N-(2-PHENYL-2H-PYRAZOL-3-YL)BENZENESULFONAMIDE	C17 H17 N3 O2 S	40	327.4	Cc1ccc(cc1)S(=O)(=O)[N@](C)c2ccnn2c3ccccc3	1N6B	1N6B	DB07670	CHEMBL332958				DMZ
DPT	4,7-DIMETHYL-[1,10]PHENANTHROLINE	C14 H12 N2	28	208.26	Cc1ccnc2c1ccc3c2nccc3C	1I53	1I53	DB02586	CHEMBL593442				DPT
DRQ	(9ALPHA,13BETA,17BETA)-2-[(1Z)-BUT-1-EN-1-YL]ESTRA-1,3,5(10)-TRIENE-3,17-DIOL	C22 H30 O2	54	326.48	CC/C=C\c1cc2c(cc1O)CC[C@@H]3[C@@H]2CC[C@]4([C@H]3CC[C@@H]4O)C	2G5O	2G5O						DRQ
DRV	[(2S,3R,4R,5R)-5-(6-AMINO-9H-PURIN-9-YL)-3,4-DIHYDROXYTETRAHYDROFURAN-2-YL]METHYL (AMINOACETYL)SULFAMATE	C12 H17 N7 O7 S	44	403.37	c1nc(c2c(n1)n(cn2)[C@H]3[C@@H]([C@H]([C@@H](O3)COS(=O)(=O)NC(=O)CN)O)O)N	2ZT8	2ZT8						DRV
DVP	METHYL 1-(4-{[(2,4-DIAMINOPTERIDIN-6-YL)METHYL]AMINO}BENZOYL)PIPERIDINE-4-CARBOXYLATE	C21 H24 N8 O3	56	436.47	COC(=O)C1CCN(CC1)C(=O)c2ccc(cc2)NCc3cnc4c(n3)c(nc(n4)N)N	3H4V	3H4V	DB07689	CHEMBL1232399				DVP
DZZ	O,O-DIMETHYL HYDROGEN THIOPHOSPHATE	C2 H7 O3 P S	14	142.11	COP(=S)(O)OC	2D2G	2D2G	DB04687					DZZ
E36	2-CHLORO-5-[(6,7-DIHYDRO-1H-[1,4]DIOXINO[2,3-F]BENZIMIDAZOL-2-YLSULFANYL)ACETYL]BENZENESULFONAMIDE	C17 H14 CL N3 O5 S2	42	439.89	c1cc(c(cc1C(=O)CSc2[nH]c3cc4c(cc3n2)OCCO4)S(=O)(=O)N)Cl	3M67	3M67		CHEMBL1232443				E36
E3G	ESTRONE BETA-D-GLUCURONIDE	C24 H30 O8	62	446.5	C[C@]12CC[C@@H]3c4ccc(cc4CC[C@H]3[C@@H]1CCC2=O)O[C@H]5[C@@H]([C@H]([C@@H]([C@H](O5)C(=O)O)O)O)O	1CFV	1CFV		CHEMBL1232444		C11133		E3G
EC2	(2R,3R)-8-CYCLOPROPYL-7-(NAPHTHALEN-1-YLMETHYL)-5-OXO-2-PHENYL-2,3-DIHYDRO-5H-[1,3]THIAZOLO[3,2-A]PYRIDINE-3-CARBOXYLIC ACID	C28 H23 N O3 S	56	453.55	c1ccc(cc1)[C@@H]2[C@H](N3C(=O)C=C(C(=C3S2)C4CC4)Cc5cccc6c5cccc6)C(=O)O	2XG5	2XG5						EC2
EDP	5-ETHYL-5-[(2R)-PENTAN-2-YL]-2-THIOXODIHYDROPYRIMIDINE-4,6(1H,5H)-DIONE	C11 H18 N2 O2 S	34	242.34	CCC[C@@H](C)C1(C(=O)NC(=S)NC1=O)CC	3RD0	3RD0						EDP
EIM	(1R,3S,5Z)-5-[(2E)-2-[(1R,3S,3AS,7AR)-1-[(2R)-6-HYDROXY-6-METHYL-HEPTAN-2-YL]-3-METHOXY-7A-METHYL-2,3,3A,5,6,7-HEXAHYDRO-1H-INDEN-4-YLIDENE]ETHYLIDENE]-4-METHYLIDENE-CYCLOHEXANE-1,3-DIOL	C28 H46 O4	78	446.67	C[C@H](CCCC(C)(C)O)[C@H]1C[C@@H]([C@@H]\2[C@@]1(CCC/C2=C\C=C/3\C[C@H](C[C@@H](C3=C)O)O)C)OC	3AX8	3AX8						EIM
EK7	9-(DIMETHYLAMINO)-2-[(3-HYDROXYPHENYL)AMINO]-5,6-DIHYDROTHIENO[3,4-H]QUINAZOLINE-7-CARBONITRILE	C19 H17 N5 O S	43	363.44	CN(C)c1c-2c(c(s1)C#N)CCc3c2nc(nc3)Nc4cccc(c4)O	4FV4	4FV4						EK7
EOB	{1,3-PHENYLENEBIS[IMINO(2-OXOETHANE-2,1-DIYL)]}BIS(PHOSPHONIC ACID)	C10 H14 N2 O8 P2	36	352.18	c1cc(cc(c1)NC(=O)CP(=O)(O)O)NC(=O)CP(=O)(O)O	2FZG	2FZG						EOB
EV4	4-(2-AMINO-5-CHLORO-1H-BENZIMIDAZOL-1-YL)-N-CYCLOHEXYL-N-METHYLBUTANAMIDE	C18 H25 CL N4 O	49	348.88	CN(C1CCCCC1)C(=O)CCCn2c3ccc(cc3nc2N)Cl	3MSK	3MSK		CHEMBL1221977				EV4
EZR	3-METHOXY-4-{3-[4-(4-METHYLPIPERAZIN-1-YL)-1H-BENZIMIDAZOL-2-YL]-1H-INDAZOL-6-YL}ANILINE	C26 H27 N7 O	61	453.55	CN1CCN(CC1)c2cccc3c2nc([nH]3)c4c5ccc(cc5[nH]n4)c6ccc(cc6OC)N	3EZR	3EZR		CHEMBL471790				EZR
F06	2-CHLOROBENZYL CARBAMIMIDOTHIOATE	C8 H9 CL N2 S	21	200.68	[H]/N=C(\N)/SCc1ccccc1Cl	3PLL	3PLL		CHEMBL1229095				F06
F12	2-(ACETYLAMINO)THIOPHENE-3-CARBOXYLIC ACID	C7 H7 N O3 S	19	185.2	CC(=O)Nc1c(ccs1)C(=O)O	2HDU	2HDU		CHEMBL1213612				F12		b4150
F1I	N-[1-(2,6-DIMETHOXYBENZYL)PIPERIDIN-4-YL]-4-SULFANYLBUTANAMIDE	C18 H28 N2 O3 S	52	352.49	COc1cccc(c1CN2CCC(CC2)NC(=O)CCCS)OC	2ZJI	2ZJI	DB07735					F1I
F71	3-HYDROXY-N-[(2S,3R)-3-HYDROXY-4-([(2S)-2-METHYLBUTYL]{[5-(1,2-OXAZOL-5-YL)THIOPHEN-2-YL]SULFONYL}AMINO)-1-PHENYLBUTAN-2-YL]BENZAMIDE	C29 H33 N3 O6 S2	73	583.72	CC[C@H](C)C[N@@](C[C@H]([C@H](Cc1ccccc1)NC(=O)c2cccc(c2)O)O)S(=O)(=O)c3ccc(s3)c4ccno4	3SA6	3SA6						F71
FAL	(2R)-1-[4-({4-[(2,5-DICHLOROPHENYL)AMINO]PYRIMIDIN-2-YL}AMINO)PHENOXY]-3-(DIMETHYLAMINO)PROPAN-2-OL	C21 H23 CL2 N5 O2	53	448.35	CN(C)C[C@H](COc1ccc(cc1)Nc2nccc(n2)Nc3cc(ccc3Cl)Cl)O	1H01	1H01	DB07750					FAL
FAP	(2S)-1-[4-({6-[(2,6-DIFLUOROPHENYL)AMINO]PYRIMIDIN-4-YL}AMINO)PHENOXY]-3-(DIMETHYLAMINO)PROPAN-2-OL	C21 H23 F2 N5 O2	53	415.44	CN(C)C[C@@H](COc1ccc(cc1)Nc2cc(ncn2)Nc3c(cccc3F)F)O	1H00	1H00	DB07751					FAP
FBO	L-PHENYLALANYL-N6-[(BENZYLOXY)CARBONYL]-N1-HYDROXY-L-LYSINAMIDE	C23 H30 N4 O5	62	442.51	c1ccc(cc1)C[C@@H](C(=O)N[C@@H](CCCCNC(=O)OCc2ccccc2)C(=O)NO)N	3Q7J	3Q7J						FBO
FDT	(7R)-6-FORMYL-7-(1-METHYL-1H-1,2,3-TRIAZOL-4-YL)-4,7-DIHYDRO-1,4-THIAZEPINE-3-CARBOXYLIC ACID	C10 H10 N4 O3 S	28	266.27	Cn1cc(nn1)[C@@H]2C(=CNC(=CS2)C(=O)O)C=O	1Y54	1Y54						FDT
FEX	METHYL 3-{3-[(CYCLOHEXYLCARBONYL){[4'-(DIMETHYLAMINO)BIPHENYL-4-YL]METHYL}AMINO]PHENYL}ACRYLATE	C32 H38 N2 O3	75	498.66	CN(C)c1ccc(cc1)c2ccc(cc2)CN(c3cccc(c3)CCC(=O)OC)C(=O)C4CCCCC4	1OSH	1OSH						FEX
FG2	5-METHOXY-N-[(5-METHYLPYRIDIN-2-YL)SULFONYL]-1H-INDOLE-2-CARBOXAMIDE	C16 H15 N3 O4 S	39	345.37	Cc1ccc(nc1)S(=O)(=O)NC(=O)c2cc3cc(ccc3[nH]2)OC	3IUB	3IUB		CHEMBL1232723				FG2
FHF	N-((2R,4S)-2-BUTYL-4-(3-(2-FLUOROPHENYL)UREIDO)-5-METHYL-3-OXOHEXYL)-N-HYDROXYFORMAMIDE	C19 H28 F N3 O4	55	381.45	CCCC[C@H](CN(C=O)O)C(=O)[C@H](C(C)C)NC(=O)Nc1ccccc1F	3U7M	3U7M		CHEMBL1643878				FHF
FLQ	N-[6-(ACETYLAMINO)HEXYL]-3',6'-DIHYDROXY-3-OXO-3H-SPIRO[2-BENZOFURAN-1,9'-XANTHENE]-6-CARBOXAMIDE	C29 H28 N2 O7	66	516.55	CC(=O)NCCCCCCNC(=O)c1ccc2c(c1)C3(c4ccc(cc4Oc5c3ccc(c5)O)O)OC2=O	2FDC	2FDC						FLQ
FM4	[(2R,3S)-3-METHYLOXIRAN-2-YL]-PHOSPHONOOXY-PHOSPHINIC ACID	C3 H8 O7 P2	20	218.04	C[C@H]1[C@H](O1)[P@@](=O)(O)OP(=O)(O)O	3QUR	3QUR						FM4
FMS	TRIFLUOROMETHANE SULFONAMIDE	C H2 F3 N O2 S	10	149.09	C(F)(F)(F)S(=O)(=O)N	1BCD	1BCD		CHEMBL67511				FMS
FNZ	4-[(1S,2R)-3-(4-FLUOROPHENYL)-2-HYDROXY-1-(1H-1,2,4-TRIAZOL-1-YL)PROPYL]BENZONITRILE	C18 H15 F N4 O	39	322.34	c1cc(ccc1C[C@H]([C@H](c2ccc(cc2)C#N)n3cncn3)O)F	2C1P	2C1P						FNZ
FP4	3-(4-{[2-(PYRIMIDIN-2-YL)FURO[2,3-C]PYRIDIN-3-YL]AMINO}-1H-INDAZOL-3-YL)PROPAN-1-OL	C21 H18 N6 O2	47	386.41	c1cc2c(c(c1)Nc3c4ccncc4oc3c5ncccn5)c(n[nH]2)CCCO	3PRI	3PRI						FP4
FRA	[4-(4-ACETYLAMINO-PHENYL)-3,5-DIOXO-4-AZA-TRICYCLO[5.2.2.0 2,6]UNDEC-1-YLCARBAMOYLOXY]-ACETIC ACID	C21 H23 N3 O7	54	429.43	CC(=O)Nc1ccc(cc1)N2C(=O)[C@@H]3C4CCC([C@@H]3C2=O)(CC4)NC(=O)OCC(=O)O	1A4K	1A4K	DB07784					FRA
FRH	5-[2,3-DICHLORO-4-(5-{1-[2-(2-GUANIDINO-4-METHYL-PENTANOYLAMINO)-ACETYL]-PIPERIDIN-4-YL}-1-METHYL-1H-PYRAZOL-3-YL)-PHENOXYMETHYL]-FURAN-2-CARBOXYLIC ACID	C30 H37 CL2 N7 O6	82	662.57	[H]/N=C(\N)/N[C@H](CC(C)C)C(=O)NCC(=O)N1CCC(CC1)c2cc(nn2C)c3ccc(c(c3Cl)Cl)OCc4ccc(o4)C(=O)O	1PY2	1PY2	DB02581	CHEMBL429852				FRH
FTB	N-{4-[1-(2-FLUOROBENZYL)-3-BUTYL-2,6-DIOXO-2,3,6,7-TETRAHYDRO-1H-PURIN-8-YLMETHYL]-PHENYL}-ACETAMIDE	C25 H26 F N5 O3	60	463.51	CCCCN1c2c([nH]c(n2)Cc3ccc(cc3)NC(=O)C)C(=O)N(C1=O)Cc4ccccc4F	1NHX	1NHX	DB02008	CHEMBL120708				FTB
FX3	5-O-[(2E)-3-(4-HYDROXY-3-METHOXYPHENYL)PROP-2-ENOYL]-ALPHA-L-RIBOFURANOSE	C15 H18 O8	41	326.3	COc1cc(ccc1O)\C=C\C(=O)OC[C@H]2[C@@H]([C@@H]([C@@H](O2)O)O)O	2VGD	2VGD						FX3
FXV	METHYL-3-(4'-N-OXOPYRIDYLPHENOYL)-3-METHYL-2-(M-AMIDINOBENZYL)-PROPIONATE	C25 H27 N4 O4 1	60	447.51	C[C@H]([C@@H](Cc1cccc(c1)C(=[NH2+])N)C(=O)OC)NC(=O)c2ccc(cc2)c3cc[n+](cc3)[O-]	1KSN	1KSN						FXV
G00	4-BUTOXY-3-CHLOROBENZYL IMIDOTHIOCARBAMATE	C12 H17 CL N2 O S	34	272.79	[H]/N=C(/N)\SCc1ccc(c(c1)Cl)OCCCC	3KMX	3KMX		CHEMBL568966				G00
G2N	ETHYL [(2R)-5-AMINO-2-METHYL-3-PHENYL-1,2-DIHYDROPYRIDO[3,4-B]PYRAZIN-7-YL]CARBAMATE	C17 H19 N5 O2	43	325.37	CCOC(=O)Nc1cc2c(c(n1)N)N=C([C@H](N2)C)c3ccccc3	3N2G	3N2G		CHEMBL1232907				G2N
G90	2-[(2S)-3-[[1-(1H-INDOL-3-YL)-2-METHYL-PROPAN-2-YL]AMINO]-2-OXIDANYL-PROPOXY]BENZENECARBONITRILE	C22 H25 N3 O2	52	363.45	CC(C)(Cc1c[nH]c2c1cccc2)NC[C@@H](COc3ccccc3C#N)O	4AMI	4AMI						G90
G9L	8-FLUORO-2-(3-PIPERIDIN-1-YLPROPANOYL)-1,3,4,5-TETRAHYDROBENZO[C][1,6]NAPHTHYRIDIN-6(2H)-ONE	C20 H24 F N3 O2	50	357.43	c1cc2c(cc1F)C(=O)NC3=C2CN(CC3)C(=O)CCN4CCCCC4	3KI6	3KI6		CHEMBL84096				G9L
GB4	(2E)-3-(2,4-DICHLOROPHENYL)-N-HYDROXYACRYLAMIDE	C9 H7 CL2 N O2	21	232.07	c1cc(c(cc1Cl)Cl)\C=C\C(=O)NO	2IMA	2IMA	DB07818	CHEMBL237370				GB4
GBE	3-{4-[2-(BETA-D-GLUCOPYRANOSYLOXY)ETHYL]PIPERAZIN-1-YL}PROPANE-1-SULFONIC ACID	C15 H30 N2 O9 S	57	414.47	C1CN(CCN1CCCS(=O)(=O)O)CCO[C@H]2[C@@H]([C@H]([C@@H]([C@H](O2)CO)O)O)O	3VIO	3VIO						GBE
GG2	1-(4-METHOXYPHENYL)-7-OXO-6-[4-(2-OXOPIPERIDIN-1-YL)PHENYL]-4,5,6,7-TETRAHYDRO-1H-PYRAZOLO[3,4-C]PYRIDINE-3-CARBOXAMIDE	C25 H25 N5 O4	59	459.5	COc1ccc(cc1)n2c3c(c(n2)C(=O)N)CCN(C3=O)c4ccc(cc4)N5CCCCC5=O	2P16	2P16		CHEMBL231779	D03213			GG2
GIR	GIRODAZOLE	C6 H11 CL N4 O	23	190.63	c1c([nH]c(n1)N)[C@@H]([C@H](CN)Cl)O	2OTL	2OTL		CHEMBL1171272				GIR
GK4	N-(CYCLOPROPYLMETHYL)-2'-METHYL-5'-(5-METHYL-1,3,4-OXADIAZOL-2-YL)BIPHENYL-4-CARBOXAMIDE	C21 H21 N3 O2	47	347.42	Cc1ccc(cc1c2ccc(cc2)C(=O)NCC3CC3)c4nnc(o4)C	2ZB1	2ZB1	DB07834	CHEMBL273158				GK4
GKK	2-CHLORO-4-{[(3S)-1-METHYLPYRROLIDIN-3-YL][2-(TRIFLUOROMETHYL)BENZYL]AMINO}BENZONITRILE	C20 H19 CL F3 N3	46	393.84	C[N@]1CC[C@@H](C1)N(Cc2ccccc2C(F)(F)F)c3ccc(c(c3)Cl)C#N	3HQ5	3HQ5		CHEMBL558664				GKK
GM1	AMINOMETHYLAMIDE	C2 H6 N2 O	11	74.08	C(C(=O)N)N	3AJN	3AJN	DB03636	CHEMBL86954				GM1
GRI	6-FORMYL-9-METHOXYPHENAZINE-1-CARBOXYLIC ACID	C15 H10 N2 O4	31	282.26	COc1ccc(c2c1nc3c(cccc3n2)C(=O)O)C=O	3SK2	3SK2						GRI
GVK	6-{4-[4-(4-CHLOROPHENYL)PIPERIDIN-4-YL]PHENYL}-9H-PURINE	C22 H20 CL N5	48	389.89	c1cc(ccc1c2c3c([nH]cn3)ncn2)C4(CCNCC4)c5ccc(cc5)Cl	2UW0	2UW0	DB07856	CHEMBL228133				GVK
GWI	N-({4-[({4-CHLORO-2-[(3-CHLORO-5-CYANOPHENYL)CARBONYL]PHENOXY}ACETYL)AMINO]-3-METHYLPHENYL}SULFONYL)PROPANAMIDE	C26 H21 CL2 N3 O6 S	59	574.43	CCC(=O)NS(=O)(=O)c1ccc(c(c1)C)NC(=O)COc2ccc(cc2C(=O)c3cc(cc(c3)Cl)C#N)Cl	3DOL	3DOL						GWI
GZZ	N-{8-[(8-{[(E)-AMINO(IMINO)METHYL]AMINO}OCTYL)AMINO]OCTYL}GUANIDINE	C18 H41 N7	66	355.57	[H]/N=C(/N)\NCCCCCCCCNCCCCCCCCN/C(=N/[H])/N	1H82	1H82		CHEMBL102276		C10997		GZZ
H11	(5S)-2-(CYCLOOCTYLAMINO)-5-METHYL-5-PROPYL-1,3-THIAZOL-4(5H)-ONE	C15 H26 N2 O S	45	282.44	CCC[C@]1(C(=O)N=C(S1)NC2CCCCCCC2)C	3BYZ	3BYZ	DB07866					H11
H4K	1-(5-CYANOPYRAZIN-2-YL)-3-ISOQUINOLIN-3-YLUREA	C15 H10 N6 O	32	290.28	c1ccc2cnc(cc2c1)NC(=O)Nc3cnc(cn3)C#N	4FT9	4FT9		CHEMBL540497				H4K
H4P	1-DEOXY-6-O-PHOSPHONO-1-[(PHOSPHONOMETHYL)AMINO]-L-THREO-HEXITOL	C7 H19 N O11 P2	40	355.17	C([C@H]([C@H]([C@@H]([C@@H](COP(=O)(O)O)O)O)O)O)NCP(=O)(O)O	1PCW	1PCW						H4P
H4W	6-{[(3R,4R)-4-{[5-(3-FLUOROPHENYL)PENTYL]OXY}PYRROLIDIN-3-YL]METHYL}-4-METHYLPYRIDIN-2-AMINE	C22 H30 F N3 O	57	371.49	Cc1cc(nc(c1)N)C[C@@H]2CNC[C@@H]2OCCCCCc3cccc(c3)F	3UFP	3UFP						H4W
H5W	6-{[(3R,4R)-4-{[(3E)-4-(3-FLUOROPHENYL)BUT-3-EN-1-YL]OXY}PYRROLIDIN-3-YL]METHYL}-4-METHYLPYRIDIN-2-AMINE	C21 H26 F N3 O	52	355.45	Cc1cc(nc(c1)N)C[C@@H]2CNC[C@@H]2OCC/C=C/c3cccc(c3)F	3UFR	3UFR						H5W
HBR	R,3-HYDROXYBUTAN-2-ONE	C4 H8 O2	14	88.11	C[C@H](C(=O)C)O	1P28	1P28				C00810		HBR
HC5	(R)-3-CARBOXY-2-(HEXANOYLOXY)-N,N,N-TRIMETHYLPROPAN-1-AMINIUM	C13 H26 N O4 1	44	260.35	CCCCCC(=O)O[C@H](CC(=O)O)C[N+](C)(C)C	2H3W	2H3W		CHEMBL1233250				HC5
HDX	({3-HYDROXY-2-OXO-4-[2-(PHOSPHONOOXY)ETHYL]PYRIDIN-1(2H)-YL}METHYL)PHOSPHONIC ACID	C8 H13 N O9 P2	33	329.14	C1=CN(C(=O)C(=C1CCOP(=O)(O)O)O)CP(=O)(O)O	3OHI	3OHI						HDX
HET	3-[2-(2-CYCLOPENTYL-6-{[4-(DIMETHYLPHOSPHORYL)PHENYL]AMINO}-9H-PURIN-9-YL)ETHYL]PHENOL	C26 H30 N5 O2 P	64	475.53	CP(=O)(C)c1ccc(cc1)Nc2c3c(nc(n2)C4CCCC4)n(cn3)CCc5cccc(c5)O	2BDJ	2BDJ		CHEMBL1089405				HET
HH3	(2S)-HYDROXY[(PHENYLCARBONYL)AMINO]ETHANOIC ACID	C9 H9 N O4	23	195.17	c1ccc(cc1)C(=O)N[C@H](C(=O)O)O	3FW0	3FW0						HH3
HK5	4-[6-(1H-IMIDAZOL-1-YLMETHYL)-7-METHOXY-2,4-DIHYDROINDENO[1,2-C]PYRAZOL-3-YL]BENZONITRILE	C22 H17 N5 O	45	367.4	COc1cc-2c(cc1Cn3ccnc3)Cc4c2n[nH]c4c5ccc(cc5)C#N	4FSU	4FSU		CHEMBL247396				HK5
HMK	(6AR,12AR)-6H-[1,3]DIOXOLO[5,6][1]BENZOFURO[3,2-C]CHROMENE-3,6A(12AH)-DIOL	C16 H12 O6	34	300.27	c1cc2c(cc1O)OC[C@]3([C@@H]2Oc4c3cc5c(c4)OCO5)O	1ZGA	1ZGA				C16230		HMK
HMZ	4-(2-HYDROXY-4-METHOXYPHENYL)-4-OXOBUTANOIC ACID	C11 H12 O5	28	224.21	COc1ccc(c(c1)O)C(=O)CCC(=O)O	3VI2	3VI2						HMZ
HPO	2-OXOHEPTYLPHOSPHONIC ACID	C7 H15 O4 P	27	194.17	CCCCCC(=O)CP(=O)(O)O	1YNS	1YNS	DB07912					HPO
I10	1-[2-(3-BIPHENYL)-4-METHYLVALERYL)]AMINO-3-(2-PYRIDYLSULFONYL)AMINO-2-PROPANONE	C26 H31 N3 O4 S	65	481.61	CC(C)C[C@H](c1cccc(c1)c2ccccc2)C(=O)NC[C@H](CNS(=O)(=O)c3ccccn3)O	1BGO	1BGO						I10
I19	N-(4-{[(3S)-3-(DIMETHYLAMINO)PYRROLIDIN-1-YL]CARBONYL}PHENYL)-5-FLUORO-4-[2-METHYL-1-(1-METHYLETHYL)-1H-IMIDAZOL-5-YL]PYRIMIDIN-2-AMINE	C24 H30 F N7 O	63	451.55	Cc1ncc(n1C(C)C)c2c(cnc(n2)Nc3ccc(cc3)C(=O)N4CC[C@@H](C4)N(C)C)F	2W17	2W17	DB07936	CHEMBL460102				I19
I38	N-(3-MERCAPTOPROPANOYL)-D-ALANINE	C6 H11 N O3 S	22	177.22	C[C@H](C(=O)O)NC(=O)CCS	2QDT	2QDT	DB07939					I38
IBO	2-METHYLPROPANAMIDE	C4 H9 N O	15	87.12	CC(C)C(=O)N	2JHG	2JHG		CHEMBL352219				IBO
IDN	(E)-N-METHYL-N-(1-METHYL-1H-INDOL-3-YLMETHYL)-3-(7-OXO-5,6,7,8-TETRAHYDRO-[1,8]NAPHTHYRIDIN-3-YL)-ACRYLAMIDE	C22 H22 N4 O2	50	374.44	Cn1cc(c2c1cccc2)CN(C)C(=O)\C=C\c3cc4c(nc3)NC(=O)CC4	1MFP	1MFP	DB01691	CHEMBL42208				IDN				CHEMBL671307
IH2	2-(2,2-DIPHENYL-ETHYL)-7-METHYL-1,3-DIOXO-2,3,5,8-TETRAHYDRO-1H-[1,2,4]TRIAZOLO [1,2-A]PYRIDAZINE-5-CARBOXYLIC ACID(4-CARBAMIMIDOYL-CYCLOHEXYLMETHYL)-AMIDE	C30 H36 N6 O3	75	528.65	[H]/N=C(\C1CCC(CC1)CNC(=O)[C@@H]2C=C(CN3N2C(=O)N(C3=O)CC(c4ccccc4)c5ccccc5)C)/N	1C4V	1C4V						IH2
ILA	N-[ISOLEUCINYL]-N'-[ADENOSYL]-DIAMINOSUFONE	C16 H26 N8 O6 S	57	458.49	CC[C@H](C)[C@@H](C(=O)NS(=O)(=O)NC[C@@H]1[C@H]([C@H]([C@@H](O1)n2cnc3c2ncnc3N)O)O)N	1JZQ	1JZQ						ILA
IM8	2-[1-(4-CHLOROBENZOYL)-5-METHOXY-2-METHYL-1H-INDOL-3-YL]-N-[(1R)-1-(HYDROXYMETHYL)PROPYL]ACETAMIDE	C23 H25 CL N2 O4	55	428.91	CC[C@H](CO)NC(=O)Cc1c(n(c2c1cc(cc2)OC)C(=O)c3ccc(cc3)Cl)C	2OYE	2OYE	DB07981	CHEMBL24957				IM8
INU	N-(3-CYCLOPROPYL(5,6,7,8,9,10-HEXAHYDRO-2-OXO-2H-CYCLOOCTA[B]PYRAN-3-YL)METHYL)PHENYLBENZENSULFONAMIDE	C27 H29 N O5 S	63	479.59	c1ccc(cc1)S(=O)(=O)Nc2cccc(c2)[C@H](C3CC3)C4=C(C5=C(CCCCCC5)OC4=O)O	7UPJ	7UPJ	DB02033					INU
INX	2-(CARBOXYMETHOXY)-5-[(2S)-2-({(2S)-2-[(3-CARBOXYPROPANOYL)AMINO] -3-PHENYLPROPANOYL}AMINO)-3-OXO-3-(PENTYLAMINO)PROPYL]BENZOIC ACID	C30 H37 N3 O10	80	599.63	CCCCCNC(=O)[C@H](Cc1ccc(c(c1)C(=O)O)OCC(=O)O)NC(=O)[C@H](Cc2ccccc2)NC(=O)CCC(=O)O	1G7G	1G7G		CHEMBL175198				INX
IPC	3-[ISOPROPYL(4-METHYLBENZOYL)AMINO]-5-PHENYLTHIOPHENE-2-CARBOXYLIC ACID	C22 H21 N O3 S	48	379.47	Cc1ccc(cc1)C(=O)N(c2cc(sc2C(=O)O)c3ccccc3)C(C)C	1YVX	1YVX	DB03647	CHEMBL168083				IPC
IPZ	2-ISOPROPYL-3-METHOXYPYRAZINE	C8 H12 N2 O	23	152.2	CC(C)c1c(nccn1)OC	1QY2	1QY2	DB01760	CHEMBL96852				IPZ
IXD	4-DEOXY-2-O-SULFO-BETA-D-ERYTHRO-HEX-4-ENOPYRANURONIC ACID	C6 H8 O9 S	24	256.18	C1=C(O[C@H]([C@@H]([C@@H]1O)OS(=O)(=O)O)O)C(=O)O	3ILR	3ILR						IXD
IZZ	(2S)-2-{[3-(3-AMINOPHENYL)IMIDAZO[1,2-B]PYRIDAZIN-6-YL]AMINO}-3-METHYLBUTAN-1-OL	C17 H21 N5 O	44	311.39	CC(C)[C@@H](CO)Nc1ccc2ncc(n2n1)c3cccc(c3)N	3F2N	3F2N	DB08004					IZZ
J0Z	BENZYL ACETATE	C9 H10 O2	21	150.18	CC(=O)OCc1ccccc1	3HUK	3HUK		CHEMBL1233714		C15513		J0Z
J2Z	(9BETA,13ALPHA,16BETA)-3,16-DIHYDROXYESTRA-1,3,5(10)-TRIEN-17-ONE	C18 H22 O3	43	286.37	C[C@]12CC[C@@H]3c4ccc(cc4CC[C@H]3[C@@H]1C[C@H](C2=O)O)O	3HLV	3HLV		CHEMBL1233720				J2Z
J30	4-[4-(NAPHTHALEN-1-YLMETHYL)PIPERAZIN-1-YL]-4-OXOBUTANE-1-THIOL	C19 H24 N2 O S	47	328.47	c1ccc2c(c1)cccc2CN3CCN(CC3)C(=O)CCCS	3OTU	3OTU						J30
J6Z	(2R)-BUTANE-2-SULFONATE	C4 H9 O3 S -1	17	137.17	CC[C@@H](C)S(=O)(=O)[O-]	3IA2	3IA2						J6Z
JS6	(1R,2R,3S,4R,6S)-4,6-DIAMINO-2-{[3-O-(2,6-DIAMINO-2,6-DIDEOXY-BETA-L-IDOPYRANOSYL)-2-O-{2-[(2-PHENYLETHYL)AMINO]ETHYL}-BETA-D-RIBOFURANOSYL]OXY}-3-HYDROXYCYCLOHEXYL 2-AMINO-2-DEOXY-ALPHA-D-GLUCOPYRANOSIDE	C33 H58 N6 O14	111	762.85	c1ccc(cc1)CCNCCO[C@@H]2[C@@H]([C@H](O[C@H]2O[C@@H]3[C@H]([C@@H](C[C@@H]([C@H]3O[C@@H]4[C@@H]([C@H]([C@@H]([C@H](O4)CO)O)O)N)N)N)O)CO)O[C@@H]5[C@@H]([C@H]([C@@H]([C@@H](O5)CN)O)O)N	3S4P	3S4P		CHEMBL389421				JS6				CHEMBL1291476
JZ7	(2S)-2-ETHOXY-3,4-DIHYDRO-2H-PYRAN	C7 H12 O2	21	128.17	CCO[C@@H]1CCC=CO1	3HTG	3HTG						JZ7
JZA	4-[(1,1-DIOXIDO-1,2-THIAZETIDIN-2-YL)CARBONYL]MORPHOLINE	C7 H12 N2 O4 S	26	220.24	C1COCCN1C(=O)N2CCS2(=O)=O	3IIQ	3IIQ						JZA
JZB	(5E,9E,11E)-13-CHLORO-14,16-DIHYDROXY-3,4,7,8-TETRAHYDRO-1H-2-BENZOXACYCLOTETRADECINE-1,11(12H)-DIONE 11-[O-(2-OXO-2-PIPERIDIN-1-YLETHYL)OXIME]	C24 H29 CL N2 O6	62	476.96	c1c(c2c(c(c1O)Cl)C/C(=N\OCC(=O)N3CCCCC3)/C=C/CC/C=C/CCOC2=O)O	3INW	3INW		CHEMBL564932				JZB
JZK	2-[(2-CHLOROBENZYL)AMINO]-1-(CYCLOHEXYLMETHYL)-1H-BENZIMIDAZOLE-5-CARBOXAMIDE	C22 H25 CL N4 O	53	396.92	c1ccc(c(c1)CNc2nc3cc(ccc3n2CC4CCCCC4)C(=O)N)Cl	3JZF	3JZF		CHEMBL1086880				JZK
JZV	METHYL (2E)-(METHOXYIMINO)(2-{[({(1Z)-1-[3-(TRIFLUOROMETHYL)PHENYL]ETHYLIDENE}AMINO)OXY]METHYL}PHENYL)ETHANOATE	C20 H19 F3 N2 O4	48	408.38	C/C(=N/OCc1ccccc1/C(=N\OC)/C(=O)OC)/c2cccc(c2)C(F)(F)F	3L70	3L70						JZV
KAR	3"-(BETA-CHLOROETHYL)-2",4"-DIOXO-3, 5"-SPIRO-OXAZOLIDINO-4-DEACETOXY-VINBLASTINE	C46 H56 CL N5 O7	115	826.43	CC[C@@]1(C[C@H]2C[C@@](c3c(c4ccccc4[nH]3)CC[N@](C2)C1)(c5cc6c(cc5OC)[N@]([C@@H]7[C@]68CC[N@]9[C@H]8[C@](C[C@]71C(=O)N(C(=O)O1)CCCl)(C=CC9)CC)C)C(=O)OC)O	1XA5	1XA5						KAR
KRW	2-{4-[1-(QUINOLIN-6-YLMETHYL)-1H-[1,2,3]TRIAZOLO[4,5-B]PYRAZIN-6-YL]-1H-PYRAZOL-1-YL}ETHANOL	C19 H16 N8 O	44	372.39	c1cc2cc(ccc2nc1)Cn3c4c(ncc(n4)c5cnn(c5)CCO)nn3	3ZXZ	3ZXZ						KRW
L00	(2R)-2-(5-{3-CHLORO-6-((2-METHOXYETHYL){[(1S,2S)-2-METHYLCYCLOPROPYL]METHYL}AMINO)-2-[METHYL(METHYLSULFONYL)AMINO]PYRIDIN-4-YL}-1,3,4-OXADIAZOL-2-YL)-1-PHENYLPROPAN-2-AMINE	C26 H35 CL N6 O4 S	73	563.11	C[C@H]1C[C@@H]1CN(CCOC)c2cc(c(c(n2)[N@](C)S(=O)(=O)C)Cl)c3nnc(o3)[C@@](C)(Cc4ccccc4)N	2NTR	2NTR		CHEMBL1088070				L00
L03	3-(4-CHLOROPHENYL)-5-(METHYLTHIO)-4H-1,2,4-TRIAZOLE	C9 H8 CL N3 S	22	225.7	CSc1[nH]c(nn1)c2ccc(cc2)Cl	1WBG	1WBG	DB08062	CHEMBL225664				L03
L0D	2-(1H-PYRAZOL-3-YL)-1H-BENZIMIDAZOLE	C10 H8 N4	22	184.2	c1ccc2c(c1)[nH]c(n2)c3cc[nH]n3	2W1D	2W1D	DB08065	CHEMBL495758				L0D
L98	(2R)-2-(3-{[AMINO(IMINO)METHYL]AMINO}PHENYL)-3-SULFANYLPROPANOIC ACID	C10 H13 N3 O2 S	29	239.29	c1cc(cc(c1)NC(=N)N)[C@@H](CS)C(=O)O	1ZG8	1ZG8	DB04723					L98
LAM	4'-NITROPHENYL-S-(BETA-D-GLUCOPYRANOSYL)-(1-3)-(3-THIO-BETA-D-GLUCOPYRANOSYL)-(1-3)-BETA-D-GLUCOPYRANOSIDE	C24 H35 N O17 S	78	641.6	c1cc(ccc1[N+](=O)[O-])OC2C(C(C(C(O2)CO)O)O[C@H]3[C@@H]([C@H]([C@@H]([C@H](O3)CO)O)S[C@H]4[C@@H]([C@H]([C@@H]([C@H](O4)CO)O)O)O)O)O	1J8V	1J8V						LAM
LBP	(2S)-2-AMINO-4-(S-BUTYL-N-PHOSPHONOSULFONIMIDOYL)BUTANOIC ACID	C8 H19 N2 O6 P S	37	302.28	CCCC[S@](=NP(=O)(O)O)(=O)CC[C@@H](C(=O)O)N	3LVV	3LVV						LBP
LD1	6-[(7S)-7-PHENYL-7H-[1,2,4]TRIAZOLO[3,4-B][1,3,4]THIADIAZIN-6-YL]-2H-1,4-BENZOXAZIN-3(4H)-ONE	C18 H13 N5 O2 S	39	363.39	c1ccc(cc1)[C@H]2C(=Nn3cnnc3S2)c4ccc5c(c4)NC(=O)CO5	3VHV	3VHV						LD1
LEW	1-BETA-D-GLUCOPYRANOSYL-4-NAPHTHALEN-1-YL-1H-1,2,3-TRIAZOLE	C18 H19 N3 O5	45	357.36	c1ccc2c(c1)cccc2c3cn(nn3)[C@H]4[C@@H]([C@H]([C@@H]([C@H](O4)CO)O)O)O	3G2L	3G2L		CHEMBL600202				LEW
LIB	3-(2-CHLOROPHENYL)-1-(2-{[(1S)-2-HYDROXY-1,2-DIMETHYLPROPYL]AMINO}PYRIMIDIN-4-YL)-1-(4-METHOXYPHENYL)UREA	C23 H26 CL N5 O3	58	455.94	C[C@@H](C(C)(C)O)Nc1nccc(n1)N(c2ccc(cc2)OC)C(=O)Nc3ccccc3Cl	2GHL	2GHL	DB08095	CHEMBL379760				LIB
LZT	N~2~-{[(1S)-6-METHOXY-3-OXO-2,3-DIHYDRO-1H-INDEN-1-YL]ACETYL}-N-{(1S)-1-[(4-METHYLBENZYL)CARBAMOYL]-3-PHENYLPROPYL}-L-THREONINAMIDE	C34 H39 N3 O6	82	585.7	Cc1ccc(cc1)CNC(=O)[C@H](CCc2ccccc2)NC(=O)[C@H]([C@@H](C)O)NC(=O)C[C@@H]3CC(=O)c4c3cc(cc4)OC	3MG6	3MG6						LZT
M3C	(2S)-2-AMINO-4-(METHYLSULFANYL)-1-(1,3-THIAZOL-2-YL)BUTANE-1,1-DIOL	C8 H14 N2 O2 S2	28	234.33	CSCC[C@@H](C(c1nccs1)(O)O)N	1QXZ	1QXZ	DB08160					M3C
M98	(S)-3-(2-(3-CYCLOPROPOXY-4-(DIFLUOROMETHOXY)PHENYL)-2-(5-(1,1,1,3,3,3-HEXAFLUORO-2-HYDROXYPROPAN-2-YL)THIAZOL-2-YL)ETHYL)PYRIDINE 1-OXIDE	C23 H18 F8 N2 O4 S	56	570.45	c1cc(c[n+](c1)[O-])C[C@@H](c2ccc(c(c2)OC3CC3)OC(F)F)c4ncc(s4)C(C(F)(F)F)(C(F)(F)F)O	2FM0	2FM0						M98
MA0	(1R)-6-HYDROXY-N-METHYL-N-[(1Z)-PROP-2-EN-1-YLIDENE]INDAN-1-AMINIUM	C13 H16 N O 1	31	202.28	C/[N+](=C\C=C)/[C@@H]1CCc2c1cc(cc2)O	2C64	2C64						MA0
MD3	N-(CARBOXYCARBONYL)-S-(NAPHTHALEN-2-YLMETHYL)-L-CYSTEINE	C16 H15 N O5 S	38	333.36	c1ccc2cc(ccc2c1)CSC[C@@H](C(=O)O)NC(=O)C(=O)O	3T4V	3T4V		CHEMBL2030872				MD3
MF5	1-(1-METHYLPYRIDIN-1-IUM-2-YL)-N-[[2,3,4,5,6-PENTAKIS(FLUORANYL)PHENYL]METHOXY]METHANIMINE	C14 H10 F5 N2 O 1	32	317.23	C[n+]1ccccc1/C=N/OCc2c(c(c(c(c2F)F)F)F)F	4B0P	4B0P						MF5
MGI	METHYL 4-(2,3-DIHYDROXY-5-METHYLPHENOXY)-2-HYDROXY-6-METHYLBENZOATE	C16 H16 O6	38	304.3	Cc1cc(c(c(c1)Oc2cc(c(c(c2)O)C(=O)OC)C)O)O	2ZA0	2ZA0	DB08179					MGI
MGS	1,2-O-DIMETHYL-4-[2,4-DIHYDROXY-BUTYRAMIDO]-4,6-DIDEOXY-ALPHA-D-MANNOPYRANOSIDE	C12 H23 N O7	43	293.32	C[C@@H]1[C@H]([C@@H]([C@@H]([C@H](O1)OC)OC)O)NC(=O)[C@@H](CCO)O	1F4X	1F4X						MGS
MHA	(CARBAMOYLMETHYL-CARBOXYMETHYL-AMINO)-ACETIC ACID	C6 H10 N2 O5	23	190.15	C(C(=O)N)N(CC(=O)O)CC(=O)O	1IX1	1IX1	DB02810					MHA
MKK	1-[(4R)-4-[3-(4-ACETYLPIPERAZIN-1-YL)PROPYL]-1-(2-FLUORO-5-METHYLPHENYL)-4-PHENYL-4,5-DIHYDRO-1H-PYRAZOL-3-YL]ETHANONE	C27 H33 F N4 O2	67	464.58	Cc1ccc(c(c1)N2C[C@@](C(=N2)C(=O)C)(CCCN3CCN(CC3)C(=O)C)c4ccccc4)F	2Q2Z	2Q2Z						MKK
MOJ	(5E,7S)-2-AMINO-7-(4-FLUORO-2-PYRIDIN-3-YLPHENYL)-4-METHYL-7,8-DIHYDROQUINAZOLIN-5(6H)-ONE OXIME	C20 H18 F N5 O	45	363.39	Cc1c\2c(nc(n1)N)C[C@@H](C/C2=N\O)c3ccc(cc3c4cccnc4)F	3FT8	3FT8	DB08197	CHEMBL1234416				MOJ
MQQ	N-[(1S)-1-[({(1S)-3-PHENYL-1-[2-(PHENYLSULFONYL)ETHYL]PROPYL}AMINO)CARBONYL]-3-(PHENYLSULFONYL)PROPYL]MORPHOLINE-4-CARBOXAMIDE	C32 H39 N3 O7 S2	83	641.8	c1ccc(cc1)CC[C@@H](CCS(=O)(=O)c2ccccc2)NC(=O)[C@H](CCS(=O)(=O)c3ccccc3)NC(=O)N4CCOCC4	2G6D	2G6D						MQQ
MUD	N-{[(1R)-1-CARBOXY-2-(METHYLSULFANYL)ETHYL]CARBAMOYL}-L-GLUTAMIC ACID	C10 H16 N2 O7 S	36	308.31	CSC[C@@H](C(=O)O)NC(=O)N[C@@H](CCC(=O)O)C(=O)O	3D7G	3D7G						MUD
MZ3	N-[(1S,2R)-1-BENZYL-2-HYDROXY-3-{[(3-METHOXYPHENYL)SULFONYL](2-THIENYLMETHYL)AMINO}PROPYL]-3-FLUORO-2-METHYLBENZAMIDE	C30 H31 F N2 O5 S2	71	582.7	Cc1c(cccc1F)C(=O)N[C@@H](Cc2ccccc2)[C@@H](C[N@](Cc3cccs3)S(=O)(=O)c4cccc(c4)OC)O	2QI0	2QI0		CHEMBL475279				MZ3
N3E	1-[3-(4-CARBOXYPIPERIDIN-1-YL)-3-DEOXY-BETA-D-ARABINOFURANOSYL]PYRIMIDINE-2,4(1H,3H)-DIONE	C15 H21 N3 O7	46	355.35	C1CN(CCC1C(=O)O)[C@@H]2[C@H](O[C@H]([C@H]2O)N3C=CC(=O)NC3=O)CO	2G8R	2G8R		CHEMBL469949				N3E
NAV	6,7,8,9-TETRAHYDROXY-5-METHYLCARBOXAMIDO-4-OXONONANOIC ACID	C11 H19 N O8	39	293.27	CC(=O)N[C@@H]([C@H]([C@@H]([C@@H](CO)O)O)O)C(=O)CCC(=O)O	1F7B	1F7B						NAV
NE6	METHYL [(1E,5R)-5-{(3S)-3-[(2E,4E)-2,5-DIMETHYLOCTA-2,4-DIENOYL]-2,4-DIOXO-3,4-DIHYDRO-2H-PYRAN-6-YL}HEXYLIDENE]CARBAMATE	C23 H31 N O6	61	417.5	CCC/C(=C/C=C(\C)/C(=O)C1C(=O)C=C(OC1=O)[C@H](C)CCC\C=N\C(=O)OC)/C	3DXJ	3DXJ						NE6
NFQ	N-[(E)-IMINOMETHYL]-L-ASPARTIC ACID	C5 H8 N2 O4	19	160.13	[H]/N=C/N[C@@H](CC(=O)O)C(=O)O	3MDW	3MDW				C03409		NFQ
NN1	2-(2-CHLORO-4-FLUOROPHENOXY)-2-METHYL-N-[(1R,2S,3S,5S,7S)-5-(METHYLSULFONYL)-2-ADAMANTYL]PROPANAMIDE	C21 H27 CL F N O4 S	56	443.96	CC(C)(C(=O)NC1[C@H]2CC3C[C@@H]1CC(C3)(C2)S(=O)(=O)C)Oc4ccc(cc4Cl)F	2ILT	2ILT	DB08277					NN1
OKH	2-(4-CHLOROPHENYL)-1-[(1S)-1-CYCLOHEXYL-2-(CYCLOHEXYLAMINO)-2-OXOETHYL]-1H-BENZIMIDAZOLE-6-CARBOXYLIC ACID	C28 H32 CL N3 O3	67	494.03	c1cc(ccc1c2nc3ccc(cc3n2[C@@H](C4CCCCC4)C(=O)NC5CCCCC5)C(=O)O)Cl	3OKH	3OKH						OKH
OM3	(R)-(4-CARBOXY-1,3-BENZODIOXOL-5-YL)METHYL-[[2-(CYCLOHEXYLMETHYLCARBAMOYL)PHENYL]METHYL]-METHYL-AZANIUM	C25 H31 N2 O5 1	63	439.52	C[N@H+](Cc1ccccc1C(=O)NCC2CCCCC2)Cc3ccc4c(c3C(=O)O)OCO4	3ZSY	3ZSY						OM3
ON1	2-(3,4-DICHLOROBENZYL)-5,6-DIHYDROXYPYRIMIDINE-4-CARBOXYLIC ACID	C12 H8 CL2 N2 O4	28	315.11	c1cc(c(cc1Cc2nc(c(c(n2)O)O)C(=O)O)Cl)Cl	3HYF	3HYF		CHEMBL551212				ON1
ORG	4-(CYCLOHEXYLAMINO)-6-PIPERAZIN-1-YL-1,3,5-TRIAZINE-2-CARBONITRILE	C14 H21 N7	42	287.37	C1CCC(CC1)Nc2nc(nc(n2)N3CCNCC3)C#N	3KW9	3KW9		CHEMBL1084679				ORG
OX2	2-(BETA-D-GLUCOPYRANOSYL)-5-METHYL-1,3,4-OXADIAZOLE	C9 H14 N2 O6	31	246.22	Cc1nnc(o1)[C@H]2[C@@H]([C@H]([C@@H]([C@H](O2)CO)O)O)O	1XL0	1XL0		CHEMBL540929				OX2
P2B	3-[2-MORPHOLIN-4-YL-6-(PYRIDIN-3-YLAMINO)PYRIMIDIN-4-YL]PHENOL	C19 H19 N5 O2	45	349.39	c1cc(cc(c1)O)c2cc(nc(n2)N3CCOCC3)Nc4cccnc4	3P2B	3P2B		CHEMBL1290743				P2B
P4A	4-[4-(4-METHOXYPHENYL)-5-METHYL-1H-PYRAZOL-3-YL]BENZENE-1,3-DIOL	C17 H16 N2 O3	38	296.33	Cc1c(c(n[nH]1)c2ccc(cc2O)O)c3ccc(cc3)OC	2ZDX	2ZDX	DB08356	CHEMBL192894				P4A
PAY	OCTANE-1,3,5,7-TETRACARBOXYLIC ACID	C12 H18 O8	38	290.27	C[C@@H](C[C@H](C[C@@H](CCC(=O)O)C(=O)O)C(=O)O)C(=O)O	2V77	2V77	DB08368					PAY
PC5	1,2-DI-N-PENTANOYL-SN-GLYCERO-3-DITHIOPHOSPHOCHOLINE	C18 H36 N O6 P S2	64	457.58	CCCCC(=O)OC[C@H](COP(=S)(OCC[N+](C)(C)C)[S-])OC(=O)CCCC	1P6E	1P6E	DB02225					PC5
PFH	6,7-DIMETHOXY-4-[(3R)-3-(2-NAPHTHYLOXY)PYRROLIDIN-1-YL]QUINAZOLINE	C24 H23 N3 O3	53	401.46	COc1cc2c(cc1OC)ncnc2[N@]3CC[C@H](C3)Oc4ccc5ccccc5c4	2OVV	2OVV	DB08389	CHEMBL410834				PFH
PFR	7-METHOXY-4-[(3S)-3-PHENYLPIPERIDIN-1-YL]-6-[2-(PYRIDIN-2-YL)ETHOXY]QUINAZOLINE	C27 H28 N4 O2	61	440.54	COc1cc2c(cc1OCCc3ccccn3)c(ncn2)[N@]4CCC[C@H](C4)c5ccccc5	3QPO	3QPO						PFR
PIC	6-(DIFLUORO-PHOSPHONO-METHYL)-NAPHTHALENE-2-CARBOXYLIC ACID	C12 H9 F2 O5 P	29	302.17	c1cc(cc2c1cc(cc2)C(F)(F)P(=O)(O)O)C(=O)O	1BZJ	1BZJ	DB08397	CHEMBL99447				PIC
PSM	N-[DIHYDROXY(PROPYL)-LAMBDA~4~-SULFANYL]THREONYL-N~1~-{4-[AMINO(IMINO)METHYL]BENZYL}METHIONINAMIDE	C20 H33 N5 O5 S2	65	487.63	CCCS(=O)(=O)N[C@H]([C@H](C)O)C(=O)N[C@@H](CCSC)C(=O)NCc1ccc(cc1)C(=N)N	1WQV	1WQV	DB04767					PSM
PUG	3-(1,3,7-TRIHYDRO-9-D-RIBITYL-2,6,8-PURINETRIONE-7-YL)	C10 H14 N4 O7	35	302.24	C([C@H]([C@@H]([C@@H](CO)O)O)O)N1C2=C(C(=O)NC(=O)N2)NC1=O	2C9B	2C9B		CHEMBL1235497				PUG
PVC	(2E,4R,5S)-2,3,4,5-TETRAHYDROXY-6-(PALMITOYLOXY)HEX-2-ENOIC ACID	C22 H40 O8	70	432.55	CCCCCCCCCCCCCCCC(=O)OC[C@@H]([C@H](/C(=C(\C(=O)O)/O)/O)O)O	1W3Y	1W3Y	DB08438					PVC
Q20	3-(2,4-DIAMINO-6-METHYLQUINAZOLIN-7-YL)-4-ETHOXYBENZALDEHYDE	C18 H18 N4 O2	42	322.37	CCOc1ccc(cc1c2cc3c(cc2C)c(nc(n3)N)N)C=O	3SRR	3SRR		CHEMBL1818121				Q20				CHEMBL1821389
Q86	4-PHENYL-1-(1H-1,2,4-TRIAZOL-1-YL)BUTAN-2-ONE	C12 H13 N3 O	29	215.25	c1ccc(cc1)CCC(=O)Cn2cncn2	3K4F	3K4F						Q86
QED	N,N'-{[(2-{[(2,3-DIHYDROXYPHENYL)CARBONYL]AMINO}ETHYL)IMINO]DIETHANE-2,1-DIYL}BIS(1-HYDROXY-6-OXO-1,6-DIHYDROPYRIDINE-2-CARBOXAMIDE)	C25 H28 N6 O9	68	556.53	c1cc(c(c(c1)O)O)C(=O)NCCN(CCNC(=O)C2=CC=CC(=O)N2O)CCNC(=O)C3=CC=CC(=O)N3O	3HWG	3HWG						QED
QMS	N-(QUINOLIN-8-YL)METHANESULFONAMIDE	C10 H10 N2 O2 S	25	222.26	CS(=O)(=O)Nc1cccc2c1nccc2	2BB7	2BB7	DB08451	CHEMBL1235568				QMS
RAZ	(1R)-N,4-DIMETHYL-N-(4-METHYLPENT-3-ENYL)CYCLOHEX-3-ENAMINIUM	C14 H26 N 1	41	208.37	CC1=CC[C@H](CC1)[NH+](C)CCC=C(C)C	1YYU	1YYU	DB03985					RAZ
RB0	D-RIBITOL	C5 H12 O5	22	152.15	C([C@H](C([C@H](CO)O)O)O)O	4F2D	4F2D			D00061			RB0
RC8	(2R)-2-({9-(1-METHYLETHYL)-6-[(4-PYRIDIN-2-YLBENZYL)AMINO]-9H-PURIN-2-YL}AMINO)BUTAN-1-OL	C24 H29 N7 O	61	431.54	CC[C@H](CO)Nc1nc(c2c(n1)n(cn2)C(C)C)NCc3ccc(cc3)c4ccccn4	3DDP	3DDP	DB08463	CHEMBL518800				RC8
RFX	(3R)-N-METHYL-3-PHENYL-3-[4-(TRIFLUOROMETHYL)PHENOXY]PROPAN-1-AMINE	C17 H18 F3 N O	40	309.33	CNCC[C@H](c1ccccc1)Oc2ccc(cc2)C(F)(F)F	3GWV	3GWV	DB08472	CHEMBL153036				RFX
RIL	[(4R)-2,2-DIMETHYL-1,3-DIOXOLAN-4-YL]METHYL HYDROGEN HEX-5-ENYLPHOSPHONATE	C12 H23 O5 P	41	278.28	CC1(OC[C@H](O1)CO[P@](=O)(CCCCC=C)O)C	1R4Z	1R4Z	DB08475					RIL
RPD	(C8-R)-HYDANTOCIDIN 5'-PHOSPHATE	C13 H22 N3 O13 P	52	459.3	C(C[C@H](C(=O)O)[N@](CO)O)CN1C(=O)[C@@]2([C@@H]([C@@H]([C@H](O2)COP(=O)(O)O)O)O)NC1=O	1QF4	1QF4						RPD
RRS	N4-HYDROXY-2-ISOBUTYL-N1-(9-OXO-1,8-DIAZA-TRICYCLO[10.6.1.013,18]NONADECA-12(19),13,15,17-TETRAEN-10-YL)-SUCCINAMIDE	C25 H36 N4 O4	69	456.58	CC(C)C[C@H](CC(=O)NO)C(=O)N[C@H]1Cc2cn(c3c2cccc3)CCCCCCNC1=O	1MMQ	1MMQ	DB08489	CHEMBL281795				RRS
RVA	3-{[(Z)-1-CARBOXY-2-PHENYLETHENYL]OXY}-2-HYDROXYBENZOIC ACID	C16 H12 O6	34	300.26	c1ccc(cc1)/C=C(/C(=O)O)\Oc2cccc(c2O)C(=O)O	3RV6	3RV6						RVA
RW3	N-[6-(4-AMINO-1-{[2-(4-METHYLPIPERAZIN-1-YL)QUINOLIN-3-YL]METHYL}-1H-PYRAZOLO[3,4-D]PYRIMIDIN-3-YL)-1,3-BENZOTHIAZOL-2-YL]ACETAMIDE	C29 H28 N10 O S	69	564.67	CC(=O)Nc1nc2ccc(cc2s1)c3c4c(ncnc4n(n3)Cc5cc6ccccc6nc5N7CCN(CC7)C)N	2WXJ	2WXJ		CHEMBL1213117				RW3
RXB	(1S)-2-OXO-1-PHENYL-2-[(1,3,4-TRIOXO-1,2,3,4-TETRAHYDROISOQUINOLIN-5-YL)AMINO]ETHYL ACETATE	C19 H14 N2 O6	41	366.33	CC(=O)O[C@@H](c1ccccc1)C(=O)Nc2cccc3c2C(=O)C(=O)NC3=O	3DEI	3DEI	DB08497					RXB
S21	4,4,4-TRIFLUORO-1-(4-NITROPHENYL)BUTANE-1,3-DIONE	C10 H6 F3 N O4	24	261.16	c1cc(ccc1C(=O)CC(=O)C(F)(F)F)[N+](=O)[O-]	3AZ8	3AZ8		CHEMBL483287				S21
SE8	5-[(2-{[(3S)-5-{[(2S)-2-AMINO-2-CARBOXYETHYL]AMINO}-3-CARBOXY-3-HYDROXY-5-OXOPENTANOYL]AMINO}ETHYL)AMINO]-2,5-DIOXOPENTANOIC ACID	C16 H24 N4 O11	55	448.39	C(CC(=O)NCCNC(=O)C[C@](CC(=O)NC[C@@H](C(=O)O)N)(C(=O)O)O)C(=O)C(=O)O	3MWF	3MWF						SE8
SG4	3,4-DI-O-ACETYL-6-O-SULFAMOYL-ALPHA-D-GLUCOPYRANOSE	C10 H17 N O10 S	39	343.3	CC(=O)O[C@@H]1[C@H](O[C@@H]([C@@H]([C@H]1OC(=O)C)O)O)COS(=O)(=O)N	3T82	3T82						SG4
SLA	(3S,4R)-3-HYDROXY-2-[(1S)-1-HYDROXY-2-METHYLPROPYL]-4-METHYL-5-OXO-D-PROLINE	C10 H17 N O5	33	231.25	C[C@@H]1[C@@H]([C@](NC1=O)([C@H](C(C)C)O)C(=O)O)O	3DY4	3DY4						SLA
SP8	N-{(1S)-3-[(4-AMINOBUTYL)AMINO]-1-METHYLPROPYL}BENZAMIDE	C15 H25 N3 O	44	263.38	C[C@@H](CCNCCCCN)NC(=O)c1ccccc1	3CNS	3CNS						SP8
ST5	4-(ACETYLAMINO)-3-[(HYDROXYACETYL)AMINO]BENZOIC ACID	C11 H12 N2 O5	30	252.23	CC(=O)Nc1ccc(cc1NC(=O)CO)C(=O)O	1ING	1ING	DB04565	CHEMBL327097				ST5
STZ	STREPTOZOTOCIN	C8 H15 N3 O7	33	265.22	CN(C(=O)N[C@@H]1[C@H]([C@@H]([C@H](O[C@H]1O)CO)O)O)N=O	2W4X	2W4X						STZ
SW3	1-(1,5-DIMETHYL-1H-PYRAZOL-3-YL)METHANAMINE	C6 H11 N3	20	125.17	Cc1cc(nn1C)CN	3RXP	3RXP						SW3
T3S	5'-DEOXY-5'-PIPERIDIN-1-YLTHYMIDINE	C15 H23 N3 O4	45	309.36	CC1=CN(C(=O)NC1=O)[C@H]2C[C@@H]([C@H](O2)CN3CCCCC3)O	3D8Y	3D8Y	DB08596	CHEMBL460910				T3S
TFI	2-[5-METHANESULFONYLAMINO-2-(4-AMINOPHENYL)-6-OXO-1,6-DIHYDRO-1-PYRIMIDINYL]-N-(3,3,3-TRIFLUORO-1-ISOPROPYL-2-OXOPROPYL)ACETAMIDE	C19 H22 F3 N5 O5 S	55	489.47	CC(C)[C@@H](C(=O)C(F)(F)F)NC(=O)CN1C(=NC=C(C1=O)NS(=O)(=O)C)c2ccc(cc2)N	1EAT	1EAT	DB03202					TFI
TON	2-{2-[4-(1,1,3,3-TETRAMETHYLBUTYL)PHENOXY]ETHOXY}ETHANOL	C18 H30 O3	51	294.43	CC(C)(C)CC(C)(C)c1ccc(cc1)OCCOCCO	1SEZ	1SEZ		CHEMBL1236356				TON
TP3	4-[[GLUTAMIC ACID]-CARBONYL]-BENZENE-SULFONYL-D-PROLINE	C17 H20 N2 O9 S	49	428.41	c1cc(ccc1C(=O)N[C@@H](CCC(=O)O)C(=O)O)S(=O)(=O)[N@]2CCC[C@@H]2C(=O)O	1F4F	1F4F	DB04503	CHEMBL325414				TP3
TSX	N-[4-(1-ALLYL-3-BUTYL-2,6-DIOXO-2,3,6,7-TETRAHYDRO-1H-PURIN-8-YLMETHYL)-PHENYL]-ACETAMIDE	C21 H25 N5 O3	54	395.46	CCCCN1c2c([nH]c(n2)Cc3ccc(cc3)NC(=O)C)C(=O)N(C1=O)CC=C	1M51	1M51	DB03267	CHEMBL120293				TSX
TYU	TETRAHYDROURIDINE	C9 H16 N2 O6	33	248.24	C1CN(C(=O)N[C@@H]1O)[C@H]2[C@@H]([C@@H]([C@H](O2)CO)O)O	2FR5	2FR5						TYU
UBU	N-[(R)-({[(BENZYLOXY)CARBONYL]AMINO}METHYL)(HYDROXY)PHOSPHORYL]-N-ETHYL-L-LEUCINAMIDE	C17 H28 N3 O5 P	54	385.39	CCNC(=O)[C@H](CC(C)C)NP(=O)(CNC(=O)OCc1ccccc1)O	3T8F	3T8F		CHEMBL2219861				UBU
UKA	6-(2,2-DIPHENYLETHYLAMINO)-9-[(2R,3R,4S,5S)-5-(ETHYLCARBAMOYL)-3,4-DIHYDROXY-OXOLAN-2-YL]-N-[2-[(1-PYRIDIN-2-YLPIPERIDIN-4-YL)CARBAMOYLAMINO]ETHYL]PURINE-2-CARBOXAMIDE	C40 H47 N11 O6	104	777.87	CCNC(=O)[C@@H]1[C@H]([C@H]([C@@H](O1)n2cnc3c2nc(nc3NCC(c4ccccc4)c5ccccc5)C(=O)NCCNC(=O)NC6CCN(CC6)c7ccccn7)O)O	3QAK	3QAK		CHEMBL1096896				UKA
VD1	5-{2-[1-(1-METHYL-PROPYL)-7A-METHYL-OCTAHYDRO-INDEN-4-YLIDENE]-ETHYLIDENE}-2-METHYLENE-CYCLOHEXANE-1,3-DIOL	C23 H36 O2	61	344.54	CC[C@H](C)[C@H]1CC[C@@H]\2[C@@]1(CCC/C2=C\C=C3C[C@H](C(=C)[C@@H](C3)O)O)C	1RKG	1RKG		CHEMBL2104955	D08868			VD1
VD4	(1R,3R,7E,17Z)-17-(5-HYDROXY-1,5-DIMETHYLHEXYLIDENE)-2-METHYLENE-9,10-SECOESTRA-5,7-DIENE-1,3-DIOL	C27 H42 O3	72	414.63	C/C(=C/1\CC[C@@H]\2[C@@]1(CCC/C2=C\C=C3C[C@H](C(=C)[C@@H](C3)O)O)C)/CCCC(C)(C)O	2O4J	2O4J						VD4
VDA	(1R,2R,3R,5Z)-17-{(1S)-1-[(2-ETHYL-2-HYDROXYBUTYL)SULFANYL]ETHYL}-2-(2-HYDROXYETHOXY)-9,10-SECOESTRA-5,7,16-TRIENE-1,3-DIOL	C28 H46 O5 S	80	494.73	CCC(CC)(CS[C@@H](C)C1=CC[C@@H]2[C@@]1(CCCC2=CC=C3C[C@H](C([C@@H](C3)O)OCCO)O)C)O	2ZL9	2ZL9						VDA
WAC	N-{3-[(12BS)-7-OXO-1,3,4,6,7,12B-HEXAHYDROINDOLO[2,3-A]QUINOLIZIN-12(2H)-YL]PROPYL}PROPANE-2-SULFONAMIDE	C21 H29 N3 O3 S	57	403.54	CC(C)S(=O)(=O)NCCCn1c2ccccc2c3c1[C@@H]4CCCC[N@]4CC3=O	1S1S	1S1S	DB01967					WAC
WZ4	METHYL 2-(ACETYLAMINO)-2-DEOXY-BETA-D-GLUCOPYRANOSYL-(1->2)-ALPHA-D-MANNOPYRANOSYL-(1->3)-[ALPHA-D-MANNOPYRANOSYL-(1->6)-6-THIO-ALPHA-D-MANNOPYRANOSYL-(1->6)]-BETA-D-MANNOPYRANOSIDE	C33 H57 N O25 S	117	899.86	CC(=O)N[C@@H]1[C@H]([C@@H]([C@H](O[C@H]1O[C@H]2[C@H]([C@@H]([C@H](O[C@@H]2O[C@H]3[C@@H]([C@H](O[C@H]([C@H]3O)OC)CO[C@@H]4[C@H]([C@H]([C@@H]([C@H](O4)CS[C@@H]5[C@H]([C@H]([C@@H]([C@H](O5)CO)O)O)O)O)O)O)O)CO)O)O)CO)O)O	3BVW	3BVW						WZ4
X5S	BETA-D-XYLOPYRANOSYL-(1->4)-4-THIO-BETA-D-XYLOPYRANOSYL-(1->4)-4-THIO-BETA-D-XYLOPYRANOSYL-(1->4)-4-THIO-BETA-D-XYLOPYRANOSYL-(1->4)-4-THIO-BETA-D-XYLOPYRANOSE	C25 H42 O17 S4	88	742.84	C1[C@H]([C@@H]([C@H]([C@@H](O1)S[C@@H]2CO[C@H]([C@@H]([C@H]2O)O)S[C@@H]3CO[C@H]([C@@H]([C@H]3O)O)S[C@@H]4CO[C@H]([C@@H]([C@H]4O)O)S[C@@H]5CO[C@H]([C@@H]([C@H]5O)O)O)O)O)O	3CUJ	3CUJ						X5S
XBT	2-[(1R)-1-METHYLPROPYL]-4,5-DIHYDRO-1,3-THIAZOLE	C7 H13 N S	22	143.25	CC[C@@H](C)C1=NCCS1	3KFF	3KFF						XBT
XNI	(11S)-10-ACETYL-11-[4-(BENZYLOXY)-3-CHLOROPHENYL]-3,3-DIMETHYL-2,3,4,5,10,11-HEXAHYDRO-1H-DIBENZO[B,E][1,4]DIAZEPIN-1-ONE	C30 H29 CL N2 O3	65	501.02	CC(=O)N1c2ccccc2NC3=C([C@@H]1c4ccc(c(c4)Cl)OCc5ccccc5)C(=O)CC(C3)(C)C	3CSO	3CSO		CHEMBL512956				XNI
XX6	2-{[(2R)-2-HYDROXY-3-(9-PHENANTHRYLOXY)PROPYL]AMINO}PROPANE-1,3-DIOL	C20 H23 N O4	48	341.41	c1ccc2c(c1)cc(c3c2cccc3)OC[C@@H](CNC(CO)CO)O	2V3I	2V3I						XX6
Y02	(2R,3R,4S,5R,6E)-3,4,5-TRIHYDROXY-2-METHOXY-8,8-DIMETHYL-N-[2-(2,4,6-TRIMETHYLPHENOXY)ETHYL]NON-6-ENAMIDE (NON-PREFERRED NAME)	C23 H37 N O6	67	423.55	Cc1cc(c(c(c1)C)OCCNC(=O)[C@@H]([C@@H]([C@H]([C@@H](/C=C/C(C)(C)C)O)O)O)OC)C	3PKA	3PKA		CHEMBL1738931				Y02
Z83	(4-{3-TERT-BUTYL-5-[(1,3-THIAZOL-2-YLCARBAMOYL)AMINO]-1H-PYRAZOL-1-YL}PHENYL)ACETIC ACID	C19 H21 N5 O3 S	49	399.47	CC(C)(C)c1cc(n(n1)c2ccc(cc2)CC(=O)O)NC(=O)Nc3nccs3	3LFF	3LFF		CHEMBL1738942				Z83
ZAM	3-[(ACETYL-METHYL-AMINO)-METHYL]-4-AMINO-N-METHYL-N-(1-METHYL-1H-INDOL-2-YLMETHYL)-BENZAMIDE	C22 H26 N4 O2	54	378.47	CC(=O)N(C)Cc1cc(ccc1N)C(=O)N(C)Cc2cc3ccccc3n2C	1LX6	1LX6	DB03534	CHEMBL109420				ZAM		b1288	b1288
ZY5	4-[(E)-5,6-DIHYDRO-2,3'-BIPYRIDIN-3(4H)-YLIDENEMETHYL]-3-METHOXYPHENOL	C18 H18 N2 O2	40	294.35	COc1cc(ccc1\C=C\2/CCCN=C2c3cccnc3)O	2WN9	2WN9		CHEMBL1162395				ZY5
PEG	DI(HYDROXYETHYL)ETHER	C4 H10 O3	17	106.12	C(COCCO)O	1DP7,1G0T,1G6O,1GAJ,1HJS,1HJU,1KVR,1KVS,1KVT,1KVU,1MWQ,1NAH,1NAI,1OI1,1OZF,1OZG,1OZH,1P7K,1P7T,1PFF,1PG8,1PJX,1R56,1RFX,1S2U,1S9U,1SPQ,1T2J,1TU1,1UDB,1UED,1UR4,1V0Z,1V5V,1VK1,1W1X,1W23,1W85,1WC2,1WRN,1X6O,1XCK,1XEL,1XM8,1Y5U,1Y6F,1Y89,1YQ2,1YZW,1ZGQ,1ZL0,2A8E,2AFH,2B1M,2B6M,2BHX,2BI1,2BI2,2BI3,2BI5,2BI9,2BIA,2BIE,2BIG,2BR3,2BR4,2C13,2C16,2C1G,2C77,2CFU,2CFZ,2CM0,2D03,2DGM,2E24,2E3V,2F5V,2F6C,2F97…	1DP7,1GAJ,1HJS,1HJU,1OI1,1P7K,1PFF,1PJX,1R56,1RFX,1S2U,1SPQ,1T2J,1V0Z,1V5V,1VK1,1W1X,1WC2,1X6O,1XM8,1Y5U,1Y6F,1YZW,1ZGQ,2B1M,2CM0,2D03,2E3V,2F5V,2F6C,2FBD,2H8I,2HCI,2I5E,2IQ7,2J7W,2JE6,2JJR,2O8T,2O8U,2OMA,2OQA,2PBC,2PG4,2PH4,2PKP,2PKT,2PLR,2Q42,2Q8Z,2QW8,2R0D,2RAU,2RDI,2RHI,2RHU,2RHY,2RHZ,2RI2,2RI3,2RI5,2RK8,2V51,2V9S,2VFX,2W3C,2W5O,2WFZ,2WG0,2WG1,2WG2,2WHP,2WHQ,2WHR,2WLS,2WNT,2WQL,2WSH,2WTE,2WUL…		CHEMBL1235226		C14689		PEG
IPA	ISOPROPYL ALCOHOL	C3 H8 O	12	60.1	CC(C)O	1AK9,1AM7,1AQN,1ASW,1AU9,1BND,1BW9,1C1D,1C1X,1CI8,1CYD,1DQN,1DQP,1DY5,1EC7,1EC8,1EC9,1ECQ,1ECW,1ED1,1EEU,1F5F,1FB1,1G9M,1GHA,1GHB,1GMZ,1GYC,1I9S,1I9T,1IQ6,1IVL,1J0A,1J6O,1JCT,1JDF,1JU2,1JW6,1KSF,1L2T,1LHV,1LHW,1LI4,1LQ8,1M8A,1M9M,1M9Q,1MC2,1MGV,1MI7,1ML6,1NJH,1NPP,1NW4,1OE4,1OE5,1OE6,1P2U,1PQ6,1Q1G,1R76,1RH4,1RW1,1RZF,1RZJ,1S01,1S07,1S2X,1SEQ,1SNA,1SNE,1TJG,1TJH,1TJI,1TJJ,1TRY,1UTE,1V4B,1VLB,1VR3…	1AM7,1ASW,1BND,1CYD,1DQN,1DQP,1DY5,1ECW,1ED1,1EEU,1F5F,1FB1,1G9M,1GHA,1GHB,1GMZ,1GYC,1I9S,1I9T,1IVL,1J0A,1JU2,1JW6,1L2T,1LHV,1LHW,1LI4,1LQ8,1M8A,1M9M,1M9Q,1MC2,1ML6,1NW4,1OE4,1OE5,1OE6,1P2U,1PQ6,1Q1G,1RH4,1RZF,1RZJ,1SEQ,1SNA,1SNE,1TJG,1TJH,1TJI,1TJJ,1TRY,1UTE,1VR3,1WAW,1WB0,1XTI,1XWR,1Y4L,1YL0,1YYM,1ZUY,2AF9,2AG2,2AG4,2AG9,2AH2,2B5N,2BHK,2CV4,2DDF,2DWR,2ERM,2FOA,2FOB,2FOF,2FWR,2FZL,2GW5,2I60,2IOM…		CHEMBL582	D00137	C01845		IPA
1PE	PENTAETHYLENE GLYCOL	C10 H22 O6	38	238.28	C(COCCOCCOCCOCCO)O	1G8I,1JSL,1JSR,1K24,1K87,1KF6,1MWQ,1ND5,1ND6,1O57,1P7K,1Q0R,1Q0Z,1S7G,1SCF,1TK0,1TK5,1TK8,1TKD,1TM1,1TM3,1TM4,1TM5,1TM7,1TMG,1TO1,1U0Z,1U2O,1V74,1X2T,1XRU,1XVI,1Y10,1Y11,1YT1,1ZCN,1ZX8,2AFH,2AZW,2BAG,2BHX,2BI1,2BI2,2BI3,2BI5,2BI9,2BIA,2BYN,2CI8,2CW9,2EV1,2EXL,2F1F,2F21,2F34,2F35,2FAF,2FQP,2FXA,2FYP,2G8Y,2GFD,2GQP,2H8M,2HAW,2HCH,2HG1,2HRD,2IDB,2J0R,2JC4,2JE6,2JEA,2JEB,2JLH,2O8T,2OBD,2OD5,2OEC,2OJT…	1G8I,1ND5,1ND6,1P7K,1S7G,1SCF,1U0Z,1U2O,1X2T,1YT1,1ZCN,2BAG,2BYN,2CI8,2CW9,2EXL,2F21,2F34,2F35,2FAF,2FYP,2GFD,2GQP,2H8M,2HCH,2HG1,2JE6,2JEA,2JEB,2O8T,2OBD,2OD5,2OJT,2OUI,2P05,2P09,2PLR,2QS1,2QS2,2QS3,2V1W,2VNU,2WPH,2X4F,2XYJ,2XZL,2XZO,2ZYR,3BX8,3DI2,3DIL,3DIM,3DIO,3DIQ,3DT2,3DT4,3DT7,3DTB,3ETC,3F7Q,3FDS,3FO5,3G7N,3GKW,3GNM,3GUU,3H7C,3H7K,3IE5,3K4C,3KLT,3KQX,3KQZ,3KR4,3KR5,3L19,3LTM,3M62,3M63,3M86…		CHEMBL1229766				1PE
HED	2-HYDROXYETHYL DISULFIDE	C4 H10 O2 S2	18	154.24	C(CSSCCO)O	181L,182L,183L,184L,185L,186L,187L,188L,191L,192L,1B6I,1CTW,1CU0,1CU2,1CU3,1CU5,1CU6,1CUP,1CUQ,1CV0,1CV1,1CV3,1CV4,1CV5,1CV6,1CVK,1CX6,1CX7,1D2W,1D2Y,1D3F,1D3J,1D3M,1D3N,1G06,1G07,1G0G,1G0J,1G0K,1G0L,1G0M,1G0P,1G0Q,1I6S,1KS3,1KW5,1KW7,1KY0,1KY1,1L0J,1L0K,1LW9,1LWG,1LWK,1NHB,1P2L,1P2R,1P37,1P3N,1P46,1P64,1P6Y,1PKW,1PKZ,1PQJ,1PQM,1PQO,1QS5,1QSB,1QSQ,1QT3,1QT5,1QT8,1QTB,1QTC,1QTD,1QUG,1QUO,1T8A,1ZWN…	181L,182L,183L,184L,185L,186L,187L,188L,191L,192L,1B6I,1CTW,1CU0,1CU2,1CU3,1CU5,1CU6,1CUP,1CUQ,1CV0,1CV1,1CV3,1CV4,1CV5,1CV6,1CVK,1CX6,1CX7,1D2W,1D2Y,1D3F,1D3J,1D3M,1D3N,1G06,1G07,1G0G,1G0J,1G0K,1G0L,1G0M,1G0P,1G0Q,1I6S,1KS3,1KW5,1KW7,1KY0,1KY1,1L0J,1L0K,1LW9,1LWG,1LWK,1NHB,1P2L,1P2R,1P37,1P3N,1P46,1P64,1P6Y,1PKW,1PKZ,1PQJ,1PQM,1PQO,1QS5,1QSB,1QSQ,1QT3,1QT5,1QT8,1QTB,1QTC,1QTD,1QUG,1QUO,1T8A,1ZWN…	DB02486					HED
C8E	(HYDROXYETHYLOXY)TRI(ETHYLOXY)OCTANE	C16 H34 O5	55	306.44	CCCCCCCCOCCOCCOCCOCCO	1BH3,1BXW,1ETH,1GFM,1GFN,1GFO,1GFP,1GFQ,1GSZ,1GZM,1H35,1H36,1H37,1H39,1H3A,1H3B,1H3C,1HXT,1HXX,1MPF,1NQE,1NQF,1NQG,1NQH,1O6H,1O6Q,1O6R,1O79,1PRN,1QJ8,1QJP,1T16,1UMP,2BIX,2F1C,2F1T,2GR7,2O4V,2ODJ,2OMF,2POR,2PRN,2QTK,2R8A,2SQC,2VQI,2WVP,2X27,2X4M,2X55,2X56,2XE5,2Y0H,2Y0K,2Y2X,2ZFG,3BRY,3BRZ,3BS0,3C9L,3DWO,3DZM,3KVN,3M8B,3M8D,3PF1,3PGR,3PGS,3PGU,3POR,3PRN,3QRA,3QRC,3RBH,3RGM,3RGN,3SLJ,3SLO,3SLT,3SY7…	1ETH,1GZM,3C9L,8PRN	DB04233					C8E
ORO	OROTIC ACID	C5 H4 N2 O4	15	156.1	C1=C(NC(=O)NC1=O)C(=O)O	1D3G,1D3H,1EP2,1F76,1J79,1JQV,1JQX,1JRB,1JRC,1LH0,1OPR,1OVD,1TV5,1UUM,1UUO,2B0M,2B4G,2BXV,2DOR,2E6A,2FPT,2FPV,2FPY,2FQI,2PRH,2PRL,2PRM,2PS1,2WV8,3C61,3F1Q,3FJ6,3FJL,3G0U,3G0X,3GZ3,3I65,3I68,3I6R,3O8A,3SFK,3U2O,3ZWS,3ZWT	1D3G,1D3H,1TV5,1UUM,1UUO,2B0M,2B4G,2BXV,2E6A,2FPT,2FPV,2FPY,2FQI,2PRH,2PRL,2PRM,2PS1,2WV8,3C61,3F1Q,3FJ6,3FJL,3G0U,3G0X,3GZ3,3I65,3I68,3I6R,3O8A,3SFK,3U2O,3ZWS,3ZWT	DB02262	CHEMBL1235017	D00055	C00295	orot	ORO
PHB	P-HYDROXYBENZOIC ACID	C7 H6 O3	16	138.12	c1cc(ccc1C(=O)O)O	1BF3,1BGJ,1BGN,1BKW,1CC4,1CC6,1CJ2,1CJ3,1CJ4,1D7L,1DOB,1DOC,1FW9,1G1B,1G81,1IUV,1IUW,1IUX,1JD3,1K0I,1PBE,1PDH,1PXA,1PXB,1PXC,1Q4S,1TT8,1YKJ,2BUR,2BUW,2PHH,3HGR,3HGS,3PCC,3R36,3R3A,3TYB,3ZYB,4E3G,4EVQ,4EVS,4EY3,4F06	3HGR,3HGS,4E3G,4F06	DB04242	CHEMBL441343		C00156	4hbz	PHB				CHEMBL1014781
HPA	HYPOXANTHINE	C5 H4 N4 O	14	136.11	c1[nH]c2c(n1)N=CNC2=O	1A9Q,1A9R,1A9T,1BDH,1BDI,1JFS,1JFT,1JH9,1PNR,1QP0,1QP4,1QP7,1QPZ,1QQA,1QQB,1VFN,1VPW,1ZAY,2EES,2EET,2EEU,2EEV,2EEW,2PUD,2PUG,2W3R,2W55,3ENZ,3FNQ,3LBA,3NRZ,3OZB,3OZF,3PAN,3SCZ,4FE5	1A9Q,1A9R,1A9T,1VFN,2EES,2EET,2EEU,2EEV,2EEW,3ENZ,3FNQ,3NRZ,3OZF,4FE5		CHEMBL1427		C00262	hxan	HPA
KAI	3-(CARBOXYMETHYL)-4-ISOPROPENYLPROLINE	C10 H15 N O4	30	213.23	CC(=C)[C@H]1CN[C@@H]([C@H]1CC(=O)O)C(=O)O	1FTK,1FW0,1GR2,1LBB,1P1N,1TT1,1XHY,2ANJ,2XXT,2XXV,2XXY,3C31,3C32,3C33,3C34,3C35,3C36,3EN3,3KFM,3T9H,4E0W,4E0X,4F22,4F31,4F39,4F3G	1FTK,1FW0,1GR2,1LBB,1P1N,1TT1,1XHY,2ANJ,2XXT,2XXV,2XXY,3C31,3C32,3C33,3C34,3C35,3C36,3EN3,3KFM,3T9H,4E0W,4E0X,4F22,4F31,4F39,4F3G		CHEMBL275040		C12819		KAI
S3P	SHIKIMATE-3-PHOSPHATE	C7 H11 O8 P	27	254.13	C1[C@H]([C@@H]([C@@H](C=C1C(=O)O)OP(=O)(O)O)O)O	1G6S,1G6T,1MI4,1RF6,2GG6,2GGA,2GGD,2IYY,2IYZ,2O0B,2O0D,2O0E,2QFQ,2QFS,2QFT,2QFU,3FJX,3FJZ,3FK0,3FK1,3MUF,3NVS,3SLH	3SLH		CHEMBL95193		C03175	skm5p	S3P		b0908	b0908
PQQ	PYRROLOQUINOLINE QUINONE	C14 H6 N2 O8	30	330.21	c1c2c([nH]c1C(=O)O)-c3c(cc(nc3C(=O)C2=O)C(=O)O)C(=O)O	1C9U,1CQ1,1CRU,1FLG,1G72,1H4I,1H4J,1KB0,1KV9,1LRW,1OTW,1W6S,1YIQ,2AD6,2AD7,2AD8,2D0V,3A9H,3DAS,3HLX,3HML,4AAH	3A9H,4AAH				C00113		PQQ
SPH	SPHINGOSINE	C18 H37 N O2	58	299.5	CCCCCCCCCCCCCC=C[C@@H]([C@@H](CO)N)O	1AL2,1AR6,1AR7,1AR8,1AR9,1ASJ,1K5M,1OOP,1POV,1PVC,1SX6,2EUK,2EUM,2EVD,2EVL,2PLV,3EPC,3EPD,3VBF,3VBH,3VBS	1AL2,1AR6,1AR7,1AR8,1AR9,1ASJ,1K5M,1OOP,1POV,1PVC,1SX6,2EUK,2EUM,2EVD,2EVL,2PLV,3EPC,3EPD,3VBF,3VBH,3VBS						SPH
G3H	GLYCERALDEHYDE-3-PHOSPHATE	C3 H7 O6 P	17	170.06	C([C@H](C=O)O)OP(=O)(O)O	1C7Z,1GLC,1GLD,1GLE,1M7P,1NQA,1NQO,1QI1,1UOD,1UXU,1Z82,2CLK,2ESD,2OKG,2QE0,3CIF,3CMC,3LC2,3QRH	1C7Z,1M7P,1UXU,3CIF,3QRH	DB02263	CHEMBL1232918		C00118	g3p	G3H
DMF	DIMETHYLFORMAMIDE	C3 H7 N O	12	73.09	CN(C)C=O	1APV,1APW,1OC7,1PPK,1THN,2FOC,3EUZ,3H6F,3H6I,3HFA,3MI0,3RCG,3RS5,3V35,4ABI,4ABJ,6EST,7EST	1APV,1APW,1OC7,1PPK,2FOC,3EUZ,3RCG,3RS5,3V35,4ABI,4ABJ,6EST,7EST	DB01844	CHEMBL268291		C03134		DMF				CHEMBL994133
NVP	11-CYCLOPROPYL-5,11-DIHYDRO-4-METHYL-6H-DIPYRIDO[3,2-B:2',3'-E][1,4]DIAZEPIN-6-ONE	C15 H14 N4 O	34	266.3	Cc1ccnc2c1NC(=O)c3cccnc3N2C4CC4	1FKP,1JLB,1JLF,1LW0,1LWC,1LWE,1LWF,1S1U,1S1X,1VRT,2HND,2HNY,3HVT,3LP0,3LP1,3QIP,3V81	1FKP,1JLB,1JLF,1LW0,1LWC,1LWE,1LWF,1S1U,1S1X,1VRT,2HND,2HNY,3HVT,3LP0,3LP1,3QIP,3V81	DB00238	CHEMBL57	D00435	C07263		NVP				CHEMBL1653788
P4C	O-ACETALDEHYDYL-HEXAETHYLENE GLYCOL	C14 H28 O8	50	324.37	C(COCCOCCOCCOCCOCCOCC=O)O	2B2N,2BR4,2F08,2J1G,2J3F,2J3G,2J3U,2WQL,2Y6N,3CZ9,3DUV,3EZL,3L9V,3RCL,3RDB,3TOY,8CHO	2F08,2J1G,2J3F,2J3G,2J3U,2WQL,3CZ9,3RCL,3RDB,8CHO						P4C
PRF	7-DEAZA-7-AMINOMETHYL-GUANINE	C7 H9 N5 O	22	179.18	c1c(c2c([nH]1)N=C(NC2=O)N)CN	1EFZ,1OZQ,1P0E,1PXG,2L1V,2NQZ,2Z1X,3BLD,3FU2,3K1V,3Q50,3RZP,3RZQ,3S19,3UXJ,4GCX	2L1V,3FU2,3K1V,3Q50,3RZQ,4GCX				C16675	preq1	PRF
A8S	(2Z,4E)-5-[(1S)-1-HYDROXY-2,6,6-TRIMETHYL-4-OXOCYCLOHEX-2-EN-1-YL]-3-METHYLPENTA-2,4-DIENOIC ACID	C15 H20 O4	39	264.32	CC1=CC(=O)CC([C@]1(/C=C/C(=CC(=O)O)C)O)(C)C	3JRQ,3JRS,3K3K,3K90,3KB0,3KB3,3KDI,3KDJ,3OQU,3QN1,3R6P,3UJL,3ZVU,4DS8,4DSB,4DSC	3JRQ,3JRS,3K3K,3K90,3KB0,3KB3,3KDI,3KDJ,3OQU,3QN1,3R6P,3UJL,3ZVU,4DS8,4DSB,4DSC		CHEMBL288040		C06082		A8S
EQU	EQUILENIN	C18 H18 O2	38	266.34	C[C@]12CCc3c4ccc(cc4ccc3[C@@H]1CCC2=O)O	1CQS,1GS3,1OGX,1OGZ,1OH0,1OHO,1QJG,1W6Y,3FZW,3IPT,3M8C,3MYT,3OV4,3OWS,3OWU,3OWY	3OWY	DB03515	CHEMBL225546		C14303		EQU
SQU	2,10,23-TRIMETHYL-TETRACOSANE	C27 H56	83	380.74	CC(C)CCCCCCCCCCCC[C@@H](C)CCCCCCCC(C)C	1C3W,1C8R,1C8S,1F4Z,1F50,1KME,1M0K,1M0L,1M0M,1O0A,1P8H,1P8I,1P8U,2I1X,2I20,2I21	1C3W,1C8R,1C8S,1F4Z,1F50,1KME,1M0K,1M0L,1M0M,1O0A,1P8H,1P8I,1P8U,2I1X,2I20,2I21	DB01913					SQU
2AN	8-ANILINO-1-NAPHTHALENE SULFONATE	C16 H13 N O3 S	34	299.34	c1ccc(cc1)Nc2cccc3c2c(ccc3)S(=O)(=O)O	1EYN,1OW4,1TXC,2ANS,2WOR,3CFN,3PXF,3PXQ,3PXZ,3PY1,4A80,4A81,4A86,4A8V,4EZ7	1OW4,1TXC,2ANS,2WOR,3CFN,3PXF,3PXQ,3PXZ,3PY1,4A80,4A81,4A86,4A8V,4EZ7	DB04474	CHEMBL285527		C11326		2AN		b0376;b4150
E64	N-[N-[1-HYDROXYCARBOXYETHYL-CARBONYL]LEUCYLAMINO-BUTYL]-GUANIDINE	C15 H30 N5 O5 1	55	360.43	CC(C)C[C@@H](C(=O)NCCCCNC(=[NH2+])N)NC(=O)[C@H](CC(=O)O)O	1AEC,1ATK,1CV8,1MEG,1QX6,1TLO,2BDZ,2PRE,2UZJ,3BCN,3BPF,3C9E,3H7D,3IOQ,4D8E	1AEC,1ATK,1MEG,1TLO,2BDZ,2PRE,3BCN,3BPF,3C9E,3H7D,3IOQ,4D8E	DB04276					E64
ETX	2-ETHOXYETHANOL	C4 H10 O2	16	90.12	CCOCCO	1R37,2D1G,2FD6,2GNO,2HX5,2R7H,2VZY,2WNZ,2Y2V,3BBY,3BYB,3DT7,3E49,3GBN,3KNZ	1R37,2FD6,2Y2V,3BYB,3DT7,3GBN,3KNZ	DB02249	CHEMBL119596		C14687		ETX
TEO	MALATE LIKE INTERMEDIATE	C4 H4 O5 -2	13	132.07	C(=C(\O)/[O-])\[C@H](C(=O)[O-])O	1P2H,1Q9I,1QJD,1YQ3,2FBW,2H88,2WDQ,2WDR,2WDV,2WE0,2WP9,2WS3,2WU2,2WU5	1YQ3,2FBW,2H88,2WE0,2WU5	DB03343					TEO
TFA	TRIFLUOROACETIC ACID	C2 H F3 O2	8	114.02	C(=O)(C(F)(F)F)O	1G6U,1N0Q,1W70,1ZZR,2I0U,2R9S,2RA4,3GSH,3KW9,3LO2,3NVH,3ODV,3QGJ,3QTK	1G6U,1N0Q,1W70,1ZZR,2I0U,2R9S,2RA4,3GSH,3KW9,3LO2,3NVH,3ODV,3QTK		CHEMBL506259				TFA
HSM	HISTAMINE	C5 H9 N3	17	111.15	c1c(nc[nH]1)CCN	1AVN,1IKE,1JQD,1KAR,1NP1,1QFT,1QFV,1U18,2QEB,2X45,3BU1,3G7X,3RXH	1AVN,1IKE,1JQD,1NP1,1QFT,1QFV,1U18,2QEB,2X45,3BU1,3G7X,3RXH		CHEMBL90	D08040	C00388		HSM
SCR	SUCROSE OCTASULFATE	C12 H22 O35 S8	77	982.77	C([C@@H]1[C@H]([C@@H]([C@H]([C@H](O1)O[C@]2([C@H]([C@@H]([C@H](O2)COS(=O)(=O)O)OS(=O)(=O)O)OS(=O)(=O)O)COS(=O)(=O)O)OS(=O)(=O)O)OS(=O)(=O)O)OS(=O)(=O)O)OS(=O)(=O)O	1AFC,2P39,2UUS,2UWN,2V5E,2V8E,2YD8,2YGQ,3CU1,3LDJ,3PMA,3Q7G,3QRC	1AFC,2P39,2UUS,2UWN,2V5E,2V8E,2YD8,2YGQ,3CU1,3LDJ,3PMA,3Q7G,3QRC		CHEMBL1235872				SCR
IPM	3-ISOPROPYLMALIC ACID	C7 H12 O5	24	176.17	CC(C)[C@@H]([C@H](C(=O)O)O)C(=O)O	1A05,1HJ6,2Y41,3VKZ,3VL2,3VL3,3VL4,3VL6,3VL7,3VMJ,3VMK,4F7I	4F7I		CHEMBL376564		C04411	3c2hmp	IPM
POL	N-PROPANOL	C3 H8 O	12	60.1	CCCO	1AL4,1JSE,1OOG,2Q1P,2WO1,2WSB,2XKL,3CL1,3DWQ,3MHE,3P5Z,3RT5	1JSE,1OOG,2Q1P,2WO1,2XKL,3P5Z,3RT5	DB03175	CHEMBL14687		C05979		POL
QUS	(S)-2-AMINO-3-(3,5-DIOXO-[1,2,4]OXADIAZOLIDIN-2-YL)-PROPIONIC ACID	C5 H7 N3 O5	20	189.13	C([C@@H](C(=O)O)N)N1C(=O)NC(=O)O1	1MM6,1MM7,1P1O,1S9T,2AL4,2JBK,2OR4,3B6T,3FEE,4F29,4F2O,4F2Q	1MM6,1MM7,1P1O,1S9T,2AL4,2JBK,2OR4,3B6T,3FEE,4F29,4F2O,4F2Q	DB02999	CHEMBL279956		C08296		QUS
PQN	PHYLLOQUINONE	C31 H46 O2	79	450.7	CC1=C(C(=O)c2ccccc2C1=O)C\C=C(/C)\CCC[C@H](C)CCC[C@H](C)CCCC(C)C	1C51,1JB0,1QZV,2O01,2PPS,2WSC,2WSE,2WSF,3LW5,3PCQ,4FE1	1QZV,2O01,2WSC,2WSE,2WSF,3LW5,4FE1	DB01022	CHEMBL1550				PQN
1UN	2-[2-HYDROXY-3-(3-HYDROXY-2-METHYL-BENZOYLAMINO)-4-PHENYL SULFANYL-BUTYL]-DECAHYDRO-ISOQUINOLINE-3-CARBOXYLIC ACID TERT-BUTYLAMIDE	C32 H45 N3 O4 S	85	567.78	Cc1c(cccc1O)C(=O)N[C@@H](CSc2ccccc2)[C@@H](C[N@@]3C[C@H]4CCCC[C@H]4C[C@H]3C(=O)NC(C)(C)C)O	1OHR,2PYM,2PYN,2Q63,2Q64,2QAK,2R5Q,3EKX,3EL0,3EL5	1OHR,2PYM,2PYN,2Q63,2Q64,2QAK,2R5Q,3EKX,3EL0,3EL5	DB00220	CHEMBL584	D08259	C07257		1UN
LLL	(2R,3R,4R,5R)-2-((1S,2S,3R,4S,6R)-4,6-DIAMINO-3-((2R,3R,6S)-3-AMINO-6-(AMINOMETHYL)-TETRAHYDRO-2H-PYRAN-2-YLOXY)-2-HYDROXYCYCLOHEXYLOXY)-5-METHYL-4-(METHYLAMINO)-TETRAHYDRO-2H-PYRAN-3,5-DIOL	C19 H39 N5 O7	70	449.55	C[C@@]1(CO[C@@H]([C@@H]([C@H]1NC)O)O[C@H]2[C@@H](C[C@@H]([C@H]([C@@H]2O)O[C@@H]3[C@@H](CC[C@H](O3)CN)N)N)N)O	2ET3,2QB9,2QBA,2QBB,2QBC,2QBH,2QBI,2QBJ,2QBK,3HAM	2ET3,3HAM	DB04729			C00908		LLL				CHEMBL966089
PPY	3-PHENYLPYRUVIC ACID	C9 H8 O3	20	164.16	c1ccc(cc1)CC(=O)C(=O)O	1BW9,1LCO,2Q5O,2ZF4,3H7J,3H7Y,3H9A,3LUY,4DQD	1LCO,4DQD	DB03884	CHEMBL1162488		C00166	phpyr	PPY
PCA	PYROGLUTAMIC ACID	C5 H7 N O3	16	129.12	C1CC(=O)N[C@@H]1C(=O)O	1B2Y,2J5V,2PFY,2PFZ,3JUC,3OLD,3OLE,3OLG,3OLI	1B2Y,3JUC,3OLD,3OLE,3OLG,3OLI		CHEMBL397976		C01879		PCA
BHO	BENZHYDROXAMIC ACID	C7 H7 N O2	17	137.14	c1ccc(cc1)C(=O)NO	1GX2,1HSR,2ATJ,2BOY,3ATJ,3GCK,3UXK,4ATJ,4FL7	1GX2,1HSR,2ATJ,3ATJ,3GCK,4ATJ,4FL7	DB01924	CHEMBL16300				BHO
BNI	5-(2-OXO-HEXAHYDRO-THIENO[3,4-D]IMIDAZOL-6-YL)-PENTANOIC ACID (4-NITRO-PHENYL)-AMIDE	C16 H20 N4 O4 S	45	364.42	c1cc(ccc1NC(=O)CCCC[C@H]2[C@@H]3[C@H](CS2)NC(=O)N3)[N+](=O)[O-]	1I9H,1IJ8,1RXH,1RXJ,1RXK,2FHL,2FHN,2OF8,2OFB	1IJ8,2FHL,2FHN,2OF8,2OFB	DB03549					BNI
CRB	[1R-(1ALPHA,3BETA,4ALPHA,5BETA)]-5-(PHOSPHONOMETHYL)-1,3,4-TRIHYDROXYCYCLOHEXANE-1-CARBOXYLIC ACID	C8 H15 O8 P	32	270.17	C1[C@@H]([C@H]([C@@H](C[C@@]1(C(=O)O)O)O)O)CP(=O)(O)O	1DQS,1NR5,1NVB,1NVD,1NVF,1XAG,1XAI,1XAJ,1XAL	1DQS,1NR5,1NVB,1NVD,1NVF,1XAL						CRB
DIH	3-HYDROXY-4-HYDROXYMETHYL-1-(4-OXO-4,4A,5,7A-TETRAHYDRO-3H-PYRROLO[3,2-D]PYRIMIDIN-7-YLMETHYL)-PYRROLIDINIUM	C12 H19 N4 O3 1	38	267.31	C1[C@@H]([C@H](C[N@@H+]1CC2=CNC3C2N=CNC3=O)O)CO	1N3I,1RSZ,2A0W,2A0X,2A0Y,2P4S,3BGS,3OCC,3OF3	1RSZ,2A0W,2A0X,2A0Y,2P4S,3BGS,3OF3						DIH
ET	ETHIDIUM	C21 H20 N3 1	44	314.41	CC[n+]1c2cc(ccc2c3ccc(cc3c1c4ccccc4)N)N	1JTY,1OY9,1QVU,1T9X,2ZOZ,3BR3,3HTJ,3PM1,3Q2Y	3Q2Y		CHEMBL48166				ET
NBB	N-BUTYL-BENZENESULFONAMIDE	C10 H15 N O2 S	29	213.29	CCCCNS(=O)(=O)c1ccccc1	3BJH,3CZ1,3D73,3D74,3D75,3D76,3D77,3D78,3R72	3BJH,3CZ1,3D73,3D74,3D75,3D76,3D77,3D78,3R72	DB02055	CHEMBL479880				NBB
HCI	HYDROCINNAMIC ACID	C9 H10 O2	21	150.18	c1ccc(cc1)CCC(=O)O	1AHX,1AY8,1BXG,1TOG,1TOI,1TOJ,1V2F,3AYI	3AYI	DB02024	CHEMBL851		C05629	pppn	HCI
VIB	3-(4-AMINO-2-METHYL-PYRIMIDIN-5-YLMETHYL)-5-(2-HYDROXY-ETHYL)-4-METHYL-THIAZOL-3-IUM	C12 H17 N4 O S 1	35	265.35	Cc1c(sc[n+]1Cc2cnc(nc2N)C)CCO	1IG0,1IG3,1SBR,2HH9,2LH8,3LM8,3MYU,3RLB	1IG0,1IG3,2HH9,2LH8,3RLB	DB00152	CHEMBL1547		C00378	thm	VIB
CZA	(6AR,11AS,11BR)-10-ACETYL-9-HYDROXY-7,7-DIMETHYL-2,6,6A,7,11A,11B-HEXAHYDRO-11H-PYRROLO[1',2':2,3]ISOINDOLO[4,5,6-CD]INDOL-11-ONE	C20 H20 N2 O3	45	336.39	CC(=O)C1=C(N2[C@H](C1=O)[C@H]3c4c[nH]c5c4c(ccc5)C[C@H]3C2(C)C)O	2EAS,2EAT,2EAU,2O9J,2OA0,3FGO,3FPB,3FPS	2EAS,2EAT,2EAU,2O9J,2OA0,3FGO,3FPB,3FPS	DB07604					CZA
PVE	(1S)-1-CARBOXY-5-[(3-CARBOXYPROPANOYL)AMINO]-8,9-DIHYDROXY-1,2,3,4-TETRAHYDROPYRIMIDO[1,2-A]QUINOLIN-11-IUM	C17 H18 N3 O7 1	45	376.35	c1c2cc(c(cc2[n+]3c(c1NC(=O)CCC(=O)O)NCC[C@H]3C(=O)O)O)O	1XKH,2IAH,2W16,2W6T,2W6U,2W76,2W77,2W78	2W78						PVE
TYL	N-(4-HYDROXYPHENYL)ACETAMIDE (TYLENOL)	C8 H9 N O2	20	151.16	CC(=O)Nc1ccc(cc1)O	1TYL,1TYM,2DPZ,2OCU,3DJI,3PY4,4A9J,4A9K	1TYL,1TYM,2DPZ,2OCU,3DJI,3PY4,4A9J,4A9K	DB00316	CHEMBL112	D00217	C06804		TYL
UDH	6-AMINOHEXYL-URIDINE-C1,5'-DIPHOSPHATE	C15 H27 N3 O12 P2	59	503.34	C1=CN(C(=O)NC1=O)[C@H]2[C@@H]([C@@H]([C@H](O2)CO[P@@](=O)(O)O[P@@](=O)(O)OCCCCCCN)O)O	1TW5,2AE7,2AEC,2AES,2AGD,2AH9,3EE5,4EE3	1TW5,2AE7,2AEC,2AES,2AGD,2AH9,3EE5,4EE3						UDH
PAC	2-PHENYLACETIC ACID	C8 H8 O2	18	136.15	c1ccc(cc1)CC(=O)O	1FXH,1K5Q,1PNL,2INE,2ISF,2Y4N,3IXL	2INE,2ISF,3IXL		CHEMBL1044		C07086	pac	PAC
RNS	L-RHAMNOSE	C6 H12 O5	23	164.16	C[C@@H]([C@@H]([C@H]([C@H](C=O)O)O)O)O	1DE6,1X8D,2I56,3ITT,3M0H,3M0V,3M0Y	3M0Y					rmn	RNS
7HP	7-HYDROXY-PYRAZOLO[4,3-D]PYRIMIDINE	C5 H4 N4 O	14	136.11	c1c2c(c(ncn2)O)[nH]n1	1I0I,1I0L,1I13,1I14,1P18,1PVS,1TC2	1I0I,1I0L,1I13,1I14,1P18,1TC2			D00224			7HP
DPM	3-{2-[4-(2-CARBOXY-ETHYL)-3-CARBOXYMETHYL-5H-PYRROL-2-YLMETHYL]-4-CARBOXYMETHYL-5-METHYL-2H-PYRROL-3-YL}-PROPIONIC ACID	C20 H24 N2 O8	54	420.42	CC1=NC(C(=C1CC(=O)O)CCC(=O)O)CC2=NCC(=C2CC(=O)O)CCC(=O)O	1AH5,1GTK,1PDA,1YPN,2YPN,3ECR,3EQ1	3ECR,3EQ1						DPM
EDT	{[-(BIS-CARBOXYMETHYL-AMINO)-ETHYL]-CARBOXYMETHYL-AMINO}-ACETIC ACID	C10 H16 N2 O8	36	292.24	C(CN(CC(=O)O)CC(=O)O)N(CC(=O)O)CC(=O)O	1NNF,1ZLQ,2AXN,3L7K,3L7M,3RNJ,3T8N	2AXN,3RNJ,3T8N	DB00974	CHEMBL858	D00052	C00284		EDT
PDN	17,21-DIHYDROXYPREGNA-1,4-DIENE-3,11,20-TRIONE	C21 H26 O5	52	358.43	C[C@]12CC(=O)[C@H]3[C@H]([C@@H]1CC[C@@]2(C(=CO)O)O)CCC4=CC(=O)C=C[C@]34C	1H61,2AAX,2Q1V,3CMF,3EAU,3EB3,3EB4	2AAX,2Q1V,3CMF,3EAU,3EB3,3EB4						PDN
TPF	2-(2,4-DIFLUOROPHENYL)-1,3-DI(1H-1,2,4-TRIAZOL-1-YL)PROPAN-2-OL	C13 H12 F2 N6 O	34	306.27	c1cc(c(cc1F)F)C(Cn2cncn2)(Cn3cncn3)O	1EA1,2IJ7,2WUZ,2WV2,2WX2,3KHM,3L4D	2WUZ,2WV2,2WX2,3KHM,3L4D	DB00196	CHEMBL106	D00322			TPF		b4150		CHEMBL976232
PTR	O-PHOSPHOTYROSINE	C9 H12 N O6 P	29	261.17	c1cc(ccc1C[C@@H](C(=O)O)N)OP(=O)(O)O	1PTV,1PTY,2CJM,2CJZ,2J17,2QYQ	1PTV,1PTY,2CJM,2CJZ,2J17,2QYQ	DB01962	CHEMBL286939		C06501	tyrp	PTR
DCW	DICYCLOHEXYLUREA	C13 H24 N2 O	40	224.35	C1CCC(CC1)NC(=O)NC2CCCCC2	1E79,2DB4,2DYS,2XQT,3AOU,3U32	1E79,2DYS,3U32						DCW
IM1	(2R,4S,5S,1'S)-2-PHENYLMETHYL-4-HYDROXY-5-(TERT-BUTOXYCARBONYL)AMINO-6-PHENYL HEXANOYL-N-(1'-IMIDAZO-2-YL)-2'-METHYLPROPANAMIDE	C31 H42 N4 O4	81	534.7	CC(C)[C@@H](c1[nH]ccn1)NC(=O)[C@H](Cc2ccccc2)C[C@@H]([C@H](Cc3ccccc3)NC(=O)OC(C)(C)C)O	1BDL,1BDQ,1BDR,1SBG,1TCW,1TCX	1BDL,1BDQ,1BDR,1SBG,1TCW,1TCX						IM1
MCT	4-METHYLCATECHOL	C7 H8 O2	17	124.14	Cc1ccc(c(c1)O)O	1DMH,1L4G,2EHZ,3FW5,3HJS,3HPY	3FW5,3HPY	DB04120	CHEMBL158766		C06730		MCT
NIM	4-NITRO-2-PHENOXYMETHANESULFONANILIDE	C13 H12 N2 O5 S	33	308.31	CS(=O)(=O)Nc1ccc(cc1Oc2ccccc2)[N+](=O)[O-]	1ZWP,2OTH,3E9X,3N8X,3QL6,4EIX	1ZWP,2OTH,3E9X,3N8X,3QL6,4EIX	DB04743	CHEMBL56367	D01049			NIM
P34	N~2~,N~2~-DIMETHYL-N~1~-(6-OXO-5,6-DIHYDROPHENANTHRIDIN-2-YL)GLYCINAMIDE	C17 H17 N3 O2	39	295.34	CN(C)CC(=O)Nc1ccc2c(c1)-c3ccccc3C(=O)N2	1XK9,1ZM9,2Q6M,3CE0,3GEY,3UH2	3CE0,3GEY,3UH2	DB08348	CHEMBL372303				P34
PEL	2-PHENYL-ETHANOL	C8 H10 O	19	122.17	c1ccc(cc1)CCO	1EYW,1HZY,1I0B,1I0D,1JGM,2I0T	2I0T	DB02192	CHEMBL448500	D00192	C05853		PEL
PPF	PHOSPHONOFORMIC ACID	C H3 O5 P	10	126	C(=O)(O)P(=O)(O)O	1EI6,1NKI,2IT4,2RK8,3KD5,3T01	2IT4,2RK8,3KD5,3T01	DB00529	CHEMBL666		C06456		PPF
RHQ	RHODAMINE 6G	C28 H31 N2 O3 1	64	443.57	CCNc1cc2c(cc1C)C(=C3C=C(/C(=[NH+]\CC)/C=C3O2)C)c4ccccc4C(=O)OCC	1JUS,1OY8,1T9V,3BR5,3BR6,3D6Z	3D6Z						RHQ
TOL	TOLRESTAT	C16 H14 F3 N O3 S	38	357.35	CN(CC(=O)O)C(=S)c1cccc2c1ccc(c2C(F)(F)F)OC	1AE4,1AH3,1ZUA,2FZB,2FZD,2PDL	1AE4,1AH3,1ZUA,2FZB,2FZD,2PDL	DB02383	CHEMBL436	D02323	C01621		TOL
TYE	4-[(2S)-2-AMINO-3-HYDROXYPROPYL]PHENOL	C9 H13 N O2	25	167.21	c1cc(ccc1C[C@@H](CO)N)O	1H3E,1H3F,1Q11,2J5B,3P0I,3P0J	1Q11,2J5B,3P0I,3P0J						TYE
XY2	N,N'-DIMETHYL-N-(ACETYL)-N'-(7-NITROBENZ-2-OXA-1,3-DIAZOL-4-YL)ETHYLENEDIAMINE	C12 H15 N5 O4	36	293.28	CC(=O)N(C)CCN(C)c1ccc(c2c1non2)[N+](=O)[O-]	2CE2,2CL0,2CL6,2CL7,2CLC,2EVW	2CE2,2CL0,2CL6,2CL7,2CLC,2EVW	DB08751					XY2
FMP	FORMYCIN-5'-MONOPHOSPHATE	C10 H14 N5 O7 P	37	347.22	c1nc2c(c(n1)N)[nH]nc2[C@H]3[C@@H]([C@@H]([C@H](O3)COP(=O)(O)O)O)O	1AHB,1J1S,1PAG,1T8S,3RTI	1AHB,1J1S,1PAG,3RTI						FMP	nucleoside	b1982	b1982
2HA	DIHYDROXYACETONE	C3 H6 O3	12	90.08	C(C(=O)CO)O	1OJR,1UN9,3CT4,3OHS,3PNQ	3OHS,3PNQ	DB01775	CHEMBL1229937	D07841	C00184	dha	2HA
3GR	GLYCERALDEHYDE	C3 H6 O3	12	90.08	C([C@H](C=O)O)O	1T5E,1W3T,3KWM,3V36,4B5S	1W3T,3V36,4B5S	DB02536			C00577	glyald	3GR
1PS	3-PYRIDINIUM-1-YLPROPANE-1-SULFONATE	C8 H11 N O3 S	24	201.24	c1cc[n+](cc1)CCCS(=O)(=O)[O-]	1R4P,2GA4,2RFQ,3JYU,3NGQ	2GA4,3JYU,3NGQ						1PS
AAL	3,6-ANHYDRO-L-GALACTOSE	C6 H10 O5	21	162.14	C1[C@H]2[C@H]([C@@H](O1)[C@@H]([C@@H](O2)O)O)O	1URX,2CDO,2CDP,4ATF,4AW7	4AW7						AAL
DH1	2,4-DIAMINO-5-[2-METHOXY-5-(4-CARBOXYBUTYLOXY)BENZYL]PYRIMIDINE	C17 H22 N4 O4	47	346.39	COc1ccc(cc1Cc2cnc(nc2N)N)OCCCCC(=O)O	2FZH,3F8Y,3F8Z,3F91,3FS6	2FZH,3F8Y,3F8Z,3F91,3FS6		CHEMBL37520				DH1		b0048	b0048
GLL	GLYCOLURIL	C4 H6 N4 O2	16	142.12	C12C(NC(=O)N1)NC(=O)N2	2IZK,2RTH,2RTI,2RTJ,2RTK	2RTK	DB03533					GLL
GM6	3-(N-HYDROXYCARBOXAMIDO)-2-ISOBUTYLPROPANOYL-TRP-METHYLAMIDE	C20 H28 N4 O4	56	388.47	CC(C)C[C@H](CC(=O)NO)C(=O)N[C@@H](Cc1c[nH]c2c1cccc2)C(=O)NC	1PWU,2DW0,2DW1,2E3X,2ERP	2DW0,2DW1,2E3X,2ERP	DB02255	CHEMBL19611	D03793			GM6
H06	(E)-4-((2-NICOTINOYLHYDRAZONO)METHYL)BENZIMIDAMIDE	C14 H13 N5 O	33	267.29	[H]/N=C(/c1ccc(cc1)/C=N/NC(=O)c2cccnc2)\N	3A81,3A83,3A87,3A88,3A89	3A81,3A83,3A87,3A88,3A89						H06
MU2	N-ACETYLMURAMYL-L-ALANYL-D-ISOGLUTAMINE	C19 H32 N4 O11	66	492.48	C[C@@H](C(=O)N[C@H](CCC(=O)N)C(=O)O)NC(=O)[C@@H](C)O[C@@H]1[C@H]([C@H](O[C@@H]([C@H]1O)CO)O)NC(=O)C	2IXU,2IXV,2WWD,3NW3,4DIG	2IXU,2IXV,3NW3,4DIG						MU2
P4O	2-(2-QUINOLIN-3-YLPYRIDIN-4-YL)-1,5,6,7-TETRAHYDRO-4H-PYRROLO[3,2-C]PYRIDIN-4-ONE	C21 H16 N4 O	42	340.38	c1ccc2c(c1)cc(cn2)c3cc(ccn3)c4cc5c([nH]4)CCNC5=O	2JBO,2JBP,3FHR,3GOK,3R2Y	2JBO,2JBP,3FHR,3GOK,3R2Y	DB08358	CHEMBL226403				P4O
PXX	N-1,10-PHENANTHROLIN-5-YLACETAMIDE	C14 H11 N3 O	29	237.26	CC(=O)Nc1cc2cccnc2c3c1cccn3	3FOO,3FOP,3NMI,3NMJ,3NMK	3NMK	DB08440					PXX
PYL	PHENYLETHANE	C8 H10	18	106.17	CCc1ccccc1	1B07,1NHB,2VRM,3GUL,3HH6	1B07,1NHB,2VRM,3GUL,3HH6	DB01722	CHEMBL371561		C07111		PYL
TNR	O-(2-ACETAMIDO-2-DEOXY-ALPHA-D-GALACTOPYRANOSYL)-L-SERINE	C11 H20 N2 O8	41	308.29	CC(=O)N[C@@H]1[C@H]([C@H]([C@H](O[C@@H]1OC[C@@H](C(=O)O)N)CO)O)O	1N47,2CGZ,2D3S,2D7R,4A44	1N47,2CGZ,2D3S,2D7R,4A44		CHEMBL1236347				TNR
XCG	2-(2-BENZOFURANYL)-2-IMIDAZOLINE	C11 H8 N2 O	22	184.2	c1ccc2c(c1)cc(o2)c3[nH]ccn3	2XCG,2XFN,2XFO,2XFP,2XFQ	2XCG,2XFN,2XFO,2XFP,2XFQ		CHEMBL151697				XCG
ZMA	4-{2-[(7-AMINO-2-FURAN-2-YL[1,2,4]TRIAZOLO[1,5-A][1,3,5]TRIAZIN-5-YL)AMINO]ETHYL}PHENOL	C16 H15 N7 O2	40	337.34	c1cc(oc1)c2nc3nc(nc(n3n2)N)NCCc4ccc(cc4)O	3EML,3PWH,3VG9,3VGA,4EIY	3EML,3PWH,3VG9,3VGA,4EIY	DB08770	CHEMBL113142				ZMA
SRY	STREPTOMYCIN	C21 H39 N7 O12	79	581.58	[H]/N=C(/N)\N[C@@H]1[C@H]([C@@H]([C@H]([C@@H]([C@H]1O)O)O[C@H]2[C@@H]([C@]([C@@H](O2)C)(C=O)O)O[C@H]3[C@H]([C@@H]([C@H]([C@@H](O3)CO)O)O)NC)N/C(=N\[H])/N)O	1FJG,1NTA,1NTB,3HAV	1NTA,1NTB,3HAV	DB01082	CHEMBL1201194	D08531	C00413		SRY	aminoglycoside	b3342		CHEMBL1282021
J01	(2R,3Z,5R)-3-(2-HYDROXYETHYLIDENE)-7-OXO-4-OXA-1-AZABICYCLO[3.2.0]HEPTANE-2-CARBOXYLIC ACID	C8 H9 N O5	23	199.16	C1[C@@H]2N(C1=O)[C@H](/C(=C/CO)/O2)C(=O)O	2JAP,2XF3,2XFS,2XH9	2XH9	DB00766	CHEMBL777	D07711	C06662		J01	oxazepine	b4150		CHEMBL676236
KAP	7-KETO-8-AMINOPELARGONIC ACID	C9 H17 N O3	30	187.24	C[C@@H](C(=O)CCCCCC(=O)O)N	1QJ3,3DU4,3FMI,4A0H	4A0H					8aonn	KAP
3OL	1-OCTEN-3-OL	C8 H16 O	25	128.21	CCCCC[C@H](C=C)O	1G85,1GT1,1GT3,1HN2	1G85,1GT1,1GT3,1HN2						3OL
47D	{3-[(5-CHLORO-1,3-BENZOTHIAZOL-2-YL)METHYL]-2,4-DIOXO-3,4-DIHYDROPYRIMIDIN-1(2H)-YL}ACETIC ACID	C14 H10 CL N3 O4 S	33	351.76	c1cc2c(cc1Cl)nc(s2)CN3C(=O)C=CN(C3=O)CC(=O)O	2PDG,2PDH,2PDN,2PDQ	2PDG,2PDH,2PDN,2PDQ	DB07093	CHEMBL159820				47D
4CS	(4S)-2-METHYL-1,4,5,6-TETRAHYDROPYRIMIDINE-4-CARBOXYLIC ACID	C6 H10 N2 O2	20	142.16	CC1=N[C@@H](CCN1)C(=O)O	2Q88,2VPN,3FXB,3PPR	3PPR				C06231		4CS
5FD	5'-FLUORO-5'-DEOXYADENOSINE	C10 H14 F N5 O3	33	271.25	[H]/N=C/1\C2C(N=CN1)N(C=N2)[C@H]3[C@@H]([C@@H]([C@H](O3)CF)O)O	1RQR,2V7V,2V7W,2V7X	2V7X						5FD
9OD	(2Z)-9-OXODEC-2-ENOIC ACID	C10 H16 O3	29	184.24	CC(=O)CCCCC\C=C/C(=O)O	3BFA,3BFB,3CYZ,3CZ0	3BFA,3BFB,3CYZ,3CZ0						9OD
9PL	(3S,4R)-3-ETHYL-4-[(1-METHYL-1H-IMIDAZOL-5-YL)METHYL]DIHYDROFURAN-2(3H)-ONE	C11 H16 N2 O2	31	208.26	CC[C@H]1[C@H](COC1=O)Cc2cncn2C	3T3Q,3T3R,3T3S,3T3Z	3T3Q,3T3R,3T3S,3T3Z	DB01085	CHEMBL550	D00525	C07474		9PL
AEE	6-{4-[(4-ETHYLPIPERAZIN-1-YL)METHYL]PHENYL}-N-[(1R)-1-PHENYLETHYL]-7H-PYRROLO[2,3-D]PYRIMIDIN-4-AMINE	C27 H32 N6	65	440.59	CCN1CCN(CC1)Cc2ccc(cc2)c3cc4c([nH]3)ncnc4N[C@H](C)c5ccccc5	2ITP,2ITT,2J6M,2JIU	2ITP,2ITT,2J6M,2JIU		CHEMBL587723				AEE
CPB	2-(2-CHLORO-PHENYL)-5,7-DIHYDROXY-8-(3-HYDROXY-1-METHYL-PIPERIDIN-4-YL)-4H-BENZOPYRAN-4-ONE	C21 H20 CL N O5	48	401.85	C[N@]1CC[C@@H]([C@@H](C1)O)c2c(cc(c3c2OC(=CC3=O)c4ccccc4Cl)O)O	1C8K,1E1Y,3BLR,3EBP	1C8K,1E1Y,3BLR,3EBP	DB03496	CHEMBL428690	D09868			CPB
CSN	N,4-DIHYDROXY-N-OXO-3-(SULFOOXY)BENZENAMINIUM	C6 H5 N O7 S	20	235.17	c1cc(c(cc1[N+](=O)[O-])OS(=O)(=O)O)O	1E2S,1PA9,3S3K,3U96	1E2S,3S3K,3U96	DB01800					CSN
DBQ	DEBROMOHYMENIALDISINE	C11 H11 N5 O2	29	245.24	c1c[nH]c2c1/C(=C\3/C(=O)NC(=N3)N)/CCNC2=O	1U4D,1Z57,2C3J,2CN8	1U4D,1Z57,2C3J,2CN8		CHEMBL255465				DBQ
FFQ	[(1R)-1-HYDROXYPROPYL]PHOSPHONIC ACID	C3 H9 O4 P	17	140.07	CC[C@H](O)P(=O)(O)O	1UAE,3KR6,3LTH,3VCY	3VCY						FFQ
FPQ	(2R)-3-(PHOSPHONOOXY)-2-{[(2Z,6E)-3,7,11-TRIMETHYLDODECA-2,6,10-TRIEN-1-YL]OXY}PROPANOIC ACID	C18 H31 O7 P	57	390.41	CC(=CCC/C(=C/CC/C(=C\CO[C@H](COP(=O)(O)O)C(=O)O)/C)/C)C	3VK5,3VKA,3VKC,3VKD	3VKD						FPQ
FU2	FURFURAL	C5 H4 O2	11	96.08	c1cc(oc1)C=O	1QXD,3S2F,3S2G,3S2I	1QXD,3S2I		CHEMBL189362		C14279		FU2
GBX	2-AMINO-4-[1-(CARBOXYMETHYL-CARBAMOYL)-2-(9-HYDROXY-7,8-DIOXO-7,8,9,10-TETRAHYDRO-BENZO[DEF]CHRYSEN-10-YLSULFANYL)-ETHYLCARBAMOYL]-BUTYRIC ACID	C30 H27 N3 O9 S	70	605.62	c1cc2ccc3cc4c(c5c3c2c(c1)cc5)[C@@H]([C@H](C(=O)C4=O)O)SC[C@@H](C(=O)NCC(=O)O)NC(=O)CC[C@@H](C(=O)O)N	1F3B,1ML6,3PGT,4PGT	1F3B,1ML6,3PGT,4PGT						GBX
GEL	1-O-OCTYL-2-HEPTYLPHOSPHONYL-SN-GLYCERO-3-PHOSPHOETHANOLAMINE	C20 H45 N O8 P2	76	489.52	CCCCCCCCOCC(CO[P@](=O)(O)OCCN)O[P@](=O)(CCCCCCC)O	1MKV,1POB,1POC,1POE	1MKV,1POB,1POC,1POE		CHEMBL1159973				GEL
HPK	(3E)-2,6-DIOXO-6-PHENYLHEX-3-ENOATE	C12 H9 O4 -1	25	217.2	c1ccc(cc1)C(=O)C\C=C\C(=O)C(=O)[O-]	2PUH,2WUG,3V1M,3V1N	3V1N	DB07911					HPK
IFL	(3S,4R,5R)-3,4-DIHYDROXY-5-(HYDROXYMETHYL)PIPERIDIN-2-ONE	C6 H11 N O4	22	161.16	C1[C@@H]([C@H]([C@@H](C(=O)N1)O)O)CO	1UZ1,1UZ4,2V38,2VJX	2VJX		CHEMBL1213445				IFL
JE2	(4R)-3-{(2S,3S)-2-HYDROXY-3-[(3-HYDROXY-2-METHYLBENZOYL)AMINO]-4-PHENYLBUTANOYL}-5,5-DIMETHYL-N-(2-METHYLBENZYL)-1,3-THIAZOLIDINE-4-CARBOXAMIDE	C32 H37 N3 O5 S	78	575.72	Cc1ccccc1CNC(=O)[C@@H]2C(SCN2C(=O)[C@H]([C@H](Cc3ccccc3)NC(=O)c4cccc(c4C)O)O)(C)C	1KZK,1MSM,1MSN,2ANL	1KZK,1MSM,1MSN,2ANL		CHEMBL300891				JE2
MNB	5-MERCAPTO-2-NITRO-BENZOIC ACID	C7 H5 N O4 S	18	199.18	c1cc(c(cc1S)C(=O)O)[N+](=O)[O-]	1F42,1RXE,2PER,3QVO	1F42,2PER,3QVO	DB02763					MNB
MTM	(3S,4R)-2-(4-AMINO-5H-PYRROLO[3,2-D]PYRIMIDIN-7-YL)-5-[(METHYLSULFANYL)METHYL]PYRROLIDINE-3,4-DIOL	C12 H19 N5 O2 S	39	297.37	CSC[C@@H]1[C@H]([C@H]([C@@H](N1)c2c[nH]c3c2N=CNC3N)O)O	1K27,1Y6R,1ZOS,3EEI	1K27,3EEI						MTM
NEQ	N-ETHYLMALEIMIDE	C6 H7 N O2	16	125.13	CCN1C(=O)C=CC1=O	1G86,2PUO,3V61,3V62	1G86,3V61,3V62	DB02967	CHEMBL8211		C02441		NEQ
NHC	(1R,2S,3R,4S)-2,3-DIMETHYL-7-OXABICYCLO[2.2.1]HEPTANE-2,3-DICARBOXYLIC ACID	C10 H14 O5	29	214.22	C[C@]1([C@H]2CC[C@@H]([C@]1(C)C(=O)O)O2)C(=O)O	3H62,3H63,3H67,3H68	3H62,3H63,3H67,3H68		CHEMBL1234720				NHC
PLU	LEUCINE PHOSPHONIC ACID	C5 H14 N O3 P	24	167.14	CC(C)C[C@H](N)P(=O)(O)O	1FT7,1LCP,3B3C,3B7I	1LCP,3B7I	DB02386	CHEMBL40422				PLU
S9L	2-[2-(2-HYDROXYETHOXY)ETHOXY]ETHYL DIHYDROGEN PHOSPHATE	C6 H15 O7 P	29	230.15	C(COCCOCCOP(=O)(O)O)O	2NPY,3GS1,3GS5,3GS8	2NPY,3GS1,3GS5,3GS8						S9L
SA2	(3R)-4-[(4-CARBOXYBUTANOYL)OXY]-N-[(1E)-3-OXOPROP-1-EN-1-YL]-3-SULFINO-D-VALINE	C13 H19 N O9 S	43	365.35	C[C@](COC(=O)CCCC(=O)O)([C@H](C(=O)O)N\C=C\C=O)[S@](=O)O	2H5S,3OPP,3OPR,3V50	3V50						SA2
SFP	5,10,15,20-TETRAKIS(4-SULPFONATOPHENYL)-21H,23H-PORPHINE	C44 H34 N4 O12 S4 -4	98	939.01	c1c(ccc(c1)S([O-])(O)O)/c/2c\3/nc(/c(c/4\[nH]/c(c(\c5n/c(c(\c6[nH]c2cc6)/c7ccc(cc7)S([O-])(O)O)/C=C5)/c8ccc(cc8)S([O-])(O)O)/cc4)/c9ccc(cc9)S([O-])(O)O)C=C3	1JN2,1PXD,1RIR,1RIT	1JN2,1PXD,1RIR,1RIT						SFP
THU	TETRAHYDRODEOXYURIDINE	C9 H14 N2 O5	30	230.22	C1CN(C(=O)NC1=O)C2C[C@@H]([C@H](O2)CO)O	1JTK,1UWZ,1UX0,1UX1	1UX1						THU
TSN	TRICHOSTATIN A	C17 H22 N2 O3	44	302.37	C[C@H](\C=C(/C)\C=C\C(=O)NO)C(=O)c1ccc(cc1)N(C)C	1C3R,1T64,3C10,3F0R	1T64,3C10,3F0R	DB04297	CHEMBL99				TSN
WR2	(2R,3R)-N^1^-[(1S)-2,2-DIMETHYL-1-(METHYLCARBAMOYL)PROPYL]-N^4^-HYDROXY-2-(2-METHYLPROPYL)-3-{[(1,3-THIAZOL-2-YLCARBONYL)AMINO]METHYL}BUTANEDIAMIDE	C20 H33 N5 O5 S	64	455.57	CC(C)C[C@H]([C@H](CNC(=O)c1nccs1)C(=O)NO)C(=O)N[C@H](C(=O)NC)C(C)(C)C	2W12,2W13,2W14,2W15	2W12,2W13,2W14,2W15	DB08733					WR2
XXX	(2R,3S,4R,5R,6R)-6-((1R,2R,3S,4R,6S)-4,6-DIAMINO-2,3-DIHYDROXYCYCLOHEXYLOXY)-5-AMINO-2-(AMINOMETHYL)-TETRAHYDRO-2H-PYRAN-3,4-DIOL	C12 H26 N4 O6	48	322.36	C1[C@H]([C@@H]([C@H]([C@@H]([C@H]1N)O[C@@H]2[C@@H]([C@H]([C@@H]([C@H](O2)CN)O)O)N)O)O)N	2ET8,2F4S,2FCX	2ET8,2F4S,2FCX	DB04808	CHEMBL427409		C01441		XXX	aminoglycoside			CHEMBL905593
MTH	2-(4-AMINO-PYRROLO[2,3-D]PYRIMIDIN-7-YL)-5-METHYLSULFANYLMETHYL-TETRAHYDRO-FURAN-3,4-DIOL	C12 H16 N4 O3 S	36	296.34	CSC[C@@H]1[C@H]([C@H]([C@@H](O1)n2ccc3c2ncnc3N)O)O	1NC1,1SD2,2QTG	1SD2,2QTG	DB02933	CHEMBL551561				MTH	N-glycosylpyrrolopyrimidine	b0159	b0159
STD	STREPTOLYDIGIN	C32 H44 N2 O9	87	600.71	C[C@H]1[C@H]2C=C[C@@]3(CO3)[C@](O2)(O[C@@H]1[C@H](C)\C=C(/C)\C=C\C(=C/4\C(=O)[C@@H](N(C4=O)[C@@H]5CC[C@@H]([C@@H](O5)C)O)[C@H](C)C(=O)NC)\O)C	1ZYR,2A6H,2PPB	2PPB		CHEMBL1236068				STD	pyrrolidone
XCF	5-[[(2R)-2-CYCLOPROPYL-7,8-DIMETHOXY-2H-CHROMEN-5-YL]METHYL]PYRIMIDINE-2,4-DIAMINE	C19 H22 N4 O3	48	354.41	COc1cc(c2c(c1OC)O[C@@H](C=C2)C3CC3)Cc4cnc(nc4N)N	3FRF,3FY9,3FYV	3FYV	DB08741	CHEMBL1236788				XCF	trimethoprim
3GC	GAMMA-GLUTAMYLCYSTEINE	C8 H14 N2 O5 S	30	250.27	C(CC(=O)N[C@@H](CS)C(=O)O)[C@@H](C(=O)O)N	1M0W,2BU3,3KAK	1M0W,3KAK		CHEMBL460831		C00669	glucys	3GC
DLZ	1-DEOXY-1-(6,7-DIMETHYL-2,4-DIOXO-3,4-DIHYDROPTERIDIN-8(2H)-YL)-D-RIBITOL	C13 H18 N4 O6	41	326.31	CC1=C(N(C2=NC(=O)NC(=O)C2=N1)C[C@@H]([C@@H]([C@@H](CO)O)O)O)C	3A3G,3ZXS,4GEF	4GEF				C04332	dmlz	DLZ
HPD	1-HYDROXY-PENTANE-3,4-DIOL-5-PHOSPHATE	C5 H13 O7 P	26	216.13	C(CO)[C@@H]([C@@H](COP(=O)(O)O)O)O	1JCJ,1JCL,1UB3	1UB3					2dr5p	HPD
OSB	2-SUCCINYLBENZOATE	C11 H10 O5	26	222.2	c1ccc(c(c1)C(=O)CCC(=O)O)C(=O)O	1FHV,1SJB,2QVH	2QVH	DB02251			C02730	sucbz	OSB
PBG	3-[5-(AMINOMETHYL)-4-(CARBOXYMETHYL)-1H-PYRROL-3-YL]PROPANOIC ACID	C10 H14 N2 O4	30	226.23	c1c(c(c([nH]1)CN)CC(=O)O)CCC(=O)O	1E51,1OHL,3OBK	1E51,1OHL,3OBK				C00931	ppbng	PBG
MAK	ALPHA-KETOMALONIC ACID	C3 H2 O5	10	118.05	C(=O)(C(=O)O)C(=O)O	1EFK,2BEX,5MDH	1EFK,2BEX,5MDH	DB03589			C00830		MAK
023	N^2^-[(2R)-2-{(1S)-1-[FORMYL(HYDROXY)AMINO]ETHYL}-5-PHENYLPENTANOYL]-N,3-DIMETHYL-L-VALINAMIDE	C21 H33 N3 O4	61	391.51	C[C@@H]([C@@H](CCCc1ccccc1)C(=O)N[C@H](C(=O)NC)C(C)(C)C)N(C=O)O	2WO8,2WO9,2WOA	2WO8,2WO9,2WOA						023
14W	N-(3-(AMINOMETHYL)BENZYL)ACETAMIDINE	C10 H15 N3	28	177.25	[H]/N=C(/C)\NCc1cccc(c1)CN	1FOI,1QW5,1QWC	1FOI,1QW5,1QWC	DB02044	CHEMBL107251				14W
1KX	{(1S,4R)-4-[2-AMINO-6-(CYCLOPROPYLAMINO)-9H-PURIN-9-YL]CYCLOPENT-2-EN-1-YL}METHANOL	C14 H18 N6 O	39	286.33	c1nc2c(nc(nc2n1[C@@H]3C[C@@H](C=C3)CO)N)NC4CC4	3UPR,3VRI,3VRJ	3UPR,3VRI,3VRJ	DB01048	CHEMBL1380	D07057	C07624		1KX
2P0	1-({[(S)-HYDROXY(PHOSPHONOOXY)PHOSPHORYL]OXY}ACETYL)-L-PROLINE	C7 H13 N O10 P2	33	333.13	C1C[C@H](N(C1)C(=O)CO[P@](=O)(O)OP(=O)(O)O)C(=O)O	3QT6,4DPY,4DU8	4DU8		CHEMBL1160294				2P0
3HB	3-HYDROXYBENZOIC ACID	C7 H6 O3	16	138.12	c1cc(cc(c1)O)C(=O)O	2DKH,3PCB,3TUS	3TUS		CHEMBL65369		C00587		3HB
3IN	N-[2(S)-CYCLOPENTYL-1(R)-HYDROXY-3(R)METHYL]-5-[(2(S)-TERTIARY-BUTYLAMINO-CARBONYL)-4-(N1-(2)-(N-METHYLPIPERAZINYL)-3-CHLORO-PYRAZINYL-5-CARBONYL)-PIPERAZINO]-4(S)-HYDROXY-2(R)-PHENYLMETHYL-PENTANAMIDE	C37 H55 CL N8 O5	106	727.34	C[C@H]1CC[C@H]([C@H]1NC(=O)[C@H](Cc2ccccc2)C[C@@H](C[N@@]3CCN(C[C@H]3C(=O)NC(C)(C)C)C(=O)c4cnc(c(n4)Cl)N5CCN(CC5)C)O)O	1C6X,2BPY,2BPZ	1C6X,2BPY,2BPZ						3IN
52P	5-(2,6-DICHLOROPHENYL)-2-[(2,4-DIFLUOROPHENYL)SULFANYL]-6H-PYRIMIDO[1,6-B]PYRIDAZIN-6-ONE	C19 H9 CL2 F2 N3 O S	37	436.26	c1cc(c(c(c1)Cl)C2=C3C=CC(=NN3C=NC2=O)Sc4ccc(cc4F)F)Cl	3FC1,3HP5,3ZSI	3FC1,3HP5,3ZSI	DB07138	CHEMBL119385				52P
ACJ	5-[2-CHLORO-4-(TRIFLUOROMETHYL)PHENOXY]-2-NITROBENZOIC ACID	C14 H7 CL F3 N O5	31	361.66	c1cc(c(cc1C(F)(F)F)Cl)Oc2ccc(c(c2)C(=O)O)[N+](=O)[O-]	2IVD,3I6D,3NKS	3NKS	DB07338	CHEMBL222440				ACJ
ADH	1-AMINO-2,3-DIHYDROXY-5-HYDROXYMETHYL CYCLOHEX-5-ENE	C7 H13 N O3	24	159.18	C1[C@@H]([C@H]([C@H](C=C1CO)N)O)O	1DTU,1KCK,2DIJ	2DIJ						ADH
APA	(2S)-3-(4-CARBAMIMIDOYLPHENYL)-2-HYDROXYPROPANOIC ACID	C10 H12 N2 O3	27	208.22	[H]/N=C(/c1ccc(cc1)C[C@@H](C(=O)O)O)\N	1A0L,1AHT,1TPP	1A0L,1AHT,1TPP						APA
AZQ	AZAPROPAZONE	C16 H18 N4 O2	40	298.34	Cc1ccc2c(c1)N3C(=O)C(C(=O)N3C(=N2)N(C)C)CC=C	2BX8,2BXI,2BXK	2BX8,2BXI,2BXK	DB07402	CHEMBL1231131				AZQ
BA1	BALANOL	C28 H26 N2 O10	66	550.52	c1cc(c(c(c1)O)C(=O)c2c(cc(cc2O)C(=O)O[C@@H]3CCCNC[C@H]3NC(=O)c4ccc(cc4)O)O)C(=O)O	1BX6,3KRW,3KRX	1BX6,3KRW,3KRX		CHEMBL60254				BA1
BBA	2,7-BIS-(4-AMIDINOBENZYLIDENE)-CYCLOHEPTAN-1-ONE	C23 H28 N4 O	56	376.5	c1cc(ccc1C[C@@H]2CCCC[C@H](C2=O)Cc3ccc(cc3)C(=N)N)C(=N)N	1A5H,1V2N,3PLP	1A5H,1V2N,3PLP						BBA
BTM	N-BENZYL-N,N-DIETHYLETHANAMINIUM	C13 H22 N 1	36	192.32	CC[N+](CC)(CC)Cc1ccccc1	2Q9Y,3KB9,3LG5	2Q9Y,3LG5						BTM
CCU	(2Z,4Z)-HEXA-2,4-DIENEDIOIC ACID	C6 H6 O4	16	142.11	C(=C/C(=O)O)/C=C\C(=O)O	2F7A,2F7C,3GLB	3GLB				C02480		CCU
CYZ	CYCLOTHIAZIDE	C14 H16 CL N3 O4 S2	40	389.87	c1c2c(cc(c1Cl)S(=O)(=O)N)S(=O)(=O)N[C@H](N2)[C@H]3C[C@@H]4C[C@H]3C=C4	1LBC,3H6T,3TKD	1LBC,3H6T,3TKD						CYZ
CZM	'N,N'-BIS-(2-HYDROXY-3-METHYL-BENZYLIDENE)-BENZENE-1,2-DIAMINE'	C22 H20 N2 O2	46	344.41	Cc1cccc(c1O)\C=N\c2ccccc2/N=C/c3cccc(c3O)C	1J3F,1UFJ,1V9Q	1J3F,1UFJ,1V9Q						CZM
D3M	3,6-DICHLORO-2-METHOXYBENZOIC ACID	C8 H6 CL2 O3	19	221.04	COc1c(ccc(c1C(=O)O)Cl)Cl	3GB4,3GL2,3GTS	3GTS		CHEMBL476936		C18597		D3M
DR2	6-DEOXY-ALPHA-L-IDOPYRANOSYL-(1->2)-ALPHA-D-GLUCOPYRANOSYL-(1->4)-2-(ACETYLAMINO)-2-DEOXY-BETA-L-GULOPYRANOSE	C20 H35 N O15	71	529.49	C[C@H]1[C@H]([C@H]([C@@H]([C@@H](O1)O[C@@H]2[C@H]([C@H]([C@H](O[C@H]2O[C@@H]3[C@H](O[C@H]([C@@H]([C@H]3O)NC(=O)C)O)CO)CO)O)O)O)O)O	1ZI4,1ZJ3,3E6J	1ZI4,1ZJ3,3E6J	DB04678					DR2
DTC	BISHYDROXY[2H-1-BENZOPYRAN-2-ONE,1,2-BENZOPYRONE]	C19 H12 O6	37	336.3	c1ccc2c(c1)C(=O)C(C(=O)O2)CC3C(=O)c4ccccc4OC3=O	1OOQ,2F1O,2Z9C	2F1O,2Z9C	DB04392					DTC
DXE	1,2-DIMETHOXYETHANE	C4 H10 O2	16	90.12	COCCOC	1PJX,2C2N,3O4P	1PJX,2C2N,3O4P	DB01749					DXE
ENL	(1R,2S,3R,4S)-7-OXABICYCLO[2.2.1]HEPTANE-2,3-DICARBOXYLIC ACID	C8 H10 O5	23	186.16	C1C[C@@H]2[C@H]([C@H]([C@H]1O2)C(=O)O)C(=O)O	3H61,3H64,3H69	3H61,3H64,3H69		CHEMBL428650				ENL
ET1	3-{5-METHOXY-1-[(4-METHOXYPHENYL)SULFONYL]-1H-INDOL-3-YL}PROPANOIC ACID	C19 H19 N O6 S	46	389.42	COc1ccc(cc1)S(=O)(=O)n2cc(c3c2ccc(c3)OC)CCC(=O)O	3ET1,3ET2,3ET3	3ET1,3ET2,3ET3	DB07724	CHEMBL1232583	D09350			ET1
FP1	N-HYDROXY-1-(1-METHYLPYRIDIN-2(1H)-YLIDENE)METHANAMINE	C7 H10 N2 O	20	138.17	CN\1C=CC=C/C1=C/NO	2VQ6,2WG1,4AXB	2VQ6,2WG1,4AXB						FP1
FUN	5-(AMINOSULFONYL)-4-CHLORO-2-[(2-FURYLMETHYL)AMINO]BENZOIC ACID	C12 H11 CL N2 O5 S	32	330.74	c1cc(oc1)CNc2cc(c(cc2C(=O)O)S(=O)(=O)N)Cl	1Z9Y,2XN5,3RF4	1Z9Y,2XN5,3RF4	DB00695	CHEMBL35	D00331	C07017		FUN		b4150
GEO	GEMCITABINE	C9 H11 F2 N3 O4	29	263.2	C1=CN(C(=O)N=C1N)[C@H]2C([C@@H]([C@H](O2)CO)O)(F)F	1P62,2NO0,2VPP	1P62,2NO0,2VPP	DB00441	CHEMBL888	D02368	C07650		GEO				CHEMBL987373
GTD	1-(S-GLUTATHIONYL)-2,4,6-TRINITROCYCLOHEXA-2,5-DIENE	C16 H20 N6 O12 S	55	520.43	C1=C(C(C(=CC1[N+](=O)[O-])[N+](=O)[O-])SC[C@@H](C(=O)NCC(=O)O)NC(=O)CC[C@@H](C(=O)O)N)[N+](=O)[O-]	1AQX,2F3M,4GST	1AQX,2F3M,4GST						GTD
HHA	(2S,3S)-TRANS-2,3-DIHYDRO-3-HYDROXYANTHRANILIC ACID	C7 H9 N O3	20	155.15	C1=C[C@@H]([C@H](C(=C1)C(=O)O)N)O	1U1X,1XUA,3CNM	3CNM		CHEMBL1233316				HHA
I5I	2-(5-ISOTHIOCYANATO-1-BENZOFURAN-2-YL)-4,5-DIHYDRO-1H-IMIDAZOLE	C12 H9 N3 O S	26	243.28	c1cc2c(cc1N=C=S)cc(o2)C3=NCCN3	3ARY,3ARZ,3AS3	3AS3		CHEMBL1256146				I5I
IDC	5-HYDROXYMETHYL-5,6,7,8-TETRAHYDRO-IMIDAZO[1,2-A]PYRIDIN-6YL-7,8-DIOL-GLUCOPYRANOSIDE	C14 H22 N2 O9	47	362.34	c1cn2c(n1)[C@@H]([C@H]([C@@H]([C@H]2CO)O[C@H]3[C@@H]([C@H]([C@@H]([C@H](O3)CO)O)O)O)O)O	1Z3W,2OYL,8A3H	1Z3W,8A3H						IDC
JTH	2,7-DIHYDROXY-4-(PROPAN-2-YL)CYCLOHEPTA-2,4,6-TRIEN-1-ONE	C10 H12 O3	25	180.2	CC(C)C1=CC=C(C(=O)C(=C1)O)O	3IG1,3K2P,3V1R	3IG1,3K2P,3V1R		CHEMBL550937				JTH
KOJ	5-HYDROXY-2-(HYDROXYMETHYL)-4H-PYRAN-4-ONE	C6 H6 O4	16	142.11	C1=C(OC=C(C1=O)O)CO	1GQH,3NQ1,4A7Z	1GQH,4A7Z	DB01759	CHEMBL287556		C14516		KOJ
KWT	(1S,6BR,9AS,11R,11BR)-9A,11B-DIMETHYL-1-[(METHYLOXY)METHYL]-3,6,9-TRIOXO-1,6,6B,7,8,9,9A,10,11,11B-DECAHYDRO-3H-FURO[4,3,2-DE]INDENO[4,5-H][2]BENZOPYRAN-11-YL ACETATE	C23 H24 O8	55	428.44	CC(=O)O[C@@H]1C[C@]2([C@@H](CCC2=O)C3=C1[C@@]4(c5c(coc5C3=O)C(=O)O[C@@H]4COC)C)C	1E7U,3D5X,3HHM	1E7U,3D5X,3HHM	DB08059	CHEMBL428496		C15181		KWT		b0376;b4150
LDN	4-[6-(4-PIPERAZIN-1-YLPHENYL)PYRAZOLO[1,5-A]PYRIMIDIN-3-YL]QUINOLINE	C25 H22 N6	53	406.49	c1ccc2c(c1)c(ccn2)c3cnn4c3ncc(c4)c5ccc(cc5)N6CCNCC6	3MDY,3MY0,3Q4U	3MDY,3MY0,3Q4U		CHEMBL513147				LDN
LEN	3-METHYLBUTAN-1-AMINE	C5 H13 N	19	87.16	CC(C)CCN	1PE5,1PE7,1PE8	1PE8		CHEMBL42003		C02640		LEN
LTC	(2S)-1-({3-O-[2-(ACETYLAMINO)-4-AMINO-2,4,6-TRIDEOXY-BETA-D-GALACTOPYRANOSYL]-ALPHA-D-GLUCOPYRANOSYL}OXY)-3-(HEPTANOYLOXY)PROPAN-2-YL (7Z)-PENTADEC-7-ENOATE	C39 H70 N2 O13	124	774.99	CCCCCCCC=CCCCCCC(=O)O[C@@H](CO[C@@H]1[C@@H]([C@H]([C@@H]([C@H](O1)CO)O)O[C@H]2[C@@H]([C@H]([C@H]([C@H](O2)C)N)O)NC(=O)C)O)COC(=O)CCCCCC	3A7B,3O4K,3SDF	3A7B,3O4K,3SDF						LTC
MLK	METHYLLYCACONITINE	C37 H50 N2 O10	99	682.81	CC[N@]1C[C@@]2(CC[C@@H]([C@@]34[C@@H]2[C@@H]([C@@]([C@H]31)([C@]5(C[C@@H]([C@H]6C[C@@H]4[C@@H]5[C@H]6OC)OC)O)O)OC)OC)COC(=O)c7ccccc7N8C(=O)C[C@@H](C8=O)C	2BYR,3SH1,3SIO	2BYR,3SH1,3SIO						MLK
NLA	NAPHTHALEN-1-YL-ACETIC ACID	C12 H10 O2	24	186.21	c1ccc2c(c1)cccc2CC(=O)O	1LRH,2P1O,3N8I	1LRH,2P1O,3N8I	DB01750	CHEMBL428495	D01558	C13014		NLA
OBN	OUABAIN	C29 H44 O12	85	584.66	C[C@H]1[C@@H]([C@H]([C@H]([C@@H](O1)O[C@H]2C[C@H]([C@@]3([C@@H]4[C@@H](CC[C@@]3(C2)O)[C@]5(CC[C@@H]([C@]5(C[C@H]4O)C)C6=CC(=O)OC6)O)CO)O)O)O)O	1IBG,3A3Y,3N23	1IBG,3A3Y,3N23	DB01092	CHEMBL222863	D00112	C01443		OBN
PLB	2-[(2,4-DICHLOROBENZOYL)AMINO]-5-(PYRIMIDIN-2-YLOXY)BENZOIC ACID	C18 H11 CL2 N3 O4	38	404.21	c1cnc(nc1)Oc2ccc(c(c2)C(=O)O)NC(=O)c3ccc(cc3Cl)Cl	1WM0,2Q6S,3DZU	1WM0,2Q6S,3DZU	DB08402	CHEMBL1204498				PLB
PS7	{(1R,2R,3R)-2-[(3E)-4,8-DIMETHYLNONA-3,7-DIEN-1-YL]-2-METHYL-3-[(1E,5E)-2,6,10-TRIMETHYLUNDECA-1,5,9-TRIEN-1-YL]CYCLOPROPYL}METHYL TRIHYDROGEN DIPHOSPHATE	C30 H52 O7 P2	91	586.68	CC(=CCC/C(=C/CC/C(=C/[C@@H]1[C@H]([C@]1(C)CC/C=C(\C)/CCC=C(C)C)CO[P@](=O)(O)OP(=O)(O)O)/C)/C)C	3ADZ,3LGZ,3NPR	3NPR				C03428		PS7
PTG	(5E,14E)-11-OXOPROSTA-5,9,12,14-TETRAEN-1-OIC ACID	C20 H28 O3	51	316.44	CCCCC\C=C\C=C1[C@H](C=CC1=O)C\C=C\CCCC(=O)O	2ZK1,2ZK2,2ZVT	2ZK1,2ZK2,2ZVT	DB08435	CHEMBL1210221				PTG
R11	4-{[1-METHYL-5-(2-METHYL-BENZOIMIDAZOL-1-YLMETHYL)-1H-BENZOIMIDAZOL-2-YLMETHYL]-AMINO}-BENZAMIDINE	C25 H25 N7	57	423.52	[H]/N=C(/c1ccc(cc1)NCc2nc3cc(ccc3n2C)Cn4c(nc5c4cccc5)C)\N	1G2M,1G32,1G36	1G2M,1G32,1G36	DB02354					R11
RFZ	5,6-DICHLORO-1-BETA-D-RIBOFURANOSYL-1H-BENZIMIDAZOLE	C12 H12 CL2 N2 O4	32	319.14	c1c2c(cc(c1Cl)Cl)n(cn2)[C@H]3[C@@H]([C@@H]([C@H](O3)CO)O)O	3H30,3MY1,3MY5	3H30,3MY1,3MY5	DB08473	CHEMBL375530				RFZ
SRL	[2-(3,5-DI-TERT-BUTYL-4-HYDROXY-PHENYL)-1-(DIETHOXY-PHOSPHORYL)-VINYL]-PHOSPHONIC ACID DIETHLYL ESTER	C24 H42 O7 P2	75	504.54	CCOP(=O)(C(=Cc1cc(c(c(c1)C(C)(C)C)O)C(C)(C)C)P(=O)(OCC)OCC)OCC	1ILH,1NRL,3HVL	1ILH,1NRL,3HVL	DB04466	CHEMBL458767		C15628		SRL
TAK	6-[4-(2-PIPERIDIN-1-YLETHOXY)PHENYL]-3-PYRIDIN-4-YLPYRAZOLO[1,5-A]PYRIMIDINE	C24 H25 N5 O	55	399.49	c1cc(ccc1c2cnc3c(cnn3c2)c4ccncc4)OCCN5CCCCC5	3AQV,3H9R,3Q4T	3AQV,3H9R,3Q4T	DB08597	CHEMBL478629				TAK
TCE	3,3',3''-PHOSPHANETRIYLTRIPROPANOIC ACID	C9 H15 O6 P	31	250.19	C(CP(CCC(=O)O)CCC(=O)O)C(=O)O	3FO5,3IWL,3T92	3FO5,3IWL,3T92		CHEMBL171512				TCE
TNK	6-BENZYL-1-BENZYLOXYMETHYL-5-ISOPROPYL URACIL	C22 H24 N2 O3	51	364.44	CC(C)C1=C(N(C(=O)NC1=O)COCc2ccccc2)Cc3ccccc3	1JLA,1RT2,1S1V	1JLA,1RT2,1S1V	DB08634	CHEMBL436546				TNK
TZL	2-(SEC-BUTYL)THIAZOLE	C7 H11 N S	20	141.23	CC[C@@H](C)c1nccs1	1I06,1JV4,1MUP	1I06,1JV4,1MUP	DB03087					TZL
URP	N-(AMINOCARBONYL)-BETA-ALANINE	C4 H8 N2 O3	17	132.12	C(CNC(=O)N)C(=O)O	2FVM,2V8H,2V8V	2FVM,2V8H,2V8V		CHEMBL20962		C02642		URP
WSH	BENZYL [(4R)-1-METHYL-6-PHENYL-4H-[1,2,4]TRIAZOLO[4,3-A][1,4]BENZODIAZEPIN-4-YL]CARBAMATE	C25 H21 N5 O2	53	423.47	Cc1nnc2n1-c3ccccc3C(=N[C@H]2NC(=O)OCc4ccccc4)c5ccccc5	2YDW,2YEL,2YEM	2YDW,2YEL,2YEM		CHEMBL1738926				WSH
Y3	4-ACETYLAMINO-5-HYDROXYNAPHTHALENE-2,7-DISULFONIC ACID	C12 H11 N O8 S2	34	361.34	CC(=O)Nc1cc(cc2c1c(cc(c2)S(=O)(=O)O)O)S(=O)(=O)O	1A5V,1A5W,1A5X	1A5V,1A5W,1A5X		CHEMBL144613				Y3
ZZL	4-{[9-CHLORO-7-(2,6-DIFLUOROPHENYL)-5H-PYRIMIDO[5,4-D][2]BENZAZEPIN-2-YL]AMINO}BENZOIC ACID	C25 H15 CL F2 N4 O2	49	476.87	c1cc(c(c(c1)F)C2=NCc3cnc(nc3-c4c2cc(cc4)Cl)Nc5ccc(cc5)C(=O)O)F	2WTV,2WTW,2X81	2WTV,2WTW,2X81		CHEMBL259084				ZZL
AVN	(2S)-AMINO[(5S)-3-CHLORO-4,5-DIHYDROISOXAZOL-5-YL]ACETIC ACID	C5 H7 CL N2 O3	18	178.57	C1[C@H](ON=C1Cl)[C@@H](C(=O)O)N	2Z8K,3FNM	3FNM		CHEMBL1231101	D02755			AVN		b2507;b0033(2) AND b0032(2)	b2507;b0033(2) AND b0032(2)
SIS	(1S,2S,3R,4S,6R)-4,6-DIAMINO-3-{[(2S,3R)-3-AMINO-6-(AMINOMETHYL)-3,4-DIHYDRO-2H-PYRAN-2-YL]OXY}-2-HYDROXYCYCLOHEXYL 3-DEOXY-4-C-METHYL-3-(METHYLAMINO)-BETA-L-ARABINOPYRANOSIDE	C19 H37 N5 O7	68	447.53	C[C@@]1(CO[C@@H]([C@@H]([C@H]1NC)O)O[C@H]2[C@@H](C[C@@H]([C@H]([C@@H]2O)O[C@@H]3[C@@H](CC=C(O3)CN)N)N)N)O	4F8U,4F8V	4F8U,4F8V		CHEMBL221886	D02544	C00494		SIS	aminoglycoside			CHEMBL1057972
KD0	3-DEOXY-8-O-PHOSPHONO-D-MANNO-OCT-2-ULOSONIC ACID	C8 H15 O11 P	35	318.17	C([C@H]([C@H]([C@@H]([C@@H](COP(=O)(O)O)O)O)O)O)C(=O)C(=O)O	3E12,3UND	3UND				C04478	kdo8p	KD0
DDU	2'-5'DIDEOXYURIDINE	C9 H12 N2 O4	27	212.21	C[C@@H]1[C@H](C[C@@H](O1)N2C=CC(=O)NC2=O)O	1AOB,1DDU	1DDU						DDU
07B	DIMETHYL (1S,2S,4S,5S)-4,5-DIHYDROXYCYCLOHEXANE-1,2-DICARBOXYLATE	C10 H16 O6	32	232.23	COC(=O)[C@H]1C[C@@H]([C@H](C[C@@H]1C(=O)OC)O)O	2XR5,2XR6	2XR5,2XR6						07B
0CU	5,7-DICHLORO-1H-BENZOTRIAZOLE	C6 H3 CL2 N3	14	188.01	c1c(cc(c2c1nn[nH]2)Cl)Cl	3UXD,3UZ5	3UZ5						0CU
0E8	DI-TERT-BUTYL {IMINOBIS[(2S,3S)-3-HYDROXY-1-PHENYLBUTANE-4,2-DIYL]}BISCARBAMATE	C30 H45 N3 O6	84	543.7	CC(C)(C)OC(=O)N[C@@H](Cc1ccccc1)[C@@H](CNC[C@H]([C@H](Cc2ccccc2)NC(=O)OC(C)(C)C)O)O	1ODW,1ODX	1ODW,1ODX		CHEMBL47476				0E8
1AG	(2S)-2,3-DIHYDROXYPROPYL (5Z,8Z,11Z,14Z)-ICOSA-5,8,11,14-TETRAENOATE	C23 H38 O4	65	378.55	CCCCC/C=C\C/C=C\C/C=C\C/C=C\CCCC(=O)OC[C@H](CO)O	3MDL,3OLU	3MDL,3OLU		CHEMBL124426				1AG
1CS	1-(2-CHLOROPHENYLSULFONYL)-3-(4-METHOXY-6-METHYL-L,3,5-TRIAZIN-2-YL)UREA	C12 H12 CL N5 O4 S	35	357.77	Cc1nc(nc(n1)OC)NC(=O)NS(=O)(=O)c2ccccc2Cl	1T9B,1YHZ	1T9B,1YHZ		CHEMBL1229721		C05071		1CS
1GH	7-(3,5-DIMETHYL-1,2-OXAZOL-4-YL)-8-METHOXY-1-[(1R)-1-(PYRIDIN-2-YL)ETHYL]-1H,2H,3H-IMIDAZO[4,5-C]QUINOLIN-2-ONE	C23 H21 N5 O3	52	415.45	Cc1c(c(on1)C)c2cc3c(cc2OC)c4c(cn3)NC(=O)N4[C@H](C)c5ccccn5	3ZYU,4ALG	3ZYU,4ALG						1GH
1IN	1-[2-HYDROXY-4-(2-HYDROXY-5-METHYL-CYCLOPENTYLCARBAMOYL)5-PHENYL-PENTYL]-4-(3-PYRIDIN-3-YL-PROPIONYL)-PIPERAZINE-2-CARBOXYLIC ACID TERT-BUTYLAMIDE	C35 H51 N5 O5	96	621.81	C[C@H]1CC[C@H]([C@H]1NC(=O)[C@H](Cc2ccccc2)C[C@@H](C[N@@]3CCN(C[C@H]3C(=O)NC(C)(C)C)C(=O)CCc4cccnc4)O)O	2BPV,2BPW	2BPV,2BPW						1IN
1NT	(2R,4R,5R,6R,7R)-2,4,5,6,7-PENTAHYDROXY-2,8-BIS(PHOSPHONOOXY)OCTANOIC ACID	C8 H18 O15 P2	43	416.17	C([C@H]([C@H]([C@@H]([C@@H](COP(=O)(O)O)O)O)O)O)[C@@](C(=O)O)(O)OP(=O)(O)O	2NX3,2NXG	2NXG						1NT
1PL	(1S,3AS,5AR,8AS)-1,7,7-TRIMETHYL-1,2,3,3A,5A,6,7,8-OCTAHYDROCYCLOPENTA[C]PENTALENE-4-CARBOXYLIC ACID	C15 H22 O2	39	234.34	C[C@H]1CC[C@H]2[C@@]13CC(C[C@@H]3C=C2C(=O)O)(C)C	2RDN,2RDS	2RDS	DB06903					1PL
2AS	(2S,3S)-3-METHYL-ASPARTIC ACID	C5 H9 N O4	19	147.13	C[C@H]([C]O)[C@@H](C(=O)(=O)O)N	1I9C,1KKR	1KKR		CHEMBL76739		C03618		2AS
3B9	N-[2-(2,4-DIAMINOPYRIDO[2,3-D]PYRIMIDIN-7-YL)-2-METHYLPROPYL]-4-PHENOXYBENZAMIDE	C24 H24 N6 O2	56	428.49	CC(C)(CNC(=O)c1ccc(cc1)Oc2ccccc2)c3ccc4c(nc(nc4n3)N)N	3BA9,3BAC	3BAC	DB07041					3B9
3NT	3-NITROTOLUENE	C7 H7 N O2	17	137.14	Cc1cccc(c1)[N+](=O)[O-]	2BMR,2HMO	2HMO		CHEMBL114059		C19486		3NT
3RH	(6S)-6-PHENYL-5,6-DIHYDROBENZO[H]QUINAZOLIN-2-AMINE	C18 H15 N3	36	273.34	c1ccc(cc1)[C@@H]2Cc3cnc(nc3-c4c2cccc4)N	3RHX,3RI1	3RHX,3RI1						3RH
3RN	2-(HYDROXYMETHYL)CYCLOPENT-2-EN-1-ONE	C6 H8 O2	16	112.13	C1CC(=O)C(=C1)CO	3RND,3TX9	3RND,3TX9						3RN
3SA	ACARBOSE DERIVED TRISACCHARIDE	C19 H33 N O13	66	483.47	C[C@@H]1[C@H]([C@@H]([C@H]([C@H](O1)O[C@@H]2[C@H](O[C@@H]([C@@H]([C@H]2O)O)O)CO)O)O)N[C@H]3C=C([C@H]([C@@H]([C@H]3O)O)O)CO	1XCW,3K8M	1XCW,3K8M						3SA
42C	N,N-DIMETHYL-7H-PURIN-6-AMINE	C7 H9 N5	21	163.18	CN(C)c1c2c(nc[nH]2)ncn1	3HYZ,3HZ1	3HYZ,3HZ1		CHEMBL407391				42C
4AA	4-CHLORO-3-HYDROXYANTHRANILIC ACID	C7 H6 CL N O3	18	187.58	c1cc(c(c(c1C(=O)O)N)O)Cl	1YFW,1YFX	1YFX	DB04598					4AA
4BZ	4-(HYDROXYMETHYL)BENZAMIDINE	C8 H10 N2 O	21	150.18	[H]/N=C(\c1ccc(cc1)CO)/N	1S6H,3MP8	1S6H,3MP8	DB02585	CHEMBL184048				4BZ
4MP	1-(4-METHOXYBENZOYL)-2-PYRROLIDINONE	C12 H13 N O3	29	219.24	COc1ccc(cc1)C(=O)N2CCCC2=O	2AL5,3LSW	2AL5,3LSW	DB04599	CHEMBL36994	D01883	C13355		4MP
4PP	(2S)-(3'-AMIDINO-3-BIPHENYL)-5-(4-PYRIDYLAMINO)PENTANOIC ACID	C23 H24 N4 O2	53	388.46	c1cc(cc(c1)[C@H](CCCNc2ccncc2)C(=O)O)c3cccc(c3)C(=N)N	1XKA,1XKB	1XKA,1XKB		CHEMBL105532				4PP
55E	4-(4-HYDROXY-3-METHYLPHENYL)-6-PHENYLPYRIMIDIN-2(5H)-ONE	C17 H14 N2 O2	35	278.31	Cc1cc(ccc1O)C2=NC(=O)N=C(C2)c3ccccc3	3DCV,3Q3B	3DCV,3Q3B	DB07151					55E
6CS	(4S,5S)-5-HYDROXY-2-METHYL-1,4,5,6-TETRAHYDROPYRIMIDINE-4-CARBOXYLIC ACID	C6 H10 N2 O3	21	158.16	CC1=N[C@@H]([C@H](CN1)O)C(=O)O	2Q89,2VPO	2VPO				C16432		6CS
6GO	6-O-METHYLGUANINE	C6 H7 N5 O	19	165.15	COc1c2c(nc[nH]2)nc(n1)N	3FO6,3GES	3FO6,3GES		CHEMBL226395				6GO
79Z	5-CYCLOPROPYL-2-(4-FLUOROPHENYL)-6-[(2-HYDROXYETHYL)(METHYLSULFONYL)AMINO]-N-METHYL-1-BENZOFURAN-3-CARBOXAMIDE	C22 H23 F N2 O5 S	54	446.49	CNC(=O)c1c2cc(c(cc2oc1c3ccc(cc3)F)N(CCO)S(=O)(=O)C)C4CC4	3FQK,3FQL	3FQK,3FQL	DB07238	CHEMBL1092581	D08951			79Z
7IG	5-{4-[(3,5-DIFLUOROBENZYL)AMINO]PHENYL}-6-ETHYLPYRIMIDINE-2,4-DIAMINE	C19 H19 F2 N5	45	355.39	CCc1c(c(nc(n1)N)N)c2ccc(cc2)NCc3cc(cc(c3)F)F	2G24,2IKO	2G24,2IKO	DB07244	CHEMBL230153				7IG
88R	2-((3,4-DIMETHOXYPHENYL)METHYL))PROPANEDIOIC ACID	C12 H14 O6	32	254.24	COc1ccc(cc1OC)CC(C(=O)O)C(=O)O	4AJI,4AJJ	4AJI,4AJJ						88R
94M	6-CHLORO-9-[(4-METHOXY-3,5-DIMETHYLPYRIDIN-2-YL)METHYL]-9H-PURIN-2-AMINE	C14 H15 CL N6 O	37	318.77	Cc1cnc(c(c1OC)C)Cn2cnc3c2nc(nc3Cl)N	3O6O,3QDD	3O6O,3QDD		CHEMBL467399				94M
9DA	9-DEAZAADENINE	C6 H6 N4	16	134.14	c1c[nH]c2c1ncnc2N	1L1Q,1L1R	1L1Q,1L1R						9DA
9PC	3-[(6-CHLORO[1,3]THIAZOLO[5,4-B]PYRIDIN-2-YL)METHOXY]-2,6-DIFLUOROBENZAMIDE	C14 H8 CL F2 N3 O2 S	31	355.75	c1cc(c(c(c1OCc2nc3cc(cnc3s2)Cl)F)C(=O)N)F	3VOB,4DXD	4DXD		CHEMBL511201				9PC				CHEMBL1013368
A3C	2-(METHYL{2-[(1S,4AS,8AS)-5,5,8A-TRIMETHYL-2-METHYLIDENEDECAHYDRONAPHTHALEN-1-YL]ETHYL}AMINO)ETHYL TRIHYDROGEN DIPHOSPHATE	C19 H37 N O7 P2	66	453.45	C[C@]12CCCC([C@@H]1CCC(=C)[C@@H]2CC[N@@](C)CCO[P@](=O)(O)OP(=O)(O)O)(C)C	3P5P,3PYB	3P5P,3PYB						A3C
A70	N-ETHYL-N-[(4-METHYLPIPERAZIN-1-YL)CARBONYL]-D-PHENYLALANYL-N-[(1S,2S,4R)-4-(BUTYLCARBAMOYL)-1-(CYCLOHEXYLMETHYL)-2-HYDROXY-5-METHYLHEXYL]-L-NORLEUCINAMIDE	C42 H70 N6 O5	123	739.05	CCCC[C@@H](C(=O)N[C@@H](CC1CCCCC1)[C@H](C[C@@H](C(C)C)C(=O)NCCCC)O)N2CCN([C@@H](C2=O)Cc3ccccc3)C(=O)N4CCN(CC4)C	1EAG,1ZAP	1EAG,1ZAP						A70
AAT	S-ADENOSYL-1,8-DIAMINO-3-THIOOCTANE	C18 H29 N7 O3 S	58	423.53	c1nc(c2c(n1)n(cn2)[C@H]3[C@@H]([C@@H]([C@H](O3)CSC(=CCN)CCCCCN)O)O)N	1JQ3,2I7C	2I7C						AAT
ADI	2',3'-DIDEOXYADENOSINE-5'-DIPHOSPHATE	C10 H15 N5 O8 P2	40	395.2	c1nc(c2c(n1)n(cn2)[C@H]3CC[C@H](O3)CO[P@@](=O)(O)OP(=O)(O)O)N	1JX4,3GV5	1JX4,3GV5						ADI
AG3	1-{4-[(3-AMINOPROPYL)AMINO]BUTYL}GUANIDINE	C8 H21 N5	34	187.29	[H]/N=C(/N)\NCCCCNCCCN	2E5W,2ZSU	2E5W,2ZSU						AG3
AIS	5-AMINOIMIDAZOLE RIBONUCLEOSIDE	C8 H13 N3 O4	28	215.21	c1c(n(cn1)[C@H]2[C@@H]([C@@H]([C@H](O2)CO)O)O)N	1TZ3,1TZ6	1TZ6						AIS
AM1	(S)-2-AMINO-3-(3-CARBOXY-5-METHYLISOXAZOL-4-YL)PROPIONIC ACID	C8 H10 N2 O5	25	214.18	Cc1c(c(no1)C(=O)O)CC(C(=O)O)N	1M5E,1M5F	1M5E,1M5F		CHEMBL12442				AM1
AMH	TRANS-4-AMINOMETHYLCYCLOHEXANE-1-CARBOXYLIC ACID	C8 H15 N O2	26	157.21	C1CC(CCC1CN)C(=O)O	1B2I,1CEB	1B2I,1CEB	DB00302	CHEMBL877	D01136			AMH
APX	2'-MONOPHOSPHOADENOSINE-5'-DIPHOSPHORIBOSE	C15 H29 N5 O17 P3 1	69	644.34	c1nc2c(n1[C@H]3[C@@H]([C@@H]([C@H](O3)CO[P@](=O)(O)O[P@](=O)(O)OC[C@@H]4[C@H]([C@H]([C@@H](O4)O)O)O)O)OP(=O)(O)O)[NH2+]CNC2N	1QMG,1YON	1QMG,1YON						APX
AT1	(S)-2-AMINO-3-(5-TERT-BUTYL-3-(PHOSPHONOMETHOXY)-4-ISOXAZOLYL)PROPIONIC ACID	C11 H19 N2 O7 P	40	322.25	CC(C)(C)c1c(c(no1)OCP(=O)(O)O)C[C@@H](C(=O)O)N	1N0T,1VSO	1N0T,1VSO	DB02347	CHEMBL594840				AT1
AX3	N~2~-CYCLOPROPYL-1,3,5-TRIAZINE-2,4,6-TRIAMINE	C6 H10 N6	22	166.18	C1CC1Nc2nc(nc(n2)N)N	2X9N,3BMN	2X9N,3BMN		CHEMBL1231107	D07767	C14147		AX3
AZ2	(2S)-2-ETHOXY-3-[4-(2-{4-[(METHYLSULFONYL)OXY]PHENYL}ETHOXY)PHENYL]PROPANOIC ACID	C20 H24 O7 S	52	408.46	CCO[C@@H](Cc1ccc(cc1)OCCc2ccc(cc2)OS(=O)(=O)C)C(=O)O	1I7G,1I7I	1I7G,1I7I		CHEMBL282686	D01274			AZ2
AZS	O-DIAZOACETYL-L-SERINE	C5 H7 N3 O4	19	173.13	C([C@@H](C(=O)O)N)OC(=O)C=[N+]=[N-]	2Z8I,2Z8J	2Z8J		CHEMBL1095699	D03032	C19194		AZS
B65	(1R)-4-(3-PHENOXYPHENYL)-1-PHOSPHONOBUTANE-1-SULFONIC ACID	C16 H19 O7 P S	44	386.36	c1ccc(cc1)Oc2cccc(c2)CCC[C@H](P(=O)(O)O)S(=O)(=O)O	2ZCQ,3LEE	3LEE	DB07420	CHEMBL1207949				B65
B6D	2,4-BIS(ACETYLAMINO)-2,4,6-TRIDEOXY-BETA-D-GLUCOPYRANOSE	C10 H18 N2 O5	35	246.26	C[C@@H]1[C@H]([C@@H]([C@H]([C@@H](O1)O)NC(=O)C)O)NC(=O)C	2K33,3FIR	3FIR						B6D
BEY	(2S)-3-[(R)-[(1S)-1-AMINO-3-PHENYLPROPYL](HYDROXY)PHOSPHORYL]-2-BENZYLPROPANOIC ACID	C19 H24 N O4 P	49	361.38	c1ccc(cc1)CC[C@@H](N)[P@@](=O)(C[C@@H](Cc2ccccc2)C(=O)O)O	3EBI,3KR5	3EBI,3KR5	DB07448	CHEMBL393949				BEY
BH7	E-AMINO BIOTINYL CAPROIC ACID	C16 H27 N3 O4 S	51	357.47	C1[C@H]2[C@@H]([C@@H](S1)CCCCC(=O)NCCCCCC(=O)O)NC(=O)N2	1LCZ,1LEL	1LEL	DB03139					BH7
BHF	2-PHENYL-4H-BENZO[H]CHROMEN-4-ONE	C19 H12 O2	33	272.3	c1ccc(cc1)C2=CC(=O)c3ccc4ccccc4c3O2	2HI4,3PM0	2HI4,3PM0	DB07453	CHEMBL283196				BHF
BSI	2-(BIPHENYL-4-SULFONYL)-1,2,3,4-TETRAHYDRO-ISOQUINOLINE-3-CARBOXYLIC ACID	C22 H19 N O4 S	47	393.46	c1ccc(cc1)c2ccc(cc2)S(=O)(=O)[N@@]3Cc4ccccc4C[C@@H]3C(=O)O	1BZS,1I76	1BZS,1I76	DB03207					BSI
C00	2-(4-HYDROXYBIPHENYL-3-YL)-4-METHYL-1H-ISOINDOLE-1,3(2H)-DIONE	C21 H15 N O3	40	329.35	Cc1cccc2c1C(=O)N(C2=O)c3cc(ccc3O)c4ccccc4	3BYX,3BZ0	3BZ0	DB07507	CHEMBL1231545				C00
C0T	CALICHEAMICIN T0	C24 H28 N2 O9 S3	66	584.68	C[C@@H]1[C@H]([C@@H]([C@H]([C@@H](O1)O[C@H]2C#C/C=C\C#C[C@@]\3(CC(=O)C(=C2/C3=C\CSSSC)NC(=O)OC)O)O)O)NO	3OTI,3RSC	3RSC						C0T
C1R	4-PIPERIDINEBUTYRATE	C9 H17 N O	28	155.24	C1CNCCC1CCCC=O	2FWW,2FX4	2FWW,2FX4	DB04654					C1R
C20	ACETYL-NH-VAL-CYCLOHEXYL-CH2[NCH2CHOH]CH2-BENZYL-VAL-NH-ACETYL	C31 H51 N5 O5	92	573.77	CC(C)[C@@H](C(=O)N[C@@H](Cc1ccccc1)[C@H](C[N@](CC2CCCCC2)NC(=O)[C@H](C(C)C)NC(=O)C)O)NC(=O)C	1HIH,1HII	1HIH,1HII		CHEMBL94797				C20
C90	N-{(1S,2R)-2-HYDROXY-1-[(HYDROXYAMINO)CARBONYL]PROPYL}-4-{[4-(MORPHOLIN-4-YLMETHYL)PHENYL]ETHYNYL}BENZAMIDE	C24 H27 N3 O5	59	437.49	C[C@H]([C@@H](C(=O)NO)NC(=O)c1ccc(cc1)C#Cc2ccc(cc2)CN3CCOCC3)O	2JT2,3NZK	3NZK	DB07536	CHEMBL260091				C90				CHEMBL1647309
CA2	(1S,3R,4R,5S)-1,3,4-TRIHYDROXY-5-(3-PHENOXYPROPYL)CYCLOHEXANECARBOXYLIC ACID	C16 H22 O6	44	310.35	c1ccc(cc1)OCCC[C@H]2C[C@](C[C@H]([C@@H]2O)O)(C(=O)O)O	2BT4,3N76	3N76	DB04656					CA2
CA9	(1R,2S,3R)-5-[2-[(1R,3AS,7AR)-1-[(2R)-6-HYDROXY-6-METHYL-HEPTAN-2-YL]-7A-METHYL-1,2,3,3A,6,7-HEXAHYDROINDEN-4-YL]ETHYNYL]-2-METHYL-CYCLOHEX-4-ENE-1,3-DIOL	C27 H42 O3	72	414.63	C[C@H]1[C@@H](CC(=C[C@H]1O)C#CC2=CCC[C@]3([C@@H]2CC[C@@H]3[C@H](C)CCCC(C)(C)O)C)O	3AUQ,3AUR	3AUQ,3AUR						CA9
CB6	(1R,4S,5R)-1,4,5-TRIHYDROXY-3-[(5-METHYL-1-BENZOTHIOPHEN-2-YL)METHOXY]CYCLOHEX-2-ENE-1-CARBOXYLIC ACID	C17 H18 O6 S	42	350.39	Cc1ccc2c(c1)cc(s2)COC3=C[C@](C[C@H]([C@@H]3O)O)(C(=O)O)O	2WKS,2Y71	2Y71		CHEMBL1208355				CB6
CBO	CARBENOXOLONE	C34 H50 O7	91	570.77	CC1([C@@H]2CC[C@@]3([C@@H]([C@]2(CC[C@@H]1OC(=O)CCC(=O)O)C)C(=O)C=C4[C@]3(CC[C@@]5([C@H]4C[C@@](CC5)(C)C(=O)O)C)C)C)C	1HDC,2BEL	2BEL		CHEMBL499915	D07615			CBO
CCK	[1-(6-{6-[(1-METHYLETHYL)AMINO]-1H-INDAZOL-1-YL}PYRAZIN-2-YL)-1H-PYRROL-3-YL]ACETIC ACID	C20 H20 N6 O2	48	376.42	CC(C)Nc1ccc2cnn(c2c1)c3cncc(n3)n4ccc(c4)CC(=O)O	3AT4,3E3B	3AT4,3E3B	DB07546	CHEMBL1231683				CCK
CG3	HYDROXY(2-HYDROXYPHENYL)OXOAMMONIUM	C6 H6 N O3 1	16	140.12	c1ccc(c(c1)[N+](=O)O)O	2WNB,2WNF	2WNB,2WNF						CG3
CHR	NEOCARZINOSTATIN-CHROMOPHORE	C35 H33 N O12	81	659.65	Cc1cc(cc2c1ccc(c2C(=O)O[C@@H]3C=C\4C#C[C@]5([C@H](O5)C#C\C=C4\[C@H]3O[C@@H]6[C@@H]([C@H]([C@H]([C@H](O6)C)O)O)NC)[C@H]7COC(=O)O7)O)OC	1NCO,1O5P	1O5P				C12049		CHR
CIA	6-BENZO[1,3]DIOXOL-5-YL-2-METHYL-2,3,6,7,12,12A-HEXAHYDRO-PYRAZINO[1',2':1,6]PYRIDO[3,4-B]INDOLE-1,4-DIONE	C22 H19 N3 O4	48	389.41	CN1CC(=O)N2[C@@H](C1=O)Cc3c4ccccc4[nH]c3[C@H]2c5ccc6c(c5)OCO6	1UDU,1XOZ	1UDU,1XOZ	DB00820	CHEMBL779	D02008			CIA
CIE	2-[[[[(4-CHLORO-6-METHOXY-2-PYRIMIDINYL)AMINO]CARBONYL]AMINO]SULFONYL]BENZOIC ACID ETHYL ESTER	C15 H15 CL N4 O6 S	42	414.82	CCOC(=O)c1ccccc1S(=O)(=O)NC(=O)Nc2nc(cc(n2)Cl)OC	1N0H,1YBH	1N0H,1YBH		CHEMBL1231791		C10943		CIE
CIO	CILOMILAST	C20 H25 N O4	50	343.42	COc1ccc(cc1OC2CCCC2)C3(CCC(CC3)C(=O)O)C#N	1XLX,1XOM	1XLX,1XOM		CHEMBL511115				CIO
CK2	4-(2,4-DIMETHYL-1,3-THIAZOL-5-YL)PYRIMIDIN-2-AMINE	C9 H10 N4 S	24	206.26	Cc1c(sc(n1)C)c2ccnc(n2)N	1PXJ,2C5O	1PXJ,2C5O	DB02091	CHEMBL47302				CK2
COP	N-(4-CARBOXY-4-{4-[(2,4-DIAMINO-PTERIDIN-6-YLMETHYL)-AMINO]-BENZOYLAMINO}-BUTYL)-PHTHALAMIC ACID	C27 H27 N9 O6	69	573.57	c1ccc(c(c1)C(=O)NCCC[C@@H](C(=O)O)NC(=O)c2ccc(cc2)NCc3cnc4c(n3)c(nc(n4)N)N)C(=O)O	1OHJ,1OHK	1OHJ,1OHK		CHEMBL590985				COP
CPD	[1-(3-DIMETHYLAMINO-PROPYL)-3-ETHYL-UREIDO]-[4-(2,2,2-TRIFLUORO-ACETYLAMINO)-BENZYL]PHOSPHINIC ACID-2-(2,2-DIHYDRO-ACETYLAMINO)-3-HYDROXY-1-(4-NITROPHENYL)-PROPYL ESTER	C28 H36 CL2 F3 N6 O8 P	84	743.5	CCNC(=O)N(CCCN(C)C)[P@](=O)(Cc1ccc(cc1)NC(=O)C(F)(F)F)O[C@@H](c2ccc(cc2)[N+](=O)[O-])[C@@H](CO)NC(=O)C(Cl)Cl	2DQT,2DQU	2DQT,2DQU						CPD
CPW	(S)-2-AMINO-3-(1,3,5,7-PENTAHYDRO-2,4-DIOXO-CYCLOPENTA[E]PYRIMIDIN-1-YL) PROIONIC ACID	C10 H13 N3 O4	30	239.23	C1CC2=C(C1)N(C(=O)NC2=O)C[C@@H](C(=O)O)N	1SYH,1SYI	1SYH,1SYI	DB03240	CHEMBL337577				CPW
CXT	CARBOXYATRACTYLOSIDE	C31 H46 O18 S2	97	770.81	CC(C)CC(=O)O[C@@H]1[C@H]([C@@H]([C@H](O[C@@H]1O[C@H]2C[C@]3([C@@H]4CC[C@@H]5C[C@@]4(CC[C@@H]3C(C2)(C(=O)O)C(=O)O)[C@H](C5=C)O)C)CO)OS(=O)(=O)O)OS(=O)(=O)O	1OKC,2C3E	1OKC,2C3E						CXT
D71	1-(3-NITROPHENYL)-3-(PYRIDIN-4-YLMETHYL)PYRIDO[2,3-D]PYRIMIDINE-2,4(1H,3H)-DIONE	C19 H13 N5 O4	41	375.34	c1cc(cc(c1)[N+](=O)[O-])N2c3c(cccn3)C(=O)N(C2=O)Cc4ccncc4	3G4G,3G4I	3G4G,3G4I		CHEMBL1232082				D71
D7P	D-PHENYLALANYL-N~5~-[(2,2-DIHYDROXYHYDRAZINO)(IMINO)METHYL]-D-ORNITHINAMIDE	C15 H25 N7 O4	51	367.41	c1ccc(cc1)C[C@H](C(=O)N[C@H](CCCNC(=N)NN(O)O)C(=O)N)N	1RS7,1RS9	1RS7,1RS9						D7P
DDN	3,4-DIHYDRO-2'-DEOXYURIDINE-5'-MONOPHOSPHATE	C9 H15 N2 O8 P	35	310.2	C1[C@@H]([C@H](O[C@H]1N2C=C[C@H](NC2=O)O)COP(=O)(O)O)O	1VQ2,2HVW	1VQ2,2HVW						DDN
DIW	1-(3-SULFOPROPYL)-4-[(1E,3E)-3-(1,3,3-TRIMETHYL-1,3-DIHYDRO-2H-INDOL-2-YLIDENE)PROP-1-EN-1-YL]QUINOLINIUM	C26 H29 N2 O3 S 1	61	449.58	CC\1(c2ccccc2N(/C1=C/C=C/c3cc[n+](c4c3cccc4)CCCS(=O)(=O)O)C)C	3T0W,3T0X	3T0W,3T0X						DIW
DMO	ALPHA-DIFLUOROMETHYLORNITHINE	C6 H12 F2 N2 O2	24	182.17	C(CC(C(F)F)(C(=O)O)N)CN	2TOD,3GN0	2TOD,3GN0	DB03856	CHEMBL222838				DMO
DOQ	(2S,3S,4S)-2-CARBOXY-4-[(1Z,3E,5R)-5-CARBOXY-1-METHYL-1,3-HEXADIENYL]-3-PYRROLIDINEACETIC ACID	C15 H21 N O6	43	311.33	C[C@H](\C=C\C=C(\C)/[C@H]1CN[C@@H]([C@H]1CC(=O)O)C(=O)O)C(=O)O	1YAE,2PBW	1YAE,2PBW		CHEMBL1232313		C13732		DOQ
DPD	N-(3,3,-DIPHENYLPROPYL)-N'-[1-R-(2 3,4-BIS-BUTOXYPHENYL)-ETHYL]-PROPYLENEDIAMINE	C34 H48 N2 O2	86	516.77	CCCCOc1ccc(cc1OCCCC)[C@@H](C)NCCCNCCC(c2ccccc2)c3ccccc3	1QIV,1QIW	1QIV,1QIW		CHEMBL495235				DPD
DR0	N-(HYDROXYMETHYL)-N,N-DIMETHYLHEXAN-1-AMINIUM	C9 H22 N O 1	33	160.28	CCCCCC[N+](C)(C)CO	2ASC,2YEO	2ASC,2YEO						DR0
DR8	N,N,N-TRIMETHYLHEPTA-1,3,5-TRIYN-1-AMINIUM	C10 H12 N 1	23	146.21	CC#CC#CC#C[N+](C)(C)C	2ASC,2YEO	2ASC,2YEO						DR8
DT6	2,4-BIS(ACETYLAMINO)-1,5-ANHYDRO-2,4-DIDEOXY-D-GLUCITOL	C10 H18 N2 O5	35	246.26	CC(=O)N[C@H]1CO[C@@H]([C@H]([C@@H]1O)NC(=O)C)CO	2HI2,2HIL	2HIL						DT6
DX4	2-AMINO-1,9-DIHYDRO-6H-PURINE-6-THIONE	C5 H5 N5 S	16	167.19	c1[nH]c2c(n1)C(=S)NC(=N2)N	3JQA,3RKF	3JQA,3RKF	DB00352	CHEMBL727	D08603	C07648		DX4
EAP	2-AMINO-VINYL-PHOSPHATE	C2 H6 N O4 P	14	139.05	C(=COP(=O)(O)O)N	1QFF,2GRX	2GRX	DB02907					EAP
EBS	3-ETHYL-2-[(2Z)-2-(3-ETHYL-6-SULFO-1,3-BENZOTHIAZOL-2(3H)-YLIDENE)HYDRAZINO]-6-SULFO-3H-1,3-BENZOTHIAZOL-1-IUM	C18 H18 N4 O6 S4	50	514.6	CCN1c2ccc(cc2SC1=NN=C3N(c4ccc(cc4S3)S(=O)(=O)O)CC)S(=O)(=O)O	1OF0,1UVW	1UVW						EBS
ECA	N,N',N''-[BENZENE-1,3,5-TRIYLTRIS(METHYLENE)]TRIS(2,3-DIHYDROXYBENZAMIDE)	C30 H27 N3 O9	69	573.56	c1cc(c(c(c1)O)O)C(=O)NCc2cc(cc(c2)CNC(=O)c3cccc(c3O)O)CNC(=O)c4cccc(c4O)O	2CHU,2XV1	2XV1						ECA
EDM	6-ETHENYL-N,N-DIMETHYL-2-(METHYLSULFONYL)PYRIMIDIN-4-AMINE	C9 H13 N3 O2 S	28	227.28	CN(C)c1cc(nc(n1)S(=O)(=O)C)C=C	3ISN,3ITH	3ISN,3ITH						EDM
ELV	6-(3-CHLORO-2-FLUOROBENZYL)-1-[(1S)-1-(HYDROXYMETHYL)-2-METHYLPROPYL]-7-METHOXY-4-OXO-1,4-DIHYDROQUINOLINE-3-CARBOXYLIC ACID	C23 H23 CL F N O5	54	447.89	CC(C)[C@@H](CO)N1C=C(C(=O)c2c1cc(c(c2)Cc3cccc(c3F)Cl)OC)C(=O)O	3L2U,3L2W	3L2U,3L2W		CHEMBL204656				ELV
EMF	ETHYL (1S,2S)-2-(4-HYDROXY-3-METHOXYPHENYL)CYCLOPROPANECARBOXYLATE	C13 H16 O4	33	236.27	CCOC(=O)[C@H]1C[C@@H]1c2ccc(c(c2)OC)O	2QZZ,2R2G	2QZZ,2R2G						EMF
ENX	ENACYLOXIN IIA	C33 H45 CL2 N O11	92	702.62	CC/C=C/[C@H]([C@H]([C@@H](CC(=O)[C@H]([C@@H]([C@H](C)/C(=C/C=C/C=C(\C)/C=C/C=C/C(=O)O[C@@H]1C[C@H](CC[C@@H]1O)C(=O)O)/Cl)O)O)O)Cl)OC(=O)N	1OB5,2BVN	2BVN						ENX
EOT	[(1-[(BIS-CARBOXYMETHYL-AMINO)-METHYL]-2-{4-[3-(2-HYDROXY-ETHYL)-THIOUREIDO]-PHENY}-ETHYL)-CARBOXYMETHYL-AMINO]-ACETIC ACID	C20 H28 N4 O9 S	62	500.52	c1cc(ccc1C[C@@H](CN(CC(=O)O)CC(=O)O)N(CC(=O)O)CC(=O)O)NC(=S)NCCO	1IND,1INE	1IND,1INE						EOT
F10	2-[2-(2-FLUOROPHENYL)PYRIDIN-4-YL]-1,5,6,7-TETRAHYDRO-4H-PYRROLO[3,2-C]PYRIDIN-4-ONE	C18 H14 F N3 O	37	307.33	c1ccc(c(c1)c2cc(ccn2)c3cc4c([nH]3)CCNC4=O)F	2P3G,3FXW	2P3G,3FXW	DB07728	CHEMBL226471				F10
F19	2-[(2-NAPHTHYLSULFONYL)AMINO]ETHYL DIHYDROGEN PHOSPHATE	C12 H14 N O6 P S	35	331.28	c1ccc2cc(ccc2c1)S(=O)(=O)NCCOP(=O)(O)O	2CLH,2CLO	2CLO	DB07732					F19
FMM	N-{3-CHLORO-4-[(3-FLUOROBENZYL)OXY]PHENYL}-6-[5-({[2-(METHYLSULFONYL)ETHYL]AMINO}METHYL)-2-FURYL]-4-QUINAZOLINAMINE	C29 H26 CL F N4 O4 S	66	581.06	CS(=O)(=O)CCNCc1ccc(o1)c2ccc3c(c2)c(ncn3)Nc4ccc(c(c4)Cl)OCc5cccc(c5)F	1XKK,3BBT	1XKK,3BBT	DB01259	CHEMBL554	D08108			FMM
FMV	(1S,3R,5Z,7E,14BETA,17ALPHA,20S)-20-[5-(1-HYDROXY-1-METHYLETHYL)FURAN-2-YL]-9,10-SECOPREGNA-5,7,10-TRIENE-1,3-DIOL	C28 H40 O4	72	440.62	C[C@H](c1ccc(o1)C(C)(C)O)[C@H]2CC[C@@H]\3[C@@]2(CCC/C3=C\C=C/4\C[C@H](C[C@@H](C4=C)O)O)C	3OGT,3TKC	3OGT,3TKC						FMV
FMX	FAMOXADONE	C22 H18 N2 O4	46	374.39	C[C@@]1(C(=O)N(C(=O)O1)Nc2ccccc2)c3ccc(cc3)Oc4ccccc4	1L0L,3L74	1L0L,3L74	DB07778	CHEMBL10118				FMX
FOS	[[N-(BENZYLOXYCARBONYL)AMINO]METHYL]PHOSPHATE	C9 H12 N O5 P	28	245.17	c1ccc(cc1)COC(=O)NCP(=O)(O)O	1AXB,1BLH	1BLH	DB02642	CHEMBL1232804				FOS
FSB	N-(2-FLOURO-BENZYL)-4-SULFAMOYL-BENZAMIDE	C14 H13 F N2 O3 S	34	308.33	c1ccc(c(c1)CNC(=O)c2ccc(cc2)S(=O)(=O)N)F	1G1D,1G45	1G1D,1G45	DB02069					FSB
G75	ETHYL (4R)-4-({N-[(BENZYLOXY)CARBONYL]-L-PHENYLALANYL}AMINO)-5-[(3S)-2-OXOPYRROLIDIN-3-YL]PENTANOATE	C28 H35 N3 O6	72	509.59	CCOC(=O)CC[C@H](C[C@@H]1CCNC1=O)NC(=O)[C@H](Cc2ccccc2)NC(=O)OCc3ccccc3	3SZN,3ZVA	3SZN,3ZVA						G75
G8M	(1S,2R)-2-[(S)-AMINO(CARBOXY)METHYL]CYCLOBUTANECARBOXYLIC ACID	C7 H11 N O4	23	173.17	C1C[C@@H]([C@@H]1[C@@H](C(=O)O)N)C(=O)O	4G8M,4G8N	4G8M,4G8N		CHEMBL384474				G8M
[truncated: 10,880 more rows]
