# Supplementary material for: Antibacterial mechanisms identified through structural systems pharmacology
Source: BMC Syst Biol. 2013 Oct 10;7:102. doi: 10.1186/1752-0509-7-102 (PMC3853765; doi:10.1186/1752-0509-7-102)
Supplement: Additional file 5: Table S4 — Excel file containing all curated data used to select orphan protein targets to screen for inhibitors. [file 1752-0509-7-102-S5.xlsx]

## Sheet: Target Data
Target Protein (locus ID)	GEM-PRO Coverage			Ligands			Simulation			Experiment
	Single-Chain	Multimeric Complex	Catalytic Site	Substrates in iJO1366	Ligands in PDB	Known Inhibitor(s) (EcoCyc, DrugBank, ChEMBL)	WT Biomass	KO Biomass	Phenotype	Final OD600
b0002	Y			9			0.786591	0.786591	WT	0.1712
b0003	Y			5			0.786591	0	Lethal	0.2666
b0004	Y		Y	6	2	Y	0.786591	0	Lethal	0.1434
b0007	Y			3			0.786591	0.786591	WT	0.2976
b0008	Y	Y	Y	4	2		0.786591	0.786591	WT	0.324
b0009	Y	Y		5	1		0.786591	0	Lethal
b0019	Y	Y		2	3		0.786591	0.786591	WT	0.2927
b0025	Y			7			0.786591	0	Lethal
b0026	Y			6			0.786591	0.786591	WT
b0029	Y	Y		7	19		0.786591	0	Lethal
b0030	Y		Y	12			0.786591	0.786591	WT	0.4067
b0031	Y	Y	Y	5	7		0.786591	0	Lethal
b0032	Y	Y	Y	9	4	Y	0.786591	0.786591	WT	0.4091
b0033	Y	Y		9	10	Y	0.786591	0.786591	WT	0.1102
b0036	Y			4			0.786591	0.786591	WT	0.482
b0037	Y			10			0.786591	0.786591	WT	0.3293
b0038	Y	Y	Y	6	5		0.786591	0.786591	WT	0.5961
b0040	Y	Y		3	3		0.786591	0.786591	WT	0.4596
b0047	Y	Y		2	9		0.786591	0.786591	WT	0.3459
b0048	Y		Y	5	25	Y	0.786591	0.786591	WT
b0049	Y			8			0.786591	0.786591	WT	0.383
b0052	Y	Y		9	4		0.786591	0	Lethal	0.0832
b0061	Y	Y	Y	2	1		0.786591	0.786591	WT
b0062	Y	Y	Y	2	4		0.786591	0.786591	WT
b0063	Y			9			0.786591	0.786591	WT
b0066	Y	Y		6			0.786591	0.786591	WT	0.4254
b0067	Y	Y		6			0.786591	0.786591	WT	0.3915
b0068	Y	Y		6	2		0.786591	0.786591	WT	0.3786
b0070	Y			2			0.786591	0.786591	WT
b0071	Y			4			0.786591	0	Lethal	0.0841
b0072	Y			4			0.786591	0	Lethal	0.2408
b0073	Y	Y	Y	5			0.786591	0	Lethal	0.1747
b0074	Y			6			0.786591	0	Lethal	0.2428
b0077	Y	Y		6		Y	0.786591	0.786591	WT	0.3271
b0078	Y	Y		6	3	Y	0.786591	0.786591	WT	0.3578
b0084	Y		Y	5		Y	0.786591	0.786591	WT
b0085	Y		Y	7	5		0.786591	0	Lethal
b0086	Y		Y	7	1	Y	0.786591	0	Lethal
b0087				4		Y	0.786591	0	Lethal
b0088	Y		Y	7	26	Y	0.786591	0	Lethal
b0090	Y			5	3		0.786591	0	Lethal
b0091	Y		Y	7	2	Y	0.786591	0	Lethal
b0092	Y	Y	Y	6	4	Y	0.786591	0.786591	WT
b0096	Y			4		Y	0.786591	0	Lethal
b0099	Y			9	9		0.786591	0.786591	WT	0.3769
b0103	Y			5	5		0.786591	0	Lethal
b0104	Y		Y	6			0.786591	0.786591	WT	0.4663
b0109	Y			6			0.786591	3.27911e-12	Lethal	0.0813
b0110	Y			9			0.786591	0.786591	WT
b0112	Y			5			0.786591	0.786591	WT	0.3419
b0114	Y	Y	Y	6	5	Y	0.786591	0.772963	Sick	0.1979
b0115	Y	Y	Y	6		Y	0.786591	0.772963	Sick	0.3371
b0116	Y	Y	Y	12	3	Y	0.786591	0.763312	Sick	0.3191
b0118	Y	Y		6	2		0.786591	0.786591	WT	0.4094
b0120	Y		Y	4			0.786591	0	Lethal	0.3558
b0121	Y	Y		7	1		0.786591	0	Lethal	0.3587
b0123	Y		Y	7	14		0.786591	0.786591	WT	0.3238
b0124	Y		Y	6			0.786591	0.786591	WT	0.3601
b0125	Y	Y	Y	6	4		0.786591	0.786591	WT	0.4153
b0126	Y	Y	Y	4	3		0.786591	0.786591	WT
b0131	Y	Y	Y	4	7	Y	0.786591	0	Lethal	0.1389
b0133	Y	Y	Y	7	3	Y	0.786591	0	Lethal	0.088
b0134	Y	Y	Y	5	2	Y	0.786591	0	Lethal	0.0829
b0142	Y		Y	5	22		0.786591	0	Lethal
b0149	Y	Y	Y	10	2	Y	0.786591	0.786591	WT	0.3511
b0150	Y	Y		4	32		0.786591	0.786591	WT	0.3929
b0151	Y	Y		10			0.786591	0.786591	WT	0.3329
b0152	Y	Y		10	4		0.786591	0.786591	WT	0.3027
b0153	Y	Y		10			0.786591	0.786591	WT	0.3165
b0154	Y			2		Y	0.786591	0	Lethal
b0155	Y	Y		2	6		0.786591	0.786591	WT	0.444
b0158	Y	Y		8	5		0.786591	0	Lethal	0.3474
b0159	Y	Y	Y	8	12	Y	0.786591	0	Lethal	0.4714
b0160	Y			6			0.786591	0.786591	WT	0.3534
b0166	Y			5			0.786591	0	Lethal
b0171	Y	Y		4	7		0.786591	0.786591	WT
b0173	Y	Y		5	14	Y	0.786591	0	Lethal
b0174	Y	Y	Y	4	25		0.786591	0	Lethal
b0175				17			0.786591	0	Lethal
b0179	Y	Y	Y	5			0.786591	0	Lethal
b0180	Y		Y	29			0.786591	0	Lethal
b0181	Y	Y	Y	4	7		0.786591	0	Lethal
b0182	Y			5			0.786591	0	Lethal
b0185	Y	Y	Y	7			0.786591	0	Lethal
b0186	Y			4			0.786591	0.786591	WT	0.3631
b0194	Y			6			0.786591	0.786591	WT
b0197	Y	Y		7			0.786591	0.786591	WT	0.3773
b0198	Y	Y		7	1		0.786591	0.786591	WT	0.3099
b0199	Y	Y		7	3		0.786591	0.786591	WT	0.2997
b0200	Y		Y	4	8		0.786591	0	Lethal	0.3594
b0207	Y		Y	7			0.786591	0.786591	WT	0.4257
b0212	Y			5			0.786591	0.786591	WT	0.3785
b0221	Y			18			0.786591	0.778883	Sick	0.3961
b0222	Y	Y		2	2		0.786591	0	Lethal	0.293
b0237	Y		Y	9			0.786591	0.786591	WT	0.363
b0238	Y	Y	Y	8	7		0.786591	0.786591	WT	0.4462
b0241	Y	Y		270			0.786591	0.786591	WT	0.3923
b0242	Y	Y		4	5		0.786591	0.785888	Sick	0.2176
b0243	Y			6			0.786591	0.785888	Sick	0.344
b0260	Y			2			0.786591	0.786591	WT	0.343
b0261	Y			6			0.786591	0.786591	WT	0.3949
b0273	Y			5			0.786591	0.786591	WT	0.304
b0306	Y			6			0.786591	0.786591	WT
b0307	Y			6			0.786591	0.786591	WT
b0308	Y			6			0.786591	0.786591	WT
b0311	Y		Y	5			0.786591	0.786591	WT
b0312	Y		Y	8			0.786591	0.786591	WT	0.3511
b0314	Y			2			0.786591	0.786591	WT	0.3602
b0323	Y			6			0.786591	0.786591	WT	0.3838
b0331	Y	Y	Y	3	4		0.786591	0.786591	WT	0.3174
b0333	Y		Y	6			0.786591	0.786591	WT	0.3284
b0334	Y			3	1		0.786591	0.786591	WT
b0336	Y			2			0.786591	0.786591	WT	0.3506
b0337	Y	Y	Y	5	10		0.786591	0.786591	WT	0.419
b0339	Y			4			0.786591	0.786591	WT	0.4131
b0340	Y	Y	Y	5	6		0.786591	0.786591	WT	0.4282
b0341	Y			2			0.786591	0.786591	WT	0.2964
b0343	Y			2	4		0.786591	0.786591	WT	0.3515
b0344	Y	Y	Y	4	20		0.786591	0.786591	WT
b0347	Y			9			0.786591	0.786591	WT	0.3549
b0348	Y		Y	6			0.786591	0.786591	WT	0.3587
b0349	Y	Y	Y	7	1		0.786591	0.786591	WT	0.3665
b0350	Y	Y		3	3		0.786591	0.786591	WT	0.4156
b0351	Y			6			0.786591	0.786591	WT	0.4118
b0352	Y			3			0.786591	0.786591	WT	0.335
b0353	Y			3			0.786591	0.786591	WT	0.4644
b0355	Y		Y	5			0.786591	0.786591	WT	0.3423
b0356	Y			9			0.786591	0.786591	WT	0.5137
b0365	Y			8			0.786591	0.786591	WT	0.406
b0366	Y			8			0.786591	0.786591	WT	0.3545
b0367	Y			8			0.786591	0.786591	WT	0.3394
b0368	Y	Y	Y	8	5		0.786591	0.786591	WT	0.4658
b0369	Y	Y	Y	4	8		0.786591	0	Lethal
b0381	Y			6		Y	0.786591	0.786591	WT	0.3584
b0383	Y	Y	Y	4	12		0.786591	0.786591	WT	0.348
b0386	Y			5			0.786591	0	Lethal	0.0853
b0388	Y			5			0.786591	0.786591	WT	0.3887
b0394	Y			5			0.786591	0.786591	WT	0.3139
b0401	Y			4			0.786591	0.786591	WT	0.2964
b0403	Y		Y	8			0.786591	0.786591	WT	0.419
b0404				17			0.786591	0.786591	WT	0.4396
b0411	Y			7	2		0.786591	0.786591	WT	0.3284
b0414	Y	Y	Y	8	2		0.786591	0	Lethal
b0415	Y			3			0.786591	0	Lethal
b0417	Y			4			0.786591	0	Lethal
b0418	Y			16			0.786591	0.786591	WT	0.1221
b0420	Y	Y	Y	5	5		0.786591	0	Lethal
b0421	Y	Y	Y	5	6	Y	0.786591	0	Lethal
b0423	Y	Y	Y	13			0.786591	0	Lethal
b0425	Y		Y	5	6	Y	0.786591	0.786591	WT	0.3904
b0428				5			0.786591	0	Lethal	0.3612
b0429		Y		5			0.786591	0.71442	Sick	0.3598
b0430	Y	Y		5			0.786591	0.71442	Sick	0.3829
b0431	Y	Y	Y	5	3		0.786591	0.71442	Sick	0.3
b0432	Y	Y		5	1		0.786591	0.71442	Sick	0.3606
b0433	Y			4			0.786591	0.786591	WT	0.4181
b0444	Y			8			0.786591	0.786591	WT
b0446	Y			7			0.786591	0.786591	WT	0.3138
b0451	Y	Y		1	11		0.786591	0.786591	WT	0.3702
b0452	Y	Y	Y	23	1		0.786591	0.778883	Sick	0.4463
b0459	Y	Y	Y	6	1		0.786591	0.786591	WT	0.3313
b0462	Y	Y		8	28		0.786591	0.786591	WT
b0463	Y	Y		8	1		0.786591	0.786591	WT
b0469	Y	Y	Y	4	1		0.786591	0.786591	WT	0.3615
b0474	Y		Y	24	4		0.786591	0.786591	WT
b0475	Y			4			0.786591	0	Lethal
b0477	Y			7			0.786591	0.786591	WT	0.3882
b0480	Y		Y	37	10		0.786591	0.786591	WT	0.4114
b0484	Y		Y	6			0.786591	0.786591	WT	0.429
b0485	Y	Y		4	2	Y	0.786591	0.786591	WT	0.3076
b0494	Y	Y	Y	33	5		0.786591	0.786591	WT	0.3445
b0505	Y	Y		6	1		0.786591	0.786591	WT	0.313
b0507	Y	Y	Y	4	6		0.786591	0.786591	WT	0.3759
b0508	Y			2			0.786591	0.786591	WT	0.3757
b0509	Y		Y	5			0.786591	0.786591	WT	0.3084
b0511	Y			2			0.786591	0.786591	WT	0.336
b0512	Y	Y	Y	4	3		0.786591	0.786591	WT	0.3541
b0514	Y			5			0.786591	0.786591	WT	0.3783
b0516	Y	Y	Y	6	4		0.786591	0.786591	WT	0.3323
b0517	Y	Y	Y	5	2		0.786591	0.786591	WT	0.4115
b0521	Y			6			0.786591	0.786591	WT	0.3708
b0522	Y	Y		7	6		0.786591	0	Lethal	0.1016
b0523	Y	Y		2	4		0.786591	0	Lethal	0.1128
b0524	Y			5			0.786591	0	Lethal
b0526	Y		Y	6	1		0.786591	0.786591	WT
b0529	Y	Y	Y	7			0.786591	0.777538	Sick
b0572	Y	Y		3	2		0.786591	0.786591	WT	0.4104
b0573	Y	Y		3	5		0.786591	0.786591	WT	0.3349
b0574	Y	Y		3	2		0.786591	0.786591	WT	0.4173
b0575	Y	Y		3	3		0.786591	0.786591	WT	0.3623
b0576	Y			3			0.786591	0.786591	WT	0.3622
b0578	Y	Y	Y	7	11	Y	0.786591	0.786591	WT
b0583	Y			5			0.786591	0	Lethal
b0584	Y	Y		2	1		0.786591	0.786591	WT	0.3701
b0585	Y			6			0.786591	0.786591	WT	0.3212
b0586	Y			5	1		0.786591	0	Lethal	0.0957
b0588	Y			7			0.786591	0.786591	WT	0.3068
b0589	Y			7			0.786591	0.786591	WT	0.6547
b0590	Y			7			0.786591	0.786591	WT	0.3743
b0591	Y			2			0.786591	0.786591	WT
b0592	Y			7	3		0.786591	0.786591	WT	0.2757
b0593	Y			2	2		0.786591	0.786591	WT	0.3834
b0594	Y			5	4		0.786591	0	Lethal	0.0971
b0595	Y	Y	Y	4	6		0.786591	0	Lethal	0.0996
b0596	Y	Y	Y	5			0.786591	0	Lethal	0.126
b0604	Y	Y		6	2		0.786591	0.786591	WT	0.3344
b0612				2			0.786591	0.786591	WT	0.4004
b0613	Y			4			0.786591	0.786591	WT	0.3077
b0614				3			0.786591	0.786591	WT	0.4259
b0615	Y			3			0.786591	0.786591	WT	0.4962
b0616	Y			3			0.786591	0.786591	WT	0.3567
b0617				3			0.786591	0.786591	WT	0.432
b0621				5			0.786591	0.786591	WT	0.4484
b0622	Y	Y		7	7		0.786591	0.786591	WT	0.3765
b0628	Y			11			0.786591	0	Lethal
b0630	Y		Y	4			0.786591	0.786591	WT
b0632	Y		Y	11	8	Y	0.786591	0.786591	WT	0.3818
b0635	Y		Y	5		Y	0.786591	0.786591	WT
b0638	Y		Y	4			0.786591	0.786591	WT
b0639	Y			7	3		0.786591	0	Lethal
b0642	Y			6	5		0.786591	0.786591	WT
b0650	Y			5			0.786591	0.786591	WT	0.3436
b0651	Y	Y	Y	6	4		0.786591	0.786591	WT	0.3325
b0652	Y			7			0.786591	0.786591	WT	0.3727
b0653	Y			7			0.786591	0.786591	WT	0.4381
b0654	Y			7			0.786591	0.786591	WT	0.3318
b0655	Y			7			0.786591	0.786591	WT	0.3792
b0657	Y			6			0.786591	0.786591	WT
b0662	Y			3			0.786591	0.786591	Sick	0.4045
b0674	Y	Y	Y	9	3		0.786591	0.786591	WT	0.3369
b0677	Y	Y	Y	4	4		0.786591	0.786591	WT	0.3916
b0678	Y	Y	Y	4	6		0.786591	0.786591	WT	0.4175
b0679	Y	Y	Y	4			0.786591	0.786591	WT	0.3311
b0680	Y		Y	6	6		0.786591	0.786591	WT
b0684	Y			20	5		0.786591	0.786591	WT
b0688	Y		Y	2			0.786591	0.786591	WT	0.3498
b0692	Y			3			0.786591	0.786591	WT	0.4449
b0693	Y			4			0.786591	0.786591	WT	0.3753
b0696		Y		6			0.786591	0.786591	WT	0.4053
b0697	Y	Y	Y	6	1		0.786591	0.786591	WT	0.5976
b0698	Y	Y		6			0.786591	0.786591	WT	0.5437
b0709	Y			3			0.786591	0.786591	WT
b0720	Y	Y	Y	6	4	Y	0.786591	0	Lethal	0.3813
b0721	Y	Y		4	8	Y	0.786591	0.764731	Sick	0.4267
b0722	Y	Y		4	1	Y	0.786591	0.764731	Sick	0.4065
b0723	Y	Y	Y	4	6	Y	0.786591	0.764731	Sick	0.3267
b0724	Y	Y		4	4	Y	0.786591	0.764731	Sick	0.3456
b0726	Y	Y	Y	6	1		0.786591	0.78209	Sick	0.3552
b0727	Y	Y	Y	6	1		0.786591	0.78209	Sick	0.3868
b0728	Y	Y	Y	6	5		0.786591	0.78383	Sick	0.4072
b0729	Y	Y	Y	6	5		0.786591	0.78383	Sick	0.3598
b0731	Y	Y	Y	4			0.786591	0.786591	WT	0.3997
b0732	Y		Y	4			0.786591	0.786591	WT	0.3609
b0733				5			0.786591	0.786591	WT
b0734				5			0.786591	0.786591	WT	0.3815
b0736	Y	Y	Y	5	2		0.786591	0	Lethal
b0750	Y			5			0.786591	3.27911e-12	Lethal	0.0844
b0751				1			0.786591	0.786591	WT	0.4495
b0752	Y			6			0.786591	0.786591	WT	0.3492
b0754	Y	Y	Y	5	6		0.786591	0.786591	WT	0.3367
b0755	Y	Y	Y	2	4		0.786591	0.786591	WT
b0756	Y		Y	2			0.786591	0.786591	WT	0.3437
b0757	Y			5			0.786591	0.786591	WT	0.422
b0758	Y	Y	Y	4	8		0.786591	0.786591	WT	0.5143
b0759	Y	Y	Y	2	12		0.786591	0.786591	WT	0.359
b0763	Y	Y		8	3		0.786591	0.786591	WT	0.324
b0764	Y	Y		8			0.786591	0.786591	WT	0.3598
b0765	Y	Y		8			0.786591	0.786591	WT	0.3302
b0766	Y		Y	6			0.786591	0.786591	WT
b0767	Y		Y	4			0.786591	0.781374	Sick	0.3043
b0774	Y	Y	Y	4	8	Y	0.786591	0	Lethal	0.0974
b0775	Y	Y	Y	8	5	Y	0.786591	0	Lethal	0.0948
b0776	Y	Y	Y	5	5	Y	0.786591	0	Lethal	0.0939
b0777	Y			4			0.786591	0	Lethal
b0778	Y	Y	Y	7	14	Y	0.786591	0	Lethal	0.1038
b0781	Y	Y		4			0.786591	0	Lethal
b0783	Y	Y	Y	4	1		0.786591	0	Lethal
b0784	Y	Y		12	5		0.786591	0	Lethal
b0785	Y	Y		6	5	Y	0.786591	0	Lethal
b0789	Y		Y	15			0.786591	0.786591	WT	0.3608
b0805	Y	Y		2			0.786591	0.786591	WT	0.3994
b0809	Y	Y		6			0.786591	0.786591	WT	0.3803
b0810	Y	Y		6			0.786591	0.786591	WT	0.3222
b0811	Y	Y		6			0.786591	0.786591	WT	0.3328
b0813	Y			3			0.786591	0.786591	WT	0.3252
b0822	Y		Y	12	6		0.786591	0.786591	WT
b0825	Y	Y	Y	3	1		0.786591	0.786591	WT	0.356
b0826	Y			5	3		0.786591	0	Lethal
b0827	Y	Y		11	3		0.786591	0	Lethal
b0828	Y	Y	Y	4	6		0.786591	0.786591	WT	0.37
b0829	Y	Y		6			0.786591	0.786591	WT	0.3644
b0830	Y	Y		6	3		0.786591	0.786591	WT	0.4199
b0831	Y	Y		6			0.786591	0.786591	WT	0.3884
b0832	Y	Y		6			0.786591	0.786591	WT	0.428
b0837	Y		Y	6	4		0.786591	0.786591	WT	0.328
b0839	Y		Y	11	4	Y	0.786591	0.786591	WT
b0841	Y			5			0.786591	0.786591	WT	0.4031
b0842	Y			3			0.786591	0.786591	WT	0.3538
b0849	Y		Y	17	1		0.786591	0.786591	WT	0.362
b0854	Y	Y		6	2		0.786591	0.786591	WT	0.3127
b0855	Y	Y		6			0.786591	0.786591	WT	0.4125
b0856	Y	Y		6			0.786591	0.786591	WT	0.4267
b0857	Y	Y		6			0.786591	0.786591	WT	0.3627
b0860	Y			6			0.786591	0.786591	WT	0.3563
b0861	Y			6			0.786591	0.786591	WT	0.5017
b0862	Y			6			0.786591	0.786591	WT	0.378
b0863	Y			6			0.786591	0.786591	WT	0.3446
b0864	Y			6			0.786591	0.786591	WT	0.3936
b0870	Y			9			0.786591	0.786591	WT	0.3391
b0871	Y	Y	Y	6	5	Y	0.786591	0.786591	WT	0.3691
b0875	Y	Y		1	10		0.786591	0.786591	WT	0.3463
b0886	Y			7			0.786591	0.786591	WT
b0887	Y			7			0.786591	0.786591	WT	0.3493
b0888	Y	Y	Y	5	3		0.786591	0.786591	WT	0.4063
b0893	Y			7			0.786591	0.786591	WT
b0894	Y			10			0.786591	0.786591	WT	0.4689
b0895	Y			10			0.786591	0.786591	WT
b0896	Y			10			0.786591	0.786591	WT	0.3714
b0902	Y			6	6		0.786591	0.786591	WT	0.3566
b0903	Y	Y	Y	6	10		0.786591	0.786591	WT	0.337
b0904	Y			2			0.786591	0.786591	WT	0.4075
b0907	Y	Y	Y	6	3		0.786591	0	Lethal	0.2388
b0908	Y		Y	4	10	Y	0.786591	0	Lethal	0.2429
b0910	Y			8	6		0.786591	0.784984	Sick	0.4982
b0914	Y	Y		37			0.786591	0	Lethal
b0915	Y			5			0.786591	0	Lethal
b0918	Y	Y	Y	4	4		0.786591	0	Lethal
b0928	Y	Y	Y	8	34		0.786591	0	Lethal	0.4295
b0929	Y	Y		271	13		0.786591	0.786591	WT	0.3308
b0930	Y			6			0.786591	0.786591	WT
b0931	Y			8			0.786591	0.786591	WT	0.44
b0932	Y		Y	6	9		0.786591	0.786591	WT	0.3543
b0933	Y	Y		10			0.786591	0.786591	WT	0.3397
b0934	Y	Y		10			0.786591	0.786591	WT	0.3396
b0935	Y	Y		16			0.786591	0.786591	WT	0.417
b0936	Y	Y		10	1		0.786591	0.786591	WT	0.3634
b0937	Y			7			0.786591	0.786591	WT	0.3906
b0945	Y		Y	6	4	Y	0.786591	0.786591	WT	0.1228
b0954	Y	Y	Y	26	1		0.786591	0.786591	WT
b0957	Y			1	1		0.786591	0.786591	WT	0.3137
b0963	Y	Y	Y	3	4		0.786591	0.786591	WT	0.3872
b0968	Y		Y	17			0.786591	0.786591	WT
b0972	Y			8	7		0.786591	0.786591	WT	0.3549
b0973	Y			8	8		0.786591	0.786591	WT	0.3762
b0974	Y			8	2		0.786591	0.786591	WT	0.3757
b0978				7			0.786591	0.786591	WT	0.3267
b0979				7			0.786591	0.786591	WT	0.362
b0980	Y		Y	7	3	Y	0.786591	0.786591	WT	0.3744
b0996	Y			8			0.786591	0.786591	WT	0.3972
b0997	Y			8			0.786591	0.786591	WT	0.4407
b1002	Y	Y	Y	6	1		0.786591	0.786591	WT	0.3694
b1006	Y			2			0.786591	0.786591	WT	0.5058
b1007	Y			6			0.786591	0.786591	WT
b1008	Y			5			0.786591	0.786591	WT
b1009	Y			5			0.786591	0.786591	WT
b1010	Y		Y	5			0.786591	0.786591	WT
b1011	Y		Y	5			0.786591	0.786591	WT
b1012	Y			6			0.786591	0.786591	WT
b1014	Y	Y	Y	9	14		0.786591	0.786591	WT	0.3721
b1015	Y			3			0.786591	0.786591	WT	0.4186
b1033	Y		Y	9			0.786591	0.786591	WT	0.3166
b1054	Y			4			0.786591	0	Lethal	0.4056
b1059	Y		Y	8	2	Y	0.786591	0.786591	WT	0.4305
b1062	Y	Y	Y	4	8	Y	0.786591	0	Lethal	0.1186
b1064	Y		Y	19			0.786591	0.786591	WT	0.4506
b1069	Y	Y		5			0.786591	0	Lethal
b1090	Y			17			0.786591	0.786591	WT
b1091	Y	Y	Y	10	10	Y	0.786591	0	Lethal	0.485
b1092	Y		Y	4	5		0.786591	0	Lethal
b1093	Y	Y	Y	31	2		0.786591	0	Lethal
b1094	Y		Y	47	13		0.786591	0	Lethal
b1095	Y	Y	Y	22	8	Y	0.786591	0.786591	WT	0.3787
b1096	Y	Y	Y	4	2		0.786591	0	Lethal	0.3575
b1098	Y	Y		4	5		0.786591	0	Lethal
b1101	Y	Y	Y	6	2		0.786591	0.786591	WT	0.3463
b1102	Y	Y		2			0.786591	0.786591	WT	0.3709
b1106	Y			5			0.786591	0.786591	WT	0.3961
b1107	Y		Y	8			0.786591	0.786591	WT	0.373
b1109	Y			9			0.786591	0.786591	WT	0.3325
b1119	Y			5			0.786591	0.786591	WT	0.431
b1123	Y	Y		7	1		0.786591	0.786591	WT	0.3907
b1124	Y	Y		7			0.786591	0.786591	WT	0.3079
b1125	Y	Y		7			0.786591	0.786591	WT	0.3343
b1126	Y	Y		7			0.786591	0.786591	WT
b1131	Y	Y	Y	5	4		0.786591	0	Lethal
b1134	Y			7			0.786591	0.786591	WT	0.3294
b1136	Y	Y	Y	5	17	Y	0.786591	0	Lethal	0.3979
b1185	Y		Y	6	2		0.786591	0.786591	WT	0.4101
b1186				2			0.786591	0.786591	WT	0.4916
b1189	Y			6			0.786591	0.786591	WT	0.4292
b1190	Y		Y	2			0.786591	0.786591	WT	0.4812
b1192	Y		Y	10			0.786591	0.786591	WT
b1193	Y			7	5		0.786591	0.786591	WT	0.3853
b1197	Y			3	9	Y	0.786591	0.786591	WT	0.3727
b1198	Y	Y	Y	4			0.786591	0.786591	WT	0.4115
b1199	Y	Y		4	2		0.786591	0.786591	WT	0.4606
b1200	Y	Y	Y	4	4		0.786591	0.786591	WT	0.43
b1206	Y			2			0.786591	0.785972	Sick
b1207	Y			5			0.786591	0.786591	WT
b1208	Y		Y	5	2		0.786591	0	Lethal
b1210	Y		Y	6			0.786591	0	Lethal
b1215	Y	Y	Y	5	7		0.786591	0	Lethal
b1216				4			0.786591	0.786591	WT	0.321
b1223	Y			3	2		0.786591	0.786591	WT	0.4254
b1224	Y	Y	Y	8	8	Y	0.786591	0.786591	WT	0.3616
b1225	Y	Y	Y	8	3	Y	0.786591	0.786591	WT	0.3381
b1226	Y			8			0.786591	0.786591	WT	0.3899
b1227	Y	Y		8	4	Y	0.786591	0.786591	WT	0.4081
b1232	Y		Y	5			0.786591	0.786591	WT	0.3873
b1236	Y	Y	Y	5			0.786591	0	Lethal
b1238	Y		Y	7			0.786591	0.786591	WT	0.4211
b1241	Y		Y	7			0.786591	0.786591	WT	0.4033
b1243	Y			6			0.786591	0.786591	WT	0.3801
b1244	Y			7			0.786591	0.786591	WT	0.4011
b1245	Y			7			0.786591	0.786591	WT	0.3981
b1246	Y			7			0.786591	0.786591	WT	0.3291
b1247	Y			7			0.786591	0.786591	WT	0.4449
b1249	Y		Y	15			0.786591	0.786591	WT	0.3538
b1250	Y	Y		2			0.786591	0.786591	WT	0.3677
b1252	Y	Y		11	1		0.786591	0	Lethal	0.1829
b1260	Y	Y	Y	6	2	Y	0.786591	0	Lethal	0.0863
b1261	Y	Y	Y	6	3		0.786591	0	Lethal	0.0842
b1262	Y		Y	6	2		0.786591	0	Lethal
b1263	Y		Y	9		Y	0.786591	0	Lethal	0.0842
b1264	Y			6			0.786591	0	Lethal	0.4023
b1270	Y			7			0.786591	0	Lethal	0.2891
b1276	Y			4			0.786591	0.786591	WT	0.4273
b1277	Y	Y	Y	6	7		0.786591	0	Lethal
b1278	Y			33			0.786591	0.786591	WT	0.438
b1281	Y	Y	Y	4	3		0.786591	0	Lethal
b1288	Y	Y	Y	33	11	Y	0.786591	0	Lethal
b1291	Y			2			0.786591	0.786591	WT	0.3589
b1296	Y			2			0.786591	0.786591	WT	0.3645
b1297	Y			9			0.786591	0.786591	WT	0.4054
b1298	Y		Y	4			0.786591	0.786591	WT	0.4237
b1300	Y		Y	10			0.786591	0.786591	WT	0.5491
b1301	Y			6			0.786591	0.786591	WT	0.3202
b1302	Y			4			0.786591	0.786591	WT	0.4366
b1308	Y		Y	5			0.786591	0.786591	WT	0.3799
b1319	Y			1	8		0.786591	0.786591	WT	0.3942
b1325	Y		Y	2			0.786591	0.786591	WT	0.2982
b1326	Y			4			0.786591	0.786591	WT	0.304
b1329	Y			6	2		0.786591	0.786591	WT	0.3466
b1363	Y			2			0.786591	0.786591	WT	0.3467
b1377	Y			270			0.786591	0.786591	WT	0.3781
b1378	Y			7			0.786591	0.786503	Sick
b1380	Y		Y	5			0.786591	0.786591	WT	0.3724
b1385	Y		Y	6			0.786591	0.786591	WT	0.3434
b1386	Y	Y	Y	10	16		0.786591	0.786591	WT	0.3556
b1387	Y		Y	6			0.786591	0.786591	WT
b1388	Y	Y		7	6		0.786591	0.786591	WT
b1389	Y	Y		7			0.786591	0.786591	WT
b1390	Y	Y		7	1		0.786591	0.786591	WT
b1391	Y			7			0.786591	0.786591	WT
b1392	Y	Y		7			0.786591	0.786591	WT
b1393	Y			3	1		0.786591	0.786591	WT
b1394	Y			6			0.786591	0.786591	WT
b1395	Y	Y		5	2		0.786591	0.786591	WT
b1397	Y		Y	6			0.786591	0.786591	WT
b1398	Y			6			0.786591	0.786591	WT	0.4316
b1415	Y	Y	Y	8	6		0.786591	0	Lethal	0.5079
b1440	Y			7			0.786591	0.786591	WT	0.3283
b1441	Y			7			0.786591	0.786591	WT	0.3405
b1442	Y			7			0.786591	0.786591	WT	0.35
b1443	Y			7			0.786591	0.786591	WT	0.3694
b1444	Y	Y	Y	6	3		0.786591	0.786591	WT	0.3355
b1453	Y			2			0.786591	0.786591	WT	0.4757
b1463	Y		Y	4		Y	0.786591	0.786591	WT	0.3583
b1465	Y			8			0.786591	0.786591	WT	0.3797
b1466	Y			8			0.786591	0.786591	WT	0.4181
b1467	Y			8			0.786591	0.786591	WT	0.4312
b1468	Y			8			0.786591	0.786591	WT	0.4554
b1469	Y			2	2		0.786591	0.786591	WT	0.3702
b1473	Y			4			0.786591	0.786591	WT
b1474	Y	Y	Y	7	4		0.786591	0.786591	WT	0.3312
b1475	Y	Y	Y	7	2		0.786591	0.786591	WT	0.3645
b1476	Y	Y	Y	7	3		0.786591	0.786591	WT	0.7938
b1478	Y			5	3		0.786591	0.786591	WT	0.4458
b1479	Y		Y	5			0.786591	0.786591	WT	0.4282
b1483	Y			6			0.786591	0.786591	WT	0.3632
b1484	Y			6			0.786591	0.786591	WT	0.3221
b1485	Y			6			0.786591	0.786591	WT	0.3264
b1486	Y			6			0.786591	0.786591	WT	0.3454
b1487	Y			6			0.786591	0.786591	WT	0.3549
b1488	Y			3			0.786591	0.786591	WT	0.3633
b1489	Y	Y		6	2		0.786591	0.786591	WT	0.361
b1492	Y			2			0.786591	0.786591	WT	0.3727
b1493	Y	Y		4	13		0.786591	0.786591	WT	0.3882
b1519	Y			4			0.786591	0.786591	WT	0.5165
b1521	Y			5			0.786591	0.786591	WT	0.4709
b1524	Y			4			0.786591	0.786591	WT	0.3437
b1525	Y		Y	8			0.786591	0.786591	WT
b1528	Y			4			0.786591	0.786591	WT
b1533	Y			2			0.786591	0.786591	WT	0.3689
b1539	Y		Y	10			0.786591	0.786591	WT	0.414
b1584	Y			6			0.786591	0.786591	WT	0.4188
b1587	Y			10			0.786591	0.786591	WT	0.712
b1588	Y			10			0.786591	0.786591	WT	0.3527
b1589	Y			10			0.786591	0.786591	WT	0.738
b1590	Y			10			0.786591	0.786591	WT	0.5102
b1592	Y			2			0.786591	0.786591	WT	0.6982
b1599	Y			2			0.786591	0.786591	WT
b1600	Y			2			0.786591	0.786591	WT
b1602	Y	Y	Y	5	1		0.786591	0.786591	WT	0.4076
b1603	Y	Y	Y	5	1		0.786591	0.786591	WT	0.3719
b1605	Y			2			0.786591	0.786591	WT	0.3465
b1606	Y		Y	7			0.786591	0.786591	WT	0.3613
b1611	Y	Y	Y	3	4		0.786591	0.786591	WT	0.3611
b1612	Y		Y	3			0.786591	0.786591	WT	0.3761
b1613	Y		Y	2			0.786591	0.786591	WT	0.3534
b1621	Y	Y	Y	6			0.786591	0.786591	WT	0.3896
b1622	Y	Y	Y	5	1		0.786591	0.786591	WT	0.4368
b1623	Y		Y	7		Y	0.786591	0.786591	WT	0.3787
b1634	Y			3			0.786591	0.786591	WT
b1636	Y	Y	Y	5	5		0.786591	0.786591	WT	0.4433
b1637	Y	Y	Y	6	4		0.786591	0.786591	WT
b1638	Y	Y	Y	7	5		0.786591	0.786591	WT	0.0823
b1640	Y			6			0.786591	0.786591	WT	0.3042
b1646	Y		Y	4	2		0.786591	0.786591	WT	0.2871
b1651	Y	Y	Y	3	4		0.786591	0.786591	WT	0.4116
b1654	Y			17	3		0.786591	0.786591	WT	0.3863
b1656	Y	Y		4	5		0.786591	0.786591	WT	0.3783
b1661	Y		Y	11		Y	0.786591	0.786591	WT	0.4114
b1662	Y	Y	Y	5	1		0.786591	0	Lethal
b1676	Y	Y	Y	5	1		0.786591	0.786591	WT	0.3661
b1677	Y	Y		6	3		0.786591	0.786591	WT	0.4044
b1679	Y	Y	Y	16	1		0.786591	0.786591	WT
b1680	Y	Y	Y	16	6	Y	0.786591	0.786591	WT
b1681	Y	Y		17			0.786591	0.786591	WT
b1682	Y	Y		17	1		0.786591	0.786591	WT
b1683	Y	Y		17			0.786591	0.786591	WT
b1684	Y	Y		6			0.786591	0.786591	WT
b1692	Y	Y	Y	9	4		0.786591	0.786591	WT	0.3291
b1693	Y		Y	3		Y	0.786591	0	Lethal	0.0849
b1701	Y			25			0.786591	0.786591	WT	0.4074
b1702	Y		Y	7			0.786591	0.786591	WT	0.3584
b1704	Y			5			0.786591	0.786591	WT	0.4631
b1709	Y	Y		8	8		0.786591	0	Lethal	0.3507
b1710	Y			6			0.786591	0.786591	WT
b1711	Y	Y		8	1		0.786591	0	Lethal	0.3652
b1713	Y	Y		6			0.786591	0.786591	WT
b1714	Y	Y		6	1		0.786591	0.786591	WT
b1719	Y	Y	Y	6	9		0.786591	0.786591	WT
b1723	Y	Y	Y	5	8		0.786591	0.786591	WT	0.5983
b1732	Y	Y	Y	3	7		0.786591	0.786591	WT	0.4731
b1734	Y		Y	4			0.786591	0.786591	WT
b1740	Y	Y		7	5		0.786591	0	Lethal
b1744	Y	Y	Y	4	2		0.786591	0.786591	WT	0.4241
b1745	Y	Y	Y	6	4		0.786591	0.786591	WT	0.4927
b1746	Y		Y	6			0.786591	0.786591	WT	0.4029
b1747	Y		Y	5			0.786591	0.786591	WT	0.5241
b1748	Y			6	4		0.786591	0.786591	WT	0.336
b1759	Y			7			0.786591	0.786591	WT	0.3364
b1761	Y		Y	7	4		0.786591	0.760182	Sick
b1764	Y		Y	6	1		0.786591	0.786591	WT	0.4
b1767	Y	Y	Y	4	3		0.786591	0.786591	WT	0.4238
b1768	Y			4			0.786591	0.786591	WT	0.3403
b1773	Y			3			0.786591	0.786591	WT	0.444
b1778	Y		Y	5			0.786591	0.786591	WT	0.3462
b1779	Y	Y	Y	9	7		0.786591	0.686417	Sick
b1781	Y			5			0.786591	0.786591	WT	0.3528
b1800	Y			5			0.786591	0.786591	WT	0.4075
b1801	Y			4			0.786591	0.786591	WT	0.416
b1805	Y			25			0.786591	0.786591	WT	0.2855
b1812	Y		Y	6	2	Y	0.786591	0	Lethal	0.4472
b1814	Y			3			0.786591	0.786591	WT	0.4196
b1817	Y	Y	Y	12	1		0.786591	0.786591	WT	0.386
b1818		Y		12			0.786591	0.786591	WT	0.3763
b1819		Y		12			0.786591	0.786591	WT	0.424
b1849	Y	Y	Y	9	12		0.786591	0.786591	WT
b1850	Y	Y	Y	6	5		0.786591	0.786591	WT	0.4521
b1851	Y			3			0.786591	0.786591	WT	0.3517
b1852	Y		Y	5			0.786591	0.781374	Sick	0.3466
b1854	Y			5			0.786591	0.786591	WT	0.3669
b1855	Y			6			0.786591	0	Lethal	0.3577
b1857	Y	Y		6	4		0.786591	0.786591	WT	0.3948
b1858	Y	Y		6			0.786591	0.786591	WT
b1859	Y	Y		6			0.786591	0.786591	WT	0.4231
b1865	Y			7	4		0.786591	0.786591	WT	0.2956
b1866	Y	Y	Y	6	4		0.786591	0.786591	WT
b1872	Y			10			0.786591	0.786591	WT	0.3393
b1873	Y			10			0.786591	0.786591	WT	0.4148
b1876	Y			6		Y	0.786591	0.786591	WT
b1896	Y	Y	Y	5	8		0.786591	0.786591	WT	0.3736
b1897	Y			4			0.786591	0.786591	WT	0.3831
b1900	Y	Y		6			0.786591	0.786591	WT	0.3635
b1901	Y	Y		6	6		0.786591	0.786591	WT	0.3782
b1907	Y			2			0.786591	0.786591	WT	0.4853
b1912				17			0.786591	0	Lethal
b1919	Y			5			0.786591	0.786591	WT	0.3364
b1927	Y		Y	2			0.786591	0.786591	WT	0.4065
b1981	Y			2			0.786591	0.786591	WT
b1982	Y	Y	Y	4	3	Y	0.786591	0.786591	WT	0.3884
b1991	Y		Y	5			0.786591	0.786591	WT	0.3786
b1992				5			0.786591	0.786591	WT	0.3802
b1993	Y		Y	8			0.786591	0.786591	WT	0.3702
b2010	Y		Y	11			0.786591	0.786591	WT	0.53
b2019	Y	Y		4	3		0.786591	0	Lethal	0.0848
b2020	Y	Y	Y	6	9	Y	0.786591	0	Lethal	0.0849
b2021	Y	Y	Y	4	5	Y	0.786591	0	Lethal	0.0852
b2022	Y			6			0.786591	0	Lethal	0.1545
b2023	Y		Y	6		Y	0.786591	0	Lethal	0.3415
b2024	Y		Y	2			0.786591	0	Lethal	0.4931
b2025	Y		Y	6		Y	0.786591	0	Lethal	0.084
b2026	Y			6			0.786591	0	Lethal	0.0841
b2027	Y			6			0.786591	0.786591	WT	0.4064
b2028	Y		Y	6			0.786591	0.786591	WT	0.3655
b2029	Y	Y	Y	5	3		0.786591	0.781374	Sick	0.326
b2032	Y			5			0.786591	0.786591	WT	0.4187
b2033	Y			4			0.786591	0.786591	WT	0.4122
b2034	Y			5			0.786591	0.786591	WT	0.441
b2035				6			0.786591	0.786591	WT	0.5188
b2036	Y		Y	2	1		0.786591	0.786591	WT	0.4538
b2037	Y			1			0.786591	0.786591	WT	0.4815
b2038	Y			2			0.786591	0	Lethal	0.3788
b2039	Y	Y	Y	5	6		0.786591	0.786591	WT	0.3671
b2040	Y			5			0.786591	0	Lethal	0.4015
b2041	Y		Y	3			0.786591	0.786591	WT	0.4336
b2045	Y			5			0.786591	0.786591	WT	0.3468
b2048	Y		Y	2			0.786591	0.786591	WT	0.4886
b2049	Y			5			0.786591	0.786591	WT	0.3895
b2051	Y	Y	Y	5	6		0.786591	0.786591	WT	0.4603
b2052	Y	Y	Y	6	5		0.786591	0.786591	WT	0.4506
b2053	Y	Y	Y	3			0.786591	0.786591	WT	0.4153
b2065	Y	Y	Y	5	8		0.786591	0.786591	WT
b2066	Y			7			0.786591	0.786591	WT	0.3975
b2091	Y			5	2		0.786591	0.786591	WT	0.3847
b2092		Y		4			0.786591	0.786591	WT	0.3718
b2093	Y	Y		4			0.786591	0.786591	WT	0.3719
b2094	Y	Y	Y	4			0.786591	0.786591	WT
b2095	Y			3			0.786591	0.786591	WT	0.5429
b2096	Y		Y	3			0.786591	0.786591	WT	0.3472
b2097	Y		Y	3			0.786591	0.786591	WT	0.3872
b2103	Y			6			0.786591	0	Lethal	0.1245
b2104	Y			5			0.786591	0.786591	WT
b2114	Y	Y	Y	6	10	Y	0.786591	0.786591	WT
b2128	Y			7			0.786591	0.786591	WT
b2129	Y			7			0.786591	0.786591	WT	0.3501
b2130	Y			7			0.786591	0.786591	WT
b2131	Y			7			0.786591	0.786591	WT	0.3278
b2132	Y		Y	4			0.786591	0.786591	WT	0.3929
b2133	Y			7	1	Y	0.786591	0.786591	WT	0.3741
b2134	Y		Y	9		Y	0.786591	0.786591	WT	0.3814
b2143	Y	Y	Y	7	5		0.786591	0.786591	WT	0.3572
b2146	Y			5			0.786591	0.786591	WT
b2147	Y			5			0.786591	0.786591	WT
b2148		Y		7			0.786591	0.786591	WT	0.3971
b2149	Y	Y		7			0.786591	0.786591	WT	0.3674
b2150	Y	Y		7	10		0.786591	0.786591	WT	0.5239
b2153	Y	Y	Y	5	4		0.786591	0	Lethal
b2154	Y		Y	5			0.786591	0.786591	WT	0.4007
b2155	Y	Y		2	4		0.786591	0.786591	WT	0.4557
b2156	Y			2			0.786591	0.786591	WT	0.3619
b2162	Y	Y	Y	6	4		0.786591	0.786591	WT	0.3596
b2167	Y	Y	Y	4			0.786591	0.786591	WT	0.322
b2168	Y			5			0.786591	0.786591	WT	0.381
b2169	Y	Y	Y	4			0.786591	0.786591	WT	0.373
b2170	Y			2			0.786591	0.786591	WT	0.3377
b2174	Y		Y	4			0.786591	0.786591	WT
b2197	Y			6			0.786591	0.786591	WT
b2198				6			0.786591	0.786591	WT
b2199				6			0.786591	0.786591	WT	0.4082
b2200				6			0.786591	0.786591	WT	0.3945
b2201	Y			6			0.786591	0.786591	WT	0.3485
b2202	Y	Y		7			0.786591	0.786591	WT	0.352
b2203	Y	Y		7			0.786591	0.786591	WT	0.3329
b2204	Y	Y		5			0.786591	0.786591	WT	0.435
b2205	Y	Y		5			0.786591	0.786591	WT	0.4698
b2206	Y	Y	Y	7	3		0.786591	0.786591	WT	0.3848
b2210	Y			6			0.786591	0.786591	WT	0.3401
b2215	Y	Y		271	3		0.786591	0.786591	WT	0.3729
b2221	Y	Y		8	1		0.786591	0.786591	WT	0.409
b2222	Y	Y	Y	8			0.786591	0.786591	WT	0.3887
b2223				4			0.786591	0.786591	WT	0.4097
b2224	Y		Y	3			0.786591	0.786591	WT	0.3773
b2232	Y			7			0.786591	0	Lethal
b2234	Y	Y	Y	11	9		0.786591	0.786591	WT
b2235	Y	Y	Y	11	12		0.786591	0.786591	WT
b2239	Y	Y		13	4		0.786591	0.786591	WT	0.4006
b2240	Y			2			0.786591	0.786591	WT	0.4052
b2241	Y			8			0.786591	0.786591	WT	0.3679
b2242	Y			8			0.786591	0.786591	WT	0.354
b2243	Y			8			0.786591	0.786591	WT	0.3585
b2251	Y			9			0.786591	0.786591	WT	0.3213
b2253	Y			4			0.786591	0.786591	WT	0.4076
b2254	Y			4			0.786591	0.786591	WT	0.3492
b2255	Y	Y	Y	10	7		0.786591	0.786591	WT	0.3733
b2256	Y			4			0.786591	0.786591	WT
b2257				4			0.786591	0.786591	WT	0.3416
b2258	Y			1			0.786591	0.786591	WT
b2260	Y			6			0.786591	0	Lethal	0.3965
b2261	Y		Y	3	3		0.786591	0	Lethal	0.69
b2262	Y			4	14		0.786591	0	Lethal	0.4106
b2263	Y			3	4		0.786591	0	Lethal
b2264	Y	Y	Y	5	8		0.786591	0	Lethal	0.3643
b2265	Y	Y	Y	2	4		0.786591	0.786591	WT	0.4612
b2276				9		Y	0.786591	0.69842	Sick	0.3339
b2277				9		Y	0.786591	0.69842	Sick	0.3804
b2278				9		Y	0.786591	0.69842	Sick	0.3862
b2279				9		Y	0.786591	0.69842	Sick	0.3922
b2280				9		Y	0.786591	0.69842	Sick	0.3214
b2281	Y			9		Y	0.786591	0.69842	Sick	0.3188
b2282				9		Y	0.786591	0.69842	Sick	0.3521
b2283	Y			9		Y	0.786591	0.69842	Sick	0.3283
b2284	Y			9		Y	0.786591	0.69842	Sick	0.307
b2285	Y			9		Y	0.786591	0.69842	Sick	0.3364
b2286	Y			9		Y	0.786591	0.69842	Sick	0.4018
b2287	Y			9		Y	0.786591	0.69842	Sick	0.3175
b2288				9		Y	0.786591	0.69842	Sick	0.3484
b2290	Y			4			0.786591	0.786591	WT
b2291	Y	Y		14	5		0.786591	0.786591	WT	0.3127
b2296	Y			4			0.786591	0.786591	WT	0.3986
b2297	Y			6			0.786591	0.786591	WT
b2303	Y	Y	Y	2			0.786591	0.786591	WT	0.3879
b2306	Y	Y		9			0.786591	0.786591	WT	0.4455
b2307	Y	Y		9			0.786591	0.786591	WT	0.4471
b2308	Y	Y		9			0.786591	0.786591	WT	0.4383
b2309	Y	Y		6	1		0.786591	0.786591	WT	0.4016
b2310	Y			8			0.786591	0.786591	WT	0.5025
b2311	Y			4			0.786591	0	Lethal	0.5306
b2312	Y	Y	Y	6	7		0.786591	0	Lethal
b2315	Y		Y	7	5	Y	0.786591	0	Lethal
b2316	Y	Y	Y	7	1		0.786591	0	Lethal
b2320	Y		Y	5			0.786591	0	Lethal	0.0868
b2323	Y	Y	Y	28	13	Y	0.786591	0	Lethal
b2328	Y	Y		9	4		0.786591	0.786591	WT	0.3651
b2329	Y			3			0.786591	0	Lethal	0.0844
b2341	Y			28			0.786591	0.786591	WT	0.3742
b2342	Y		Y	17			0.786591	0.786591	WT	0.3164
b2344	Y			7	9		0.786591	0.786591	WT	0.41
b2366	Y			3	3		0.786591	0.786591	WT	0.3892
b2373	Y	Y	Y	4	7		0.786591	0.786591	WT
b2374	Y	Y	Y	4	7		0.786591	0.786591	WT
b2378				4			0.786591	0.786591	WT	0.3832
b2379	Y			4			0.786591	0.786591	WT
b2388	Y			5			0.786591	0.786591	WT	0.3078
b2392	Y			3			0.786591	0.786591	WT	0.385
b2393				8			0.786591	0.786591	WT	0.3642
b2400	Y			6			0.786591	0	Lethal
b2406	Y			7			0.786591	0.786591	WT	0.4813
b2407	Y	Y	Y	11	4		0.786591	0.786591	WT	0.5151
b2411	Y		Y	5	3		0.786591	0.786591	WT
b2414	Y			5			0.786591	0.786591	WT	0.1225
b2415	Y	Y	Y	37	3		0.786591	0.778261	Sick	0.1944
b2416	Y	Y	Y	39	4		0.786591	0.778261	Sick	0.3848
b2417	Y	Y	Y	14	1		0.786591	0.786591	WT	0.4636
b2418	Y	Y	Y	11	5		0.786591	0.786591	WT	0.3356
b2421	Y	Y	Y	5	4		0.786591	0.786591	WT	0.345
b2422	Y			10			0.786591	0.786591	WT	0.3849
b2423	Y			10			0.786591	0.786591	WT	0.4179
b2424	Y			10			0.786591	0.786591	WT
b2425	Y			10			0.786591	0.786591	WT	0.344
b2428	Y		Y	4			0.786591	0.786591	WT
b2429	Y	Y	Y	6			0.786591	0.786591	WT	0.3545
b2435	Y			6			0.786591	0.786591	WT	0.4152
b2436	Y		Y	6			0.786591	0.786524	Sick	0.422
b2440	Y	Y		3	2		0.786591	0.786591	WT	0.3257
b2441	Y	Y		3	7		0.786591	0.786591	WT	0.3942
b2458	Y	Y		4	2		0.786591	0.786591	WT	0.4399
b2463	Y		Y	5		Y	0.786591	0.786591	WT	0.3957
b2464	Y		Y	4			0.786591	0.786591	WT	0.4452
b2465	Y			6			0.786591	0.786591	WT	0.3463
b2467	Y	Y	Y	5	8		0.786591	0.786591	WT	0.3763
b2470	Y	Y		8			0.786591	0.786591	WT
b2472	Y		Y	4			0.786591	0	Lethal
b2476	Y	Y		7	5		0.786591	0	Lethal	0.4324
b2478	Y	Y	Y	5	11	Y	0.786591	0	Lethal
b2480	Y		Y	4			0.786591	0.786591	WT	0.4049
b2481	Y	Y		4			0.786591	0.786591	WT	0.4852
b2482		Y		4			0.786591	0.786591	WT	0.3736
b2483		Y		4			0.786591	0.786591	WT	0.3942
b2484		Y		4			0.786591	0.786591	WT	0.3431
b2485		Y		4			0.786591	0.786591	WT	0.3583
b2486		Y		4			0.786591	0.786591	WT	0.4005
b2487	Y	Y		4			0.786591	0.786591	WT	0.3192
b2488	Y	Y		4			0.786591	0.786591	WT	0.3344
b2489	Y	Y		4			0.786591	0.786591	WT	0.3546
b2490		Y		4			0.786591	0.786591	WT	0.3973
b2492	Y			2			0.786591	0.786591	WT	0.3666
b2497	Y			2	2		0.786591	0.786591	WT	0.4044
b2498	Y	Y	Y	4	1		0.786591	0.786591	WT	0.3783
b2499	Y	Y		6	1		0.786591	0	Lethal	0.1674
b2500	Y		Y	5	7		0.786591	0.785406	Sick	0.4263
b2501	Y	Y	Y	5	2		0.786591	0.775014	Sick	0.4088
b2502	Y	Y		5	1		0.786591	0.786591	WT	0.3875
b2507	Y	Y	Y	9	5	Y	0.786591	0	Lethal	0.3345
b2508	Y		Y	6		Y	0.786591	0.785817	Sick	0.1118
b2514	Y	Y	Y	6	5		0.786591	0.786591	WT
b2515	Y			6			0.786591	0	Lethal
b2518	Y	Y	Y	18	1		0.786591	0.786591	WT	0.3741
b2519	Y		Y	5		Y	0.786591	0.786591	WT	0.3208
b2521	Y		Y	5	2		0.786591	0.786591	WT	0.6242
b2523	Y		Y	6			0.786591	0.786591	WT	0.3679
b2528	Y	Y		6	1		0.786591	0.786589	Sick
b2529	Y			13			0.786591	0.786589	Sick
b2530	Y	Y	Y	26	1		0.786591	0	Lethal	0.3913
b2533	Y		Y	6			0.786591	0.786591	WT
b2536	Y			2			0.786591	0.786591	WT	0.3552
b2538	Y			8			0.786591	0.786591	WT	0.3362
b2539	Y			8			0.786591	0.786591	WT	0.3358
b2540	Y			8			0.786591	0.786591	WT	0.3427
b2541	Y		Y	7			0.786591	0.786591	WT	0.3928
b2542	Y			8			0.786591	0.786591	WT	0.359
b2551	Y	Y	Y	16	3	Y	0.786591	0.775634	Sick	0.0904
b2552	Y		Y	8	4		0.786591	0.786591	WT	0.3661
b2557	Y		Y	9			0.786591	0	Lethal	0.3784
b2558	Y		Y	7			0.786591	0.786591	WT
b2563	Y			5			0.786591	0.786591	WT
b2564	Y	Y	Y	9	4	Y	0.786591	0	Lethal	0.0869
b2574	Y		Y	11	4	Y	0.786591	3.27911e-12	Lethal	0.0853
b2578				2			0.786591	0.786591	WT	0.3225
b2579	Y	Y		6			0.786591	0.786591	WT	0.3051
b2582	Y			23			0.786591	0.786591	WT	0.3945
b2585	Y			17			0.786591	0	Lethal
b2587	Y			2			0.786591	0.786591	WT	0.4217
b2599	Y	Y	Y	6	1	Y	0.786591	0	Lethal	0.0843
b2600	Y			6			0.786591	0	Lethal	0.093
b2601	Y			5			0.786591	0.786591	WT	0.4182
b2615	Y			5			0.786591	0	Lethal
b2661	Y	Y	Y	6	1		0.786591	0.786591	WT	0.441
b2662	Y	Y	Y	4	5	Y	0.786591	0.786591	WT	0.3591
b2663	Y			2			0.786591	0.786591	WT	0.3524
b2675	Y	Y	Y	11			0.786591	0.786591	WT	0.3652
b2676	Y	Y	Y	11	4		0.786591	0.786591	WT	0.4186
b2677	Y	Y		9			0.786591	0.786591	WT	0.3185
b2678	Y	Y		9			0.786591	0.786591	WT	0.3611
b2679	Y	Y		9	3		0.786591	0.786591	WT	0.3992
b2682				2			0.786591	0.786591	WT
b2683				2			0.786591	0.786591	WT
b2687	Y			3		Y	0.786591	0	Lethal	0.3646
b2688	Y		Y	7	7		0.786591	0	Lethal	0.4716
b2690	Y		Y	2			0.786591	0.786591	WT	0.3189
b2697	Y	Y		6	12		0.786591	0.786591	WT
b2701	Y		Y	7	10		0.786591	0.786591	WT	0.4144
b2702		Y		4			0.786591	0.786591	WT	0.4538
b2703		Y		4			0.786591	0.786591	WT	0.4266
b2704	Y	Y	Y	4			0.786591	0.786591	WT	0.323
b2705	Y		Y	5			0.786591	0.786591	WT	0.3217
b2708	Y			2			0.786591	0.786591	WT	0.4244
b2710	Y			6			0.786591	0.786591	WT	0.3258
b2711	Y			6			0.786591	0.786591	WT	0.2995
b2715	Y	Y	Y	4			0.786591	0.786591	WT
b2719	Y	Y		6			0.786591	0.786591	WT	0.3509
b2720	Y	Y		6			0.786591	0.786591	WT	0.3593
b2721	Y	Y		6			0.786591	0.786591	WT	0.3605
b2722		Y		6			0.786591	0.786591	WT	0.3762
b2723		Y		6			0.786591	0.786591	WT	0.314
b2724	Y	Y		6			0.786591	0.786591	WT	0.3105
b2738	Y			3			0.786591	0.786591	WT	0.3059
b2744	Y			29			0.786591	0.786591	WT	0.3751
b2746	Y	Y		3	20		0.786591	0	Lethal
b2747	Y	Y	Y	5	8		0.786591	0	Lethal
b2750	Y		Y	5		Y	0.786591	0	Lethal	0.3807
b2751	Y			8			0.786591	0	Lethal	0.4253
b2752	Y			8			0.786591	0	Lethal	0.4604
b2762	Y	Y		8			0.786591	0	Lethal	0.2978
b2763	Y	Y	Y	12	12	Y	0.786591	0	Lethal	0.1123
b2764	Y	Y	Y	12	4	Y	0.786591	0	Lethal	0.1052
b2765	Y		Y	6	2		0.786591	0.786591	WT
b2779	Y	Y	Y	3	2		0.786591	0.725205	Sick
b2780	Y	Y	Y	9	6		0.786591	0	Lethal
b2781	Y	Y		19	2		0.786591	0.786591	WT	0.3393
b2784	Y			7		Y	0.786591	0.786591	WT	0.4945
b2787	Y	Y	Y	3	9		0.786591	0.786591	WT	0.443
b2788	Y		Y	3	4		0.786591	0.786591	WT	0.4162
b2789	Y			4			0.786591	0.786591	WT	0.3504
b2794	Y			5			0.786591	0.786591	WT
b2796	Y			2			0.786591	0.786591	WT	0.3628
b2797	Y			3			0.786591	0.786591	WT	0.5118
b2799	Y	Y	Y	5	8		0.786591	0.786591	WT	0.2934
b2800	Y	Y	Y	3	6		0.786591	0.786591	WT	0.3165
b2801	Y			2	1		0.786591	0.786591	WT	0.3715
b2802	Y	Y	Y	2	3		0.786591	0.786591	WT	0.3012
b2803	Y			5			0.786591	0.786591	WT	0.3536
b2810	Y		Y	4	2		0.786591	0.786591	WT	0.2915
b2813	Y			7	5		0.786591	0.786591	WT	0.4171
b2817	Y			6	2		0.786591	0.786591	WT	0.3279
b2818	Y			5			0.786591	0	Lethal	0.0847
b2827	Y	Y	Y	4	44	Y	0.786591	0	Lethal	0.4168
b2835	Y			21			0.786591	0.786591	WT	0.3384
b2836	Y		Y	50			0.786591	0.778883	Sick	0.3805
b2838	Y	Y	Y	4	5	Y	0.786591	0	Lethal	0.0851
b2841	Y			2			0.786591	0.786591	WT	0.3689
b2866	Y			7			0.786591	0.786591	WT	0.3301
b2867	Y			7			0.786591	0.786591	WT	0.3768
b2868	Y			7			0.786591	0.786591	WT	0.4221
b2871	Y			4	8		0.786591	0.786591	WT	0.3603
b2874	Y			6			0.786591	0.786591	WT	0.4821
b2877	Y			5			0.786591	0	Lethal
b2882	Y			2			0.786591	0.786591	WT
b2883	Y			5			0.786591	0.786591	WT	0.4412
b2889	Y		Y	2	10		0.786591	0.786591	WT	0.4665
b2890	Y	Y	Y	6			0.786591	0.786591	WT	0.3082
b2893	Y	Y	Y	6	2		0.786591	0.786591	WT	0.4172
b2895	Y			20			0.786591	0.786591	WT	0.4227
b2901	Y		Y	4	2		0.786591	0.786591	WT	0.3421
b2903	Y	Y		7			0.786591	0.786453	Sick	0.4766
b2904	Y	Y		7	3		0.786591	0.786453	Sick	0.4161
b2905	Y	Y		7	3		0.786591	0.786453	Sick	0.5556
b2907	Y			3			0.786591	0.786591	Sick	0.3949
b2912	Y			4			0.786591	0.786591	WT
b2913	Y	Y	Y	5	8	Y	0.786591	0.769936	Sick	0.0835
b2914	Y	Y		2	2		0.786591	0.786591	WT	0.6281
b2917	Y			2			0.786591	0.786591	WT	0.3916
b2919	Y	Y	Y	4	2		0.786591	0.786591	WT	0.3675
b2920	Y			4			0.786591	0.786591	WT	0.3978
b2923				3			0.786591	0.786591	WT	0.357
b2925	Y	Y	Y	5	6	Y	0.786591	0.786591	WT
b2926	Y		Y	4	1		0.786591	0.686417	Sick
b2927	Y	Y	Y	6	9		0.786591	0.786591	WT	0.3467
b2930	Y			4			0.786591	0.786591	WT
b2935	Y	Y	Y	6	8		0.786591	0.786591	WT	0.396
b2937	Y		Y	4			0.786591	0.786591	WT	0.4112
b2938	Y	Y		4	1		0.786591	0.786591	WT	0.4298
b2942	Y	Y	Y	6	11		0.786591	0	Lethal
b2943	Y			3			0.786591	0.786591	WT	0.4138
b2947	Y	Y	Y	7	4		0.786591	0	Lethal	0.4783
b2954	Y	Y		9	7		0.786591	0.786591	WT	0.3437
b2957	Y	Y	Y	6	2		0.786591	0.786591	WT	0.515
b2963	Y			7			0.786591	0.786591	WT	0.3595
b2964	Y			12			0.786591	0.786591	WT	0.4394
b2965	Y			4			0.786591	0.786591	WT	0.3549
b2975				4			0.786591	0.786591	WT	0.4331
b2976	Y		Y	6	10		0.786591	0.786591	WT	0.3232
b2979	Y			8			0.786591	0.786575	Sick	0.5062
b2987				2			0.786591	0.786591	WT	0.3435
b2988	Y	Y	Y	8	7		0.786591	0.786591	WT	0.5279
b2994	Y			8			0.786591	0.786591	WT	0.3445
b2995	Y			8			0.786591	0.786591	WT
b2996	Y			8			0.786591	0.786591	WT
b2997	Y			8			0.786591	0.786591	WT	0.3665
b3001	Y			5	3		0.786591	0.786591	WT	0.284
b3005	Y	Y		11			0.786591	0	Lethal	0.3544
b3006		Y		11			0.786591	0	Lethal
b3008	Y	Y	Y	7	5		0.786591	0.786591	WT	0.4299
b3012	Y		Y	7	2		0.786591	0.786591	WT	0.4609
b3018	Y			22			0.786591	0	Lethal
b3028	Y	Y		9	1		0.786591	0.786591	WT	0.3453
b3029	Y	Y		7	1		0.786591	0.786588	Sick	0.3003
b3034	Y	Y	Y	5	5		0.786591	0.786591	WT
b3035	Y	Y		10	7		0.786591	0.786591	WT
b3040				6			0.786591	0	Lethal	0.3936
b3041	Y	Y		4	2		0.786591	0	Lethal
b3052	Y		Y	8			0.786591	0	Lethal	0.3243
b3057				5			0.786591	0.786591	WT	0.4009
b3058	Y	Y	Y	4			0.786591	0	Lethal
b3059				17			0.786591	0.786591	WT
b3061				3			0.786591	0.786591	WT	0.364
b3062	Y		Y	3			0.786591	0.786591	WT	0.3907
b3063				2			0.786591	0.786591	WT
b3073	Y			4			0.786591	0.786591	WT	0.3799
b3089	Y			3			0.786591	0.786591	WT	0.3617
b3091	Y			3			0.786591	0.786591	WT	0.3301
b3092	Y			4			0.786591	0.786591	WT	0.4288
b3093	Y			3			0.786591	0.786591	WT	0.3652
b3114	Y		Y	6			0.786591	0.786591	WT	0.5063
b3115	Y			6			0.786591	0.786591	WT	0.3425
b3116	Y			3			0.786591	0.786591	WT	0.3276
b3117	Y			3			0.786591	0.786591	WT	0.3613
b3124	Y			5			0.786591	0.786591	WT	0.4108
b3125	Y		Y	5			0.786591	0.786591	WT	0.391
b3126	Y	Y	Y	3	4		0.786591	0.786591	WT	0.4536
b3127	Y			4			0.786591	0.786591	WT	0.3791
b3128	Y	Y		3	1		0.786591	0.786591	WT	0.3599
b3132	Y	Y		3			0.786591	0.786591	WT	0.3457
b3137	Y	Y	Y	3	4		0.786591	0.786591	WT	0.3041
b3161	Y			3			0.786591	0.786591	WT	0.3259
b3172	Y	Y	Y	7	6	Y	0.786591	0	Lethal	0.3311
b3176	Y		Y	2			0.786591	0	Lethal
b3177	Y	Y	Y	4	4	Y	0.786591	0	Lethal
b3182	Y	Y	Y	13	6	Y	0.786591	0.786591	WT	0.3676
b3187	Y			4			0.786591	0	Lethal
b3189	Y		Y	4	12	Y	0.786591	0	Lethal
b3196				2			0.786591	0	Lethal	0.52
b3197	Y	Y		2			0.786591	0.786591	WT
b3198	Y			4			0.786591	0	Lethal	0.5332
b3199	Y	Y		14	2		0.786591	0	Lethal
b3200	Y	Y		14			0.786591	0	Lethal
b3201	Y	Y		14			0.786591	0	Lethal
b3212	Y		Y	6			0.786591	0.786591	WT	0.43
b3213	Y			6			0.786591	0.786591	WT	0.3841
b3222	Y	Y	Y	5	1		0.786591	0.786591	WT	0.36
b3223	Y			2			0.786591	0.786591	WT	0.5524
b3224	Y			2			0.786591	0.786591	WT	0.4375
b3225	Y	Y	Y	3	12		0.786591	0.786591	WT	0.3588
b3236	Y	Y	Y	5	4	Y	0.786591	0.773314	Sick	0.3115
b3255	Y	Y		7	1		0.786591	0	Lethal
b3256	Y	Y	Y	7	30		0.786591	0	Lethal
b3258	Y			2			0.786591	0.786591	WT	0.4434
b3265	Y	Y		2			0.786591	0.786591	WT	0.3188
b3266	Y	Y		2			0.786591	0.786591	WT	0.3452
b3281	Y		Y	5	3		0.786591	0.786591	WT	0.0818
b3288	Y		Y	5			0.786591	0.786591	WT
b3290	Y			2			0.786591	0.786591	WT	0.4255
b3350	Y			2			0.786591	0.786591	WT	0.3629
b3359	Y			6			0.786591	0	Lethal	0.3543
b3360	Y		Y	4		Y	0.786591	0	Lethal	0.1076
b3365	Y	Y		6			0.786591	0.786591	WT	0.425
b3366	Y	Y		6			0.786591	0.786591	WT	0.3502
b3367	Y			2			0.786591	0.786591	WT	0.5295
b3368	Y			10			0.786591	0	Lethal	0.1636
b3370	Y			3			0.786591	0.786591	WT	0.452
b3371	Y			4			0.786591	0.786591	WT	0.38
b3374	Y			5			0.786591	0.786591	WT	0.3216
b3380	Y			2			0.786591	0.786591	WT	0.372
b3384	Y			6			0.786591	0.786591	WT
b3385	Y		Y	4			0.786591	0.786591	WT	0.3601
b3386	Y			2			0.786591	0.786591	WT	0.3507
b3389	Y			3		Y	0.786591	0	Lethal	0.1953
b3390	Y			5			0.786591	0.786591	WT	0.3972
b3396	Y		Y	10		Y	0.786591	0.786591	WT
b3397	Y	Y		5	2		0.786591	0.786591	WT	0.2914
b3403	Y		Y	5	12		0.786591	0.786591	WT	0.3065
b3409	Y		Y	6	5		0.786591	0.786591	WT	0.3766
b3412	Y		Y	4	3		0.786591	0	Lethal
b3415				2			0.786591	0.786591	WT	0.3638
b3416	Y			7			0.786591	0.786591	WT	0.338
b3417	Y	Y	Y	8	14		0.786591	0.786591	WT	0.3401
b3425	Y	Y	Y	5			0.786591	0.786591	WT	0.3389
b3426	Y	Y		4	13		0.786591	0.786591	WT	0.3514
b3428	Y			4		Y	0.786591	0.786591	WT	0.3862
b3429	Y			4	9		0.786591	0	Lethal	0.3414
b3430	Y			5			0.786591	0	Lethal	0.3883
b3431	Y		Y	2	1		0.786591	0.786591	WT	0.4344
b3432	Y		Y	2			0.786591	0.786591	WT	0.4256
b3433	Y	Y	Y	6	2		0.786591	0	Lethal
b3437	Y	Y		5	6		0.786591	0.786591	WT	0.3473
b3447	Y			4	7		0.786591	0.786591	WT	0.377
b3449	Y			13			0.786591	0.786591	WT	0.434
b3450	Y			12			0.786591	0.786591	WT	0.3551
b3451	Y			12			0.786591	0.786591	WT	0.3553
b3452	Y			12			0.786591	0.786591	WT	0.3611
b3453	Y			12	5		0.786591	0.786591	WT	0.3577
b3454	Y	Y		10			0.786591	0.786591	WT	0.4279
b3455	Y	Y		10			0.786591	0.786591	WT	0.3979
b3456		Y		10			0.786591	0.786591	WT	0.3548
b3457		Y		10			0.786591	0.786591	WT	0.3944
b3458	Y	Y		6			0.786591	0.786591	WT	0.3756
b3460	Y	Y		10	2		0.786591	0.786591	WT	0.3801
b3469	Y		Y	11	1		0.786591	0.786591	WT	0.4641
b3475	Y			5			0.786591	0.786591	WT	0.3571
b3476	Y	Y		6	23		0.786591	0.786591	WT	0.3902
b3477	Y	Y		6			0.786591	0.786591	WT	0.4407
b3478	Y	Y		6			0.786591	0.786591	WT	0.3626
b3479	Y	Y		6			0.786591	0.786591	WT	0.4043
b3480	Y	Y		6			0.786591	0.786591	WT	0.3989
b3493				2			0.786591	0.786591	WT	0.4418
b3496	Y			3			0.786591	0.786591	WT
b3500	Y	Y	Y	5	3	Y	0.786591	0.786591	WT	0.4181
b3502				6			0.786591	0.786591	WT	0.347
b3503	Y			5			0.786591	0.786591	WT	0.3443
b3517	Y	Y		4	3		0.786591	0.786591	WT	0.577
b3519	Y			3			0.786591	0.786591	WT	0.3381
b3526	Y			5			0.786591	0.786591	WT	0.365
b3528	Y			7			0.786591	0.786591	WT	0.4277
b3540	Y	Y		8			0.786591	0.786591	WT	0.3656
b3541	Y	Y		8			0.786591	0.786591	WT	0.4169
b3542	Y	Y		8			0.786591	0.786591	WT	0.3652
b3543	Y	Y		8			0.786591	0.786591	WT	0.3069
b3544	Y	Y		8	1		0.786591	0.786591	WT	0.3743
b3546	Y			6			0.786591	0.786591	WT	0.3927
b3551	Y			12		Y	0.786591	0.786591	WT	0.4375
b3553	Y		Y	14			0.786591	0.786591	WT	0.4054
b3559	Y			6			0.786591	0.786591	WT
b3560	Y			6			0.786591	0.786591	WT
b3564	Y	Y		7	3		0.786591	0.786591	WT	0.3335
b3565	Y		Y	4			0.786591	0.786591	WT	0.3609
b3566	Y	Y		6	2		0.786591	0.786591	WT	0.3297
b3567	Y	Y		6			0.786591	0.786591	WT	0.3566
b3568		Y		6			0.786591	0.786591	WT	0.3821
b3571	Y		Y	2			0.786591	0.786591	WT	0.3886
b3572	Y			4			0.786591	0.786591	WT	0.4254
b3575	Y	Y	Y	5	4		0.786591	0.786591	WT	0.361
b3577				2			0.786591	0.786591	WT	0.2881
b3578				2			0.786591	0.786591	WT	0.3657
b3579	Y			2			0.786591	0.786591	WT	0.2995
b3580	Y			7			0.786591	0.786591	WT	0.3824
b3581	Y			4			0.786591	0.786591	WT	0.4473
b3583	Y			2			0.786591	0.786591	WT	0.3424
b3588	Y		Y	8			0.786591	0.786591	WT	0.3852
b3591	Y			5			0.786591	0.786591	WT	0.3773
b3599	Y	Y	Y	4	1		0.786591	0.786591	WT	0.3335
b3600	Y			5			0.786591	0.786591	WT	0.3299
b3603				4			0.786591	0.786591	WT	0.4849
b3605	Y		Y	6			0.786591	0.786591	WT	0.3438
b3607	Y	Y	Y	4	1	Y	0.786591	0	Lethal	0.0829
b3608	Y		Y	5			0.786591	0	Lethal
b3610	Y			17	1		0.786591	0.786591	WT	0.3549
b3612	Y		Y	2			0.786591	0.786591	WT	0.4251
b3616	Y			5			0.786591	0.786591	WT	0.4625
b3617	Y	Y	Y	4	3		0.786591	0.786591	WT	0.718
b3619	Y	Y	Y	2	7		0.786591	0	Lethal	0.3597
b3620	Y			5	1		0.786591	0	Lethal	0.3285
b3621	Y			5			0.786591	0	Lethal	0.4185
b3622				7			0.786591	0.786591	WT	0.3688
b3623	Y			5			0.786591	0	Lethal
b3624	Y			5			0.786591	0	Lethal	0.4204
b3625	Y			5			0.786591	0	Lethal	0.3785
b3626	Y			5			0.786591	0	Lethal	0.3563
b3627	Y			5			0.786591	0	Lethal	0.3422
b3628	Y			5			0.786591	0	Lethal	0.3613
b3629	Y			5			0.786591	0	Lethal	0.3815
b3630	Y		Y	5			0.786591	0	Lethal	0.3512
b3631	Y			5	3		0.786591	0	Lethal	0.3083
b3632	Y			5			0.786591	0	Lethal	0.4589
b3633	Y			6			0.786591	0	Lethal
b3634	Y	Y	Y	5	6		0.786591	0	Lethal
b3639	Y	Y	Y	9	5		0.786591	0	Lethal
b3640	Y	Y	Y	5	12		0.786591	0.786591	WT
b3642	Y	Y	Y	4	1		0.786591	0	Lethal	0.3504
b3648	Y	Y		6	10		0.786591	0	Lethal
b3650	Y			9		Y	0.786591	0.786591	WT
b3653				2			0.786591	0.786591	WT	0.3426
b3654	Y			4			0.786591	0.786591	WT	0.36
b3665	Y			5			0.786591	0.786591	WT	0.2876
b3666	Y			5			0.786591	0.786591	WT	0.3662
b3670	Y			6			0.786591	0.786591	WT	0.3837
b3671	Y			6			0.786591	0.786591	WT	0.3865
b3679	Y			2			0.786591	0.786591	WT	0.3074
b3691	Y			2			0.786591	0.786591	WT	0.4455
b3693	Y			5			0.786591	0.786591	WT	0.3641
b3708	Y	Y	Y	8	5		0.786591	0.786365	Sick	0.3876
b3709	Y			2			0.786591	0.786591	WT	0.492
b3714	Y			2			0.786591	0.786591	WT
b3722	Y	Y	Y	4			0.786591	0.786591	WT
b3725	Y	Y		5			0.786591	0.786591	WT	0.3739
b3726	Y	Y		5			0.786591	0.786591	WT	0.3748
b3727	Y	Y		5			0.786591	0.786591	WT	0.4834
b3728	Y	Y		5	5		0.786591	0.786591	WT	0.4207
b3729	Y	Y	Y	4	13		0.786591	0	Lethal
b3730	Y	Y	Y	8	13		0.786591	0	Lethal
b3731	Y	Y		5	1	Y	0.786591	0.31522	Sick	0.4711
b3732	Y	Y		5	5	Y	0.786591	0.31522	Sick	0.4496
b3733	Y	Y		5	2	Y	0.786591	0.31522	Sick	0.3954
b3734	Y	Y		5	5	Y	0.786591	0.31522	Sick	0.3616
b3735	Y	Y		5		Y	0.786591	0.31522	Sick	0.4578
b3736	Y	Y		5	1	Y	0.786591	0.31522	Sick	0.407
b3737	Y	Y	Y	5		Y	0.786591	0.31522	Sick	0.37
b3738	Y	Y	Y	5		Y	0.786591	0.31522	Sick	0.39
b3739		Y		5			0.786591	0.786591	WT	0.3762
b3744	Y	Y	Y	7	1		0.786591	0.785824	Sick	0.3806
b3747	Y			2			0.786591	0.786591	WT	0.4482
b3748	Y	Y	Y	6			0.786591	0.786591	WT	0.3795
b3749	Y	Y		6			0.786591	0.786591	WT	0.4776
b3750		Y		6			0.786591	0.786591	WT	0.3979
b3751	Y	Y		6	1		0.786591	0.786591	WT	0.3872
b3752	Y	Y	Y	5	7	Y	0.786591	0.786591	WT	0.3448
b3770	Y	Y	Y	10	5	Y	0.786591	0	Lethal	0.0907
b3771	Y			5			0.786591	0	Lethal	0.1299
b3772	Y	Y	Y	3	1		0.786591	0.786591	WT	0.2196
b3774	Y	Y	Y	9	4	Y	0.786591	0	Lethal	0.1218
b3779	Y			5			0.786591	0.786591	WT	0.4384
b3781	Y		Y	23	5		0.786591	0.786591	WT	0.4933
b3784				4			0.786591	0.786591	WT	0.3938
b3785	Y			6			0.786591	0.786591	WT	0.3502
b3786	Y	Y	Y	2	5		0.786591	0.786591	WT	0.3598
b3787	Y		Y	6			0.786591	0.786591	WT	0.3611
b3788	Y	Y	Y	3	1		0.786591	0.786591	WT	0.4263
b3789	Y	Y	Y	5	3		0.786591	0.786591	WT	0.3502
b3790	Y			5	1		0.786591	0.786591	WT	0.3596
b3791	Y			4			0.786591	0.786591	WT	0.3553
b3792	Y			1			0.786591	0.786591	WT	0.4178
b3793				6			0.786591	0.786591	WT
b3794				5			0.786591	0.786591	WT	0.3728
b3803				5			0.786591	0.786591	WT	0.41
b3804	Y			3			0.786591	0	Lethal
b3805	Y		Y	4	3		0.786591	0	Lethal
b3806				3			0.786591	0.786591	WT
b3807	Y			18	2		0.786591	0	Lethal
b3809	Y		Y	2	2		0.786591	0	Lethal	0.3604
b3816	Y			3			0.786591	0.78659	Sick	0.3622
b3821	Y	Y	Y	72	5		0.786591	0.786591	WT	0.4002
b3823				2			0.786591	0.786591	WT	0.363
b3824				2			0.786591	0.786591	WT	0.4039
b3825	Y			47			0.786591	0.786591	WT	0.385
b3826	Y			4			0.786591	0.786591	WT
b3829	Y			5			0.786591	0.786591	WT	0.1871
b3831	Y	Y	Y	4	19		0.786591	0.786591	WT	0.3865
b3833	Y			7			0.786591	0	Lethal	0.123
b3835	Y			3			0.786591	0.786591	Sick
b3843	Y	Y		4	3		0.786591	0	Lethal
b3844	Y		Y	13	1		0.786591	0.784949	Sick	0.426
b3845	Y		Y	17			0.786591	0.786591	WT
b3846	Y		Y	31			0.786591	0.784058	Sick	0.3763
b3849	Y			2			0.786591	0.786591	WT	0.3979
b3850	Y			6			0.786591	0	Lethal
b3856	Y	Y		11	2		0.786591	0.786591	WT
b3857	Y	Y	Y	11	6		0.786591	0	Lethal
b3860	Y			6	4		0.786591	0.786591	WT	0.3261
b3867	Y			6	2		0.786591	0.786591	WT	0.3985
b3870	Y			7			0.786591	0.786591	WT	0.084
b3875	Y			1			0.786591	0.786591	WT	0.3912
b3882	Y		Y	5			0.786591	0.786591	WT
b3892	Y			7			0.786591	0.786591	WT	0.4576
b3893	Y			7			0.786591	0.786591	WT	0.3763
b3894	Y			7			0.786591	0.786591	WT	0.3458
b3902	Y	Y	Y	3	15		0.786591	0.786591	WT
b3903	Y	Y	Y	4	5		0.786591	0.786591	WT
b3904	Y			5	4		0.786591	0.786591	WT
b3907	Y			3			0.786591	0.786591	WT	0.3727
b3908	Y	Y		4	6		0.786591	0.786591	WT	0.3649
b3909				3			0.786591	0.786591	WT	0.3702
b3915	Y	Y		8	2		0.786591	0.786591	WT	0.2906
b3916	Y	Y	Y	9	3		0.786591	0.786591	WT	0.1328
b3917	Y			8			0.786591	0.786591	WT	0.3613
b3918	Y			17			0.786591	0.786591	WT	0.3789
b3919	Y	Y	Y	2	1		0.786591	0.758555	Sick	0.3402
b3924	Y	Y	Y	14	6		0.786591	0.786591	WT	0.4438
b3925	Y	Y		4	7		0.786591	0.786591	WT	0.3718
b3926	Y	Y		5	15		0.786591	0.786586	Sick	0.3726
b3927	Y	Y		3	3		0.786591	0.786591	WT	0.37
b3930				6			0.786591	0	Lethal	0.4971
b3939	Y	Y	Y	5	2	Y	0.786591	0	Lethal	0.0848
b3940	Y			9			0.786591	0.786591	WT	0.1175
b3941	Y	Y	Y	5	8	Y	0.786591	0	Lethal	0.4444
b3942	Y	Y	Y	3			0.786591	0.786591	WT	0.4268
b3945	Y			11			0.786591	0.786591	WT	0.443
b3946	Y		Y	3			0.786591	0.786591	WT	0.4003
b3951	Y			4			0.786591	0.786591	WT	0.4456
b3952	Y			4			0.786591	0.786591	WT	0.3941
b3956	Y	Y	Y	6	2	Y	0.786591	0.784202	Sick	0.1279
b3957	Y		Y	6		Y	0.786591	0	Lethal	0.085
b3958	Y		Y	6		Y	0.786591	0	Lethal	0.1262
b3959	Y	Y	Y	4	8	Y	0.786591	0	Lethal	0.1364
b3960	Y	Y	Y	3	2	Y	0.786591	0	Lethal	0.0892
b3962	Y			4			0.786591	0.786591	WT	0.3764
b3966	Y	Y		4	16		0.786591	0	Lethal
b3967	Y		Y	2	1		0.786591	0	Lethal
b3972	Y		Y	5	5	Y	0.786591	0	Lethal
b3974	Y	Y		5	6		0.786591	0	Lethal
b3990	Y	Y		13			0.786591	0	Lethal	0.4399
b3991	Y		Y	9			0.786591	0	Lethal	0.1249
b3992	Y	Y	Y	13	4		0.786591	0	Lethal	0.1644
b3993	Y			5			0.786591	0	Lethal	0.3613
b3994	Y			7			0.786591	0	Lethal	0.1
b3996	Y	Y		5	3		0.786591	0.786591	WT	0.3186
b3997	Y			4			0.786591	0	Lethal
b4005	Y		Y	7		Y	0.786591	0	Lethal	0.3745
b4006	Y			6			0.786591	0	Lethal	0.3758
b4013	Y		Y	4		Y	0.786591	0	Lethal	0.0836
b4014	Y		Y	6	7		0.786591	0.786591	WT	0.3398
b4015	Y	Y	Y	3	3		0.786591	0.786591	WT	0.3262
b4019	Y		Y	5	7		0.786591	0.786591	WT	0.3965
b4024	Y	Y		4	4		0.786591	0.786591	WT	0.4066
b4025	Y	Y	Y	2	1		0.786591	0.781552	Sick	0.3624
b4031	Y			2	6		0.786591	0.786591	WT	0.3754
b4032	Y	Y		11	1		0.786591	0.786591	WT	0.3793
b4033	Y	Y		11	3		0.786591	0.786591	WT	0.3978
b4034	Y	Y		11	48		0.786591	0.786591	WT	0.4358
b4035	Y	Y		11	8		0.786591	0.786591	WT	0.4324
b4036	Y	Y		7	4		0.786591	0.786591	WT	0.3305
b4039	Y			3	2	Y	0.786591	0	Lethal	0.4448
b4040				4			0.786591	0	Lethal
b4041	Y			16			0.786591	0.786591	WT
b4042	Y	Y		17	6		0.786591	0.786591	WT	0.4464
b4053	Y	Y	Y	2	4	Y	0.786591	0.786591	WT	0.4082
b4054	Y	Y	Y	8	2		0.786591	0.786591	WT	0.3907
b4055	Y	Y		36	16		0.786591	0.786591	WT	0.3983
b4067	Y			3			0.786591	0.786591	WT	0.3143
b4069	Y		Y	10			0.786591	0.786591	WT	0.4595
b4070	Y	Y	Y	8	7		0.786591	0.786591	WT	0.4961
b4071	Y	Y		8	1		0.786591	0.786591	WT	0.3445
b4072	Y	Y		8			0.786591	0.786591	WT	0.492
b4073	Y	Y		8			0.786591	0.786591	WT	0.5709
b4077	Y			3			0.786591	0.786591	WT	0.4855
b4079	Y	Y	Y	4	9		0.786591	0.786591	WT	0.4714
b4084	Y	Y	Y	5	1		0.786591	0.786591	WT
b4085	Y	Y	Y	2	3		0.786591	0.786591	WT	0.4318
b4086		Y		7			0.786591	0.786591	WT	0.5463
b4087	Y	Y		7			0.786591	0.786591	WT	0.4077
b4088	Y	Y		7	4		0.786591	0.786591	WT	0.3651
b4090	Y	Y	Y	4			0.786591	0.786591	WT	0.3566
b4094	Y			4			0.786591	0.786591	WT	0.388
b4111	Y	Y		6			0.786591	0.786591	WT	0.5719
b4115	Y	Y		2			0.786591	0.786591	WT	0.3171
b4117	Y	Y	Y	4	1		0.786591	0.786591	WT	0.4797
b4119	Y		Y	4		Y	0.786591	0.786591	WT	0.5096
b4120	Y			2			0.786591	0.786591	WT	0.4413
b4122	Y		Y	5			0.786591	0.786591	WT	0.35
b4123				6			0.786591	0.786591	WT	0.3957
b4129	Y	Y	Y	8	5		0.786591	0.786591	WT	0.3588
b4130	Y			3			0.786591	0.786591	WT
b4131	Y	Y		4	4		0.786591	0.786591	WT
b4132	Y			3			0.786591	0.786591	WT	0.49
b4136	Y		Y	8	7		0.786591	0.786591	WT	0.4113
b4138				5			0.786591	0.786591	WT	0.3937
b4139	Y	Y	Y	3	2		0.786591	0.786591	WT	0.3652
b4151	Y	Y		6	2		0.786591	0.786591	WT	0.3408
b4152	Y	Y		6	2		0.786591	0.786591	WT	0.3217
b4153	Y	Y		6	7		0.786591	0.786591	WT	0.3871
b4154	Y	Y	Y	6	9		0.786591	0.786591	WT	0.3725
b4160				16			0.786591	0	Lethal
b4161	Y			11			0.786591	0.786591	WT	0.3867
b4169	Y			6			0.786591	0.786591	WT	0.3366
b4177	Y	Y	Y	7	22		0.786591	0	Lethal	0.3892
b4192	Y	Y		4	6		0.786591	0.786591	WT	0.3916
b4193		Y		4			0.786591	0.786591	WT	0.4457
b4194	Y	Y	Y	4			0.786591	0.786591	WT	0.3946
b4195	Y	Y	Y	4			0.786591	0.786591	WT	0.398
b4196	Y	Y	Y	4	8		0.786591	0.786591	WT	0.3693
b4197	Y			2			0.786591	0.786591	WT	0.3315
b4198	Y			2			0.786591	0.786591	WT	0.3188
b4208	Y			6			0.786591	0.785697	Sick	0.3902
b4209	Y			3			0.786591	0.786573	Sick
b4213	Y			15			0.786591	0.786591	WT	0.4119
b4214	Y			4			0.786591	0	Lethal
b4219	Y		Y	5	2		0.786591	0.786591	WT	0.3436
b4226	Y	Y	Y	4	9		0.786591	0.786591	WT
b4227	Y	Y		7	1		0.786591	0.786591	WT	0.3268
b4230		Y		7			0.786591	0.786591	WT	0.4679
b4231		Y		7			0.786591	0.786591	WT	0.3623
b4232	Y	Y	Y	4	11		0.786591	0.786591	WT	0.3926
b4233	Y			9			0.786591	0.786591	WT	0.3489
b4237	Y	Y		11			0.786591	0.786591	WT	0.5445
b4238	Y	Y		11			0.786591	0.786508	Sick	0.4724
b4239	Y		Y	4			0.786591	0.786591	WT	0.3824
b4240	Y	Y	Y	4			0.786591	0.786591	WT	0.4009
b4242	Y		Y	7	1		0.786591	0.786591	WT	0.5116
b4244	Y	Y		5	7		0.786591	0.786591	WT	0.3318
b4245	Y	Y	Y	5	19	Y	0.786591	0	Lethal	0.3435
b4254	Y	Y	Y	5	3		0.786591	0.786591	WT	0.6163
b4258	Y			6			0.786591	0.786591	WT
b4260	Y	Y	Y	6	2		0.786591	0.786591	WT	0.354
b4261		Y		14			0.786591	0	Lethal
b4262		Y		14			0.786591	0	Lethal
b4265				4			0.786591	0.786591	WT	0.4417
b4266	Y		Y	5			0.786591	0.786591	WT	0.4373
b4267	Y			7			0.786591	0.786591	WT	0.4035
b4268	Y			5			0.786591	0.786591	WT	0.4226
b4287	Y			8			0.786591	0.786591	WT	0.3519
b4288	Y			8			0.786591	0.786591	WT	0.3471
b4289	Y			8			0.786591	0.786591	WT	0.3689
b4290	Y			8			0.786591	0.786591	WT	0.3702
b4291	Y	Y		2	6		0.786591	0.786591	WT	0.3984
b4301	Y			2			0.786591	0.786591	WT	0.427
b4311	Y			1	5		0.786591	0.786591	WT	0.397
b4321				3			0.786591	0.786591	WT	0.5602
b4322	Y			3	3		0.786591	0.786591	WT	0.3936
b4323	Y			5			0.786591	0.786591	WT	0.4385
b4356	Y			2			0.786591	0.786591	WT	0.502
b4358	Y			5			0.786591	0.786591	WT	0.3593
b4367	Y			10			0.786591	0.786591	WT
b4374	Y		Y	8			0.786591	0.786591	WT	0.3488
b4381	Y		Y	3	1		0.786591	0.786591	WT	0.3317
b4382	Y	Y	Y	6	4	Y	0.786591	0.786591	WT	0.4475
b4383	Y			4			0.786591	0.786591	WT	0.3768
b4384	Y	Y	Y	14	11	Y	0.786591	0.786591	WT	0.526
b4386	Y			9	7		0.786591	0.786591	WT
b4388	Y		Y	4		Y	0.786591	0.769936	Sick	0.0862
b4390	Y			5			0.786591	0.786591	WT	0.3775
b4392	Y		Y	7	7		0.786591	0.786591	WT	0.378
b4394	Y	Y		9	1		0.786591	0.786591	WT	0.3618
b4395	Y		Y	2			0.786591	0.786591	WT	0.3466
b4407	Y	Y		13			0.786591	0	Lethal	0.148
b4460		Y		6			0.786591	0.786591	WT	0.3846
b4467	Y			8			0.786591	0.786575	Sick	0.4556
b4468	Y			8			0.786591	0.786575	Sick	0.4043
b4471	Y			3			0.786591	0.786591	WT	0.3798
b4474	Y			2			0.786591	0.786591	WT	0.3774
b4476				2			0.786591	0.786591	WT	0.4367
b4477	Y	Y	Y	3	2		0.786591	0.786591	WT	0.4583
b4478	Y		Y	3			0.786591	0.786591	WT	0.4759
b4481	Y			5			0.786591	0.786591	WT	0.3718
b4485	Y	Y		7			0.786591	0.786591	WT	0.4873
b4513		Y		6			0.786591	0.786591	WT
b4544	Y			1			0.786591	0.786591	WT
